# Supplementary material for: The genome of Diuraphis noxia, a global aphid pest of small grains
Source: BMC Genomics. 2015 Jun 5;16:429. doi: 10.1186/s12864-015-1525-1 (PMC4561433; doi:10.1186/s12864-015-1525-1)
Supplement: Additional file 1: Table S1. — Expression of individual genes in FPKM as measured by mapping of RNAseq reads against predicted D. noxia gene sequences. [file 12864_2015_1525_MOESM1_ESM.xlsx]

## Sheet: RWA_RNA_2x_GCCAAT_L006_R1_0...
	Supplemental Table 1. RNAseq read mapping against predicted D. noxia transcripts.
Name	Description	Region	Expression value	Gene length	RPKM	Unique gene reads	Total gene reads
Dn_0_0.0	[PREDICTED: neuronal acetylcholine receptor subunit alpha-7-like] [Diuraphis noxia]	1..396	290.5	396	12.7819	581	581
Dn_0_0.1	[PREDICTED: t-complex protein 1 subunit eta-like] [Diuraphis noxia]	1..2001	16076.5	2001	140.053	32153	32153
Dn_0_0.2	[39S ribosomal protein L13-like] [Diuraphis noxia]	1..784	2287.5	784	50.8582	4575	4575
Dn_0_0.4	[PREDICTED: neuronal acetylcholine receptor subunit alpha-7-like] [Diuraphis noxia]	1..552	524	552	16.5649	1048	1048
Dn_0_1.0	[PREDICTED: protein Muted homolog isoform 2] [Diuraphis noxia]	1..1377	2885.5	1377	36.5316	5771	5771
Dn_0_1.1	[PREDICTED: protein cereblon-like] [Diuraphis noxia]	1..2034	6867	2034	58.8497	13734	13734
Dn_0_1.2	[PREDICTED: hypothetical protein LOC100169050] [Diuraphis noxia]	1..9997	18607	9997	32.4485	37214	37214
Dn_0_1.3	[sideroflexin-like] [Diuraphis noxia]	1..1440	3699	1440	44.7748	7398	7398
Dn_0_1.4	[PREDICTED: lipase 3-like] [Diuraphis noxia]	1..1370	1168.5	1370	14.8679	2337	2337
Dn_0_10.0	[PREDICTED: WD40 repeat-containing protein SMU1-like isoform 1] [Diuraphis noxia]	1..1329	3100	1329	40.6616	6200	6200
Dn_0_10.1	[PREDICTED: WD40 repeat-containing protein SMU1-like isoform 1] [Diuraphis noxia]	1..243	151	243	10.8458	302	302
Dn_0_10.2	[PREDICTED: neurexin-4-like isoform 1] [Diuraphis noxia]	1..4903	7169	4903	25.4854	14338	14338
Dn_0_10.3	[PREDICTED: solute carrier family 25 member 40-like] [Diuraphis noxia]	1..1098	2715	1098	43.1115	5430	5430
Dn_0_10.4	[Hypothetical protein] [Diuraphis noxia]	1..276	393	276	24.8532	786	786
Dn_0_11.1	[PREDICTED: hypothetical protein LOC100162126] [Diuraphis noxia]	1..6761	18779.5	6761	48.4139	37176	37559
Dn_0_11.10	[PREDICTED: 2-oxoisovalerate dehydrogenase subunit alpha. mitochondrial-like] [Diuraphis noxia]	1..1722	1574.5	1722	15.9429	3149	3149
Dn_0_11.17	[ATP synthase subunit b. mitochondrial-like] [Diuraphis noxia]	1..360	7979.5	360	386.64	15959	15959
Dn_0_11.18	[PREDICTED: deoxycytidylate deaminase-like] [Diuraphis noxia]	1..663	1262.5	663	33.2023	2525	2525
Dn_0_11.2	[PREDICTED: n-acetyltransferase 15-like] [Diuraphis noxia]	1..1257	1017.5	1257	14.1117	2035	2035
Dn_0_11.3	[Hypothetical protein] [Diuraphis noxia]	1..411	4.5	411	0.191204	9	9
Dn_0_11.6	[PREDICTED: probable alpha-ketoglutarate-dependent dioxygenase ABH6-like] [Diuraphis noxia]	1..651	68	651	1.82015	125	136
Dn_0_11.7	[PREDICTED: alanyl-tRNA synthetase. mitochondrial-like] [Diuraphis noxia]	1..2526	1110	2526	7.65756	2220	2220
Dn_0_11.8	[UDP-glucose pyrophosphorylase 2-like isoform 2] [Diuraphis noxia]	1..2920	23950.5	2920	142.951	47901	47901
Dn_0_12.1	[PREDICTED: 60S ribosomal protein L13a-like] [Diuraphis noxia]	1..462	2	462	0.0754808	1	4
Dn_0_12.11	[PREDICTED: hypothetical protein LOC100161761] [Diuraphis noxia]	1..2403	3408.5	2403	24.7399	6817	6817
Dn_0_12.12	[PREDICTED: hypothetical protein LOC100161761] [Diuraphis noxia]	1..978	974.5	978	17.3725	1949	1949
Dn_0_12.6	[PREDICTED: ras-like protein 2-like] [Diuraphis noxia]	1..2186	7240	2186	57.7438	14480	14480
Dn_0_12.7	[uncharacterized protein LOC100159766] [Diuraphis noxia]	1..912	1543.5	912	29.5141	3087	3087
Dn_0_12.8	[PREDICTED: delta-aminolevulinic acid dehydratase-like] [Diuraphis noxia]	1..2783	3315.5	2783	20.766	6631	6631
Dn_0_12.9	[PREDICTED: inhibitor of growth protein 3-like] [Diuraphis noxia]	1..1284	1509	1284	20.4865	3018	3018
Dn_0_13.0	[Hypothetical protein] [Diuraphis noxia]	1..309	0	309	0	0	0
Dn_0_13.1	[Hypothetical protein] [Diuraphis noxia]	1..468	0.5	468	0.0188901	1	1
Dn_0_15.0	[PREDICTED: upstream activation factor subunit spp27-like] [Diuraphis noxia]	1..916	18760.5	916	357.153	37521	37521
Dn_0_15.1	[PREDICTED: ADP-ribosylation factor-like protein 3-like] [Diuraphis noxia]	1..549	10	549	0.316704	20	20
Dn_0_15.3	[PREDICTED: hypothetical protein LOC100167353] [Diuraphis noxia]	1..3891	27845.5	3891	124.746	55554	55691
Dn_0_15.4	[PREDICTED: f-box/LRR-repeat protein 2-like isoform 1] [Diuraphis noxia]	1..3184	13851.5	3184	75.8321	27703	27703
Dn_0_15.5	[Hypothetical protein] [Diuraphis noxia]	1..486	24.5	486	0.882256	49	49
Dn_0_15.8	[PREDICTED: amine sulfotransferase-like] [Diuraphis noxia]	1..240	2.5	240	0.182136	5	5
Dn_0_15.9	[PREDICTED: UPF0704 protein C6orf165 homolog] [Diuraphis noxia]	1..1743	111	1743	1.11249	222	222
Dn_0_16.1	[PREDICTED: similar to translation initiation factor eIF-2B subunit epsilon] [Diuraphis noxia]	1..1935	7	1935	0.0634561	1	14
Dn_0_16.3	[Hypothetical protein] [Diuraphis noxia]	1..4359	17395	4359	69.564	16663	34790
Dn_0_16.4	[soluble nsf attachment protein (snap)-like] [Diuraphis noxia]	1..747	2398.5	747	55.9794	4797	4797
Dn_0_17.3	[PREDICTED: diuretic hormone class 2-like] [Diuraphis noxia]	1..357	607	357	29.6517	1214	1214
Dn_0_17.4	[deoxynucleotidyltransferase terminal-interacting protein 2] [Diuraphis noxia]	1..2016	3416	2016	29.5396	6832	6832
Dn_0_17.5	[uncharacterized protein LOC100168004] [Diuraphis noxia]	1..3800	168082	3800	771.107	336164	336164
Dn_0_18.3	[PREDICTED: dual specificity protein phosphatase 10-like] [Diuraphis noxia]	1..1126	1299.5	1126	20.1267	2599	2599
Dn_0_18.4	[PREDICTED: dual specificity protein phosphatase 10-like] [Diuraphis noxia]	1..660	1489	660	39.345	2978	2978
Dn_0_18.5	[PREDICTED: 4-coumarate--CoA ligase-like 9-like] [Diuraphis noxia]	1..1437	61.5	1437	0.745452	123	123
Dn_0_19.10	[uncharacterized protein LOC100166210] [Diuraphis noxia]	1..546	500.5	546	15.9851	1001	1001
Dn_0_19.11	[PREDICTED: retinol dehydrogenase 12-like] [Diuraphis noxia]	1..1115	3335.5	1115	52.1514	6671	6671
Dn_0_19.12	[PREDICTED: retinol dehydrogenase 11-like] [Diuraphis noxia]	1..852	3975.5	852	81.3481	7951	7951
Dn_0_19.14	[PREDICTED: tRNA pseudouridine synthase 3-like isoform 1] [Diuraphis noxia]	1..741	239	741	5.61849	478	478
Dn_0_19.16	[PREDICTED: fatty acyl-CoA reductase 1-like] [Diuraphis noxia]	1..1536	636.5	1536	7.22537	1273	1273
Dn_0_19.17	[PREDICTED: fatty acyl-CoA reductase 1-like] [Diuraphis noxia]	1..1466	49	1466	0.584292	98	98
Dn_0_19.18	[PREDICTED: palmitoyltransferase ZDHHC2-like] [Diuraphis noxia]	1..2697	3553	2697	22.975	7106	7106
Dn_0_19.19	[PREDICTED: cleavage stimulation factor subunit 1-like] [Diuraphis noxia]	1..1317	2018	1317	26.7034	4036	4036
Dn_0_19.3	[PREDICTED: fatty acyl-CoA reductase 1-like] [Diuraphis noxia]	1..774	4	774	0.0897922	8	8
Dn_0_19.7	[PREDICTED: inhibitor of growth protein 1-like] [Diuraphis noxia]	1..693	1412	693	35.522	2824	2824
Dn_0_19.8	[PREDICTED: thrombospondin-1-like] [Diuraphis noxia]	1..1488	158.5	1488	1.85439	317	317
Dn_0_19.9	[PREDICTED: similar to Lethal(2)neighbor of tid protein] [Diuraphis noxia]	1..831	1098.5	831	23.0439	2197	2197
Dn_0_2.10	[PREDICTED: mesoderm induction early response protein 1-like] [Diuraphis noxia]	1..747	1962.5	747	45.7818	3925	3925
Dn_0_2.11	[PREDICTED: CCR4-NOT transcription complex subunit 7-like] [Diuraphis noxia]	1..936	730.5	936	13.6	1461	1461
Dn_0_2.12	[Hypothetical protein] [Diuraphis noxia]	1..279	1.5	279	0.0941814	3	3
Dn_0_2.15	[presenilin enhancer 2] [Diuraphis noxia]	1..1420	2378.5	1420	29.2034	4757	4757
Dn_0_2.16	[AGAP005599-PB] [Diuraphis noxia]	1..1017	95	1017	1.62994	190	190
Dn_0_2.3	[PREDICTED: protein SDA1 homolog isoform 1] [Diuraphis noxia]	1..2297	2292.5	2297	17.3983	4585	4585
Dn_0_2.4	[PREDICTED: flavin-containing monooxygenase FMO GS-OX4-like] [Diuraphis noxia]	1..1242	2722	1242	38.1975	5444	5444
Dn_0_2.5	[PREDICTED: flavin-containing monooxygenase FMO GS-OX3-like] [Diuraphis noxia]	1..1997	11019	1997	96.1723	22038	22038
Dn_0_2.7	[DHFR-coamplified protein-like precursor] [Diuraphis noxia]	1..1303	1603.5	1303	21.4605	3207	3207
Dn_0_2.8	[Hypothetical protein] [Diuraphis noxia]	1..1302	1101	1302	14.7486	2202	2202
Dn_0_3.0	[Hypothetical protein] [Diuraphis noxia]	1..342	0	342	0	0	0
Dn_0_4.0	[PREDICTED: glutamate-gated chloride channel-like] [Diuraphis noxia]	1..795	254	795	5.56553	508	508
Dn_0_4.1	[neuroglobin-like] [Diuraphis noxia]	1..330	835	330	44.1363	1670	1670
Dn_0_4.2	[PREDICTED: hypothetical protein LOC100162260] [Diuraphis noxia]	1..534	765	534	24.9708	699	1530
Dn_0_4.4	[PREDICTED: glutamate-gated chloride channel-like] [Diuraphis noxia]	1..303	70	303	4.03541	140	140
Dn_0_4.5	[Hypothetical protein] [Diuraphis noxia]	1..630	391.5	630	10.844	393	783
Dn_0_5.2	[PREDICTED: multiple epidermal growth factor-like domains protein 10-like] [Diuraphis noxia]	1..3901	11720	3901	52.3594	23440	23440
Dn_0_5.3	[PREDICTED: hypothetical protein LOC100571059] [Diuraphis noxia]	1..552	8	552	0.254028	16	16
Dn_0_6.1	[PREDICTED: aminopeptidase N-like] [Diuraphis noxia]	1..2172	531	2172	4.26077	1062	1062
Dn_0_6.2	[PREDICTED: acetylcholine receptor subunit alpha-like isoform 1] [Diuraphis noxia]	1..210	1.5	210	0.12396	3	3
Dn_0_6.4	[PREDICTED: acetylcholine receptor subunit alpha-like isoform 1] [Diuraphis noxia]	1..282	28.5	282	1.75738	57	57
Dn_0_6.5	[PREDICTED: aminopeptidase N-like] [Diuraphis noxia]	1..1095	426	1095	6.7829	852	852
Dn_0_6.7	[PREDICTED: acetylcholine receptor subunit alpha-like isoform 1] [Diuraphis noxia]	1..576	82.5	576	2.49714	165	165
Dn_0_8.0	[PREDICTED: homeobox protein MOX-1-like] [Diuraphis noxia]	1..490	6.5	490	0.231045	13	13
Dn_0_8.1	[PREDICTED: platelet glycoprotein V-like] [Diuraphis noxia]	1..2366	5196.5	2366	38.2804	10393	10393
Dn_0_8.3	[PREDICTED: protein takeout-like] [Diuraphis noxia]	1..1300	12622.5	1300	169.212	25245	25245
Dn_0_8.4	[PREDICTED: protein takeout-like] [Diuraphis noxia]	1..753	1.5	753	0.0345705	3	3
Dn_0_8.7	[takeout-like] [Diuraphis noxia]	1..369	452	369	21.3587	904	904
Dn_0_9.4	[PREDICTED: protein takeout-like] [Diuraphis noxia]	1..1212	18350.5	1212	263.883	36701	36701
Dn_0_9.5	[PREDICTED: protein takeout-like] [Diuraphis noxia]	1..1074	620.5	1074	10.0685	1241	1241
Dn_0_9.6	[PREDICTED: Y+L amino acid transporter 2-like isoform 2] [Diuraphis noxia]	1..1371	5194.5	1371	66.0597	10389	10389
Dn_0_9.7	[PREDICTED: exosome complex exonuclease RRP42-like] [Diuraphis noxia]	1..870	1789.5	870	35.8598	3579	3579
Dn_0_9.8	[PREDICTED: e3 SUMO-protein ligase RanBP2-like] [Diuraphis noxia]	1..6442	7915.5	6442	21.4172	15831	15831
Dn_1_0.0	[Hypothetical protein] [Diuraphis noxia]	1..375	0	375	0	0	0
Dn_1_1.0	[Hypothetical protein] [Diuraphis noxia]	1..252	0	252	0	0	0
Dn_1_1.1	[Hypothetical protein] [Diuraphis noxia]	1..300	54	300	3.14176	108	108
Dn_1_10.0	[Hypothetical protein] [Diuraphis noxia]	1..261	1.5	261	0.101616	3	3
Dn_1_10.1	[Hypothetical protein] [Diuraphis noxia]	1..213	0.5	213	0.0415049	1	1
Dn_1_10.2	[Hypothetical protein] [Diuraphis noxia]	1..1146	1	1146	0.0152147	2	2
Dn_1_10.3	[Hypothetical protein] [Diuraphis noxia]	1..276	8	276	0.508944	16	16
Dn_1_11.0	[Hypothetical protein] [Diuraphis noxia]	1..516	0.5	516	0.0171328	1	1
Dn_1_11.1	[Hypothetical protein] [Diuraphis noxia]	1..462	0	462	0	0	0
Dn_1_11.2	[Hypothetical protein] [Diuraphis noxia]	1..507	1	507	0.034874	2	2
Dn_1_12.0	[GM15359] [Diuraphis noxia]	1..420	58.5	420	2.4318	117	117
Dn_1_13.0	[Hypothetical protein] [Diuraphis noxia]	1..465	0	465	0	0	0
Dn_1_13.1	[Hypothetical protein] [Diuraphis noxia]	1..387	50.5	387	2.27303	101	101
Dn_1_13.2	[PREDICTED: Down syndrome cell adhesion molecule-like protein CG42256-like] [Diuraphis noxia]	1..216	17.5	216	1.41435	35	35
Dn_1_14.0	[PREDICTED: Down syndrome cell adhesion molecule-like protein CG42256-like] [Diuraphis noxia]	1..3744	1273.5	3744	5.92839	2547	2547
Dn_1_14.3	[PREDICTED: adenylosuccinate synthetase-like] [Diuraphis noxia]	1..2701	6494.5	2701	41.9183	12989	12989
Dn_1_14.4	[PREDICTED: hypothetical protein LOC100163596] [Diuraphis noxia]	1..949	34.5	949	0.635808	69	69
Dn_1_15.0	[PREDICTED: nephrin-like] [Diuraphis noxia]	1..3888	3855	3888	17.2808	7710	7710
Dn_1_15.1	[alpha-tocopherol transfer protein-like] [Diuraphis noxia]	1..885	4005.5	885	78.8654	8011	8011
Dn_1_15.3	[Hypothetical protein] [Diuraphis noxia]	1..387	41.5	387	1.87071	83	83
Dn_1_16.0	[Hypothetical protein] [Diuraphis noxia]	1..390	0	390	0	0	0
Dn_1_16.3	[Hypothetical protein] [Diuraphis noxia]	1..276	1	276	0.0631741	2	2
Dn_1_16.4	[PREDICTED: WD repeat-containing protein 7-like isoform 1] [Diuraphis noxia]	1..5308	4319	5308	14.1835	8638	8638
Dn_1_16.5	[PREDICTED: hypothetical protein LOC100574311] [Diuraphis noxia]	1..270	0	270	0	0	0
Dn_1_17.2	[PREDICTED: protein FAM3C-like] [Diuraphis noxia]	1..3280	363.5	3280	1.93191	727	727
Dn_1_17.3	[PREDICTED: protein Wnt-1-like] [Diuraphis noxia]	1..1122	718	1122	11.155	1436	1436
Dn_1_18.0	[Hypothetical protein] [Diuraphis noxia]	1..387	0	387	0	0	0
Dn_1_19.1	[PREDICTED: neither inactivation nor afterpotential protein C] [Diuraphis noxia]	1..4816	1235.5	4816	4.47232	2363	2471
Dn_1_19.6	[PREDICTED: t-complex protein 1 subunit beta-like] [Diuraphis noxia]	1..1059	885	1059	14.5733	1770	1770
Dn_1_19.7	[PREDICTED: hypothetical protein LOC100168926] [Diuraphis noxia]	1..1707	404.5	1707	4.13526	809	809
Dn_1_2.4	[PREDICTED: cytochrome c oxidase subunit 5B. mitochondrial-like isoform 1] [Diuraphis noxia]	1..752	95	752	2.20628	190	190
Dn_1_2.5	[PREDICTED: hypothetical protein LOC100575800] [Diuraphis noxia]	1..1980	578.5	1980	5.08968	1157	1157
Dn_1_2.6	[PREDICTED: hypothetical protein LOC100167724] [Diuraphis noxia]	1..9600	5452	9600	9.90001	10904	10904
Dn_1_20.0	[PREDICTED: mitogen-activated protein kinase kinase kinase kinase 3-like isoform 1] [Diuraphis noxia]	1..2592	1745	2592	11.7352	3490	3490
Dn_1_20.10	[Hypothetical protein] [Diuraphis noxia]	1..279	0	279	0	0	0
Dn_1_20.2	[odorant-binding protein 5 precursor] [Diuraphis noxia]	1..1104	4822.5	1104	76.1682	9645	9645
Dn_1_20.4	[Hypothetical protein] [Diuraphis noxia]	1..387	0	387	0	0	0
Dn_1_20.5	[Hypothetical protein] [Diuraphis noxia]	1..429	1	429	0.0412147	2	2
Dn_1_20.6	[PREDICTED: hypothetical protein LOC100574014] [Diuraphis noxia]	1..756	0	756	0	0	0
Dn_1_20.7	[Hypothetical protein] [Diuraphis noxia]	1..384	0.5	384	0.0230223	1	1
Dn_1_20.8	[PREDICTED: mitochondrial ornithine transporter 1-like] [Diuraphis noxia]	1..930	961	930	18.0262	1922	1922
Dn_1_3.0	[Hypothetical protein] [Diuraphis noxia]	1..234	0	234	0	0	0
Dn_1_3.1	[PREDICTED: hypothetical protein LOC100575399] [Diuraphis noxia]	1..3711	3436	3711	16.1392	6872	6872
Dn_1_3.10	[PREDICTED: hypothetical protein LOC100575722] [Diuraphis noxia]	1..1104	5783.5	1104	91.3267	11567	11567
Dn_1_3.2	[uncharacterized protein LOC100575480] [Diuraphis noxia]	1..336	443	336	22.9813	886	886
Dn_1_3.3	[Hypothetical protein] [Diuraphis noxia]	1..237	0	237	0	0	0
Dn_1_3.4	[PREDICTED: hypothetical protein LOC100570811] [Diuraphis noxia]	1..792	490	792	10.7819	980	980
Dn_1_3.7	[Hypothetical protein] [Diuraphis noxia]	1..333	1125	333	58.9108	2250	2250
Dn_1_3.9	[PREDICTED: hypothetical protein LOC100169351] [Diuraphis noxia]	1..5498	10446	5498	33.1117	20892	20892
Dn_1_4.0	[Hypothetical protein] [Diuraphis noxia]	1..369	0.5	369	0.0232941	1	1
Dn_1_5.11	[Hypothetical protein] [Diuraphis noxia]	1..432	20.5	432	0.829958	41	41
Dn_1_5.3	[PREDICTED: hypothetical protein LOC100164585] [Diuraphis noxia]	1..924	209	924	3.94599	418	418
Dn_1_5.4	[PREDICTED: venom serine carboxypeptidase-like] [Diuraphis noxia]	1..1960	193.5	1960	1.72118	387	387
Dn_1_5.5	[PREDICTED: pleckstrin homology domain-containing family M member 1-like] [Diuraphis noxia]	1..2893	1859.5	2893	11.2064	3719	3719
Dn_1_5.6	[PREDICTED: hypothetical protein LOC100570911] [Diuraphis noxia]	1..1356	2	1356	0.0257169	4	4
Dn_1_5.7	[PREDICTED: hypothetical protein LOC100162487] [Diuraphis noxia]	1..4794	5217	4794	18.9708	10434	10434
Dn_1_6.0	[PREDICTED: activating signal cointegrator 1-like] [Diuraphis noxia]	1..1657	540.5	1657	5.68462	1081	1081
Dn_1_6.1	[PREDICTED: 33 kDa inner dynein arm light chain. axonemal-like] [Diuraphis noxia]	1..591	0	591	0	0	0
Dn_1_6.4	[Hypothetical protein] [Diuraphis noxia]	1..525	2.5	525	0.0827955	5	5
Dn_1_6.5	[cyclin D2-like] [Diuraphis noxia]	1..321	197	321	10.709	394	394
Dn_1_6.6	[PREDICTED: probable cation-transporting ATPase 13A3] [Diuraphis noxia]	1..711	275.5	711	6.75634	551	551
Dn_1_7.0	[cyclin D2-like] [Diuraphis noxia]	1..528	698.5	528	23.0565	1369	1397
Dn_1_7.1	[cyclin D2-like] [Diuraphis noxia]	1..450	805	450	31.1912	1559	1610
Dn_1_7.2	[PREDICTED: hypothetical protein LOC100575982 isoform 1] [Diuraphis noxia]	1..957	1.5	957	0.0269452	3	3
Dn_1_8.0	[PREDICTED: contactin-like] [Diuraphis noxia]	1..4657	7428	4657	27.8074	14856	14856
Dn_1_8.1	[PREDICTED: hypothetical protein LOC100572775] [Diuraphis noxia]	1..2457	210	2457	1.49076	420	420
Dn_1_8.3	[PREDICTED: similar to conserved hypothetical protein] [Diuraphis noxia]	1..3426	931.5	3426	4.73582	1863	1863
Dn_1_9.0	[PREDICTED: apical endosomal glycoprotein-like] [Diuraphis noxia]	1..2863	735	2863	4.47479	1470	1470
Dn_1_9.1	[PREDICTED: ubiquitin carboxyl-terminal hydrolase 7] [Diuraphis noxia]	1..1904	69	1904	0.632646	138	138
Dn_1_9.11	[PREDICTED: gamma-butyrobetaine dioxygenase-like] [Diuraphis noxia]	1..528	270.5	528	8.92734	541	541
Dn_1_9.2	[PREDICTED: hypothetical protein LOC100574645] [Diuraphis noxia]	1..1968	47.5	1968	0.421151	95	95
Dn_1_9.3	[PREDICTED: hypothetical protein LOC100575220] [Diuraphis noxia]	1..2098	425	2098	3.53057	850	850
Dn_1_9.6	[Hypothetical protein] [Diuraphis noxia]	1..441	0	441	0	0	0
Dn_1_9.9	[Hypothetical protein] [Diuraphis noxia]	1..252	0	252	0	0	0
Dn_10_0.1	[Hypothetical protein] [Diuraphis noxia]	1..321	0	321	0	0	0
Dn_10_0.2	[PREDICTED: low-density lipoprotein receptor-related protein 2-like] [Diuraphis noxia]	1..8025	21230	8025	46.1141	42460	42460
Dn_10_1.3	[PREDICTED: sodium-dependent dopamine transporter-like. partial] [Diuraphis noxia]	1..735	133.5	735	3.16346	267	267
Dn_10_1.4	[PREDICTED: amyloid protein-binding protein 2-like isoform 3] [Diuraphis noxia]	1..1830	2530.5	1830	24.1031	5061	5061
Dn_10_1.5	[PREDICTED: uncharacterized protein C4orf34 homolog isoform 4] [Diuraphis noxia]	1..2143	7206.5	2143	58.6129	14413	14413
Dn_10_1.6	[PREDICTED: putative neutral sphingomyelinase-like] [Diuraphis noxia]	1..1436	984	1436	11.939	1968	1968
Dn_10_1.7	[PREDICTED: hypothetical protein LOC100159827 isoform 1] [Diuraphis noxia]	1..6673	5607.5	6673	14.6497	11215	11215
Dn_10_1.8	[PREDICTED: cyclin-dependent kinase 20-like] [Diuraphis noxia]	1..1130	41.5	1130	0.641327	83	83
Dn_10_10.1	[PREDICTED: COP9 signalosome complex subunit 7b-like] [Diuraphis noxia]	1..762	4127	762	94.4384	8254	8254
Dn_10_10.10	[PREDICTED: nucleosomal histone kinase 1-like] [Diuraphis noxia]	1..1414	1127	1414	13.8867	2254	2254
Dn_10_10.11	[PREDICTED: hypothetical protein LOC100160904] [Diuraphis noxia]	1..3307	12988.5	3307	68.451	25977	25977
Dn_10_10.12	[PREDICTED: hypothetical protein LOC100160066] [Diuraphis noxia]	1..1437	2045.5	1437	24.8179	4091	4091
Dn_10_10.13	[PREDICTED: rab proteins geranylgeranyltransferase component A 1-like] [Diuraphis noxia]	1..3475	4913.5	3475	24.6434	9827	9827
Dn_10_10.14	[PREDICTED: elongation of very long chain fatty acids protein 4-like] [Diuraphis noxia]	1..2446	751.5	2446	5.35484	1503	1503
Dn_10_10.15	[PREDICTED: elongation of very long chain fatty acids protein 4-like] [Diuraphis noxia]	1..339	26	339	1.33656	52	52
Dn_10_10.16	[PREDICTED: hypothetical protein LOC100163804] [Diuraphis noxia]	1..3396	658.5	3396	3.38017	1317	1317
Dn_10_10.8	[PREDICTED: mitochondrial import inner membrane translocase subunit Tim22-like] [Diuraphis noxia]	1..888	1022	888	20.0561	2044	2044
Dn_10_10.9	[macrophage migration inhibitory factor-like] [Diuraphis noxia]	1..360	7013.5	360	339.651	14027	14027
Dn_10_11.0	[PREDICTED: hypothetical protein LOC100161931] [Diuraphis noxia]	1..2001	20.5	2001	0.181018	11	41
Dn_10_11.10	[PREDICTED: calnexin] [Diuraphis noxia]	1..5384	35951.5	5384	116.387	40981	71903
Dn_10_11.11	[PREDICTED: DNA-directed RNA polymerases I and III subunit RPAC1-like] [Diuraphis noxia]	1..486	468	486	16.7948	936	936
Dn_10_11.12	[PREDICTED: AP-3 complex subunit delta-1-like isoform 1] [Diuraphis noxia]	1..3647	3626.5	3647	17.3289	7253	7253
Dn_10_11.13	[PREDICTED: hypothetical protein LOC100165877 isoform 3] [Diuraphis noxia]	1..4887	1695.5	4887	6.05011	3391	3391
Dn_10_11.7	[PREDICTED: integrin beta-PS-like] [Diuraphis noxia]	1..3149	14559	3149	80.5757	29118	29118
Dn_10_11.8	[PREDICTED: cytochrome b ascorbate-dependent protein 3-like] [Diuraphis noxia]	1..1767	3446	1767	33.9891	6892	6892
Dn_10_11.9	[PREDICTED: probable 28S ribosomal protein S6. mitochondrial-like] [Diuraphis noxia]	1..414	2337.5	414	98.4253	4675	4675
Dn_10_12.0	[PREDICTED: disks large 1 tumor suppressor protein-like] [Diuraphis noxia]	1..4389	7179	4389	28.5159	14358	14358
Dn_10_12.1	[PREDICTED: NACHT and WD repeat domain-containing protein 1-like] [Diuraphis noxia]	1..4692	4179	4692	15.5262	8358	8358
Dn_10_12.4	[Hypothetical protein] [Diuraphis noxia]	1..327	0	327	0	0	0
Dn_10_13.0	[Hypothetical protein] [Diuraphis noxia]	1..312	0	312	0	0	0
Dn_10_2.0	[PREDICTED: bromodomain adjacent to zinc finger domain protein 1A-like isoform 2] [Diuraphis noxia]	1..6006	9991	6006	28.998	19982	19982
Dn_10_2.1	[PREDICTED: hypothetical protein LOC100163700] [Diuraphis noxia]	1..246	15395	246	1092.18	30790	30790
Dn_10_2.2	[PREDICTED: actin-interacting protein 1-like isoform 2] [Diuraphis noxia]	1..2853	10800.5	2853	65.9811	21601	21601
Dn_10_2.3	[PREDICTED: sideroflexin-2-like] [Diuraphis noxia]	1..3179	4539.5	3179	24.8889	9079	9079
Dn_10_2.4	[PREDICTED: retinol dehydrogenase 13-like] [Diuraphis noxia]	1..978	1067	978	19.032	2134	2134
Dn_10_3.0	[PREDICTED: Kv channel-interacting protein 4-like] [Diuraphis noxia]	1..1288	413.5	1288	5.59796	827	827
Dn_10_3.1	[PREDICTED: hypothetical protein LOC100571621] [Diuraphis noxia]	1..423	9.5	423	0.392459	19	19
Dn_10_3.3	[PREDICTED: astakine-like] [Diuraphis noxia]	1..402	1454.5	402	63.0685	2909	2909
Dn_10_3.4	[Hypothetical protein] [Diuraphis noxia]	1..543	3	543	0.094978	6	6
Dn_10_4.0	[cuticular protein 48] [Diuraphis noxia]	1..666	4748.5	666	124.353	9497	9497
Dn_10_4.1	[PREDICTED: Kv channel-interacting protein 4-like isoform 3] [Diuraphis noxia]	1..231	117.5	231	8.88119	235	235
Dn_10_4.3	[PREDICTED: Kv channel-interacting protein 4-like isoform 3] [Diuraphis noxia]	1..453	45.5	453	1.74833	91	91
Dn_10_4.4	[PREDICTED: Kv channel-interacting protein 4-like isoform 3] [Diuraphis noxia]	1..843	158.5	843	3.27875	317	317
Dn_10_5.0	[Hypothetical protein] [Diuraphis noxia]	1..345	0.5	345	0.0249145	1	1
Dn_10_6.0	[PREDICTED: hypothetical protein LOC100575771 isoform 2] [Diuraphis noxia]	1..597	24	597	0.700537	36	48
Dn_10_6.1	[PREDICTED: hypothetical protein LOC100575771 isoform 2] [Diuraphis noxia]	1..762	97	762	2.22148	155	194
Dn_10_6.2	[PREDICTED: hypothetical protein LOC100575919] [Diuraphis noxia]	1..471	210	471	7.78184	420	420
Dn_10_7.0	[PREDICTED: hypothetical protein LOC100575919] [Diuraphis noxia]	1..423	279.5	423	11.5207	559	559
Dn_10_7.10	[PREDICTED: hypothetical protein LOC100158869] [Diuraphis noxia]	1..1576	466.5	1576	5.16011	933	933
Dn_10_7.11	[PREDICTED: UDP-glucuronosyltransferase 2C1-like] [Diuraphis noxia]	1..1158	485.5	1158	7.31009	971	971
Dn_10_7.3	[Hypothetical protein] [Diuraphis noxia]	1..204	0	204	0	0	0
Dn_10_7.7	[Hypothetical protein] [Diuraphis noxia]	1..796	3490	796	76.4612	6980	6980
Dn_10_7.8	[PREDICTED: zinc finger CCHC domain-containing protein 4-like] [Diuraphis noxia]	1..2128	934.5	2128	7.65367	1869	1869
Dn_10_7.9	[PREDICTED: leucine-rich repeat and WD repeat-containing protein 1-like] [Diuraphis noxia]	1..1457	1108.5	1457	13.2666	2217	2217
Dn_10_8.0	[PREDICTED: metabotropic glutamate receptor 8-like] [Diuraphis noxia]	1..909	39	909	0.748082	78	78
Dn_10_9.1	[Hypothetical protein] [Diuraphis noxia]	1..378	0	378	0	0	0
Dn_10_9.2	[Hypothetical protein] [Diuraphis noxia]	1..261	7.5	261	0.500567	15	15
Dn_10_9.3	[PREDICTED: metabotropic glutamate receptor 2-like] [Diuraphis noxia]	1..438	13	438	0.51639	26	26
Dn_10_9.4	[Hypothetical protein] [Diuraphis noxia]	1..438	0.5	438	0.0201839	1	1
Dn_10_9.5	[Hypothetical protein] [Diuraphis noxia]	1..555	3	555	0.094249	6	6
Dn_100_0.2	[PREDICTED: hypothetical protein LOC100158958] [Diuraphis noxia]	1..1520	5086	1520	58.3368	10172	10172
Dn_100_0.3	[PREDICTED: n-acetylgalactosamine kinase-like] [Diuraphis noxia]	1..726	304.5	726	7.32403	609	609
Dn_100_2.0	[PREDICTED: hypothetical protein LOC100162565] [Diuraphis noxia]	1..261	35	261	2.34474	70	70
Dn_100_5.1	[Hypothetical protein] [Diuraphis noxia]	1..348	0.5	348	0.0254039	1	1
Dn_100_5.2	[Hypothetical protein] [Diuraphis noxia]	1..375	3.5	375	0.16437	7	7
Dn_100_5.3	[PREDICTED: homeobox protein abdominal-A homolog] [Diuraphis noxia]	1..1391	1560	1391	19.5594	3120	3120
Dn_1000_0.2	[Hypothetical protein] [Diuraphis noxia]	1..1422	3.5	1422	0.0426573	7	7
Dn_1000_0.3	[Hypothetical protein] [Diuraphis noxia]	1..777	0	777	0	0	0
Dn_1000_0.4	[Hypothetical protein] [Diuraphis noxia]	1..465	0	465	0	0	0
Dn_1000_0.5	[Hypothetical protein] [Diuraphis noxia]	1..279	0.5	279	0.0308083	1	1
Dn_1000_0.6	[Hypothetical protein] [Diuraphis noxia]	1..261	0	261	0	0	0
Dn_1000_0.7	[Hypothetical protein] [Diuraphis noxia]	1..378	17.5	378	0.806901	35	35
Dn_1000_0.8	[PREDICTED: hypothetical protein LOC100572173] [Diuraphis noxia]	1..903	0	903	0	0	0
Dn_1000_0.9	[PREDICTED: hypothetical protein LOC100573392] [Diuraphis noxia]	1..981	0	981	0	0	0
Dn_1002_0.1	[PREDICTED: hypothetical protein LOC100573539] [Diuraphis noxia]	1..1455	69	1455	0.825517	138	138
Dn_1002_0.4	[Hypothetical protein] [Diuraphis noxia]	1..264	22	264	1.45486	44	44
Dn_1002_0.5	[PREDICTED: putative nuclease HARBI1-like] [Diuraphis noxia]	1..1035	3	1035	0.0507761	6	6
Dn_1002_0.6	[PREDICTED: UPF0439 protein C9orf30 homolog] [Diuraphis noxia]	1..540	0.5	540	0.0163714	1	1
Dn_1002_0.7	[PREDICTED: zinc finger BED domain-containing protein 1-like] [Diuraphis noxia]	1..962	173	962	3.12948	346	346
Dn_1003_0.0	[PREDICTED: teneurin-3-like isoform 1] [Diuraphis noxia]	1..8957	11509	8957	22.3933	22465	23018
Dn_1003_0.1	[Hypothetical protein] [Diuraphis noxia]	1..513	0	513	0	0	0
Dn_1003_0.2	[PREDICTED: hypothetical protein LOC100571519] [Diuraphis noxia]	1..666	0	666	0	0	0
Dn_1003_0.4	[PREDICTED: teneurin-3-like isoform 2] [Diuraphis noxia]	1..309	1	309	0.0564274	0	2
Dn_1003_0.5	[Hypothetical protein] [Diuraphis noxia]	1..879	0	879	0	0	0
Dn_1003_0.8	[PREDICTED: hypothetical protein LOC100571519] [Diuraphis noxia]	1..432	0	432	0	0	0
Dn_1003_0.9	[PREDICTED: hypothetical protein LOC100571519] [Diuraphis noxia]	1..384	0	384	0	0	0
Dn_1004_0.0	[PREDICTED: solute carrier family 12 member 9-like isoform 2] [Diuraphis noxia]	1..936	1101	936	20.5121	2202	2202
Dn_1004_0.1	[Hypothetical protein] [Diuraphis noxia]	1..441	0	441	0	0	0
Dn_1004_0.5	[PREDICTED: hypothetical protein LOC100570963] [Diuraphis noxia]	1..588	4	588	0.117779	8	8
Dn_1004_0.6	[Hypothetical protein] [Diuraphis noxia]	1..502	14360	502	498.922	28720	28720
Dn_1005_0.0	[PREDICTED: putative sulfiredoxin-like] [Diuraphis noxia]	1..228	55.5	228	4.25129	111	111
Dn_1005_0.1	[PREDICTED: protein deltex-like] [Diuraphis noxia]	1..1081	833	1081	13.4282	1666	1666
Dn_1005_0.10	[Hypothetical protein] [Diuraphis noxia]	1..654	5	654	0.133303	10	10
Dn_1005_0.13	[PREDICTED: DNA fragmentation factor subunit alpha-like] [Diuraphis noxia]	1..330	592	330	31.3082	1184	1184
Dn_1005_0.14	[PREDICTED: ankyrin repeat domain-containing protein 13B-like isoform 1] [Diuraphis noxia]	1..2775	1653.5	2775	10.3859	3307	3307
Dn_1005_0.16	[PREDICTED: hypothetical protein LOC100575821] [Diuraphis noxia]	1..1472	811	1472	9.60658	1622	1622
Dn_1005_0.17	[PREDICTED: general transcription factor IIH subunit 2-like] [Diuraphis noxia]	1..1167	1952	1167	29.1519	3904	3904
Dn_1005_0.2	[PREDICTED: x-box-binding protein 1-like] [Diuraphis noxia]	1..2054	7859.5	2054	66.6999	15719	15719
Dn_1005_0.3	[PREDICTED: hypothetical protein LOC100574718] [Diuraphis noxia]	1..561	204	561	6.34388	408	408
Dn_1005_0.7	[PREDICTED: ral GTPase-activating protein subunit beta-like] [Diuraphis noxia]	1..4886	2843.5	4886	10.1427	5299	5687
Dn_1006_0.0	[Hypothetical protein] [Diuraphis noxia]	1..1237	1988.5	1237	28.0521	3977	3977
Dn_1006_0.1	[PREDICTED: tubulin alpha chain-like] [Diuraphis noxia]	1..1577	1931.5	1577	21.3518	3863	3863
Dn_1006_0.2	[PREDICTED: putative methyltransferase NSUN4-like] [Diuraphis noxia]	1..885	820.5	885	16.1671	1641	1641
Dn_1006_0.3	[PREDICTED: hypothetical protein LOC100163596] [Diuraphis noxia]	1..1786	1555.5	1786	15.1941	3111	3111
Dn_1007_0.0	[Hypothetical protein] [Diuraphis noxia]	1..1506	141.5	1506	1.64061	283	283
Dn_1007_0.1	[PREDICTED: hypothetical protein LOC100575573] [Diuraphis noxia]	1..801	7.5	801	0.1628	15	15
Dn_1007_0.2	[PREDICTED: hypothetical protein LOC100570170] [Diuraphis noxia]	1..411	0.5	411	0.0209136	1	1
Dn_1007_0.4	[PREDICTED: hypothetical protein LOC100575279] [Diuraphis noxia]	1..1758	9	1758	0.0898206	18	18
Dn_1008_0.0	[PREDICTED: putative nuclease HARBI1-like] [Diuraphis noxia]	1..1173	1.5	1173	0.0224012	3	3
Dn_1008_0.1	[PREDICTED: zinc finger MYM-type protein 1-like] [Diuraphis noxia]	1..987	2.5	987	0.0442884	5	5
Dn_1008_0.2	[PREDICTED: hypothetical protein LOC100572173] [Diuraphis noxia]	1..915	0.5	915	0.0096618	1	1
Dn_1008_0.3	[PREDICTED: hypothetical protein LOC100575276] [Diuraphis noxia]	1..891	1	891	0.0195691	2	2
Dn_1008_0.5	[PREDICTED: hypothetical protein LOC100570005] [Diuraphis noxia]	1..1344	290	1344	3.76881	550	580
Dn_1008_0.6	[Hypothetical protein] [Diuraphis noxia]	1..303	3.5	303	0.201811	7	7
Dn_1008_0.7	[Hypothetical protein] [Diuraphis noxia]	1..456	30	456	1.14657	60	60
Dn_1008_0.9	[PREDICTED: putative nuclease HARBI1-like] [Diuraphis noxia]	1..1472	1785	1472	21.1776	3570	3570
Dn_101_0.0	[PREDICTED: hypothetical protein LOC100573581] [Diuraphis noxia]	1..688	70	688	1.77081	140	140
Dn_101_0.1	[PREDICTED: hypothetical protein LOC100573749] [Diuraphis noxia]	1..530	27	530	0.891951	54	54
Dn_101_0.11	[Hypothetical protein] [Diuraphis noxia]	1..303	0	303	0	0	0
Dn_101_0.2	[PREDICTED: coiled-coil-helix-coiled-coil-helix domain-containing protein 7-like] [Diuraphis noxia]	1..243	406	243	29.146	791	812
Dn_101_0.3	[PREDICTED: transmembrane emp24 domain-containing protein 3-like] [Diuraphis noxia]	1..1449	4353.5	1449	52.3738	8707	8707
Dn_101_0.5	[PREDICTED: AP-2 complex subunit beta-like isoform 3] [Diuraphis noxia]	1..4410	10542.5	4410	41.6635	21060	21085
Dn_101_1.0	[PREDICTED: mothers against decapentaplegic homolog 6-like] [Diuraphis noxia]	1..1528	8301.5	1528	94.7155	16603	16603
Dn_101_1.1	[PREDICTED: tyrosine-protein kinase Fps85D-like isoform 2] [Diuraphis noxia]	1..1299	1825.5	1299	24.4979	3651	3651
Dn_101_2.0	[PREDICTED: toll-like receptor 13-like] [Diuraphis noxia]	1..4068	6986	4068	29.9351	13972	13972
Dn_101_2.1	[PREDICTED: splicing factor 3A subunit 1-like] [Diuraphis noxia]	1..2506	32.5	2506	0.225979	0	65
Dn_101_2.13	[uncharacterized protein LOC100162035] [Diuraphis noxia]	1..333	7553	333	395.397	15106	15106
Dn_101_2.14	[PREDICTED: signal transducing adapter molecule 1-like] [Diuraphis noxia]	1..1443	3765.5	1443	45.4748	1080	7531
Dn_101_2.16	[uncharacterized protein LOC100165916] [Diuraphis noxia]	1..678	1584	678	40.7348	3168	3168
Dn_101_2.2	[PREDICTED: splicing factor 3A subunit 1-like] [Diuraphis noxia]	1..2506	343	2506	2.38357	22	686
Dn_101_2.3	[PREDICTED: 80 kDa MCM3-associated protein-like] [Diuraphis noxia]	1..1606	746	1606	8.09736	1492	1492
Dn_101_2.4	[PREDICTED: xylulose kinase-like] [Diuraphis noxia]	1..2313	6152	2313	46.3598	12248	12304
Dn_101_2.5	[angiotensin converting enzyme-like precursor] [Diuraphis noxia]	1..1710	879	1710	8.95859	1758	1758
Dn_101_2.6	[PREDICTED: DNA2-like helicase-like isoform 1] [Diuraphis noxia]	1..3812	830.5	3812	3.79848	1661	1661
Dn_101_2.7	[PREDICTED: hypothetical protein LOC100568808] [Diuraphis noxia]	1..1802	1238	1802	11.9762	2476	2476
Dn_101_2.9	[PREDICTED: signal transducing adapter molecule 1-like] [Diuraphis noxia]	1..1443	8.5	1443	0.102452	0	17
Dn_101_3.1	[PREDICTED: protein timeless homolog] [Diuraphis noxia]	1..5302	1915.5	5302	6.29861	3800	3831
Dn_101_3.2	[Hypothetical protein] [Diuraphis noxia]	1..1593	2	1593	0.021737	4	4
Dn_101_3.3	[PREDICTED: insulin-like growth factor-binding protein complex acid labile subunit-like] [Diuraphis noxia]	1..1947	2787	1947	24.9539	5574	5574
Dn_101_3.4	[PREDICTED: glutamate--cysteine ligase catalytic subunit-like] [Diuraphis noxia]	1..1935	7581.5	1935	68.3066	14797	15163
Dn_101_4.0	[Hypothetical protein] [Diuraphis noxia]	1..789	5.5	789	0.121699	11	11
Dn_101_4.1	[Hypothetical protein] [Diuraphis noxia]	1..459	2	459	0.0754403	4	4
Dn_101_5.0	[PREDICTED: similar to tyrosine-protein kinase drl] [Diuraphis noxia]	1..1509	3.5	1509	0.0405227	0	7
Dn_101_5.3	[PREDICTED: NADPH:adrenodoxin oxidoreductase. mitochondrial-like] [Diuraphis noxia]	1..3288	636	3288	3.37334	1272	1272
Dn_101_5.4	[PREDICTED: phosphomannomutase-like isoform 2] [Diuraphis noxia]	1..2891	4226.5	2891	25.491	2470	8453
Dn_101_6.0	[Hypothetical protein] [Diuraphis noxia]	1..345	0	345	0	0	0
Dn_101_6.3	[Hypothetical protein] [Diuraphis noxia]	1..1142	32863	1142	501.71	65726	65726
Dn_101_6.4	[PREDICTED: hypothetical protein LOC100159095] [Diuraphis noxia]	1..1272	1531	1272	20.9979	3062	3062
Dn_1010_0.1	[PREDICTED: mTERF domain-containing protein 2-like] [Diuraphis noxia]	1..867	537	867	10.7938	1074	1074
Dn_1010_0.11	[AGAP008604-PA] [Diuraphis noxia]	1..2663	4252	2663	27.8299	8504	8504
Dn_1010_0.3	[PREDICTED: transmembrane protein 111-like] [Diuraphis noxia]	1..642	2069	642	56.1938	4138	4138
Dn_1010_0.4	[PREDICTED: WD repeat-containing protein 65-like] [Diuraphis noxia]	1..3648	70	3648	0.334977	140	140
Dn_1010_0.6	[PREDICTED: trans-2.3-enoyl-CoA reductase-like] [Diuraphis noxia]	1..456	7230.5	456	276.488	14461	14461
Dn_1010_0.7	[PREDICTED: pancreas transcription factor 1 subunit alpha-like] [Diuraphis noxia]	1..1132	282	1132	4.34101	564	564
Dn_1012_0.0	[Hypothetical protein] [Diuraphis noxia]	1..216	0	216	0	0	0
Dn_1012_0.1	[PREDICTED: uncharacterized protein C20orf26 homolog] [Diuraphis noxia]	1..3303	4.5	3303	0.0237178	9	9
Dn_1012_0.2	[PREDICTED: hypothetical protein LOC100573457] [Diuraphis noxia]	1..1281	0	1281	0	0	0
Dn_1012_0.3	[replication protein A 70 kDa DNA-binding subunit-like] [Diuraphis noxia]	1..549	0	549	0	0	0
Dn_1012_0.4	[PREDICTED: craniofacial development protein 2-like] [Diuraphis noxia]	1..912	2	912	0.0385057	4	4
Dn_1012_0.5	[Hypothetical protein] [Diuraphis noxia]	1..315	0	315	0	0	0
Dn_1012_0.7	[PREDICTED: hypothetical protein LOC100568463] [Diuraphis noxia]	1..255	0	255	0	0	0
Dn_1013_0.0	[PREDICTED: sphingomyelin phosphodiesterase 4-like] [Diuraphis noxia]	1..3164	2709	3164	14.923	5418	5418
Dn_1013_0.2	[PREDICTED: hypothetical protein LOC100569418] [Diuraphis noxia]	1..1050	1	1050	0.0166058	2	2
Dn_1013_0.7	[PREDICTED: hypothetical protein LOC100569269 isoform 2] [Diuraphis noxia]	1..504	0.5	504	0.0175408	1	1
Dn_1013_0.8	[PREDICTED: microprocessor complex subunit DGCR8-like] [Diuraphis noxia]	1..2254	171	2254	1.32138	342	342
Dn_1014_0.0	[PREDICTED: hypothetical protein LOC100162195] [Diuraphis noxia]	1..2352	0	2352	0	0	0
Dn_1014_0.1	[Hypothetical protein] [Diuraphis noxia]	1..216	5.5	216	0.442272	11	11
Dn_1014_0.3	[Hypothetical protein] [Diuraphis noxia]	1..939	1.5	939	0.0279836	3	3
Dn_1014_0.4	[Hypothetical protein] [Diuraphis noxia]	1..561	0	561	0	0	0
Dn_1014_0.5	[PREDICTED: hypothetical protein LOC100571343] [Diuraphis noxia]	1..627	0	627	0	0	0
Dn_1015_0.0	[Hypothetical protein] [Diuraphis noxia]	1..366	0	366	0	0	0
Dn_1015_0.5	[uncharacterized protein LOC100167805] [Diuraphis noxia]	1..678	0.5	678	0.0126777	1	1
Dn_1015_0.6	[PREDICTED: membralin-like] [Diuraphis noxia]	1..1179	33	1179	0.489279	66	66
Dn_1015_0.7	[PREDICTED: copia protein-like] [Diuraphis noxia]	1..1650	0	1650	0	0	0
Dn_1015_0.8	[PREDICTED: low affinity cationic amino acid transporter 2-like] [Diuraphis noxia]	1..2241	123	2241	0.960608	246	246
Dn_1015_0.9	[PREDICTED: transcription initiation factor TFIID subunit 7-like] [Diuraphis noxia]	1..519	23.5	519	0.78973	47	47
Dn_1017_0.0	[PREDICTED: hypothetical protein LOC100575035] [Diuraphis noxia]	1..489	0	489	0	0	0
Dn_1017_0.1	[PREDICTED: hypothetical protein LOC100575289] [Diuraphis noxia]	1..333	0	333	0	0	0
Dn_1017_0.2	[PREDICTED: uncharacterized protein LOC100883183] [Diuraphis noxia]	1..4596	4.5	4596	0.0171518	9	9
Dn_1017_0.3	[PREDICTED: zinc finger protein 808-like] [Diuraphis noxia]	1..1011	0	1011	0	0	0
Dn_1017_0.4	[Hypothetical protein] [Diuraphis noxia]	1..339	0	339	0	0	0
Dn_1018_0.0	[PREDICTED: thyroid transcription factor 1-like] [Diuraphis noxia]	1..1577	1229	1577	13.5872	2458	2458
Dn_1018_0.1	[Hypothetical protein] [Diuraphis noxia]	1..270	0	270	0	0	0
Dn_1018_0.2	[PREDICTED: hypothetical protein LOC100574036] [Diuraphis noxia]	1..552	3	552	0.0938734	6	6
Dn_1019_0.0	[PREDICTED: organic cation transporter protein-like] [Diuraphis noxia]	1..651	637	651	17.0445	1274	1274
Dn_1019_0.1	[PREDICTED: organic cation transporter protein-like] [Diuraphis noxia]	1..2871	3162	2871	19.2044	6324	6324
Dn_1019_0.2	[PREDICTED: uncharacterized protein LOC100881530] [Diuraphis noxia]	1..3273	5298	3273	28.219	10596	10596
Dn_1019_0.3	[PREDICTED: hydroxyacylglutathione hydrolase. mitochondrial-like isoform 2] [Diuraphis noxia]	1..1228	2163.5	1228	30.7075	4327	4327
Dn_102_0.0	[Hypothetical protein] [Diuraphis noxia]	1..450	0	450	0	0	0
Dn_102_0.1	[PREDICTED: hypothetical protein LOC100574382] [Diuraphis noxia]	1..675	0	675	0	0	0
Dn_102_0.10	[Hypothetical protein] [Diuraphis noxia]	1..525	0	525	0	0	0
Dn_102_0.11	[PREDICTED: hypothetical protein LOC100574382] [Diuraphis noxia]	1..861	1	861	0.0202509	2	2
Dn_102_0.3	[PREDICTED: uncharacterized protein KIAA1586-like] [Diuraphis noxia]	1..336	0	336	0	0	0
Dn_102_0.4	[Hypothetical protein] [Diuraphis noxia]	1..312	0	312	0	0	0
Dn_102_0.5	[Hypothetical protein] [Diuraphis noxia]	1..288	0	288	0	0	0
Dn_102_0.6	[PREDICTED: similar to pol-like protein] [Diuraphis noxia]	1..1989	1	1989	0.00864305	2	2
Dn_102_0.7	[Hypothetical protein] [Diuraphis noxia]	1..1560	0	1560	0	0	0
Dn_102_0.8	[Hypothetical protein] [Diuraphis noxia]	1..333	0	333	0	0	0
Dn_102_0.9	[Hypothetical protein] [Diuraphis noxia]	1..339	0	339	0	0	0
Dn_102_1.0	[Hypothetical protein] [Diuraphis noxia]	1..291	1	291	0.0599177	2	2
Dn_102_1.1	[PREDICTED: ATP-dependent DNA helicase PIF1-like] [Diuraphis noxia]	1..420	1.5	420	0.0625634	3	3
Dn_102_1.2	[Hypothetical protein] [Diuraphis noxia]	1..495	81	495	2.85416	162	162
Dn_102_2.0	[T-box protein H15. putative] [Diuraphis noxia]	1..447	205	447	8.00024	410	410
Dn_102_2.1	[Hypothetical protein] [Diuraphis noxia]	1..339	89.5	339	4.61019	179	179
Dn_102_3.0	[PREDICTED: bifunctional aminoacyl-tRNA synthetase-like] [Diuraphis noxia]	1..1825	115	1825	1.0971	230	230
Dn_102_3.1	[protein C10] [Diuraphis noxia]	1..1256	1138	1256	15.7866	2276	2276
Dn_102_3.2	[PREDICTED: zinc finger CCHC domain-containing protein 8 homolog isoform 2] [Diuraphis noxia]	1..2461	1519	2461	10.7578	3038	3038
Dn_102_3.5	[Hypothetical protein] [Diuraphis noxia]	1..639	0	639	0	0	0
Dn_102_3.6	[PREDICTED: similar to protease. reverse transcriptase and RNase H] [Diuraphis noxia]	1..495	2	495	0.0699537	4	4
Dn_102_3.7	[Hypothetical protein] [Diuraphis noxia]	1..693	2.5	693	0.0627239	5	5
Dn_102_3.9	[Hypothetical protein] [Diuraphis noxia]	1..306	193	306	10.9965	386	386
Dn_102_4.0	[PREDICTED: FCH domain only protein 2-like isoform 2] [Diuraphis noxia]	1..2954	3234	2954	19.085	6468	6468
Dn_102_4.1	[Hypothetical protein] [Diuraphis noxia]	1..210	0	210	0	0	0
Dn_102_4.2	[PREDICTED: hypothetical protein LOC100571141] [Diuraphis noxia]	1..444	12	444	0.470693	24	24
Dn_102_4.6	[PREDICTED: leucine-rich repeats and immunoglobulin-like domains protein 1-like] [Diuraphis noxia]	1..4031	4230	4031	18.2908	8460	8460
Dn_102_4.7	[uncharacterized protein LOC100166588 precursor] [Diuraphis noxia]	1..1378	2194	1378	27.7447	4388	4388
Dn_102_5.2	[PREDICTED: short transient receptor potential channel 5-like] [Diuraphis noxia]	1..1413	6.5	1413	0.0801216	13	13
Dn_102_5.3	[PREDICTED: hypothetical protein LOC100574366] [Diuraphis noxia]	1..255	2	255	0.136753	4	4
Dn_102_5.4	[Hypothetical protein] [Diuraphis noxia]	1..303	0	303	0	0	0
Dn_102_5.5	[PREDICTED: protein unc-80 homolog] [Diuraphis noxia]	1..10626	2960	10626	4.85497	5920	5920
Dn_102_5.6	[PREDICTED: homocysteine S-methyltransferase-like isoform 2] [Diuraphis noxia]	1..2783	1158.5	2783	7.25599	2317	2317
Dn_1021_0.0	[PREDICTED: hypothetical protein LOC100568976] [Diuraphis noxia]	1..594	1.5	594	0.0446492	3	3
Dn_1021_0.3	[PREDICTED: uncharacterized serpin-like protein TK1782-like] [Diuraphis noxia]	1..600	522	600	15.1943	1044	1044
Dn_1021_0.4	[PREDICTED: lisH domain-containing protein ARMC9-like] [Diuraphis noxia]	1..909	20	909	0.383901	40	40
Dn_1022_0.1	[PREDICTED: otoferlin-like] [Diuraphis noxia]	1..4794	459	4794	1.669	918	918
Dn_1022_0.3	[PREDICTED: otoferlin-like] [Diuraphis noxia]	1..747	42.5	747	0.991191	70	85
Dn_1022_0.5	[PREDICTED: hypothetical protein LOC100569489] [Diuraphis noxia]	1..432	0	432	0	0	0
Dn_1023_0.1	[PREDICTED: hypothetical protein LOC100569507] [Diuraphis noxia]	1..600	0	600	0	0	0
Dn_1023_0.10	[Hypothetical protein] [Diuraphis noxia]	1..264	1.5	264	0.0986044	3	3
Dn_1023_0.11	[PREDICTED: hypothetical protein LOC100574931] [Diuraphis noxia]	1..1287	1	1287	0.0133574	2	2
Dn_1023_0.13	[Hypothetical protein] [Diuraphis noxia]	1..534	0	534	0	0	0
Dn_1023_0.14	[PREDICTED: hypothetical protein LOC100575276] [Diuraphis noxia]	1..816	0	816	0	0	0
Dn_1023_0.15	[PREDICTED: capsid protein VP1-like] [Diuraphis noxia]	1..282	0	282	0	0	0
Dn_1023_0.2	[PREDICTED: hypothetical protein LOC100572555] [Diuraphis noxia]	1..891	0	891	0	0	0
Dn_1023_0.3	[Hypothetical protein] [Diuraphis noxia]	1..348	4	348	0.200414	8	8
Dn_1023_0.5	[PREDICTED: hypothetical protein LOC100574396] [Diuraphis noxia]	1..555	0.5	555	0.0159289	1	1
Dn_1023_0.6	[PREDICTED: putative nuclease HARBI1-like] [Diuraphis noxia]	1..321	0	321	0	0	0
Dn_1023_0.9	[PREDICTED: hypothetical protein LOC100571101] [Diuraphis noxia]	1..2115	3	2115	0.0246161	6	6
Dn_1024_0.0	[PREDICTED: cytochrome P450 307a1-like] [Diuraphis noxia]	1..2712	179	2712	1.15092	358	358
Dn_1024_0.1	[PREDICTED: hypothetical protein LOC100569394] [Diuraphis noxia]	1..1140	947	1140	14.4867	1894	1894
Dn_1024_0.2	[Hypothetical protein] [Diuraphis noxia]	1..1295	24254	1295	326.551	48508	48508
Dn_1024_0.4	[uncharacterized protein LOC100166220 precursor] [Diuraphis noxia]	1..341	283	341	14.4776	566	566
Dn_1024_0.6	[Hypothetical protein] [Diuraphis noxia]	1..468	21348.5	468	795.627	42697	42697
Dn_1024_0.8	[PREDICTED: hypothetical protein LOC100574631] [Diuraphis noxia]	1..582	0	582	0	0	0
Dn_1025_0.0	[GD10405] [Diuraphis noxia]	1..879	0	879	0	0	0
Dn_1025_0.1	[Hypothetical protein] [Diuraphis noxia]	1..945	0	945	0	0	0
Dn_1025_0.10	[PREDICTED: THAP domain-containing protein 9-like] [Diuraphis noxia]	1..1737	0.5	1737	0.00508955	1	1
Dn_1025_0.2	[PREDICTED: hypothetical protein LOC100643140. partial] [Diuraphis noxia]	1..2418	0	2418	0	0	0
Dn_1025_0.3	[Hypothetical protein] [Diuraphis noxia]	1..654	0	654	0	0	0
Dn_1025_0.4	[Hypothetical protein] [Diuraphis noxia]	1..1989	0	1989	0	0	0
Dn_1025_0.5	[PREDICTED: hypothetical protein LOC100575906] [Diuraphis noxia]	1..741	0	741	0	0	0
Dn_1025_0.6	[PREDICTED: RNA-directed DNA polymerase from mobile element jockey-like] [Diuraphis noxia]	1..648	2	648	0.053815	4	4
Dn_1025_0.8	[PREDICTED: hypothetical protein LOC100573291] [Diuraphis noxia]	1..1818	68.5	1818	0.656902	137	137
Dn_1025_0.9	[Hypothetical protein] [Diuraphis noxia]	1..369	0	369	0	0	0
Dn_1026_0.0	[Hypothetical protein] [Diuraphis noxia]	1..585	42.5	585	1.26819	85	85
Dn_1026_0.1	[Hypothetical protein] [Diuraphis noxia]	1..354	0	354	0	0	0
Dn_1026_0.2	[Hypothetical protein] [Diuraphis noxia]	1..312	0	312	0	0	0
Dn_1026_0.3	[PREDICTED: 52 kDa repressor of the inhibitor of the protein kinase-like] [Diuraphis noxia]	1..759	0.5	759	0.0116476	1	1
Dn_1026_0.4	[Hypothetical protein] [Diuraphis noxia]	1..366	0.5	366	0.023485	1	1
Dn_1026_0.5	[Hypothetical protein] [Diuraphis noxia]	1..381	0	381	0	0	0
Dn_1026_0.6	[Hypothetical protein] [Diuraphis noxia]	1..375	0	375	0	0	0
Dn_1026_0.7	[PREDICTED: hypothetical protein LOC100574160] [Diuraphis noxia]	1..327	0	327	0	0	0
Dn_1026_0.8	[Hypothetical protein] [Diuraphis noxia]	1..927	0	927	0	0	0
Dn_1026_0.9	[Hypothetical protein] [Diuraphis noxia]	1..453	1	453	0.0390311	2	2
Dn_1027_0.0	[PREDICTED: hypothetical protein LOC100569215] [Diuraphis noxia]	1..732	0	732	0	0	0
Dn_1027_0.1	[Hypothetical protein] [Diuraphis noxia]	1..549	0	549	0	0	0
Dn_1027_0.10	[PREDICTED: hypothetical protein LOC100573576] [Diuraphis noxia]	1..564	0	564	0	0	0
Dn_1027_0.11	[PREDICTED: hypothetical protein LOC100573576] [Diuraphis noxia]	1..300	0	300	0	0	0
Dn_1027_0.12	[PREDICTED: hypothetical protein LOC100573576] [Diuraphis noxia]	1..417	0	417	0	0	0
Dn_1027_0.13	[Hypothetical protein] [Diuraphis noxia]	1..300	0	300	0	0	0
Dn_1027_0.14	[Hypothetical protein] [Diuraphis noxia]	1..321	0	321	0	0	0
Dn_1027_0.16	[PREDICTED: hypothetical protein LOC100573861] [Diuraphis noxia]	1..2067	3.5	2067	0.0293462	7	7
Dn_1027_0.2	[Hypothetical protein] [Diuraphis noxia]	1..801	0	801	0	0	0
Dn_1027_0.20	[PREDICTED: hypothetical protein LOC100574927] [Diuraphis noxia]	1..447	0	447	0	0	0
Dn_1027_0.21	[PREDICTED: hypothetical protein LOC100573856] [Diuraphis noxia]	1..639	3	639	0.0810925	6	6
Dn_1027_0.3	[Hypothetical protein] [Diuraphis noxia]	1..507	0	507	0	0	0
Dn_1027_0.4	[Hypothetical protein] [Diuraphis noxia]	1..450	0	450	0	0	0
Dn_1027_0.5	[Hypothetical protein] [Diuraphis noxia]	1..636	0	636	0	0	0
Dn_1027_0.6	[PREDICTED: UPF0439 protein C9orf30 homolog] [Diuraphis noxia]	1..1134	0.5	1134	0.0077959	1	1
Dn_1027_0.7	[Hypothetical protein] [Diuraphis noxia]	1..360	0	360	0	0	0
Dn_1027_0.8	[PREDICTED: hypothetical protein LOC100570712] [Diuraphis noxia]	1..693	0	693	0	0	0
Dn_1027_0.9	[PREDICTED: zinc finger MYM-type protein 1-like] [Diuraphis noxia]	1..738	0	738	0	0	0
Dn_1028_0.2	[PREDICTED: hypothetical protein LOC100161816] [Diuraphis noxia]	1..186	54.5	186	5.1162	109	109
Dn_1028_0.3	[PREDICTED: alkylated DNA repair protein alkB homolog 8-like] [Diuraphis noxia]	1..855	0	855	0	0	0
Dn_1028_0.4	[PREDICTED: SET and MYND domain-containing protein 4-like] [Diuraphis noxia]	1..762	9.5	762	0.217218	19	19
Dn_1028_0.5	[uncharacterized protein LOC100159064 precursor] [Diuraphis noxia]	1..504	2930.5	504	101.382	5861	5861
Dn_1028_0.6	[PREDICTED: DNA replication licensing factor mcm7-like isoform 1] [Diuraphis noxia]	1..4151	9500	4151	39.8903	18096	19000
Dn_103_0.0	[Hypothetical protein] [Diuraphis noxia]	1..264	0	264	0	0	0
Dn_103_0.1	[Hypothetical protein] [Diuraphis noxia]	1..309	7.5	309	0.423602	15	15
Dn_103_1.0	[Hypothetical protein] [Diuraphis noxia]	1..324	0	324	0	0	0
Dn_103_1.1	[Hypothetical protein] [Diuraphis noxia]	1..414	0	414	0	0	0
Dn_103_1.3	[Hypothetical protein] [Diuraphis noxia]	1..606	0.5	606	0.0145884	1	1
Dn_103_1.5	[PREDICTED: hypothetical protein LOC100161425] [Diuraphis noxia]	1..324	0.5	324	0.0272856	0	1
Dn_103_1.7	[PREDICTED: facilitated trehalose transporter Tret1-like] [Diuraphis noxia]	1..1914	399.5	1914	3.63723	753	799
Dn_103_1.8	[PREDICTED: synapsin-like] [Diuraphis noxia]	1..2058	6318.5	2058	53.5458	12637	12637
Dn_103_1.9	[PREDICTED: cadherin-89D-like] [Diuraphis noxia]	1..5666	5252.5	5666	16.1628	10505	10505
Dn_103_2.1	[peptidyl-prolyl cis-trans isomerase NIMA-interacting 4] [Diuraphis noxia]	1..1615	3053.5	1615	32.9609	6107	6107
Dn_103_3.1	[PREDICTED: hypothetical protein LOC100575935. partial] [Diuraphis noxia]	1..300	502.5	300	29.2646	1005	1005
Dn_103_3.2	[Hypothetical protein] [Diuraphis noxia]	1..1050	2262.5	1050	37.5891	4525	4525
Dn_103_4.0	[PREDICTED: hypothetical protein LOC100575852] [Diuraphis noxia]	1..2350	1632	2350	12.1045	3264	3264
Dn_103_4.1	[PREDICTED: hypothetical protein LOC100161200] [Diuraphis noxia]	1..2827	3593	2827	22.1553	7186	7186
Dn_103_4.15	[PREDICTED: UPF0558 protein-like isoform 2] [Diuraphis noxia]	1..744	846	744	19.8347	1692	1692
Dn_103_4.16	[aspartate aminotransferase 2] [Diuraphis noxia]	1..1275	6771	1275	92.5792	13542	13542
Dn_103_4.18	[PREDICTED: e3 ubiquitin-protein ligase RNF19A-like] [Diuraphis noxia]	1..1176	6224	1176	92.2494	12448	12448
Dn_103_4.2	[pyrroline 5-carboyxlate reductase] [Diuraphis noxia]	1..759	2933	759	67.3745	5866	5866
Dn_103_4.3	[PREDICTED: heterogeneous nuclear ribonucleoprotein A1. A2/B1 homolog] [Diuraphis noxia]	1..1624	5964	1624	64.0151	11928	11928
Dn_103_4.5	[potassium channel subfamily K member 9-like] [Diuraphis noxia]	1..1793	3256	1793	31.6524	6512	6512
Dn_103_4.6	[PREDICTED: e3 ubiquitin-protein ligase RNF19A-like] [Diuraphis noxia]	1..747	4056.5	747	94.6431	8113	8113
Dn_103_4.8	[pre-mRNA-splicing factor 18] [Diuraphis noxia]	1..912	1178	912	22.5167	2356	2356
Dn_103_4.9	[PREDICTED: dual specificity protein phosphatase 12-like] [Diuraphis noxia]	1..624	552	624	15.4246	1104	1104
Dn_103_5.11	[PREDICTED: c-myc promoter-binding protein-like isoform 1] [Diuraphis noxia]	1..5284	3828.5	5284	12.6284	7657	7657
Dn_103_5.12	[PREDICTED: plexin domain-containing protein 2-like] [Diuraphis noxia]	1..4582	12199	4582	46.4002	24398	24398
Dn_103_5.13	[PREDICTED: SAP domain-containing ribonucleoprotein-like] [Diuraphis noxia]	1..828	2953	828	62.203	5906	5906
Dn_103_5.14	[ribosomal protein S6] [Diuraphis noxia]	1..938	139884	938	2599.47	279769	279769
Dn_103_5.15	[PREDICTED: facilitated trehalose transporter Tret1-like] [Diuraphis noxia]	1..1829	3377.5	1829	32.1849	6755	6755
Dn_103_5.16	[39S ribosomal protein L47. mitochondrial-like] [Diuraphis noxia]	1..1120	2657.5	1120	41.3609	5315	5315
Dn_103_5.18	[PREDICTED: dynein light chain Tctex-type 1-like] [Diuraphis noxia]	1..731	1488.5	731	35.5084	1192	2977
Dn_103_5.20	[cyclin L-like] [Diuraphis noxia]	1..693	656.5	693	16.5186	1313	1313
Dn_103_5.21	[PREDICTED: cyclin-L2-like] [Diuraphis noxia]	1..432	245.5	432	9.91408	491	491
Dn_103_5.5	[PREDICTED: hypothetical protein LOC100160291] [Diuraphis noxia]	1..2670	820	2670	5.35499	1640	1640
Dn_103_5.7	[PREDICTED: solute carrier family 25 member 46-like] [Diuraphis noxia]	1..1032	1055	1032	17.8133	2110	2110
Dn_103_5.8	[cAMP-dependent protein kinase catalytic subunit. putative] [Diuraphis noxia]	1..315	285.5	315	15.837	571	571
Dn_1030_0.0	[PREDICTED: hypothetical protein LOC100162746 isoform 2] [Diuraphis noxia]	1..1443	41.5	1443	0.500859	83	83
Dn_1030_0.1	[PREDICTED: actin-like] [Diuraphis noxia]	1..678	0	678	0	0	0
Dn_1030_0.10	[Hypothetical protein] [Diuraphis noxia]	1..558	0	558	0	0	0
Dn_1030_0.2	[PREDICTED: PHD finger protein 14-like] [Diuraphis noxia]	1..2472	148.5	2472	1.04758	297	297
Dn_1030_0.3	[Hypothetical protein] [Diuraphis noxia]	1..534	13	534	0.425391	26	26
Dn_1030_0.6	[PREDICTED: actin-like] [Diuraphis noxia]	1..345	1	345	0.0512496	2	2
Dn_1030_0.9	[Hypothetical protein] [Diuraphis noxia]	1..414	0.5	414	0.021354	1	1
Dn_1031_0.0	[Hypothetical protein] [Diuraphis noxia]	1..354	29.5	354	1.45197	59	59
Dn_1031_0.1	[Hypothetical protein] [Diuraphis noxia]	1..567	0	567	0	0	0
Dn_1032_0.1	[PREDICTED: CCA tRNA nucleotidyltransferase 1. mitochondrial-like] [Diuraphis noxia]	1..1254	1489	1254	20.7008	2978	2978
Dn_1032_0.3	[PREDICTED: soluble calcium-activated nucleotidase 1-like] [Diuraphis noxia]	1..1032	1194.5	1032	20.1836	2389	2389
Dn_1032_0.5	[PREDICTED: hypothetical protein LOC100573150] [Diuraphis noxia]	1..1546	518.5	1546	5.84987	1037	1037
Dn_1032_0.6	[PREDICTED: dual specificity mitogen-activated protein kinase kinase 2-like] [Diuraphis noxia]	1..2707	4168.5	2707	26.8437	8337	8337
Dn_1032_0.8	[uncharacterized protein LOC100161870] [Diuraphis noxia]	1..1556	2691	1556	30.1421	5382	5382
Dn_1033_0.0	[PREDICTED: nicalin-1-like] [Diuraphis noxia]	1..3497	10237	3497	51.028	20474	20474
Dn_1033_0.1	[PREDICTED: 40S ribosomal protein SA-like] [Diuraphis noxia]	1..1216	154954	1216	2221.19	309908	309908
Dn_1033_0.2	[Hypothetical protein] [Diuraphis noxia]	1..231	2.5	231	0.189232	5	5
Dn_1033_0.3	[uncharacterized protein LOC100162111 precursor] [Diuraphis noxia]	1..1041	1110	1041	18.5781	2220	2220
Dn_1033_0.4	[PREDICTED: maternal protein exuperantia-like isoform 1] [Diuraphis noxia]	1..1355	5042	1355	64.8653	2024	10084
Dn_1033_0.5	[PREDICTED: hypothetical protein LOC100165935 isoform 1] [Diuraphis noxia]	1..2739	3044.5	2739	19.3734	6089	6089
Dn_1033_0.6	[PREDICTED: hypothetical protein LOC100570906] [Diuraphis noxia]	1..771	3	771	0.0675268	6	6
Dn_1033_0.9	[Hypothetical protein] [Diuraphis noxia]	1..258	9	258	0.610134	18	18
Dn_1034_0.2	[PREDICTED: hypothetical protein LOC100572260 isoform 1] [Diuraphis noxia]	1..567	91	567	2.80184	182	182
Dn_1034_0.3	[PREDICTED: hypothetical protein LOC100306981] [Diuraphis noxia]	1..327	150.5	327	8.03647	301	301
Dn_1034_0.5	[PREDICTED: kinetochore protein NDC80 homolog] [Diuraphis noxia]	1..2338	1117	2338	8.32887	2234	2234
Dn_1035_0.0	[PREDICTED: hypothetical protein LOC100165674] [Diuraphis noxia]	1..2271	2.5	2271	0.0190324	5	5
Dn_1035_0.2	[PREDICTED: hypothetical protein LOC100573124] [Diuraphis noxia]	1..837	2	837	0.0413705	4	4
Dn_1035_0.3	[PREDICTED: hypothetical protein LOC100568865] [Diuraphis noxia]	1..435	0.5	435	0.0203231	1	1
Dn_1035_0.6	[PREDICTED: zinc finger MYM-type protein 1-like] [Diuraphis noxia]	1..621	2.5	621	0.0703908	5	5
Dn_1036_0.0	[Hypothetical protein] [Diuraphis noxia]	1..696	2.5	696	0.0621014	5	5
Dn_1036_0.2	[PREDICTED: protein lozenge-like] [Diuraphis noxia]	1..609	68	609	1.94286	136	136
Dn_1037_0.0	[PREDICTED: gamma-aminobutyric acid receptor subunit beta-like isoform 1] [Diuraphis noxia]	1..1524	1702	1524	19.4782	3404	3404
Dn_1038_0.0	[PREDICTED: LIM domain-containing protein unc-97-like] [Diuraphis noxia]	1..1630	13669.5	1630	146.16	27339	27339
Dn_1038_0.2	[sodium channel modifier 1] [Diuraphis noxia]	1..591	558	591	16.4662	1116	1116
Dn_1038_0.3	[PREDICTED: NFX1-type zinc finger-containing protein 1-like isoform 2] [Diuraphis noxia]	1..3124	280	3124	1.5634	560	560
Dn_1038_0.4	[PREDICTED: nucleoporin NUP53-like] [Diuraphis noxia]	1..855	3620.5	855	73.8435	7241	7241
Dn_1038_0.5	[PREDICTED: slowpoke-binding protein-like] [Diuraphis noxia]	1..1619	718	1619	7.73321	1436	1436
Dn_1039_0.0	[PREDICTED: hypothetical protein LOC100575000] [Diuraphis noxia]	1..969	0	969	0	0	0
Dn_1039_0.1	[PREDICTED: THAP domain-containing protein 9-like] [Diuraphis noxia]	1..801	0	801	0	0	0
Dn_1039_0.2	[PREDICTED: hypothetical protein LOC100570275] [Diuraphis noxia]	1..819	0	819	0	0	0
Dn_1039_0.3	[Hypothetical protein] [Diuraphis noxia]	1..240	0	240	0	0	0
Dn_1039_0.4	[Hypothetical protein] [Diuraphis noxia]	1..486	0	486	0	0	0
Dn_1039_0.5	[Hypothetical protein] [Diuraphis noxia]	1..294	1	294	0.0584729	2	2
Dn_1039_0.6	[Hypothetical protein] [Diuraphis noxia]	1..1239	0	1239	0	0	0
Dn_104_0.0	[PREDICTED: hypothetical protein LOC100570536] [Diuraphis noxia]	1..567	9	567	0.278059	18	18
Dn_104_0.1	[Hypothetical protein] [Diuraphis noxia]	1..441	16	441	0.633156	32	32
Dn_104_1.0	[Hypothetical protein] [Diuraphis noxia]	1..372	37	372	1.73555	74	74
Dn_104_1.1	[PREDICTED: hypothetical protein LOC100159312. partial] [Diuraphis noxia]	1..441	61	441	2.41624	122	122
Dn_104_2.0	[Hypothetical protein] [Diuraphis noxia]	1..606	2.5	606	0.0717288	5	5
Dn_104_2.1	[PREDICTED: monocarboxylate transporter 10-like] [Diuraphis noxia]	1..270	96	270	6.20221	192	192
Dn_104_3.0	[PREDICTED: monocarboxylate transporter 10-like] [Diuraphis noxia]	1..225	85.5	225	6.61862	171	171
Dn_104_3.2	[PREDICTED: monocarboxylate transporter 10-like] [Diuraphis noxia]	1..1428	1406.5	1428	17.1683	2813	2813
Dn_104_4.0	[PREDICTED: octopamine receptor beta-1R-like] [Diuraphis noxia]	1..1035	119.5	1035	2.01706	239	239
Dn_104_4.1	[PREDICTED: octopamine receptor beta-1R-like] [Diuraphis noxia]	1..657	85.5	657	2.26777	171	171
Dn_104_4.2	[PREDICTED: 3-oxoacyl-[acyl-carrier-protein] synthase. mitochondrial-like] [Diuraphis noxia]	1..1251	287	1251	3.99542	343	574
Dn_104_4.3	[Hypothetical protein] [Diuraphis noxia]	1..375	1.5	375	0.0687641	3	3
Dn_104_4.5	[MTOR associated protein. LST8 homolog] [Diuraphis noxia]	1..2556	2502.5	2556	17.0619	3783	5005
Dn_104_5.10	[Hypothetical protein] [Diuraphis noxia]	1..432	306	432	12.3477	612	612
Dn_104_5.2	[RR1 cuticle protein 11 precursor] [Diuraphis noxia]	1..765	58002	765	1321.81	116004	116004
Dn_104_5.3	[PREDICTED: hypothetical protein LOC100160440] [Diuraphis noxia]	1..3022	23000.5	3022	132.676	46001	46001
Dn_104_5.4	[PREDICTED: sialin-like] [Diuraphis noxia]	1..2462	9611	2462	68.0414	19222	19222
Dn_104_5.5	[PREDICTED: probable rRNA-processing protein EBP2-like] [Diuraphis noxia]	1..1460	1961.5	1460	23.4272	3923	3923
Dn_104_5.6	[eukaryotic translation initiation factor-like] [Diuraphis noxia]	1..852	7487.5	852	153.179	14975	14975
Dn_104_5.7	[mediator of RNA polymerase II transcription subunit 31] [Diuraphis noxia]	1..492	707.5	492	25.0809	1415	1415
Dn_104_6.10	[elongin C-like] [Diuraphis noxia]	1..1070	4983	1070	81.1694	9966	9966
Dn_104_6.13	[spaetzle 4 precursor] [Diuraphis noxia]	1..2650	3284.5	2650	21.6091	6569	6569
Dn_104_6.15	[PREDICTED: disks large homolog 5-like] [Diuraphis noxia]	1..9199	4503	9199	8.52806	7977	9006
Dn_104_6.16	[PREDICTED: hypothetical protein LOC100574816 isoform 1] [Diuraphis noxia]	1..674	71	674	1.83565	142	142
Dn_104_6.4	[PREDICTED: beta-galactosidase-like] [Diuraphis noxia]	1..4538	2381	4538	9.14609	4762	4762
Dn_104_6.7	[Hypothetical protein] [Diuraphis noxia]	1..306	4.5	306	0.256813	9	9
Dn_104_6.8	[probable O-sialoglycoprotein endopeptidase] [Diuraphis noxia]	1..885	260.5	885	5.13605	224	521
Dn_104_6.9	[elongin C-like] [Diuraphis noxia]	1..3184	8178.5	3184	44.7727	16357	16357
Dn_1040_0.0	[PREDICTED: hypothetical protein LOC100165959] [Diuraphis noxia]	1..387	61.5	387	2.7699	123	123
Dn_1041_0.1	[PREDICTED: protein phosphatase inhibitor 2-like] [Diuraphis noxia]	1..2633	3062	2633	20.2738	6124	6124
Dn_1041_0.12	[PREDICTED: transcriptional regulator ATRX homolog] [Diuraphis noxia]	1..4339	2078.5	4339	8.3478	4157	4157
Dn_1041_0.2	[PREDICTED: HEAT repeat-containing protein 2-like] [Diuraphis noxia]	1..3685	1408	3685	6.65941	2816	2816
Dn_1041_0.3	[ribosome biogenesis regulatory protein homolog] [Diuraphis noxia]	1..1226	3306.5	1226	47.0134	6613	6613
Dn_1041_0.5	[PREDICTED: peptidyl-prolyl cis-trans isomerase FKBP6-like isoform 3] [Diuraphis noxia]	1..2334	2649.5	2334	19.7922	5299	5299
Dn_1041_0.6	[PREDICTED: protein rhomboid-like] [Diuraphis noxia]	1..228	155	228	11.8728	310	310
Dn_1041_0.7	[PREDICTED: vacuolar protein sorting-associated protein 26B-like] [Diuraphis noxia]	1..1104	3058	1104	48.2951	6116	6116
Dn_1041_0.8	[PREDICTED: hypothetical protein LOC100572569 isoform 2] [Diuraphis noxia]	1..687	2	687	0.0511167	4	4
Dn_1042_0.1	[PREDICTED: hypothetical protein LOC100571221] [Diuraphis noxia]	1..906	6.5	906	0.12604	13	13
Dn_1042_0.10	[Hypothetical protein] [Diuraphis noxia]	1..582	0	582	0	0	0
Dn_1042_0.11	[Hypothetical protein] [Diuraphis noxia]	1..582	0	582	0	0	0
Dn_1042_0.12	[Hypothetical protein] [Diuraphis noxia]	1..309	0	309	0	0	0
Dn_1042_0.13	[Hypothetical protein] [Diuraphis noxia]	1..582	0	582	0	0	0
Dn_1042_0.14	[Hypothetical protein] [Diuraphis noxia]	1..1200	2.5	1200	0.036223	5	5
Dn_1042_0.17	[PREDICTED: hypothetical protein LOC100572758] [Diuraphis noxia]	1..1437	1	1437	0.0123042	2	2
Dn_1042_0.18	[Hypothetical protein] [Diuraphis noxia]	1..354	0.5	354	0.0249733	1	1
Dn_1042_0.19	[Hypothetical protein] [Diuraphis noxia]	1..297	0	297	0	0	0
Dn_1042_0.2	[Hypothetical protein] [Diuraphis noxia]	1..762	1	762	0.0225604	2	2
Dn_1042_0.20	[Hypothetical protein] [Diuraphis noxia]	1..459	20.5	459	0.781137	41	41
Dn_1042_0.21	[Hypothetical protein] [Diuraphis noxia]	1..324	0	324	0	0	0
Dn_1042_0.3	[Hypothetical protein] [Diuraphis noxia]	1..1173	0	1173	0	0	0
Dn_1042_0.4	[PREDICTED: hypothetical protein LOC100572162] [Diuraphis noxia]	1..585	14	585	0.41853	28	28
Dn_1042_0.5	[PREDICTED: hypothetical protein LOC100570005] [Diuraphis noxia]	1..678	5.5	678	0.141624	11	11
Dn_1042_0.6	[PREDICTED: hypothetical protein LOC100571480] [Diuraphis noxia]	1..513	0	513	0	0	0
Dn_1042_0.7	[PREDICTED: hypothetical protein LOC100571804] [Diuraphis noxia]	1..927	3	927	0.0564274	6	6
Dn_1042_0.8	[Hypothetical protein] [Diuraphis noxia]	1..366	77	366	3.68766	154	154
Dn_1042_0.9	[Hypothetical protein] [Diuraphis noxia]	1..378	0.5	378	0.0233877	1	1
Dn_1043_0.1	[Hypothetical protein] [Diuraphis noxia]	1..402	0	402	0	0	0
Dn_1043_0.2	[cathepsin B-1852] [Diuraphis noxia]	1..441	296.5	441	11.7254	593	593
Dn_1043_0.3	[cathepsin B-1852] [Diuraphis noxia]	1..276	147	276	9.28837	294	294
Dn_1044_0.0	[PREDICTED: hypothetical protein LOC100574190] [Diuraphis noxia]	1..1599	0.5	1599	0.0055288	1	1
Dn_1044_0.1	[PREDICTED: hypothetical protein LOC100572559] [Diuraphis noxia]	1..1497	1.5	1497	0.0175528	3	3
Dn_1044_0.10	[PREDICTED: hypothetical protein LOC100575690] [Diuraphis noxia]	1..582	0	582	0	0	0
Dn_1044_0.11	[PREDICTED: hypothetical protein LOC100578797] [Diuraphis noxia]	1..333	0	333	0	0	0
Dn_1044_0.2	[PREDICTED: hypothetical protein LOC100575533] [Diuraphis noxia]	1..921	0	921	0	0	0
Dn_1044_0.3	[PREDICTED: hypothetical protein LOC100569363] [Diuraphis noxia]	1..519	2.5	519	0.0837527	5	5
Dn_1044_0.4	[PREDICTED: hypothetical protein LOC100569124 isoform 2] [Diuraphis noxia]	1..630	0	630	0	0	0
Dn_1044_0.6	[PREDICTED: hypothetical protein LOC100571282] [Diuraphis noxia]	1..1182	0	1182	0	0	0
Dn_1044_0.7	[Hypothetical protein] [Diuraphis noxia]	1..624	10.5	624	0.293984	21	21
Dn_1046_0.0	[PREDICTED: eukaryotic translation initiation factor 4 gamma 3-like] [Diuraphis noxia]	1..5868	25111.5	5868	74.5965	50223	50223
Dn_1046_0.1	[PREDICTED: plexin-A3-like] [Diuraphis noxia]	1..2847	64	2847	0.39282	128	128
Dn_1046_0.2	[PREDICTED: uncharacterized protein C45G9.7-like] [Diuraphis noxia]	1..1980	1199.5	1980	10.5533	2399	2399
Dn_1046_0.3	[conserved hypothetical protein] [Diuraphis noxia]	1..771	9	771	0.204169	18	18
Dn_1046_0.4	[conserved hypothetical protein] [Diuraphis noxia]	1..930	7	930	0.131503	14	14
Dn_1047_0.0	[PREDICTED: hypothetical protein LOC100569287] [Diuraphis noxia]	1..393	130	393	5.77264	260	260
Dn_1048_0.0	[PREDICTED: dynein-1-alpha heavy chain. flagellar inner arm I1 complex-like] [Diuraphis noxia]	1..1490	3	1490	0.0349417	6	6
Dn_1048_0.1	[PREDICTED: THAP domain-containing protein 9-like] [Diuraphis noxia]	1..1131	0.5	1131	0.00759992	1	1
Dn_1048_0.3	[PREDICTED: hypothetical protein LOC100572643] [Diuraphis noxia]	1..1185	0	1185	0	0	0
Dn_1048_0.4	[Hypothetical protein] [Diuraphis noxia]	1..330	0	330	0	0	0
Dn_1048_0.5	[PREDICTED: hypothetical protein LOC100574170] [Diuraphis noxia]	1..2346	42.5	2346	0.315296	85	85
Dn_1049_0.0	[PREDICTED: alpha-(1.6)-fucosyltransferase-like isoform 2] [Diuraphis noxia]	1..1707	3254	1707	33.2464	6508	6508
Dn_1049_0.1	[PREDICTED: decaprenyl-diphosphate synthase subunit 2-like] [Diuraphis noxia]	1..1296	1518	1296	20.4362	3036	3036
Dn_1049_0.5	[PREDICTED: hypothetical protein LOC100569446 isoform 1] [Diuraphis noxia]	1..2745	6882	2745	43.7193	12283	13764
Dn_105_0.0	[PREDICTED: facilitated trehalose transporter Tret1-like] [Diuraphis noxia]	1..303	0.5	303	0.0291767	1	1
Dn_105_1.0	[PREDICTED: oocyte zinc finger protein XlCOF8.4-like isoform 2] [Diuraphis noxia]	1..1584	1827	1584	20.1063	3654	3654
Dn_105_1.4	[PREDICTED: oocyte zinc finger protein XlCOF8.4-like isoform 2] [Diuraphis noxia]	1..1107	1723.5	1107	27.1514	3447	3447
Dn_105_1.5	[PREDICTED: 28S ribosomal protein S24. mitochondrial-like] [Diuraphis noxia]	1..825	2547	825	53.8224	5094	5094
Dn_105_2.0	[PREDICTED: polycomb group RING finger protein 3-like] [Diuraphis noxia]	1..1475	2044	1475	24.1476	4088	4088
Dn_105_2.10	[PREDICTED: ATP-dependent RNA helicase vasa. isoform A-like] [Diuraphis noxia]	1..5438	6863	5438	21.9998	13726	13726
Dn_105_2.16	[Hypothetical protein] [Diuraphis noxia]	1..1917	2436.5	1917	22.1562	4873	4873
Dn_105_2.17	[PREDICTED: calcium and integrin-binding protein 1-like] [Diuraphis noxia]	1..474	685.5	474	25.2091	1371	1371
Dn_105_2.2	[PREDICTED: u2 snRNP-associated SURP motif-containing protein-like] [Diuraphis noxia]	1..3800	3288.5	3800	15.0844	6577	6577
Dn_105_2.23	[Hypothetical protein] [Diuraphis noxia]	1..783	110.5	783	2.45767	221	221
Dn_105_2.4	[PREDICTED: Williams-Beuren syndrome chromosomal region 16 protein homolog] [Diuraphis noxia]	1..2134	1696.5	2134	13.8571	3393	3393
Dn_105_2.5	[PREDICTED: e3 ubiquitin-protein ligase RING1-like] [Diuraphis noxia]	1..768	1459	768	33.1109	2918	2918
Dn_105_2.6	[PREDICTED: probable E3 ubiquitin-protein ligase HERC1] [Diuraphis noxia]	1..13119	8152	13119	10.8284	16304	16304
Dn_105_2.7	[PREDICTED: mitotic checkpoint protein BUB3-like] [Diuraphis noxia]	1..2219	3549	2219	27.8747	7098	7098
Dn_105_2.8	[oligosaccharyltransferase complex subunit OSTC-like] [Diuraphis noxia]	1..435	2699	435	108.217	5398	5398
Dn_105_2.9	[PREDICTED: PI-PLC X domain-containing protein 2-like] [Diuraphis noxia]	1..2505	1132.5	2505	7.87842	2265	2265
Dn_105_3.0	[PREDICTED: protein lin-7 homolog B-like] [Diuraphis noxia]	1..2301	5704.5	2301	43.2246	11409	11409
Dn_105_3.1	[PREDICTED: hypothetical protein LOC100571544] [Diuraphis noxia]	1..558	3	558	0.0941814	6	6
Dn_105_3.11	[Hypothetical protein] [Diuraphis noxia]	1..234	1.5	234	0.112293	3	3
Dn_105_3.2	[PREDICTED: hypothetical protein LOC100572073] [Diuraphis noxia]	1..1183	151.5	1183	2.23325	303	303
Dn_105_3.3	[PREDICTED: uncharacterized protein KIAA1704-like] [Diuraphis noxia]	1..1861	1625	1861	15.227	3250	3250
Dn_105_3.4	[PREDICTED: e3 ubiquitin-protein ligase TRIM37-like isoform 1] [Diuraphis noxia]	1..2994	1527	2994	8.89323	3054	3054
Dn_105_3.7	[PREDICTED: similar to AGAP003463-PA] [Diuraphis noxia]	1..576	1626	576	49.2082	3252	3252
Dn_105_3.8	[PREDICTED: hypothetical protein LOC100570906] [Diuraphis noxia]	1..597	27.5	597	0.805426	55	55
Dn_105_4.0	[Hypothetical protein] [Diuraphis noxia]	1..345	0	345	0	0	0
Dn_105_5.0	[Hypothetical protein] [Diuraphis noxia]	1..261	392	261	26.211	784	784
Dn_105_5.1	[PREDICTED: homeobox protein EMX1-like] [Diuraphis noxia]	1..522	1146	522	38.2792	2292	2292
Dn_105_5.2	[Hypothetical protein] [Diuraphis noxia]	1..330	38	330	2.01076	76	76
Dn_105_5.4	[PREDICTED: something about silencing protein 10-like] [Diuraphis noxia]	1..1029	1646	1029	27.8876	3292	3292
Dn_105_6.1	[Hypothetical protein] [Diuraphis noxia]	1..270	0	270	0	0	0
Dn_105_6.3	[39S ribosomal protein L20. mitochondrial] [Diuraphis noxia]	1..1116	3558	1116	55.5784	7116	7116
Dn_105_6.4	[Hypothetical protein] [Diuraphis noxia]	1..1365	2.5	1365	0.0320239	5	5
Dn_1050_0.0	[acyl-protein thioesterase 1.2-like] [Diuraphis noxia]	1..1821	10370.5	1821	99.2685	20741	20741
Dn_1050_0.2	[Hypothetical protein] [Diuraphis noxia]	1..252	0	252	0	0	0
Dn_1051_0.0	[PREDICTED: LOW QUALITY PROTEIN: zinc finger MYM-type protein 1-like. partial] [Diuraphis noxia]	1..1641	0	1641	0	0	0
Dn_1051_0.1	[Hypothetical protein] [Diuraphis noxia]	1..318	0	318	0	0	0
Dn_1051_0.2	[PREDICTED: hypothetical protein LOC100680052] [Diuraphis noxia]	1..861	0	861	0	0	0
Dn_1051_0.3	[PREDICTED: hypothetical protein LOC100574382] [Diuraphis noxia]	1..1347	4	1347	0.0525051	8	8
Dn_1051_0.5	[Hypothetical protein] [Diuraphis noxia]	1..417	0	417	0	0	0
Dn_1051_0.6	[PREDICTED: hypothetical protein LOC100571900] [Diuraphis noxia]	1..1440	0	1440	0	0	0
Dn_1052_0.0	[PREDICTED: hypothetical protein LOC100572977] [Diuraphis noxia]	1..303	0	303	0	0	0
Dn_1052_0.2	[Hypothetical protein] [Diuraphis noxia]	1..1206	1.5	1206	0.0217882	3	3
Dn_1052_0.5	[AGAP002074-PA] [Diuraphis noxia]	1..873	0	873	0	0	0
Dn_1052_0.6	[PREDICTED: hypothetical protein LOC100571667] [Diuraphis noxia]	1..642	0.5	642	0.0133886	1	1
Dn_1052_0.7	[PREDICTED: hypothetical protein LOC100571667] [Diuraphis noxia]	1..1038	3	1038	0.0503932	6	6
Dn_1052_0.8	[PREDICTED: hypothetical protein LOC100159946] [Diuraphis noxia]	1..645	0.5	645	0.0133264	1	1
Dn_1052_0.9	[PREDICTED: hypothetical protein LOC100575959] [Diuraphis noxia]	1..1650	0	1650	0	0	0
Dn_1053_0.10	[Hypothetical protein] [Diuraphis noxia]	1..1062	8.5	1062	0.139439	17	17
Dn_1053_0.2	[PREDICTED: hypothetical protein LOC100575462] [Diuraphis noxia]	1..888	2	888	0.0389945	4	4
Dn_1053_0.3	[PREDICTED: hypothetical protein LOC100575404] [Diuraphis noxia]	1..847	12	847	0.247607	24	24
Dn_1053_0.5	[Hypothetical protein] [Diuraphis noxia]	1..432	225	432	9.1034	450	450
Dn_1053_0.6	[Hypothetical protein] [Diuraphis noxia]	1..972	0	972	0	0	0
Dn_1053_0.7	[PREDICTED: serine/threonine-protein kinase ATR-like] [Diuraphis noxia]	1..4236	444	4236	1.82723	888	888
Dn_1053_0.8	[PREDICTED: serine/threonine-protein kinase ATR-like] [Diuraphis noxia]	1..3068	675	3068	3.83592	1350	1350
Dn_1055_0.3	[PREDICTED: hypothetical protein LOC100569792] [Diuraphis noxia]	1..381	0	381	0	0	0
Dn_1055_0.4	[PREDICTED: replication factor C subunit 2-like isoform 2] [Diuraphis noxia]	1..2397	2051	2397	14.916	4102	4102
Dn_1055_0.5	[PREDICTED: prefoldin subunit 1-like] [Diuraphis noxia]	1..279	1260.5	279	78.7725	2521	2521
Dn_1055_0.6	[PREDICTED: low choriolytic enzyme-like] [Diuraphis noxia]	1..390	24	390	1.07236	48	48
Dn_1056_0.1	[PREDICTED: hypothetical protein LOC100574670] [Diuraphis noxia]	1..1359	90	1359	1.15579	180	180
Dn_1057_0.0	[PREDICTED: lipase 3-like isoform 2] [Diuraphis noxia]	1..2685	7292	2685	47.3429	14584	14584
Dn_1057_0.2	[PREDICTED: dynein heavy chain 3. axonemal-like] [Diuraphis noxia]	1..3111	4.5	3111	0.0253391	9	9
Dn_1057_0.4	[PREDICTED: lipase 3-like] [Diuraphis noxia]	1..729	985	729	23.5486	1970	1970
Dn_1057_0.6	[PREDICTED: lipase 3-like] [Diuraphis noxia]	1..465	0.5	465	0.018485	0	1
Dn_1058_0.0	[Hypothetical protein] [Diuraphis noxia]	1..396	0	396	0	0	0
Dn_1058_0.1	[Hypothetical protein] [Diuraphis noxia]	1..795	0	795	0	0	0
Dn_1058_0.2	[Hypothetical protein] [Diuraphis noxia]	1..351	0.5	351	0.0251868	1	1
Dn_1058_0.3	[Hypothetical protein] [Diuraphis noxia]	1..375	0	375	0	0	0
Dn_1058_0.4	[PREDICTED: similar to protease. reverse transcriptase and RNase H] [Diuraphis noxia]	1..2307	1.5	2307	0.0112837	3	3
Dn_1058_0.5	[Hypothetical protein] [Diuraphis noxia]	1..462	0	462	0	0	0
Dn_1058_0.6	[PREDICTED: hypothetical protein LOC100572758] [Diuraphis noxia]	1..1437	1	1437	0.0121337	2	2
Dn_1058_0.7	[Hypothetical protein] [Diuraphis noxia]	1..2481	2	2481	0.0139569	4	4
Dn_1059_0.4	[PREDICTED: zinc finger BED domain-containing protein 1-like] [Diuraphis noxia]	1..396	18	396	0.796261	36	36
Dn_1059_0.5	[PREDICTED: hypothetical protein LOC100164985] [Diuraphis noxia]	1..1440	190	1440	2.30076	380	380
Dn_1059_0.6	[PREDICTED: exosome complex exonuclease MTR3-like] [Diuraphis noxia]	1..441	830.5	441	32.8823	1661	1661
Dn_1059_0.7	[PREDICTED: thymidine phosphorylase-like] [Diuraphis noxia]	1..1583	661	1583	7.28434	1322	1322
Dn_1059_0.8	[PREDICTED: UDP-N-acetylglucosamine--peptide N-acetylglucosaminyltransferase 110 kDa subunit-like isoform 3] [Diuraphis noxia]	1..3637	3614	3637	17.3226	7228	7228
Dn_106_0.0	[PREDICTED: hypothetical protein LOC100574188] [Diuraphis noxia]	1..699	21.5	699	0.537179	42	43
Dn_106_0.1	[PREDICTED: potassium voltage-gated channel subfamily KQT member 1-like isoform 2] [Diuraphis noxia]	1..273	0.5	273	0.0314854	1	1
Dn_106_1.0	[PREDICTED: hypothetical protein LOC100159316] [Diuraphis noxia]	1..537	425.5	537	13.8233	851	851
Dn_106_2.0	[PREDICTED: hypothetical protein LOC100168211] [Diuraphis noxia]	1..1215	1876.5	1215	26.9402	3753	3753
Dn_106_2.1	[PREDICTED: hypothetical protein LOC100168211] [Diuraphis noxia]	1..1404	4530	1404	56.2675	9060	9060
Dn_106_2.2	[PREDICTED: hypothetical protein LOC100166174 isoform 1] [Diuraphis noxia]	1..1909	1111	1909	10.1533	2222	2222
Dn_106_2.6	[Hypothetical protein] [Diuraphis noxia]	1..291	0	291	0	0	0
Dn_106_2.7	[Hypothetical protein] [Diuraphis noxia]	1..225	1	225	0.0774936	2	2
Dn_106_3.1	[PREDICTED: nuclear receptor subfamily 2 group E member 1-like] [Diuraphis noxia]	1..1100	13	1100	0.20584	26	26
Dn_106_3.10	[PREDICTED: neuroligin-4. Y-linked-like] [Diuraphis noxia]	1..3201	4448	3201	24.2245	8896	8896
Dn_106_3.12	[PREDICTED: bipolar kinesin KRP-130-like] [Diuraphis noxia]	1..3701	3693	3701	17.399	7386	7386
Dn_106_3.14	[PREDICTED: small G protein signaling modulator 3 homolog] [Diuraphis noxia]	1..3856	1422	3856	6.426	2844	2844
Dn_106_3.5	[PREDICTED: mothers against decapentaplegic homolog 4-like] [Diuraphis noxia]	1..1083	1536	1083	24.7284	3072	3072
Dn_106_3.7	[PREDICTED: endothelial transcription factor GATA-2-like] [Diuraphis noxia]	1..2918	2825	2918	16.8771	5650	5650
Dn_106_3.9	[PREDICTED: glucose dehydrogenase [acceptor]-like] [Diuraphis noxia]	1..2331	577.5	2331	4.31717	1155	1155
Dn_106_4.0	[PREDICTED: UPF0361 protein C3orf37 homolog] [Diuraphis noxia]	1..1740	3029	1740	30.3391	5684	6058
Dn_106_4.1	[PREDICTED: zinc finger protein 131-like isoform 1] [Diuraphis noxia]	1..3075	3100	3075	17.5726	6200	6200
Dn_106_4.11	[abnormal wing discs 1] [Diuraphis noxia]	1..453	4727.5	453	181.913	7491	9455
Dn_106_4.3	[PREDICTED: transcription factor IIIB 90 kDa subunit-like] [Diuraphis noxia]	1..1642	2656	1642	28.2055	5312	5312
Dn_106_4.5	[PREDICTED: epidermal growth factor receptor-like] [Diuraphis noxia]	1..5504	33039	5504	104.632	66078	66078
Dn_106_4.8	[PREDICTED: eukaryotic translation initiation factor 2-alpha kinase-like isoform 1] [Diuraphis noxia]	1..2172	1082.5	2172	8.6883	2165	2165
Dn_106_5.0	[PREDICTED: transducin beta-like protein 3-like] [Diuraphis noxia]	1..2854	2207.5	2854	13.4789	4415	4415
Dn_106_5.1	[PREDICTED: motile sperm domain-containing protein 2-like] [Diuraphis noxia]	1..2173	698.5	2173	5.60299	1397	1397
Dn_106_5.2	[PREDICTED: transcriptional repressor CTCFL-like isoform 1] [Diuraphis noxia]	1..4411	7371.5	4411	29.1271	14743	14743
Dn_106_5.3	[PREDICTED: hypothetical protein LOC100159627 isoform 2] [Diuraphis noxia]	1..837	4190	837	87.2675	8380	8380
Dn_106_5.4	[PREDICTED: coiled-coil domain-containing protein C6orf97-like] [Diuraphis noxia]	1..1296	64.5	1296	0.866916	129	129
Dn_106_5.5	[PREDICTED: splicing factor U2AF 50 kDa subunit-like] [Diuraphis noxia]	1..2338	8328	2338	62.0914	16656	16656
Dn_106_5.6	[PREDICTED: probable exonuclease mut-7 homolog] [Diuraphis noxia]	1..3542	4840.5	3542	23.8206	9681	9681
Dn_106_5.7	[PREDICTED: RNA-directed DNA polymerase from mobile element jockey-like] [Diuraphis noxia]	1..708	4.5	708	0.111688	9	9
Dn_1060_0.0	[Hypothetical protein] [Diuraphis noxia]	1..540	0	540	0	0	0
Dn_1060_0.1	[Hypothetical protein] [Diuraphis noxia]	1..1254	1	1254	0.0139044	2	2
Dn_1060_0.2	[Hypothetical protein] [Diuraphis noxia]	1..627	0.5	627	0.0140998	1	1
Dn_1060_0.3	[PREDICTED: UPF0468 protein C16orf80 homolog] [Diuraphis noxia]	1..351	0	351	0	0	0
Dn_1060_0.4	[PREDICTED: hypothetical protein LOC100573223] [Diuraphis noxia]	1..294	0	294	0	0	0
Dn_1060_0.5	[Hypothetical protein] [Diuraphis noxia]	1..705	0	705	0	0	0
Dn_1062_0.0	[PREDICTED: hypothetical protein LOC100571439] [Diuraphis noxia]	1..924	0	924	0	0	0
Dn_1062_0.1	[Hypothetical protein] [Diuraphis noxia]	1..225	0	225	0	0	0
Dn_1062_0.10	[Hypothetical protein] [Diuraphis noxia]	1..1503	0.5	1503	0.0057189	1	1
Dn_1062_0.11	[PREDICTED: hypothetical protein LOC100573861] [Diuraphis noxia]	1..1569	2	1569	0.0220695	4	4
Dn_1062_0.12	[PREDICTED: hypothetical protein LOC100571044] [Diuraphis noxia]	1..438	0.5	438	0.0201839	1	1
Dn_1062_0.13	[PREDICTED: hypothetical protein LOC100569363] [Diuraphis noxia]	1..954	0	954	0	0	0
Dn_1062_0.14	[PREDICTED: hypothetical protein LOC100575504. partial] [Diuraphis noxia]	1..666	0	666	0	0	0
Dn_1062_0.3	[PREDICTED: hypothetical protein LOC100572629] [Diuraphis noxia]	1..747	0.5	747	0.0118347	1	1
Dn_1062_0.5	[Hypothetical protein] [Diuraphis noxia]	1..300	0	300	0	0	0
Dn_1062_0.7	[Hypothetical protein] [Diuraphis noxia]	1..492	0	492	0	0	0
Dn_1062_0.8	[Hypothetical protein] [Diuraphis noxia]	1..591	0.5	591	0.014544	1	1
Dn_1063_0.0	[clathrin coat assembly protein ap17-like] [Diuraphis noxia]	1..429	1778	429	72.2184	3556	3556
Dn_1063_0.1	[PREDICTED: dnaJ homolog subfamily C member 22-like] [Diuraphis noxia]	1..837	2502.5	837	52.1046	5005	5005
Dn_1063_0.2	[PREDICTED: 1-phosphatidylinositol-4.5-bisphosphate phosphodiesterase gamma-1-like] [Diuraphis noxia]	1..516	146.5	516	4.94869	293	293
Dn_1064_0.1	[PREDICTED: hypothetical protein LOC100168166] [Diuraphis noxia]	1..510	2.5	510	0.0857111	5	5
Dn_1064_0.10	[PREDICTED: hypothetical protein LOC100162598] [Diuraphis noxia]	1..654	0	654	0	0	0
Dn_1064_0.11	[PREDICTED: WD repeat-containing protein 3-like] [Diuraphis noxia]	1..532	11.5	532	0.375756	23	23
Dn_1064_0.3	[Hypothetical protein] [Diuraphis noxia]	1..237	0	237	0	0	0
Dn_1064_0.5	[PREDICTED: WD repeat-containing protein 3-like] [Diuraphis noxia]	1..1212	29.5	1212	0.423281	57	59
Dn_1064_0.6	[PREDICTED: CCR4-NOT transcription complex subunit 10-like] [Diuraphis noxia]	1..2388	238.5	2388	1.74116	477	477
Dn_1064_0.7	[Hypothetical protein] [Diuraphis noxia]	1..969	26	969	0.469358	52	52
Dn_1064_0.8	[PREDICTED: hypothetical protein LOC100160294 isoform 1] [Diuraphis noxia]	1..581	7.5	581	0.223602	15	15
Dn_1064_0.9	[PREDICTED: hypothetical protein LOC100162598] [Diuraphis noxia]	1..453	0	453	0	0	0
Dn_1065_0.0	[Hypothetical protein] [Diuraphis noxia]	1..1668	0	1668	0	0	0
Dn_1065_0.10	[Hypothetical protein] [Diuraphis noxia]	1..492	0	492	0	0	0
Dn_1065_0.11	[PREDICTED: hypothetical protein LOC100575767] [Diuraphis noxia]	1..2025	0.5	2025	0.0042447	1	1
Dn_1065_0.2	[Hypothetical protein] [Diuraphis noxia]	1..453	0	453	0	0	0
Dn_1065_0.3	[Hypothetical protein] [Diuraphis noxia]	1..441	0	441	0	0	0
Dn_1065_0.4	[Hypothetical protein] [Diuraphis noxia]	1..276	0	276	0	0	0
Dn_1065_0.5	[PREDICTED: hypothetical protein LOC100160378. partial] [Diuraphis noxia]	1..1734	0.5	1734	0.00495704	1	1
Dn_1065_0.6	[Hypothetical protein] [Diuraphis noxia]	1..555	0	555	0	0	0
Dn_1065_0.7	[PREDICTED: hypothetical protein LOC100679593. partial] [Diuraphis noxia]	1..558	0	558	0	0	0
Dn_1065_0.8	[Hypothetical protein] [Diuraphis noxia]	1..1416	0	1416	0	0	0
Dn_1065_0.9	[Hypothetical protein] [Diuraphis noxia]	1..591	0	591	0	0	0
Dn_1067_0.0	[PREDICTED: cullin-3-like] [Diuraphis noxia]	1..893	8	893	0.156751	16	16
Dn_1067_0.1	[PREDICTED: hypothetical protein LOC100571334 isoform 2] [Diuraphis noxia]	1..1125	0	1125	0	0	0
Dn_1067_0.3	[PREDICTED: hypothetical protein LOC100572934] [Diuraphis noxia]	1..273	0	273	0	0	0
Dn_1067_0.5	[Hypothetical protein] [Diuraphis noxia]	1..564	2	564	0.06183	4	4
Dn_1068_0.0	[deoxyribose-phosphate aldolase-like] [Diuraphis noxia]	1..1029	404	1029	6.84207	808	808
Dn_1068_0.2	[PREDICTED: hypothetical protein LOC100167413] [Diuraphis noxia]	1..1707	2845.5	1707	29.061	5691	5691
Dn_1069_0.0	[Hypothetical protein] [Diuraphis noxia]	1..431	2.5	431	0.10199	5	5
Dn_1069_0.1	[PREDICTED: zinc finger BED domain-containing protein 1-like] [Diuraphis noxia]	1..795	1	795	0.0219322	2	2
Dn_1069_0.2	[Hypothetical protein] [Diuraphis noxia]	1..663	1	663	0.0262987	2	2
Dn_1069_0.4	[Hypothetical protein] [Diuraphis noxia]	1..1167	1.5	1167	0.0220964	3	3
Dn_1069_0.5	[Hypothetical protein] [Diuraphis noxia]	1..573	0	573	0	0	0
Dn_1069_0.7	[PREDICTED: hypothetical protein LOC100575276] [Diuraphis noxia]	1..348	0.5	348	0.0254039	1	1
Dn_1069_0.8	[Hypothetical protein] [Diuraphis noxia]	1..711	0	711	0	0	0
Dn_107_0.0	[PREDICTED: uncharacterized protein C20orf4 homolog] [Diuraphis noxia]	1..1256	1032.5	1256	14.3309	2065	2065
Dn_107_0.1	[PREDICTED: sialin-like] [Diuraphis noxia]	1..1560	1461.5	1560	16.3258	2923	2923
Dn_107_0.2	[PREDICTED: hypothetical protein LOC100169548 isoform 2] [Diuraphis noxia]	1..1239	1834.5	1239	25.8087	3669	3669
Dn_107_0.3	[eIF2B-alpha protein-like] [Diuraphis noxia]	1..264	471.5	264	31.1206	943	943
Dn_107_0.4	[eIF2B-alpha protein-like] [Diuraphis noxia]	1..690	625.5	690	15.801	1251	1251
Dn_107_0.6	[PREDICTED: hypothetical protein LOC100167846] [Diuraphis noxia]	1..1161	1875	1161	28.1586	3750	3750
Dn_107_1.0	[PREDICTED: hypothetical protein LOC100568937] [Diuraphis noxia]	1..1215	2466.5	1215	35.4146	4933	4933
Dn_107_3.0	[Hypothetical protein] [Diuraphis noxia]	1..297	0	297	0	0	0
Dn_107_5.0	[PREDICTED: ephrin type-A receptor 4-B-like isoform 1] [Diuraphis noxia]	1..588	1469	588	43.5776	2938	2938
Dn_107_5.1	[PREDICTED: ephrin type-A receptor 4-B-like isoform 2] [Diuraphis noxia]	1..1743	5466	1743	54.681	10932	10932
Dn_107_5.2	[Hypothetical protein] [Diuraphis noxia]	1..291	352	291	21.1003	704	704
Dn_107_5.3	[PREDICTED: protein disulfide-isomerase A6-like] [Diuraphis noxia]	1..2018	33946	2018	293.209	67892	67892
Dn_107_5.4	[PREDICTED: hypothetical protein LOC100572661] [Diuraphis noxia]	1..624	752.5	624	21.0386	1505	1505
Dn_107_5.5	[Hypothetical protein] [Diuraphis noxia]	1..303	0	303	0	0	0
Dn_107_5.9	[Hypothetical protein] [Diuraphis noxia]	1..534	2.5	534	0.0818589	5	5
Dn_107_6.10	[PREDICTED: hypothetical protein LOC100572384] [Diuraphis noxia]	1..1917	879	1917	7.99264	1758	1758
Dn_107_6.11	[cuticular protein 70 precursor] [Diuraphis noxia]	1..1515	1306.5	1515	15.0346	2613	2613
Dn_107_6.12	[PREDICTED: hypothetical protein LOC100572464] [Diuraphis noxia]	1..3768	1616.5	3768	7.47698	3233	3233
Dn_107_6.13	[PREDICTED: hypothetical protein LOC100573965] [Diuraphis noxia]	1..1250	26	1250	0.362866	52	52
Dn_107_6.14	[PREDICTED: nucleolar protein of 40 kDa-like] [Diuraphis noxia]	1..771	354.5	771	8.01872	709	709
Dn_107_6.4	[PREDICTED: zinc finger FYVE domain-containing protein 1-like isoform 1] [Diuraphis noxia]	1..669	875	669	22.7973	1750	1750
Dn_107_6.7	[uncharacterized protein LOC100159230] [Diuraphis noxia]	1..315	1006.5	315	55.7151	2013	2013
Dn_107_6.8	[PREDICTED: serine/threonine-protein kinase mTOR-like] [Diuraphis noxia]	1..8103	6612	8103	14.2216	13224	13224
Dn_107_6.9	[3-alpha-(or 20-beta)-hydroxysteroid dehydrogenase-like] [Diuraphis noxia]	1..1022	1514	1022	25.8158	3028	3028
Dn_1071_0.0	[Hypothetical protein] [Diuraphis noxia]	1..639	1.5	639	0.0411215	3	3
Dn_1071_0.1	[Hypothetical protein] [Diuraphis noxia]	1..273	0	273	0	0	0
Dn_1071_0.2	[Hypothetical protein] [Diuraphis noxia]	1..429	0.5	429	0.0200362	1	1
Dn_1072_0.1	[PREDICTED: agrin-like] [Diuraphis noxia]	1..1521	8259.5	1521	94.6525	16519	16519
Dn_1072_0.2	[Hypothetical protein] [Diuraphis noxia]	1..333	0	333	0	0	0
Dn_1072_0.3	[PREDICTED: n6-adenosine-methyltransferase 70 kDa subunit-like] [Diuraphis noxia]	1..2134	652	2134	5.32493	1304	1304
Dn_1074_0.10	[Hypothetical protein] [Diuraphis noxia]	1..1768	20	1768	0.197795	40	40
Dn_1074_0.11	[PREDICTED: hypothetical protein LOC100572086] [Diuraphis noxia]	1..1845	31	1845	0.291901	62	62
Dn_1074_0.12	[PREDICTED: hypothetical protein LOC100569324] [Diuraphis noxia]	1..792	23.5	792	0.516894	47	47
Dn_1074_0.13	[PREDICTED: putative nuclease HARBI1-like] [Diuraphis noxia]	1..1007	22.5	1007	0.390679	45	45
Dn_1074_0.14	[PREDICTED: hypothetical protein LOC100572168] [Diuraphis noxia]	1..492	0.5	492	0.0179686	1	1
Dn_1074_0.3	[Hypothetical protein] [Diuraphis noxia]	1..591	21	591	0.617482	42	42
Dn_1074_0.4	[Hypothetical protein] [Diuraphis noxia]	1..438	32.5	438	1.29685	65	65
Dn_1074_0.5	[PREDICTED: hypothetical protein LOC100568922] [Diuraphis noxia]	1..1323	12.5	1323	0.164277	25	25
Dn_1074_0.6	[Hypothetical protein] [Diuraphis noxia]	1..585	4.5	585	0.134333	9	9
Dn_1074_0.8	[Hypothetical protein] [Diuraphis noxia]	1..417	16	417	0.670772	32	32
Dn_1075_0.0	[Hypothetical protein] [Diuraphis noxia]	1..501	226	501	7.87466	452	452
Dn_1076_0.2	[PREDICTED: hypothetical protein LOC100163533] [Diuraphis noxia]	1..2102	7671.5	2102	63.6262	15343	15343
Dn_1076_0.3	[glucosamine-6-phosphate N-acetyltransferase-like] [Diuraphis noxia]	1..1451	2729	1451	32.7987	5458	5458
Dn_1076_0.4	[PREDICTED: alpha-tocopherol transfer protein-like isoform 1] [Diuraphis noxia]	1..753	6130.5	753	141.954	12261	12261
Dn_1078_0.0	[PREDICTED: hypothetical protein LOC100159431] [Diuraphis noxia]	1..1187	3454	1187	50.7342	6908	6908
Dn_1079_0.0	[PREDICTED: hypothetical protein LOC100575238. partial] [Diuraphis noxia]	1..1163	6	1163	0.0903753	12	12
Dn_1079_0.1	[PREDICTED: hypothetical protein LOC100569772] [Diuraphis noxia]	1..2049	10	2049	0.0854542	20	20
Dn_1079_0.2	[PREDICTED: hypothetical protein LOC100575078] [Diuraphis noxia]	1..567	1.5	567	0.0459111	3	3
Dn_1079_0.3	[Hypothetical protein] [Diuraphis noxia]	1..420	1	420	0.0415144	2	2
Dn_1079_0.5	[PREDICTED: hypothetical protein LOC100569726] [Diuraphis noxia]	1..303	1	303	0.0583535	2	2
Dn_1079_0.6	[Hypothetical protein] [Diuraphis noxia]	1..336	0.5	336	0.0255819	1	1
Dn_1079_0.7	[Hypothetical protein] [Diuraphis noxia]	1..468	0	468	0	0	0
Dn_1079_0.8	[Hypothetical protein] [Diuraphis noxia]	1..417	0	417	0	0	0
Dn_108_0.0	[2-deoxyglucose-6-phosphate phosphatase. putative] [Diuraphis noxia]	1..636	3264.5	636	89.4612	6529	6529
Dn_108_0.10	[PREDICTED: hypothetical protein LOC100165606] [Diuraphis noxia]	1..2084	6281.5	2084	52.5235	12563	12563
Dn_108_0.4	[PREDICTED: dnaJ homolog subfamily C member 3-like] [Diuraphis noxia]	1..504	1847	504	63.8996	3694	3694
Dn_108_0.7	[haloacid dehalogenase-like hydrolase domain containing 1A-like] [Diuraphis noxia]	1..1216	1222	1216	17.5255	2444	2444
Dn_108_0.8	[PREDICTED: pseudouridine-5'-monophosphatase-like isoform 1] [Diuraphis noxia]	1..381	1	381	0.0457639	2	2
Dn_108_0.9	[PREDICTED: pseudouridine-5'-monophosphatase-like] [Diuraphis noxia]	1..351	0.5	351	0.0251868	1	1
Dn_108_1.0	[PREDICTED: probable phosphoserine aminotransferase-like] [Diuraphis noxia]	1..1698	13456.5	1698	138.128	26913	26913
Dn_108_1.1	[PREDICTED: glucose dehydrogenase [acceptor]-like] [Diuraphis noxia]	1..975	549.5	975	9.83018	1099	1099
Dn_108_1.2	[PREDICTED: hypothetical protein LOC100165870] [Diuraphis noxia]	1..2253	31300.5	2253	242.142	62601	62601
Dn_108_1.3	[PREDICTED: GTPase Era. mitochondrial-like] [Diuraphis noxia]	1..240	143.5	240	10.434	287	287
Dn_108_1.4	[PREDICTED: pyruvate kinase-like isoform 2] [Diuraphis noxia]	1..3212	57667	3212	312.935	115334	115334
Dn_108_2.0	[PREDICTED: centaurin-gamma-1A-like] [Diuraphis noxia]	1..3076	8894.5	3076	50.4062	17789	17789
Dn_108_3.0	[PREDICTED: synaptic vesicle glycoprotein 2B-like] [Diuraphis noxia]	1..1485	3428.5	1485	40.241	6857	6857
Dn_108_3.1	[PREDICTED: COMM domain-containing protein 10-like] [Diuraphis noxia]	1..1209	1699	1209	24.504	3398	3398
Dn_108_3.2	[PREDICTED: frataxin. mitochondrial-like isoform 1] [Diuraphis noxia]	1..1661	600.5	1661	6.3018	1201	1201
Dn_108_3.3	[RabX4-like] [Diuraphis noxia]	1..1142	1303	1142	19.8903	2606	2606
Dn_108_3.4	[PREDICTED: ras-related protein Rab-8B-like isoform 1] [Diuraphis noxia]	1..1680	2070.5	1680	21.4731	4141	4141
Dn_108_3.5	[PREDICTED: hypothetical protein LOC100168324 isoform 2] [Diuraphis noxia]	1..1465	2359	1465	28.0632	4718	4718
Dn_108_3.6	[PREDICTED: hypothetical protein LOC100571489] [Diuraphis noxia]	1..1575	654	1575	7.23249	1308	1308
Dn_108_3.7	[uncharacterized protein LOC100165582] [Diuraphis noxia]	1..1960	6991	1960	62.1697	13982	13982
Dn_108_4.1	[PREDICTED: hypothetical protein LOC100571745] [Diuraphis noxia]	1..1455	163	1455	1.95147	326	326
Dn_108_4.2	[Hypothetical protein] [Diuraphis noxia]	1..201	53.5	201	4.65374	107	107
Dn_108_4.3	[PREDICTED: testican-1-like] [Diuraphis noxia]	1..1119	7410.5	1119	115.465	14821	14821
Dn_108_4.4	[Hypothetical protein] [Diuraphis noxia]	1..336	0	336	0	0	0
Dn_108_4.5	[Hypothetical protein] [Diuraphis noxia]	1..540	0	540	0	0	0
Dn_108_5.0	[PREDICTED: hypothetical protein LOC100158826] [Diuraphis noxia]	1..8767	3729	8767	7.41673	7458	7458
Dn_108_5.1	[PREDICTED: importin-11] [Diuraphis noxia]	1..5525	4174	5525	13.1651	8240	8348
Dn_108_5.10	[PREDICTED: etoposide-induced protein 2.4 homolog] [Diuraphis noxia]	1..1546	2297	1546	25.9015	4594	4594
Dn_108_5.14	[PREDICTED: 1-phosphatidylinositol-4.5-bisphosphate phosphodiesterase classes I and II-like] [Diuraphis noxia]	1..2778	3319.5	2778	20.8293	6639	6639
Dn_108_5.2	[PREDICTED: tubulin glycylase 3A-like isoform 1] [Diuraphis noxia]	1..2169	1	2169	0.00792578	2	2
Dn_108_5.20	[Hypothetical protein] [Diuraphis noxia]	1..375	3	375	0.140142	6	6
Dn_108_5.5	[PREDICTED: 1-phosphatidylinositol-4.5-bisphosphate phosphodiesterase classes I and II-like] [Diuraphis noxia]	1..597	884.5	597	25.8577	1769	1769
Dn_108_5.6	[PREDICTED: splicing factor 3B subunit 1-like isoform 1] [Diuraphis noxia]	1..4425	14274.5	4425	56.2335	28549	28549
Dn_108_5.7	[PREDICTED: hypothetical protein LOC100571648] [Diuraphis noxia]	1..546	23	546	0.735384	38	46
Dn_108_5.8	[PREDICTED: inorganic pyrophosphatase-like isoform 2] [Diuraphis noxia]	1..1250	17156	1250	239.261	34312	34312
Dn_108_5.9	[PREDICTED: ATP-binding cassette sub-family B member 6. mitochondrial-like isoform 3] [Diuraphis noxia]	1..3715	4625.5	3715	21.7032	9251	9251
Dn_1080_0.10	[PREDICTED: hypothetical protein LOC100569006] [Diuraphis noxia]	1..1599	4.5	1599	0.048993	9	9
Dn_1080_0.11	[Hypothetical protein] [Diuraphis noxia]	1..219	0	219	0	0	0
Dn_1080_0.12	[Hypothetical protein] [Diuraphis noxia]	1..1107	0.5	1107	0.00776469	1	1
Dn_1080_0.13	[Hypothetical protein] [Diuraphis noxia]	1..432	0	432	0	0	0
Dn_1080_0.14	[PREDICTED: hypothetical protein LOC100573937] [Diuraphis noxia]	1..468	34	468	1.26253	68	68
Dn_1080_0.15	[Hypothetical protein] [Diuraphis noxia]	1..318	0	318	0	0	0
Dn_1080_0.17	[Hypothetical protein] [Diuraphis noxia]	1..597	0.5	597	0.0148083	1	1
Dn_1080_0.18	[Hypothetical protein] [Diuraphis noxia]	1..480	4	480	0.146832	8	8
Dn_1080_0.3	[PREDICTED: hypothetical protein LOC100571044] [Diuraphis noxia]	1..642	0.5	642	0.0137703	1	1
Dn_1080_0.4	[Hypothetical protein] [Diuraphis noxia]	1..435	0	435	0	0	0
Dn_1080_0.5	[PREDICTED: RNA-directed DNA polymerase from mobile element jockey-like] [Diuraphis noxia]	1..3711	3	3711	0.0140294	6	6
Dn_1080_0.6	[Hypothetical protein] [Diuraphis noxia]	1..873	0.5	873	0.00984594	1	1
Dn_1080_0.7	[Hypothetical protein] [Diuraphis noxia]	1..270	0	270	0	0	0
Dn_1080_0.8	[PREDICTED: hypothetical protein LOC100572042] [Diuraphis noxia]	1..1716	1	1716	0.0101609	2	2
Dn_1080_0.9	[Hypothetical protein] [Diuraphis noxia]	1..822	0	822	0	0	0
Dn_1081_0.0	[PREDICTED: heparan sulfate glucosamine 3-O-sulfotransferase 5-like] [Diuraphis noxia]	1..525	290	525	9.62855	580	580
Dn_1081_0.1	[PREDICTED: BMP-binding endothelial regulator protein-like] [Diuraphis noxia]	1..1746	2764.5	1746	27.6007	5529	5529
Dn_1082_0.0	[Hypothetical protein] [Diuraphis noxia]	1..480	28.5	480	1.03654	57	57
Dn_1082_0.10	[PREDICTED: hypothetical protein LOC100575207] [Diuraphis noxia]	1..294	0	294	0	0	0
Dn_1082_0.11	[Hypothetical protein] [Diuraphis noxia]	1..993	17	993	0.29949	34	34
Dn_1082_0.2	[AGAP003812-PA] [Diuraphis noxia]	1..522	0.5	522	0.0169359	1	1
Dn_1082_0.3	[PREDICTED: piggyBac transposable element-derived protein 4-like] [Diuraphis noxia]	1..1467	1	1467	0.0118855	2	2
Dn_1082_0.4	[PREDICTED: hypothetical protein LOC100570029] [Diuraphis noxia]	1..330	0.5	330	0.026047	1	1
Dn_1082_0.6	[PREDICTED: hypothetical protein LOC100574763] [Diuraphis noxia]	1..1143	0.5	1143	0.00752013	1	1
Dn_1082_0.7	[PREDICTED: hypothetical protein LOC100160378. partial] [Diuraphis noxia]	1..879	0	879	0	0	0
Dn_1082_0.9	[PREDICTED: hypothetical protein LOC100569355] [Diuraphis noxia]	1..1383	7.5	1383	0.0946442	15	15
Dn_1083_0.2	[PREDICTED: hypothetical protein LOC100575512] [Diuraphis noxia]	1..786	0	786	0	0	0
Dn_1083_0.3	[Hypothetical protein] [Diuraphis noxia]	1..294	0.5	294	0.0292364	1	1
Dn_1083_0.4	[PREDICTED: peroxidase-like] [Diuraphis noxia]	1..627	0.5	627	0.0140998	1	1
Dn_1083_0.5	[PREDICTED: peroxidase-like] [Diuraphis noxia]	1..1563	1.5	1563	0.0169684	3	3
Dn_1083_0.6	[Hypothetical protein] [Diuraphis noxia]	1..498	0.5	498	0.0172601	1	1
Dn_1083_0.7	[Hypothetical protein] [Diuraphis noxia]	1..366	701.5	366	33.4248	1403	1403
Dn_1084_0.0	[PREDICTED: putative nuclease HARBI1-like] [Diuraphis noxia]	1..648	0	648	0	0	0
Dn_1084_0.1	[PREDICTED: hypothetical protein LOC100573108] [Diuraphis noxia]	1..771	0	771	0	0	0
Dn_1084_0.3	[PREDICTED: putative nuclease HARBI1-like] [Diuraphis noxia]	1..1098	0	1098	0	0	0
Dn_1084_0.5	[Hypothetical protein] [Diuraphis noxia]	1..258	0	258	0	0	0
Dn_1084_0.6	[Hypothetical protein] [Diuraphis noxia]	1..294	0	294	0	0	0
Dn_1084_0.7	[PREDICTED: hypothetical protein LOC100572142] [Diuraphis noxia]	1..999	1	999	0.0176988	2	2
Dn_1084_0.8	[Hypothetical protein] [Diuraphis noxia]	1..504	0	504	0	0	0
Dn_1085_0.0	[Hypothetical protein] [Diuraphis noxia]	1..942	1.5	942	0.0276344	3	3
Dn_1086_0.0	[PREDICTED: hypothetical protein LOC100569772] [Diuraphis noxia]	1..981	6	981	0.106892	12	12
Dn_1086_0.1	[Hypothetical protein] [Diuraphis noxia]	1..237	14.5	237	1.06625	29	29
Dn_1086_0.3	[PREDICTED: hypothetical protein LOC100570428] [Diuraphis noxia]	1..285	0	285	0	0	0
Dn_1087_0.0	[PREDICTED: hypothetical protein LOC100572073] [Diuraphis noxia]	1..453	2.5	453	0.0970369	5	5
Dn_1087_0.1	[uncharacterized protein LOC100569528] [Diuraphis noxia]	1..930	0	930	0	0	0
Dn_1087_0.10	[Hypothetical protein] [Diuraphis noxia]	1..276	0.5	276	0.032031	1	1
Dn_1087_0.2	[PREDICTED: zinc finger MYM-type protein 1-like] [Diuraphis noxia]	1..798	0	798	0	0	0
Dn_1087_0.6	[Hypothetical protein] [Diuraphis noxia]	1..543	0	543	0	0	0
Dn_1087_0.7	[Hypothetical protein] [Diuraphis noxia]	1..1392	2	1392	0.0252278	4	4
Dn_1087_0.8	[Hypothetical protein] [Diuraphis noxia]	1..822	0.5	822	0.0107549	1	1
Dn_1087_0.9	[Hypothetical protein] [Diuraphis noxia]	1..831	0	831	0	0	0
Dn_1088_0.1	[PREDICTED: similar to BEL12_AG transposon polyprotein] [Diuraphis noxia]	1..870	1	870	0.0197598	2	2
Dn_1088_0.2	[Hypothetical protein] [Diuraphis noxia]	1..564	0	564	0	0	0
Dn_1088_0.3	[PREDICTED: hypothetical protein LOC100574499] [Diuraphis noxia]	1..1200	0	1200	0	0	0
Dn_1088_0.4	[PREDICTED: ring canal kelch homolog] [Diuraphis noxia]	1..993	0	993	0	0	0
Dn_1088_0.5	[PREDICTED: putative nuclease HARBI1-like] [Diuraphis noxia]	1..891	1.5	891	0.0294911	3	3
Dn_1089_0.0	[glutaredoxin-like] [Diuraphis noxia]	1..345	6067.5	345	306.687	12135	12135
Dn_1089_0.1	[PREDICTED: 60S ribosomal export protein NMD3-like] [Diuraphis noxia]	1..1702	4732	1702	48.4615	9464	9464
Dn_1089_0.2	[PREDICTED: golgi-specific brefeldin A-resistance guanine nucleotide exchange factor 1-like] [Diuraphis noxia]	1..5312	4039.5	5312	13.2573	8079	8079
Dn_1089_0.4	[PREDICTED: hypothetical protein LOC100167708] [Diuraphis noxia]	1..660	3890	660	102.728	7780	7780
Dn_1089_0.9	[PREDICTED: protein CBFA2T3-like isoform 4] [Diuraphis noxia]	1..555	171	555	5.37043	342	342
Dn_109_0.0	[PREDICTED: matrix metalloproteinase-16-like isoform 2] [Diuraphis noxia]	1..552	1407.5	552	44.4621	2815	2815
Dn_109_0.2	[Hypothetical protein] [Diuraphis noxia]	1..471	88.5	471	3.28479	177	177
Dn_109_0.3	[Hypothetical protein] [Diuraphis noxia]	1..1136	641.5	1136	9.84691	1283	1283
Dn_109_1.0	[PREDICTED: hypothetical protein LOC100163287] [Diuraphis noxia]	1..501	578	501	20.1251	1156	1156
Dn_109_4.1	[diacetyl/L-xylulose reductase] [Diuraphis noxia]	1..1583	91022.5	1583	1002.11	182045	182045
Dn_109_4.2	[L-xylulose reductase] [Diuraphis noxia]	1..1381	60841	1381	768.062	121682	121682
Dn_109_4.4	[PREDICTED: hypothetical protein LOC100168546] [Diuraphis noxia]	1..390	134.5	390	6.01478	269	269
Dn_109_4.5	[Hypothetical protein] [Diuraphis noxia]	1..894	1.5	894	0.0291181	3	3
Dn_109_4.6	[Hypothetical protein] [Diuraphis noxia]	1..738	0.5	738	0.0119791	1	1
Dn_109_5.0	[PREDICTED: hypothetical protein LOC100165925] [Diuraphis noxia]	1..1434	738.5	1434	8.97048	1477	1477
Dn_109_5.1	[PREDICTED: similar to CG34369 CG34369-PA] [Diuraphis noxia]	1..816	1.5	816	0.032502	3	3
Dn_109_5.10	[PREDICTED: alpha-1A adrenergic receptor-like] [Diuraphis noxia]	1..696	162.5	696	4.07743	267	325
Dn_109_5.11	[PREDICTED: hypothetical protein LOC100569355] [Diuraphis noxia]	1..393	0	393	0	0	0
Dn_109_5.12	[PREDICTED: zinc finger protein 62-like isoform 2] [Diuraphis noxia]	1..1937	1517.5	1937	13.6598	3035	3035
Dn_109_5.13	[PREDICTED: zinc finger protein 62-like isoform 2] [Diuraphis noxia]	1..559	505	559	15.7539	1010	1010
Dn_109_5.14	[PREDICTED: kinesin-like protein KIF17-like] [Diuraphis noxia]	1..1806	137	1806	1.32172	273	274
Dn_109_5.15	[PREDICTED: LOW QUALITY PROTEIN: juvenile hormone epoxide hydrolase 1] [Diuraphis noxia]	1..2230	6787.5	2230	53.0633	13572	13575
Dn_109_5.16	[PREDICTED: hypothetical protein LOC100165087 isoform 3] [Diuraphis noxia]	1..2809	1207.5	2809	7.4922	2415	2415
Dn_109_5.4	[PREDICTED: probable queuine tRNA-ribosyltransferase-like isoform 1] [Diuraphis noxia]	1..1179	753.5	1179	11.135	1507	1507
Dn_109_5.5	[PREDICTED: ninjurin-1-like] [Diuraphis noxia]	1..288	1	288	0.059691	2	2
Dn_109_5.6	[Hypothetical protein] [Diuraphis noxia]	1..291	1.5	291	0.0902976	3	3
Dn_109_5.7	[PREDICTED: zinc finger Ran-binding domain-containing protein 2-like] [Diuraphis noxia]	1..723	3148	723	75.9122	6296	6296
Dn_1091_0.0	[Hypothetical protein] [Diuraphis noxia]	1..282	0	282	0	0	0
Dn_1091_0.1	[Hypothetical protein] [Diuraphis noxia]	1..819	0	819	0	0	0
Dn_1091_0.3	[Hypothetical protein] [Diuraphis noxia]	1..753	0.5	753	0.011415	1	1
Dn_1091_0.4	[Hypothetical protein] [Diuraphis noxia]	1..444	0	444	0	0	0
Dn_1091_0.5	[PREDICTED: hypothetical protein LOC100574168] [Diuraphis noxia]	1..351	0	351	0	0	0
Dn_1091_0.6	[PREDICTED: hypothetical protein LOC100569507] [Diuraphis noxia]	1..771	1.5	771	0.0337634	3	3
Dn_1091_0.8	[PREDICTED: hypothetical protein LOC100575226] [Diuraphis noxia]	1..456	0	456	0	0	0
Dn_1091_0.9	[PREDICTED: hypothetical protein LOC100569507] [Diuraphis noxia]	1..1230	0.5	1230	0.00718744	1	1
Dn_1092_0.0	[Hypothetical protein] [Diuraphis noxia]	1..282	0	282	0	0	0
Dn_1092_0.3	[PREDICTED: protein KBP homolog] [Diuraphis noxia]	1..756	539.5	756	12.4407	1079	1079
Dn_1092_0.4	[TM2 domain-containing protein 1-like precursor] [Diuraphis noxia]	1..1137	3944	1137	60.4706	7888	7888
Dn_1092_0.5	[PREDICTED: hypothetical protein LOC100575827] [Diuraphis noxia]	1..1384	889	1384	11.1976	1778	1778
Dn_1093_0.0	[Hypothetical protein] [Diuraphis noxia]	1..318	11	318	0.605446	22	22
Dn_1095_0.0	[Hypothetical protein] [Diuraphis noxia]	1..393	1.5	393	0.0662381	3	3
Dn_1096_0.1	[PREDICTED: uncharacterized protein C6orf168-like] [Diuraphis noxia]	1..363	8992	363	432.223	17984	17984
Dn_1096_0.2	[Hypothetical protein] [Diuraphis noxia]	1..246	3.5	246	0.24658	7	7
Dn_1096_0.4	[PREDICTED: uncharacterized protein C6orf168-like] [Diuraphis noxia]	1..1805	56184.5	1805	542.61	112369	112369
Dn_1096_0.5	[PREDICTED: inner nuclear membrane protein Man1-like] [Diuraphis noxia]	1..1152	3064	1152	46.3634	6128	6128
Dn_1097_0.0	[Hypothetical protein] [Diuraphis noxia]	1..599	17.5	599	0.51206	35	35
Dn_1097_0.1	[PREDICTED: hypothetical protein LOC100569717] [Diuraphis noxia]	1..4445	1942	4445	7.61647	3884	3884
Dn_1097_0.2	[PREDICTED: cuticle protein 8-like. partial] [Diuraphis noxia]	1..687	205.5	687	5.2147	411	411
Dn_1097_0.4	[PREDICTED: solute carrier family 22 member 5-like] [Diuraphis noxia]	1..1536	1040	1536	11.8065	2080	2080
Dn_1097_0.7	[PREDICTED: TBC1 domain family member 19-like] [Diuraphis noxia]	1..1167	34.5	1167	0.515567	69	69
Dn_1097_0.8	[PREDICTED: zinc finger RAD18 domain-containing protein C1orf124 homolog] [Diuraphis noxia]	1..1578	542	1578	5.98431	1084	1084
Dn_1098_0.0	[PREDICTED: hypothetical protein LOC100574931] [Diuraphis noxia]	1..807	0	807	0	0	0
Dn_1098_0.1	[PREDICTED: hypothetical protein LOC100574931] [Diuraphis noxia]	1..816	0	816	0	0	0
Dn_1098_0.2	[Hypothetical protein] [Diuraphis noxia]	1..213	0	213	0	0	0
Dn_1098_0.5	[Hypothetical protein] [Diuraphis noxia]	1..1338	0	1338	0	0	0
Dn_1098_0.6	[PREDICTED: zinc finger MYM-type protein 1-like] [Diuraphis noxia]	1..969	2	969	0.0364935	4	4
Dn_1098_0.7	[PREDICTED: hypothetical protein LOC100569772] [Diuraphis noxia]	1..432	0.5	432	0.019897	1	1
Dn_1098_0.9	[PREDICTED: hypothetical protein LOC100570353] [Diuraphis noxia]	1..783	0.5	783	0.0112906	1	1
Dn_1099_0.3	[PREDICTED: hemicentin-2-like] [Diuraphis noxia]	1..12906	9911.5	12906	13.3868	19823	19823
Dn_11_0.0	[PREDICTED: tricarboxylate transport protein. mitochondrial-like] [Diuraphis noxia]	1..2985	10664.5	2985	62.2756	21329	21329
Dn_11_0.1	[PREDICTED: glutathione S-transferase-like isoform 1] [Diuraphis noxia]	1..375	3521.5	375	163.903	7043	7043
Dn_11_0.2	[PREDICTED: equilibrative nucleoside transporter 1-like] [Diuraphis noxia]	1..516	534	516	18.0452	1068	1068
Dn_11_0.6	[PREDICTED: rhomboid-related protein 3-like] [Diuraphis noxia]	1..546	1481	546	47.3026	2962	2962
Dn_11_1.3	[PREDICTED: 60S ribosomal protein L6-like] [Diuraphis noxia]	1..1327	137372	1327	1804.49	274744	274744
Dn_11_1.4	[PREDICTED: two pore calcium channel protein 1-like] [Diuraphis noxia]	1..5042	7310	5042	25.2692	14620	14620
Dn_11_1.5	[PREDICTED: coiled-coil domain-containing protein 19. mitochondrial-like] [Diuraphis noxia]	1..915	15.5	915	0.294428	31	31
Dn_11_10.0	[PREDICTED: bumetanide-sensitive sodium-(potassium)-chloride cotransporter-like] [Diuraphis noxia]	1..4675	3653.5	4675	13.62	7307	7307
Dn_11_10.1	[PREDICTED: hypothetical protein LOC100161038] [Diuraphis noxia]	1..3105	1530	3105	8.59271	3060	3060
Dn_11_10.2	[PREDICTED: immediate early response 3-interacting protein 1-like] [Diuraphis noxia]	1..742	3398	742	79.8375	6796	6796
Dn_11_10.3	[Chondroitin sulfate synthase. putative] [Diuraphis noxia]	1..2772	4258.5	2772	26.7883	8517	8517
Dn_11_10.4	[Hypothetical protein] [Diuraphis noxia]	1..720	37908	720	917.946	75816	75816
Dn_11_10.5	[Hypothetical protein] [Diuraphis noxia]	1..237	12.5	237	0.922208	25	25
Dn_11_11.1	[PREDICTED: hypothetical protein LOC100573339] [Diuraphis noxia]	1..225	17.5	225	1.36213	35	35
Dn_11_11.2	[PREDICTED: hypothetical protein LOC100164472] [Diuraphis noxia]	1..5068	9705.5	5068	33.3816	19411	19411
Dn_11_12.0	[PREDICTED: fibrillin-2-like] [Diuraphis noxia]	1..5160	4670	5160	15.7807	9176	9340
Dn_11_12.1	[PREDICTED: hypothetical protein LOC100570217] [Diuraphis noxia]	1..720	0	720	0	0	0
Dn_11_12.2	[Hypothetical protein] [Diuraphis noxia]	1..1902	501.5	1902	4.5991	1003	1003
Dn_11_2.1	[PREDICTED: sushi. von Willebrand factor type A. EGF and pentraxin domain-containing protein 1-like] [Diuraphis noxia]	1..4226	2754	4226	11.3607	5508	5508
Dn_11_2.2	[Hypothetical protein] [Diuraphis noxia]	1..276	35	276	2.21465	70	70
Dn_11_2.3	[PREDICTED: hypothetical protein LOC100574453] [Diuraphis noxia]	1..435	112	435	4.49323	224	224
Dn_11_3.0	[V-type proton ATPase subunit d] [Diuraphis noxia]	1..1662	14564	1662	152.749	29128	29128
Dn_11_3.1	[PREDICTED: serine/threonine-protein kinase minibrain-like isoform 2] [Diuraphis noxia]	1..2007	4961	2007	43.0889	9922	9922
Dn_11_3.11	[PREDICTED: transmembrane and TPR repeat-containing protein CG4341-like] [Diuraphis noxia]	1..699	875.5	699	21.8357	1751	1751
Dn_11_3.12	[PREDICTED: transmembrane and TPR repeat-containing protein CG4341-like] [Diuraphis noxia]	1..471	416	471	15.4005	832	832
Dn_11_3.2	[PREDICTED: hypothetical protein LOC100165422 isoform 2] [Diuraphis noxia]	1..2754	6388.5	2754	40.4408	12777	12777
Dn_11_3.3	[PREDICTED: uncharacterized protein C14orf118 homolog] [Diuraphis noxia]	1..2241	4364	2241	33.9376	8728	8728
Dn_11_3.4	[uncharacterized protein LOC100159947] [Diuraphis noxia]	1..1278	1767	1278	24.107	3534	3534
Dn_11_3.7	[Hypothetical protein] [Diuraphis noxia]	1..348	140.5	348	7.04273	281	281
Dn_11_4.0	[PREDICTED: transmembrane and TPR repeat-containing protein CG4341-like] [Diuraphis noxia]	1..633	510.5	633	14.0562	1021	1021
Dn_11_4.1	[PREDICTED: transmembrane and TPR repeat-containing protein CG4341-like] [Diuraphis noxia]	1..483	265	483	9.57601	530	530
Dn_11_5.0	[PREDICTED: hypothetical protein LOC100571743] [Diuraphis noxia]	1..1797	3	1797	0.029245	6	6
Dn_11_6.3	[PREDICTED: ras-specific guanine nucleotide-releasing factor 1-like] [Diuraphis noxia]	1..720	99	720	2.40222	198	198
Dn_11_6.4	[PREDICTED: facilitated trehalose transporter Tret1-like] [Diuraphis noxia]	1..1329	2410.5	1329	31.6138	4821	4821
Dn_11_6.5	[MRG-binding protein-like] [Diuraphis noxia]	1..258	6	258	0.40454	12	12
Dn_11_6.6	[PREDICTED: ras-specific guanine nucleotide-releasing factor 1-like] [Diuraphis noxia]	1..3243	666	3243	3.57971	1332	1332
Dn_11_7.0	[PREDICTED: zinc finger protein 235-like] [Diuraphis noxia]	1..303	149.5	303	8.61224	299	299
Dn_11_8.0	[PREDICTED: zinc finger protein 235-like] [Diuraphis noxia]	1..939	936.5	939	17.3801	1873	1873
Dn_11_8.1	[zinc finger protein c2h2. putative] [Diuraphis noxia]	1..429	90.5	429	3.67966	181	181
Dn_11_8.2	[PREDICTED: zinc finger protein 235-like] [Diuraphis noxia]	1..399	341	399	14.9175	682	682
Dn_11_9.0	[PREDICTED: DNA replication licensing factor MCM9-like] [Diuraphis noxia]	1..1413	147.5	1413	1.8176	295	295
Dn_11_9.1	[PREDICTED: hypothetical protein LOC100575051 isoform 1] [Diuraphis noxia]	1..2321	114.5	2321	0.859473	229	229
Dn_11_9.10	[Hypothetical protein] [Diuraphis noxia]	1..705	7	705	0.172429	14	14
Dn_11_9.2	[Hypothetical protein] [Diuraphis noxia]	1..484	4.5	484	0.160846	9	9
Dn_11_9.3	[uncharacterized protein LOC100167162 precursor] [Diuraphis noxia]	1..528	11.5	528	0.379995	23	23
Dn_11_9.4	[PREDICTED: hypothetical protein LOC100163046 isoform 2] [Diuraphis noxia]	1..2026	2715	2026	23.3733	5430	5430
Dn_11_9.6	[Hypothetical protein] [Diuraphis noxia]	1..297	1	297	0.0587073	2	2
Dn_11_9.7	[PREDICTED: facilitated trehalose transporter Tret1-like] [Diuraphis noxia]	1..1425	614	1425	7.51366	1228	1228
Dn_110_1.0	[PREDICTED: hypothetical protein LOC100168837] [Diuraphis noxia]	1..3872	982	3872	4.42016	1964	1964
Dn_110_1.1	[PREDICTED: cdc42-interacting protein 4-like] [Diuraphis noxia]	1..2372	6730.5	2372	49.4527	13461	13461
Dn_110_1.3	[PREDICTED: innexin inx2-like] [Diuraphis noxia]	1..1080	46804.5	1080	755.485	93609	93609
Dn_110_1.4	[Hypothetical protein] [Diuraphis noxia]	1..303	9.5	303	0.548697	19	19
Dn_110_2.0	[Hypothetical protein] [Diuraphis noxia]	1..381	0	381	0	0	0
Dn_110_2.1	[PREDICTED: innexin inx7-like] [Diuraphis noxia]	1..1176	15680.5	1176	232.442	31361	31361
Dn_110_3.1	[PREDICTED: facilitated trehalose transporter Tret1-like isoform 1] [Diuraphis noxia]	1..2574	2332	2574	15.7932	4664	4664
Dn_110_3.11	[PREDICTED: glucoside xylosyltransferase 1-like isoform 1] [Diuraphis noxia]	1..2197	1922.5	2197	15.2561	3845	3845
Dn_110_3.12	[PREDICTED: sialin-like] [Diuraphis noxia]	1..831	2325.5	831	48.7965	4651	4651
Dn_110_3.13	[PREDICTED: regulator of microtubule dynamics protein 1-like isoform 1] [Diuraphis noxia]	1..1137	4102	1137	62.9145	8204	8204
Dn_110_3.4	[PREDICTED: lysocardiolipin acyltransferase 1-like] [Diuraphis noxia]	1..327	351	327	18.7233	702	702
Dn_110_3.6	[PREDICTED: innexin inx1-like] [Diuraphis noxia]	1..585	1731.5	585	51.6004	2547	3463
Dn_110_4.2	[uncharacterized protein LOC100164060 precursor] [Diuraphis noxia]	1..390	778.5	390	34.8135	1557	1557
Dn_110_4.5	[PREDICTED: programmed cell death protein 2-like] [Diuraphis noxia]	1..921	358.5	921	6.78288	717	717
Dn_110_4.6	[PREDICTED: hypothetical protein LOC100574984] [Diuraphis noxia]	1..1878	37	1878	0.343783	74	74
Dn_110_4.7	[uncharacterized protein LOC100160953 precursor] [Diuraphis noxia]	1..1289	10123.5	1289	136.868	20247	20247
Dn_110_4.8	[PREDICTED: WD repeat-containing protein 18-like] [Diuraphis noxia]	1..2049	3099.5	2049	26.3671	6199	6199
Dn_110_5.1	[Hypothetical protein] [Diuraphis noxia]	1..1020	3	1020	0.0510423	6	6
Dn_110_5.10	[Hypothetical protein] [Diuraphis noxia]	1..402	3	402	0.13012	6	6
Dn_110_5.13	[PREDICTED: hypothetical protein LOC100161660] [Diuraphis noxia]	1..5578	13545.5	5578	42.3266	27091	27091
Dn_110_5.15	[PREDICTED: e3 ubiquitin-protein ligase UBR4-like] [Diuraphis noxia]	1..15425	16736	15425	18.91	33472	33472
Dn_110_5.16	[cuticular protein analogous to peritrophins 3-B precursor] [Diuraphis noxia]	1..1296	9255.5	1296	124.509	18511	18511
Dn_110_5.17	[cuticular protein analogous to peritrophins 3-A1 precursor] [Diuraphis noxia]	1..871	13768.5	871	275.626	27537	27537
Dn_110_5.18	[cuticular protein analogous to peritrophins 3-A2 precursor] [Diuraphis noxia]	1..1857	24900.5	1857	233.749	49801	49801
Dn_110_5.2	[Hypothetical protein] [Diuraphis noxia]	1..339	0.5	339	0.0260783	1	1
Dn_110_5.21	[cuticular protein analogous to peritrophins 3-D2 precursor] [Diuraphis noxia]	1..2323	48926.5	2323	367.213	97853	97853
Dn_110_5.22	[PREDICTED: male-specific lethal 3 homolog] [Diuraphis noxia]	1..2781	3943.5	2781	24.7259	5473	7887
Dn_110_5.3	[GA19046. isoform A] [Diuraphis noxia]	1..3018	26216.5	3018	151.422	52433	52433
Dn_110_5.7	[Hypothetical protein] [Diuraphis noxia]	1..465	1.5	465	0.0565088	0	3
Dn_110_5.8	[Hypothetical protein] [Diuraphis noxia]	1..402	960	402	41.6396	1920	1920
Dn_110_5.9	[short-chain dehydrogenase-like] [Diuraphis noxia]	1..660	2062.5	660	54.4804	4125	4125
Dn_1100_0.0	[PREDICTED: 52 kDa repressor of the inhibitor of the protein kinase-like] [Diuraphis noxia]	1..1338	0	1338	0	0	0
Dn_1100_0.1	[PREDICTED: hypothetical protein LOC100570329] [Diuraphis noxia]	1..714	0	714	0	0	0
Dn_1100_0.2	[PREDICTED: hypothetical protein LOC100575690] [Diuraphis noxia]	1..1011	0	1011	0	0	0
Dn_1100_0.3	[PREDICTED: hypothetical protein LOC100572417] [Diuraphis noxia]	1..540	0	540	0	0	0
Dn_1100_0.4	[Hypothetical protein] [Diuraphis noxia]	1..807	0	807	0	0	0
Dn_1100_0.5	[Hypothetical protein] [Diuraphis noxia]	1..381	0	381	0	0	0
Dn_1100_0.6	[Hypothetical protein] [Diuraphis noxia]	1..762	0	762	0	0	0
Dn_1100_0.8	[Hypothetical protein] [Diuraphis noxia]	1..1035	0	1035	0	0	0
Dn_1100_0.9	[Hypothetical protein] [Diuraphis noxia]	1..597	0	597	0	0	0
Dn_1102_0.0	[PREDICTED: ABC transporter G family member 20-like] [Diuraphis noxia]	1..600	551.5	600	16.0179	1103	1103
Dn_1103_0.0	[PREDICTED: hypothetical protein LOC100572662] [Diuraphis noxia]	1..2206	88	2206	0.697101	176	176
Dn_1103_0.10	[PREDICTED: eukaryotic translation initiation factor 4H-like] [Diuraphis noxia]	1..2183	19554	2183	156.147	39108	39108
Dn_1103_0.11	[PREDICTED: neuropathy target esterase sws-like] [Diuraphis noxia]	1..3821	2152	3821	9.82011	4304	4304
Dn_1103_0.12	[PREDICTED: hypothetical protein LOC100572430] [Diuraphis noxia]	1..360	429.5	360	20.8223	859	859
Dn_1103_0.2	[Hypothetical protein] [Diuraphis noxia]	1..249	13.5	249	0.948773	27	27
Dn_1103_0.3	[Hypothetical protein] [Diuraphis noxia]	1..639	8.5	639	0.232894	17	17
Dn_1103_0.4	[Hypothetical protein] [Diuraphis noxia]	1..456	1.5	456	0.0570868	3	3
Dn_1103_0.5	[PREDICTED: serine/threonine-protein kinase 6-A-like isoform 2] [Diuraphis noxia]	1..912	1002	912	19.1465	2004	2004
Dn_1103_0.9	[Hypothetical protein] [Diuraphis noxia]	1..339	1346.5	339	69.2842	2693	2693
Dn_1105_0.0	[PREDICTED: lipase 3-like] [Diuraphis noxia]	1..570	523	570	15.9992	1046	1046
Dn_1105_0.1	[PREDICTED: dynein heavy chain 3. axonemal-like] [Diuraphis noxia]	1..624	0	624	0	0	0
Dn_1105_0.2	[PREDICTED: dynein heavy chain 3. axonemal-like] [Diuraphis noxia]	1..2859	4.5	2859	0.0274868	9	9
Dn_1105_0.3	[PREDICTED: dynein heavy chain 3. axonemal-like] [Diuraphis noxia]	1..1842	6	1842	0.056795	12	12
Dn_1105_0.4	[PREDICTED: dynein heavy chain 3. axonemal-like] [Diuraphis noxia]	1..1458	4	1458	0.0480036	8	8
Dn_1105_0.5	[PREDICTED: hypothetical protein LOC100574858] [Diuraphis noxia]	1..1038	67.5	1038	1.13302	135	135
Dn_1105_0.6	[PREDICTED: tyrosine-protein phosphatase non-receptor type 9-like] [Diuraphis noxia]	1..1619	2053	1619	22.0913	1638	4106
Dn_1106_0.0	[PREDICTED: hypothetical protein LOC100167132] [Diuraphis noxia]	1..630	24252.5	630	671.177	48505	48505
Dn_1106_0.1	[PREDICTED: inter-alpha-trypsin inhibitor heavy chain H4 isoform 2] [Diuraphis noxia]	1..2602	23598	2602	158.078	47196	47196
Dn_1106_0.2	[PREDICTED: LOW QUALITY PROTEIN: zinc finger matrin-type protein 2-like] [Diuraphis noxia]	1..234	226	234	16.8263	452	452
Dn_1106_0.5	[Hypothetical protein] [Diuraphis noxia]	1..324	2	324	0.106874	0	4
Dn_1106_0.6	[Hypothetical protein] [Diuraphis noxia]	1..246	686.5	246	48.6953	1373	1373
Dn_1108_0.1	[Hypothetical protein] [Diuraphis noxia]	1..1128	0.5	1128	0.00783737	1	1
Dn_1108_0.3	[hypothetical protein AaeL_AAEL004718] [Diuraphis noxia]	1..912	2.5	912	0.0476619	5	5
Dn_1108_0.5	[Hypothetical protein] [Diuraphis noxia]	1..300	0	300	0	0	0
Dn_1108_0.6	[PREDICTED: hypothetical protein LOC100570275] [Diuraphis noxia]	1..1438	34	1438	0.412257	68	68
Dn_1108_0.7	[PREDICTED: hypothetical protein LOC100571809] [Diuraphis noxia]	1..1160	43	1160	0.648238	86	86
Dn_1108_0.8	[PREDICTED: hypothetical protein LOC100161607] [Diuraphis noxia]	1..2653	692.5	2653	4.54751	1385	1385
Dn_1109_0.0	[Hypothetical protein] [Diuraphis noxia]	1..669	55.5	669	1.4485	111	111
Dn_1109_0.1	[PREDICTED: serine/threonine-protein kinase SRPK1-like isoform 2] [Diuraphis noxia]	1..663	79.5	663	2.09537	152	159
Dn_111_0.0	[PREDICTED: hypothetical protein LOC100575457] [Diuraphis noxia]	1..1605	9.5	1605	0.103586	19	19
Dn_111_0.1	[PREDICTED: hypothetical protein LOC100575633] [Diuraphis noxia]	1..732	254	732	6.04386	508	508
Dn_111_0.13	[PREDICTED: acyl-CoA Delta(11) desaturase-like] [Diuraphis noxia]	1..699	1311	699	32.7114	2622	2622
Dn_111_0.17	[PREDICTED: uncharacterized protein LOC100883220] [Diuraphis noxia]	1..261	9.5	261	0.636054	19	19
Dn_111_0.2	[PREDICTED: hypothetical protein LOC100161589] [Diuraphis noxia]	1..2844	10213.5	2844	62.5959	20427	20427
Dn_111_0.3	[PREDICTED: mitochondrial folate transporter/carrier-like] [Diuraphis noxia]	1..1785	5955	1785	58.1678	11910	11910
Dn_111_0.5	[PREDICTED: protein msta. isoform A-like] [Diuraphis noxia]	1..1500	3266.5	1500	37.9511	6533	6533
Dn_111_0.6	[PREDICTED: integrator complex subunit 5-like isoform 3] [Diuraphis noxia]	1..3438	2850.5	3438	14.4511	5701	5701
Dn_111_0.7	[PREDICTED: exonuclease 3'-5' domain-containing protein 2-like] [Diuraphis noxia]	1..1941	1097.5	1941	9.85439	2195	2195
Dn_111_0.8	[stearoyl-coa desaturase-like] [Diuraphis noxia]	1..276	525.5	276	33.1763	1051	1051
Dn_111_1.0	[PREDICTED: s-phase kinase-associated protein 2-like] [Diuraphis noxia]	1..1182	1157	1182	17.0675	2314	2314
Dn_111_1.1	[PREDICTED: calcium homeostasis endoplasmic reticulum protein-like] [Diuraphis noxia]	1..5685	11977.5	5685	36.7233	20164	23955
Dn_111_1.2	[PREDICTED: hypothetical protein LOC100161947] [Diuraphis noxia]	1..3617	3915.5	3617	18.8738	7831	7831
Dn_111_1.3	[PREDICTED: mitochondrial 2-oxoglutarate/malate carrier protein-like] [Diuraphis noxia]	1..630	5783	630	160.008	11566	11566
Dn_111_1.4	[PREDICTED: eukaryotic translation initiation factor 3 subunit G-like] [Diuraphis noxia]	1..840	7001	840	145.288	6170	14002
Dn_111_1.5	[PREDICTED: chondroitin sulfate synthase 2-like] [Diuraphis noxia]	1..3685	3178.5	3685	15.0347	6357	6357
Dn_111_1.6	[PREDICTED: niemann-Pick C1 protein-like] [Diuraphis noxia]	1..912	402	912	7.67757	804	804
Dn_111_2.0	[Hypothetical protein] [Diuraphis noxia]	1..393	6	393	0.26807	12	12
Dn_111_2.1	[Hypothetical protein] [Diuraphis noxia]	1..258	0	258	0	0	0
Dn_111_3.0	[PREDICTED: polypyrimidine tract-binding protein 1-like isoform 1] [Diuraphis noxia]	1..414	430	414	18.1366	860	860
Dn_111_3.1	[PREDICTED: polypyrimidine tract-binding protein 1-like isoform 2] [Diuraphis noxia]	1..291	222.5	291	13.365	445	445
Dn_111_3.2	[Hypothetical protein] [Diuraphis noxia]	1..231	0	231	0	0	0
Dn_111_3.3	[Hypothetical protein] [Diuraphis noxia]	1..315	195.5	315	10.8483	391	391
Dn_111_3.4	[PREDICTED: polypyrimidine tract-binding protein 1-like isoform 2] [Diuraphis noxia]	1..789	6486.5	789	143.349	12973	12973
Dn_111_3.5	[Hypothetical protein] [Diuraphis noxia]	1..318	0	318	0	0	0
Dn_111_4.0	[PREDICTED: cytochrome P450 6a2-like] [Diuraphis noxia]	1..246	158.5	246	11.2556	317	317
Dn_111_4.1	[PREDICTED: gonadal protein gdl-like] [Diuraphis noxia]	1..830	457	830	9.59975	914	914
Dn_111_4.11	[PREDICTED: loss of heterozygosity 12 chromosomal region 1 protein homolog] [Diuraphis noxia]	1..435	294	435	11.7849	588	588
Dn_111_4.2	[PREDICTED: hypothetical protein LOC100575090] [Diuraphis noxia]	1..1494	1042.5	1494	12.1614	2085	2085
Dn_111_4.3	[PREDICTED: ovochymase-1-like] [Diuraphis noxia]	1..714	471.5	714	11.5157	943	943
Dn_111_4.4	[PREDICTED: hypothetical protein LOC100574732] [Diuraphis noxia]	1..1128	22	1128	0.340499	44	44
Dn_111_4.5	[PREDICTED: sodium-coupled monocarboxylate transporter 2-like] [Diuraphis noxia]	1..2154	2984.5	2154	24.1531	5969	5969
Dn_111_4.6	[PREDICTED: regulator of chromosome condensation-like] [Diuraphis noxia]	1..2477	8703	2477	61.2519	17406	17406
Dn_111_4.7	[Hypothetical protein] [Diuraphis noxia]	1..378	190	378	8.76351	380	380
Dn_111_4.8	[PREDICTED: cytochrome P450 6a2-like] [Diuraphis noxia]	1..834	2627	834	54.9277	5254	5254
Dn_111_4.9	[PREDICTED: cytochrome P450 6a2-like] [Diuraphis noxia]	1..927	1775	927	33.3762	3550	3550
Dn_111_5.0	[Actin. muscle] [Diuraphis noxia]	1..1131	572842	1131	8829.17	1145685	1145685
Dn_111_5.1	[PREDICTED: alpha.alpha-trehalose-phosphate synthase [UDP-forming] A-like isoform 1] [Diuraphis noxia]	1..2439	30076	2439	215	60152	60152
Dn_111_5.12	[PREDICTED: phosphatidylinositol-4-phosphate 5-kinase type-1 alpha-like] [Diuraphis noxia]	1..2696	6273	2696	40.5582	12546	12546
Dn_111_5.13	[pyrroline-5-carboxylate reductase 3-like] [Diuraphis noxia]	1..846	1705.5	846	35.1496	3411	3411
Dn_111_5.14	[PREDICTED: chorion peroxidase-like] [Diuraphis noxia]	1..2094	438	2094	3.64802	876	876
Dn_111_5.15	[PREDICTED: hypothetical protein LOC100575799] [Diuraphis noxia]	1..1266	320	1266	4.41051	640	640
Dn_111_5.16	[PREDICTED: hypothetical protein LOC100163119] [Diuraphis noxia]	1..486	13880.5	486	497.921	27761	27761
Dn_111_5.17	[PREDICTED: hypothetical protein LOC100169018] [Diuraphis noxia]	1..1749	16001	1749	159.515	32002	32002
Dn_111_5.4	[PREDICTED: hypothetical protein LOC100575978] [Diuraphis noxia]	1..702	0	702	0	0	0
Dn_111_5.5	[Hypothetical protein] [Diuraphis noxia]	1..558	0	558	0	0	0
Dn_111_5.7	[PREDICTED: eclosion hormone-like] [Diuraphis noxia]	1..261	145.5	261	9.72902	291	291
Dn_1110_0.1	[Hypothetical protein] [Diuraphis noxia]	1..939	0	939	0	0	0
Dn_1110_0.2	[uncharacterized protein LOC100168749 precursor] [Diuraphis noxia]	1..1150	2068.5	1150	31.3523	4137	4137
Dn_1110_0.3	[PREDICTED: RIMS-binding protein 2-like] [Diuraphis noxia]	1..6040	7026	6040	20.276	14052	14052
Dn_1111_0.0	[PREDICTED: GTP-binding protein SAR1b-like] [Diuraphis noxia]	1..948	1757	948	32.2967	3505	3514
Dn_1111_0.1	[PREDICTED: REM2- and Rab-like small GTPase 1-like] [Diuraphis noxia]	1..2965	1499	2965	8.81233	2998	2998
Dn_1111_0.2	[PREDICTED: putative ATP-dependent RNA helicase DHX30-like] [Diuraphis noxia]	1..1677	655	1677	6.8062	1310	1310
Dn_1111_0.3	[PREDICTED: replication protein A 70 kDa DNA-binding subunit-like] [Diuraphis noxia]	1..2034	1107.5	2034	9.49171	2215	2215
Dn_1111_0.4	[PREDICTED: exocyst complex component 2-like] [Diuraphis noxia]	1..1572	995	1572	11.0352	1990	1990
Dn_1111_0.8	[Hypothetical protein] [Diuraphis noxia]	1..429	2	429	0.081287	4	4
Dn_1112_0.0	[Hypothetical protein] [Diuraphis noxia]	1..255	3	255	0.206091	6	6
Dn_1112_0.1	[Hypothetical protein] [Diuraphis noxia]	1..504	0	504	0	0	0
Dn_1112_0.10	[PREDICTED: hypothetical protein LOC100571101] [Diuraphis noxia]	1..1308	11	1308	0.147196	22	22
Dn_1112_0.2	[Hypothetical protein] [Diuraphis noxia]	1..351	0	351	0	0	0
Dn_1112_0.3	[Hypothetical protein] [Diuraphis noxia]	1..771	0	771	0	0	0
Dn_1112_0.4	[Hypothetical protein] [Diuraphis noxia]	1..726	20	726	0.481682	40	40
Dn_1112_0.5	[Hypothetical protein] [Diuraphis noxia]	1..363	0	363	0	0	0
Dn_1112_0.6	[PREDICTED: hypothetical protein LOC100575276] [Diuraphis noxia]	1..2406	0.5	2406	0.00367438	1	1
Dn_1112_0.8	[PREDICTED: serine/threonine-protein kinase 32B-like] [Diuraphis noxia]	1..2319	2	2319	0.0152489	4	4
Dn_1113_0.0	[PREDICTED: hypothetical protein LOC100575401] [Diuraphis noxia]	1..1086	0	1086	0	0	0
Dn_1113_0.1	[Hypothetical protein] [Diuraphis noxia]	1..765	1.5	765	0.0337079	3	3
Dn_1114_0.0	[iron-sulfur cluster assembly 1 homolog. mitochondrial-like] [Diuraphis noxia]	1..866	1190.5	866	23.9553	2381	2381
Dn_1114_0.1	[PREDICTED: hypothetical protein LOC100161023] [Diuraphis noxia]	1..1018	726.5	1018	12.443	1453	1453
Dn_1114_0.3	[PREDICTED: hypothetical protein LOC100167866] [Diuraphis noxia]	1..948	691.5	948	12.7193	1383	1383
Dn_1114_0.6	[PREDICTED: hypothetical protein LOC100158966] [Diuraphis noxia]	1..822	1754.5	822	37.2066	3509	3509
Dn_1115_0.0	[PREDICTED: hypothetical protein LOC100573156] [Diuraphis noxia]	1..1011	0	1011	0	0	0
Dn_1115_0.1	[Hypothetical protein] [Diuraphis noxia]	1..333	5.5	333	0.288351	11	11
Dn_1115_0.10	[Hypothetical protein] [Diuraphis noxia]	1..267	0	267	0	0	0
Dn_1115_0.11	[Hypothetical protein] [Diuraphis noxia]	1..312	0	312	0	0	0
Dn_1115_0.12	[PREDICTED: hypothetical protein LOC100572629] [Diuraphis noxia]	1..780	0	780	0	0	0
Dn_1115_0.13	[PREDICTED: hypothetical protein LOC100568867] [Diuraphis noxia]	1..627	0	627	0	0	0
Dn_1115_0.2	[PREDICTED: hypothetical protein LOC100163161] [Diuraphis noxia]	1..657	1	657	0.0269119	2	2
Dn_1115_0.4	[Hypothetical protein] [Diuraphis noxia]	1..567	0	567	0	0	0
Dn_1115_0.6	[PREDICTED: zinc finger MYM-type protein 1-like] [Diuraphis noxia]	1..276	0	276	0	0	0
Dn_1115_0.7	[PREDICTED: hypothetical protein LOC100575477] [Diuraphis noxia]	1..1038	1	1038	0.0170338	2	2
Dn_1115_0.8	[Hypothetical protein] [Diuraphis noxia]	1..633	19.5	633	0.538872	39	39
Dn_1115_0.9	[Hypothetical protein] [Diuraphis noxia]	1..1881	19.5	1881	0.180822	39	39
Dn_1116_0.0	[Hypothetical protein] [Diuraphis noxia]	1..390	0	390	0	0	0
Dn_1116_0.1	[Hypothetical protein] [Diuraphis noxia]	1..489	5	489	0.178283	10	10
Dn_1116_0.2	[PREDICTED: similar to protease. reverse transcriptase and RNase H] [Diuraphis noxia]	1..1029	34.5	1029	0.583281	69	69
Dn_1116_0.3	[PREDICTED: hypothetical protein LOC100575801] [Diuraphis noxia]	1..1374	21	1374	0.266312	42	42
Dn_1117_0.0	[PREDICTED: hypothetical protein LOC100570774. partial] [Diuraphis noxia]	1..660	0	660	0	0	0
Dn_1117_0.1	[Hypothetical protein] [Diuraphis noxia]	1..447	0	447	0	0	0
Dn_1117_0.3	[Hypothetical protein] [Diuraphis noxia]	1..417	0.5	417	0.0212004	1	1
Dn_1117_0.4	[PREDICTED: hypothetical protein LOC100568513] [Diuraphis noxia]	1..942	0	942	0	0	0
Dn_1118_0.0	[PREDICTED: poly(A) RNA polymerase gld-2 homolog A-like isoform 1] [Diuraphis noxia]	1..600	437	600	12.7005	874	874
Dn_1119_0.0	[PREDICTED: NADH dehydrogenase [ubiquinone] iron-sulfur protein 2. mitochondrial-like] [Diuraphis noxia]	1..1173	8956	1173	133.12	17912	17912
Dn_1119_0.1	[PREDICTED: probable glutamine-dependent NAD(+) synthetase-like isoform 1] [Diuraphis noxia]	1..2755	2564.5	2755	16.2205	5129	5129
Dn_1119_0.2	[PREDICTED: solute carrier family 35 member C2-like] [Diuraphis noxia]	1..1856	983	1856	9.23327	1966	1966
Dn_1119_0.3	[PREDICTED: BTB/POZ domain-containing protein KCTD15-like isoform 1] [Diuraphis noxia]	1..855	1515	855	30.8966	1930	3030
Dn_112_0.0	[Hypothetical protein] [Diuraphis noxia]	1..606	0	606	0	0	0
Dn_112_0.1	[Hypothetical protein] [Diuraphis noxia]	1..636	0.5	636	0.0139002	1	1
Dn_112_0.2	[Hypothetical protein] [Diuraphis noxia]	1..435	0	435	0	0	0
Dn_112_0.3	[Hypothetical protein] [Diuraphis noxia]	1..642	0	642	0	0	0
Dn_112_0.4	[Hypothetical protein] [Diuraphis noxia]	1..1830	0	1830	0	0	0
Dn_112_0.5	[PREDICTED: hypothetical protein LOC100569726] [Diuraphis noxia]	1..834	0	834	0	0	0
Dn_112_0.6	[Hypothetical protein] [Diuraphis noxia]	1..339	0	339	0	0	0
Dn_112_0.7	[PREDICTED: similar to BEL12_AG transposon polyprotein] [Diuraphis noxia]	1..1107	0	1107	0	0	0
Dn_112_1.0	[PREDICTED: protein furry-like isoform 2] [Diuraphis noxia]	1..5358	6297.5	5358	20.4892	12595	12595
Dn_112_1.10	[PREDICTED: protein furry-like] [Diuraphis noxia]	1..3978	2651	3978	11.6165	5302	5302
Dn_112_1.11	[PREDICTED: hypothetical protein LOC100574962] [Diuraphis noxia]	1..612	6.5	612	0.184586	13	13
Dn_112_1.4	[PREDICTED: hypothetical protein LOC100571806] [Diuraphis noxia]	1..333	0.5	333	0.0258123	0	1
Dn_112_1.6	[PREDICTED: thyrotropin-releasing hormone receptor-like] [Diuraphis noxia]	1..1017	63	1017	1.08035	126	126
Dn_112_1.7	[PREDICTED: H(+)/Cl(-) exchange transporter 3-like] [Diuraphis noxia]	1..4758	7631	4758	27.9597	14514	15262
Dn_112_2.0	[PREDICTED: proton-coupled amino acid transporter 4-like] [Diuraphis noxia]	1..2123	2161.5	2123	17.7415	4323	4323
Dn_112_2.1	[amino acid transporter] [Diuraphis noxia]	1..3014	4407	3014	25.4907	8814	8814
Dn_112_2.3	[Hypothetical protein] [Diuraphis noxia]	1..552	54.5	552	1.72571	109	109
Dn_112_3.0	[PREDICTED: la-related protein 4-like] [Diuraphis noxia]	1..4742	10841.5	4742	39.8522	21683	21683
Dn_112_3.1	[Hypothetical protein] [Diuraphis noxia]	1..313	25	313	1.39344	50	50
Dn_112_3.2	[PREDICTED: protein translation factor SUI1 homolog] [Diuraphis noxia]	1..354	4052.5	354	199.628	8105	8105
Dn_112_3.4	[Hypothetical protein] [Diuraphis noxia]	1..307	1433.5	307	81.5493	2867	2867
Dn_112_3.6	[PREDICTED: DNA-binding protein D-ETS-3-like] [Diuraphis noxia]	1..456	194.5	456	7.4336	389	389
Dn_112_3.7	[PREDICTED: DNA-binding protein D-ETS-3-like] [Diuraphis noxia]	1..405	55	405	2.36665	110	110
Dn_112_4.0	[PREDICTED: protein SCAI-like] [Diuraphis noxia]	1..1746	2810.5	1746	28.0595	5621	5621
Dn_112_4.2	[PREDICTED: negative elongation factor E-like] [Diuraphis noxia]	1..1938	1808	1938	16.2629	3616	3616
Dn_112_4.3	[PREDICTED: adenosine receptor A2a-like] [Diuraphis noxia]	1..882	81.5	882	1.6099	163	163
Dn_112_4.4	[PREDICTED: protein UBASH3A homolog] [Diuraphis noxia]	1..1776	1204	1776	11.814	2408	2408
Dn_112_4.6	[PREDICTED: hypothetical protein LOC100167472] [Diuraphis noxia]	1..4191	9505.5	4191	39.5515	19011	19011
Dn_112_4.7	[Hypothetical protein] [Diuraphis noxia]	1..366	2.5	366	0.120773	5	5
Dn_112_5.0	[DNA-directed RNA polymerases I. II. and III subunit RPABC3] [Diuraphis noxia]	1..390	371.5	390	16.6043	743	743
Dn_112_5.10	[Hypothetical protein] [Diuraphis noxia]	1..285	0	285	0	0	0
Dn_112_5.11	[density-regulated protein] [Diuraphis noxia]	1..859	3595.5	859	72.9588	7191	7191
Dn_112_5.12	[PREDICTED: WD repeat-containing protein 76-like] [Diuraphis noxia]	1..2568	1591	2568	10.7982	3182	3182
Dn_112_5.2	[PREDICTED: splicing factor 3B subunit 2-like] [Diuraphis noxia]	1..1524	1308	1524	14.9592	635	2616
Dn_112_5.3	[PREDICTED: 70 kDa peptidyl-prolyl isomerase-like] [Diuraphis noxia]	1..834	946	834	19.7899	1892	1892
Dn_112_5.4	[Hypothetical protein] [Diuraphis noxia]	1..282	2	282	0.125398	4	4
Dn_112_5.5	[Hypothetical protein] [Diuraphis noxia]	1..456	1	456	0.038237	2	2
Dn_112_5.6	[PREDICTED: serine/threonine-protein phosphatase PP1 isozyme 2-like] [Diuraphis noxia]	1..303	0	303	0	0	0
Dn_112_5.7	[PREDICTED: replication factor C subunit 4-like] [Diuraphis noxia]	1..1080	2415.5	1080	38.9844	4831	4831
Dn_112_5.9	[PREDICTED: atlastin-like isoform 2] [Diuraphis noxia]	1..1863	5782	1863	54.1077	11564	11564
Dn_1121_0.0	[Hypothetical protein] [Diuraphis noxia]	1..351	0	351	0	0	0
Dn_1121_0.1	[PREDICTED: hypothetical protein LOC100568780] [Diuraphis noxia]	1..942	19	942	0.352723	38	38
Dn_1121_0.2	[PREDICTED: hypothetical protein LOC100575175] [Diuraphis noxia]	1..327	0	327	0	0	0
Dn_1121_0.4	[PREDICTED: hypothetical protein LOC100573124] [Diuraphis noxia]	1..318	1.5	318	0.0826308	3	3
Dn_1121_0.5	[PREDICTED: hypothetical protein LOC100574564] [Diuraphis noxia]	1..738	1	738	0.0239581	2	2
Dn_1121_0.6	[PREDICTED: e3 SUMO-protein ligase pli1-like] [Diuraphis noxia]	1..2043	118.5	2043	1.00972	237	237
Dn_1123_0.0	[PREDICTED: ATP-binding cassette sub-family G member 4-like isoform 2] [Diuraphis noxia]	1..2931	3475	2931	20.6685	6950	6950
Dn_1123_0.1	[PREDICTED: ATP-binding cassette sub-family G member 4-like] [Diuraphis noxia]	1..3803	4744.5	3803	21.7462	9489	9489
Dn_1123_0.2	[PREDICTED: protein kintoun-like] [Diuraphis noxia]	1..2290	2245	2290	17.0877	4490	4490
Dn_1123_0.3	[ribosomal protein L27] [Diuraphis noxia]	1..596	56476.5	596	1652.13	112953	112953
Dn_1123_0.4	[PREDICTED: hypothetical protein LOC100571935] [Diuraphis noxia]	1..1326	324.5	1326	4.26688	649	649
Dn_1124_0.0	[PREDICTED: hypothetical protein LOC100568685] [Diuraphis noxia]	1..432	0	432	0	0	0
Dn_1124_0.1	[PREDICTED: hypothetical protein LOC100570005] [Diuraphis noxia]	1..639	0	639	0	0	0
Dn_1124_0.3	[Hypothetical protein] [Diuraphis noxia]	1..621	0	621	0	0	0
Dn_1124_0.4	[PREDICTED: hypothetical protein LOC100572723] [Diuraphis noxia]	1..630	0	630	0	0	0
Dn_1124_0.5	[conserved hypothetical protein] [Diuraphis noxia]	1..1302	1	1302	0.01358	2	2
Dn_1125_0.0	[Hypothetical protein] [Diuraphis noxia]	1..168	46	168	4.79604	92	92
Dn_1127_0.2	[PREDICTED: hypothetical protein LOC100574103] [Diuraphis noxia]	1..1539	0	1539	0	0	0
Dn_1127_0.3	[Hypothetical protein] [Diuraphis noxia]	1..360	0	360	0	0	0
Dn_1127_0.5	[PREDICTED: cysteine protease ATG4B-like isoform 1] [Diuraphis noxia]	1..2575	3464.5	2575	23.4514	6929	6929
Dn_1127_0.6	[PREDICTED: hypothetical protein LOC100571942] [Diuraphis noxia]	1..765	1	765	0.0231125	2	2
Dn_1127_0.7	[Hypothetical protein] [Diuraphis noxia]	1..256	1.5	256	0.102643	3	3
Dn_1127_0.8	[PREDICTED: small nuclear ribonucleoprotein-associated protein B-like] [Diuraphis noxia]	1..360	2	360	0.096867	4	4
Dn_1128_0.0	[PREDICTED: thiamine transporter 2-like] [Diuraphis noxia]	1..1256	236	1256	3.27718	472	472
Dn_1128_0.1	[PREDICTED: hypothetical protein LOC100166915] [Diuraphis noxia]	1..831	241.5	831	5.06436	245	483
Dn_1128_0.2	[PREDICTED: thiamine transporter 2-like isoform 1] [Diuraphis noxia]	1..471	179	471	6.64101	358	358
Dn_1129_0.10	[PREDICTED: pre-mRNA-splicing factor SYF1-like] [Diuraphis noxia]	1..3049	2279.5	3049	13.0276	4559	4559
Dn_1129_0.11	[PREDICTED: facilitated trehalose transporter Tret1-2 homolog isoform 1] [Diuraphis noxia]	1..2235	6284	2235	49.0302	12568	12568
Dn_1129_0.12	[PREDICTED: hypothetical protein LOC100168816] [Diuraphis noxia]	1..5558	10363	5558	32.5017	20726	20726
Dn_1129_0.6	[Hypothetical protein] [Diuraphis noxia]	1..534	0	534	0	0	0
Dn_1129_0.7	[PREDICTED: 39S ribosomal protein L16. mitochondrial-like] [Diuraphis noxia]	1..1405	2481	1405	30.7599	4962	4962
Dn_1129_0.8	[PREDICTED: transcription factor 15-like] [Diuraphis noxia]	1..351	34	351	1.68826	68	68
Dn_1129_0.9	[PREDICTED: isocitrate dehydrogenase [NADP] cytoplasmic-like] [Diuraphis noxia]	1..2205	24650	2205	194.863	49300	49300
Dn_113_1.0	[Hypothetical protein] [Diuraphis noxia]	1..276	0	276	0	0	0
Dn_113_1.1	[PREDICTED: tigger transposable element-derived protein 6-like] [Diuraphis noxia]	1..1431	18.5	1431	0.224986	37	37
Dn_113_2.0	[Hypothetical protein] [Diuraphis noxia]	1..312	38.5	312	2.15196	73	77
Dn_113_2.1	[Hypothetical protein] [Diuraphis noxia]	1..564	1	564	0.0313495	2	2
Dn_113_2.2	[PREDICTED: hypothetical protein LOC100163683] [Diuraphis noxia]	1..2058	2353	2058	19.9391	4706	4706
Dn_113_3.0	[Hypothetical protein] [Diuraphis noxia]	1..939	0	939	0	0	0
Dn_113_4.0	[PREDICTED: pyruvate dehydrogenase phosphatase regulatory subunit. mitochondrial-like] [Diuraphis noxia]	1..3457	2574.5	3457	12.9801	5149	5149
Dn_113_4.1	[PREDICTED: staphylococcal nuclease domain-containing protein 1-like] [Diuraphis noxia]	1..3915	122360	3915	544.892	244721	244721
Dn_113_5.0	[ADP/ATP translocase 3-like] [Diuraphis noxia]	1..2091	341802	2091	2849.05	683605	683605
Dn_113_5.11	[PREDICTED: hypothetical protein LOC100575767] [Diuraphis noxia]	1..840	2	840	0.0412227	4	4
Dn_113_5.2	[PREDICTED: integrin-alpha FG-GAP repeat-containing protein 2-like] [Diuraphis noxia]	1..2437	890	2437	6.3675	1705	1780
Dn_113_5.4	[PREDICTED: hypothetical protein LOC100572451] [Diuraphis noxia]	1..6423	2277.5	6423	6.18079	4555	4555
Dn_113_5.5	[Vasa4 protein] [Diuraphis noxia]	1..2007	765	2007	6.64457	1530	1530
Dn_113_6.0	[PREDICTED: hypothetical protein LOC100167974] [Diuraphis noxia]	1..2589	15475	2589	104.212	30950	30950
Dn_113_6.1	[PREDICTED: hypothetical protein LOC100167974] [Diuraphis noxia]	1..3164	8464.5	3164	46.6362	16929	16929
Dn_113_6.10	[Hypothetical protein] [Diuraphis noxia]	1..447	0	447	0	0	0
Dn_113_6.11	[Hypothetical protein] [Diuraphis noxia]	1..264	0	264	0	0	0
Dn_113_6.13	[PREDICTED: hypothetical protein LOC100573332] [Diuraphis noxia]	1..495	21.5	495	0.758561	43	43
Dn_113_6.14	[PREDICTED: hypothetical protein LOC100573332] [Diuraphis noxia]	1..489	8.5	489	0.301828	17	17
Dn_113_6.3	[PREDICTED: casein kinase I isoform gamma-3-like] [Diuraphis noxia]	1..936	0.5	936	0.00918324	1	1
Dn_113_6.4	[PREDICTED: hypothetical protein LOC100569319] [Diuraphis noxia]	1..660	6.5	660	0.172276	13	13
Dn_113_6.7	[PREDICTED: hypothetical protein LOC100573332] [Diuraphis noxia]	1..738	1.5	738	0.0349411	3	3
Dn_113_6.8	[Hypothetical protein] [Diuraphis noxia]	1..465	9	465	0.337472	18	18
Dn_1130_0.0	[Hypothetical protein] [Diuraphis noxia]	1..282	0	282	0	0	0
Dn_1131_0.0	[PREDICTED: hypothetical protein LOC100575401] [Diuraphis noxia]	1..723	0	723	0	0	0
Dn_1131_0.10	[PREDICTED: hypothetical protein LOC100571423] [Diuraphis noxia]	1..1164	0	1164	0	0	0
Dn_1131_0.12	[Hypothetical protein] [Diuraphis noxia]	1..738	2	738	0.0472522	4	4
Dn_1131_0.15	[PREDICTED: hypothetical protein LOC100158935] [Diuraphis noxia]	1..588	0	588	0	0	0
Dn_1131_0.16	[Hypothetical protein] [Diuraphis noxia]	1..564	0	564	0	0	0
Dn_1131_0.17	[Hypothetical protein] [Diuraphis noxia]	1..303	10	303	0.579491	20	20
Dn_1131_0.18	[PREDICTED: hypothetical protein LOC100569215] [Diuraphis noxia]	1..990	0.5	990	0.00892985	1	1
Dn_1131_0.3	[PREDICTED: hypothetical protein LOC100571423] [Diuraphis noxia]	1..1044	0	1044	0	0	0
Dn_1131_0.4	[PREDICTED: zinc finger BED domain-containing protein 1-like] [Diuraphis noxia]	1..465	0.5	465	0.018485	1	1
Dn_1131_0.5	[PREDICTED: zinc finger BED domain-containing protein 1-like] [Diuraphis noxia]	1..1062	1.5	1062	0.0245118	3	3
Dn_1131_0.6	[PREDICTED: hypothetical protein LOC100572173] [Diuraphis noxia]	1..504	0.5	504	0.0170546	1	1
Dn_1131_0.8	[GL15642] [Diuraphis noxia]	1..1836	4	1836	0.0381205	8	8
Dn_1131_0.9	[PREDICTED: hypothetical protein LOC100573732] [Diuraphis noxia]	1..1788	5.5	1788	0.0537029	11	11
Dn_1132_0.1	[PREDICTED: mitochondrial import inner membrane translocase subunit TIM44-like] [Diuraphis noxia]	1..1446	2944.5	1446	35.4931	5889	5889
Dn_1132_0.2	[PREDICTED: putative glycogen [starch] synthase-like] [Diuraphis noxia]	1..843	2568	843	53.1087	5124	5136
Dn_1134_0.1	[PREDICTED: hypothetical protein LOC100573398] [Diuraphis noxia]	1..427	5.5	427	0.223725	11	11
Dn_1134_0.2	[PREDICTED: hypothetical protein LOC100571673] [Diuraphis noxia]	1..405	0	405	0	0	0
Dn_1134_0.3	[PREDICTED: calcium channel flower-like] [Diuraphis noxia]	1..444	2118	444	83.1626	4236	4236
Dn_1134_0.4	[MACRO domain-containing protein 2-like] [Diuraphis noxia]	1..624	3142	624	87.773	6284	6284
Dn_1135_0.10	[PREDICTED: hypothetical protein LOC100575801] [Diuraphis noxia]	1..918	0.5	918	0.0093633	1	1
Dn_1135_0.2	[PREDICTED: hypothetical protein LOC100570685] [Diuraphis noxia]	1..1011	0	1011	0	0	0
Dn_1135_0.3	[Hypothetical protein] [Diuraphis noxia]	1..354	0	354	0	0	0
Dn_1135_0.4	[Hypothetical protein] [Diuraphis noxia]	1..366	0	366	0	0	0
Dn_1135_0.5	[Hypothetical protein] [Diuraphis noxia]	1..321	0	321	0	0	0
Dn_1135_0.6	[PREDICTED: hypothetical protein LOC100572666] [Diuraphis noxia]	1..609	0	609	0	0	0
Dn_1135_0.7	[Hypothetical protein] [Diuraphis noxia]	1..432	0	432	0	0	0
Dn_1135_0.8	[Hypothetical protein] [Diuraphis noxia]	1..486	0	486	0	0	0
Dn_1135_0.9	[PREDICTED: hypothetical protein LOC100162459] [Diuraphis noxia]	1..1827	0.5	1827	0.00470471	1	1
Dn_1136_0.0	[Hypothetical protein] [Diuraphis noxia]	1..362	3	362	0.145852	6	6
Dn_1136_0.2	[Hypothetical protein] [Diuraphis noxia]	1..588	1367.5	588	40.5467	2735	2735
Dn_1137_0.1	[PREDICTED: STAM-binding protein-like] [Diuraphis noxia]	1..288	155	288	9.37803	310	310
Dn_1137_0.2	[PREDICTED: hypothetical protein LOC100166575] [Diuraphis noxia]	1..462	661	462	24.9544	1322	1322
Dn_1137_0.3	[PREDICTED: dolichyl-diphosphooligosaccharide--protein glycosyltransferase subunit 2-like] [Diuraphis noxia]	1..219	518	219	41.2549	1036	1036
Dn_1137_0.4	[PREDICTED: dehydrogenase/reductase SDR family member 11-like] [Diuraphis noxia]	1..300	164.5	300	9.55546	329	329
Dn_1138_0.0	[PREDICTED: phosphorylated CTD-interacting factor 1-like] [Diuraphis noxia]	1..1470	2914	1470	34.5541	5828	5828
Dn_1139_0.0	[PREDICTED: f-box only protein 11-like isoform 2] [Diuraphis noxia]	1..519	744	519	24.9804	1488	1488
Dn_1139_0.2	[PREDICTED: alanine--glyoxylate aminotransferase 2. mitochondrial-like] [Diuraphis noxia]	1..651	137.5	651	3.68405	275	275
Dn_1139_0.3	[programmed cell death protein 5] [Diuraphis noxia]	1..957	5740.5	957	104.566	11481	11481
Dn_114_0.0	[PREDICTED: hypothetical protein LOC100159331] [Diuraphis noxia]	1..744	1164	744	27.2764	2328	2328
Dn_114_0.1	[Hypothetical protein] [Diuraphis noxia]	1..276	0	276	0	0	0
Dn_114_0.2	[PREDICTED: similar to MYC binding protein 2] [Diuraphis noxia]	1..5952	1860.5	5952	5.44955	3721	3721
Dn_114_0.3	[PREDICTED: E3 ubiquitin-protein ligase highwire-like] [Diuraphis noxia]	1..864	144.5	864	2.91539	289	289
Dn_114_1.0	[Hypothetical protein] [Diuraphis noxia]	1..564	112.5	564	3.47989	225	225
Dn_114_1.1	[PREDICTED: hypothetical protein LOC100571480] [Diuraphis noxia]	1..363	1.5	363	0.0710373	3	3
Dn_114_2.0	[PREDICTED: hypothetical protein LOC100572035] [Diuraphis noxia]	1..867	572	867	11.4997	1144	1144
Dn_114_2.1	[Hypothetical protein] [Diuraphis noxia]	1..249	0	249	0	0	0
Dn_114_2.2	[PREDICTED: hypothetical protein LOC100572035] [Diuraphis noxia]	1..1629	1522	1629	16.2864	3044	3044
Dn_114_3.1	[PREDICTED: hypothetical protein LOC100167652] [Diuraphis noxia]	1..579	3709.5	579	111.736	7419	7419
Dn_114_3.10	[PREDICTED: hypothetical protein LOC100168483] [Diuraphis noxia]	1..2652	5126.5	2652	33.6985	10253	10253
Dn_114_3.12	[zinc finger protein CCCH domain-containing protein. putative] [Diuraphis noxia]	1..2746	5581.5	2746	35.4321	11163	11163
Dn_114_3.13	[PREDICTED: zinc finger protein 765-like] [Diuraphis noxia]	1..1246	855.5	1246	11.9701	1711	1711
Dn_114_3.14	[PREDICTED: alpha-1.2-mannosyltransferase ALG9-like] [Diuraphis noxia]	1..813	658	813	14.1161	1316	1316
Dn_114_3.15	[PREDICTED: e3 ubiquitin-protein ligase highwire-like] [Diuraphis noxia]	1..5724	1407.5	5724	4.28702	2815	2815
Dn_114_3.16	[PREDICTED: YTH domain family protein 1-like] [Diuraphis noxia]	1..2938	7227	2938	42.8768	14454	14454
Dn_114_3.18	[LYR motif-containing protein 7-like] [Diuraphis noxia]	1..1104	668.5	1104	10.5552	1337	1337
Dn_114_3.2	[ribosomal protein L30-like protein] [Diuraphis noxia]	1..369	35993	369	1700.32	71986	71986
Dn_114_3.8	[PREDICTED: porphobilinogen deaminase-like isoform 1] [Diuraphis noxia]	1..1218	5997.5	1218	85.8375	11995	11995
Dn_114_4.0	[PREDICTED: MFS-type transporter C6orf192-like] [Diuraphis noxia]	1..4148	4712.5	4148	19.8088	9425	9425
Dn_114_4.2	[PREDICTED: protein takeout-like] [Diuraphis noxia]	1..435	898	435	35.9967	1796	1796
Dn_114_4.4	[Hypothetical protein] [Diuraphis noxia]	1..573	0	573	0	0	0
Dn_114_5.1	[PREDICTED: hypothetical protein LOC100169235] [Diuraphis noxia]	1..6152	31872.5	6152	90.3086	63745	63745
Dn_114_5.2	[PREDICTED: diacylglycerol kinase eta-like] [Diuraphis noxia]	1..2028	871.5	2028	7.48954	1743	1743
Dn_114_5.3	[PREDICTED: hypothetical protein LOC100574087] [Diuraphis noxia]	1..420	0.5	420	0.0210489	1	1
Dn_114_5.4	[PREDICTED: MFS-type transporter C6orf192 homolog] [Diuraphis noxia]	1..1326	2533.5	1326	33.3203	5067	5067
Dn_1140_0.1	[PREDICTED: phospholipase B1. membrane-associated-like] [Diuraphis noxia]	1..1220	348.5	1220	4.98242	697	697
Dn_1140_0.2	[PREDICTED: sodium-independent sulfate anion transporter-like] [Diuraphis noxia]	1..483	908	483	32.7763	1816	1816
Dn_1141_0.0	[Hypothetical protein] [Diuraphis noxia]	1..435	0	435	0	0	0
Dn_1142_0.0	[Hypothetical protein] [Diuraphis noxia]	1..426	1	426	0.0403545	2	2
Dn_1142_0.1	[Hypothetical protein] [Diuraphis noxia]	1..1266	1	1266	0.013579	2	2
Dn_1142_0.2	[Hypothetical protein] [Diuraphis noxia]	1..1428	2	1428	0.0245918	4	4
Dn_1142_0.3	[Hypothetical protein] [Diuraphis noxia]	1..348	7	348	0.350725	14	14
Dn_1143_0.0	[Hypothetical protein] [Diuraphis noxia]	1..363	7	363	0.337583	14	14
Dn_1143_0.2	[Hypothetical protein] [Diuraphis noxia]	1..387	0	387	0	0	0
Dn_1143_0.3	[PREDICTED: hypothetical protein LOC100161992] [Diuraphis noxia]	1..1203	0	1203	0	0	0
Dn_1143_0.4	[Hypothetical protein] [Diuraphis noxia]	1..276	1	276	0.0631741	2	2
Dn_1143_0.5	[PREDICTED: hypothetical protein LOC100575404] [Diuraphis noxia]	1..1791	1	1791	0.00987219	2	2
Dn_1144_0.0	[PREDICTED: hypothetical protein LOC100569436] [Diuraphis noxia]	1..879	0	879	0	0	0
Dn_1144_0.1	[Hypothetical protein] [Diuraphis noxia]	1..573	0	573	0	0	0
Dn_1144_0.2	[PREDICTED: hypothetical protein LOC100574092] [Diuraphis noxia]	1..360	0.5	360	0.0238764	1	1
Dn_1144_0.4	[Hypothetical protein] [Diuraphis noxia]	1..453	4	453	0.152879	8	8
Dn_1144_0.7	[Hypothetical protein] [Diuraphis noxia]	1..327	0	327	0	0	0
Dn_1145_0.0	[Hypothetical protein] [Diuraphis noxia]	1..285	1.5	285	0.0930584	3	3
Dn_1145_0.1	[Hypothetical protein] [Diuraphis noxia]	1..348	0	348	0	0	0
Dn_1146_0.0	[PREDICTED: 52 kDa repressor of the inhibitor of the protein kinase-like] [Diuraphis noxia]	1..1935	0	1935	0	0	0
Dn_1146_0.1	[PREDICTED: hypothetical protein LOC100568833] [Diuraphis noxia]	1..855	0.5	855	0.0103398	1	1
Dn_1146_0.2	[PREDICTED: hypothetical protein LOC100573319] [Diuraphis noxia]	1..483	0	483	0	0	0
Dn_1146_0.3	[PREDICTED: hypothetical protein LOC100575656] [Diuraphis noxia]	1..777	5.5	777	0.124525	11	11
Dn_1146_0.4	[Hypothetical protein] [Diuraphis noxia]	1..459	0	459	0	0	0
Dn_1147_0.0	[beat protein-like precursor] [Diuraphis noxia]	1..381	162	381	7.41311	324	324
Dn_1148_0.2	[Hypothetical protein] [Diuraphis noxia]	1..1647	42008.5	1647	444.605	17461	84017
Dn_1148_0.3	[Hypothetical protein] [Diuraphis noxia]	1..1647	5	1647	0.052784	0	10
Dn_1149_0.0	[PREDICTED: hypothetical protein LOC100570056] [Diuraphis noxia]	1..777	62	777	1.39224	107	124
Dn_1149_0.1	[PREDICTED: poly [ADP-ribose] polymerase 12-like] [Diuraphis noxia]	1..936	123	936	2.29023	246	246
Dn_1149_0.2	[Hypothetical protein] [Diuraphis noxia]	1..873	44	873	0.880197	82	88
Dn_1149_0.3	[Hypothetical protein] [Diuraphis noxia]	1..258	0	258	0	0	0
Dn_1149_0.4	[PREDICTED: UPF0396 protein CG6066-like] [Diuraphis noxia]	1..738	742.5	738	17.5515	1485	1485
Dn_1149_0.5	[Hypothetical protein] [Diuraphis noxia]	1..354	0	354	0	0	0
Dn_1149_0.6	[PREDICTED: poly [ADP-ribose] polymerase 12-like] [Diuraphis noxia]	1..414	14.5	414	0.610387	29	29
Dn_1149_0.7	[PREDICTED: hypothetical protein LOC100167942] [Diuraphis noxia]	1..339	0.5	339	0.0260783	1	1
Dn_115_0.0	[PREDICTED: putative glucose-6-phosphate 1-epimerase-like] [Diuraphis noxia]	1..957	1278.5	957	23.2853	2557	2557
Dn_115_0.3	[PREDICTED: FERM domain-containing protein 3-like isoform 2] [Diuraphis noxia]	1..1702	2683	1702	27.4722	5366	5366
Dn_115_1.1	[Hypothetical protein] [Diuraphis noxia]	1..237	0.5	237	0.0373019	1	1
Dn_115_1.2	[PREDICTED: hypothetical protein LOC100165071] [Diuraphis noxia]	1..360	48	360	2.32481	96	96
Dn_115_2.0	[Hypothetical protein] [Diuraphis noxia]	1..1074	7	1074	0.113871	14	14
Dn_115_2.3	[PREDICTED: protein msta. isoform A-like] [Diuraphis noxia]	1..3269	2145	3269	11.4389	4290	4290
Dn_115_2.4	[Hypothetical protein] [Diuraphis noxia]	1..255	0	255	0	0	0
Dn_115_2.5	[PREDICTED: hypothetical protein LOC100168823] [Diuraphis noxia]	1..6317	1092	6317	3.01385	2184	2184
Dn_115_2.6	[PREDICTED: protein wings apart-like isoform 2] [Diuraphis noxia]	1..3555	7677.5	3555	37.6471	15355	15355
Dn_115_3.0	[PREDICTED: serine/threonine-protein kinase N2-like isoform 2] [Diuraphis noxia]	1..2257	2228.5	2257	17.2176	4453	4457
Dn_115_3.1	[PREDICTED: serine/threonine-protein kinase N2-like isoform 1] [Diuraphis noxia]	1..2288	3765	2288	28.6813	7530	7530
Dn_115_3.10	[PREDICTED: hypothetical protein LOC100569098] [Diuraphis noxia]	1..1266	6	1266	0.0826354	12	12
Dn_115_3.11	[Hypothetical protein] [Diuraphis noxia]	1..270	2303	270	148.752	4606	4606
Dn_115_3.13	[PREDICTED: DBH-like monooxygenase protein 1-like] [Diuraphis noxia]	1..825	2113	825	44.6759	4226	4226
Dn_115_3.15	[Hypothetical protein] [Diuraphis noxia]	1..411	0	411	0	0	0
Dn_115_3.3	[PREDICTED: hypothetical protein LOC100570797] [Diuraphis noxia]	1..1745	813	1745	8.11887	1626	1626
Dn_115_3.5	[PREDICTED: MOXD1 homolog 1-like] [Diuraphis noxia]	1..3404	10297	3404	52.7259	20594	20594
Dn_115_3.6	[PREDICTED: neuromedin-B receptor-like] [Diuraphis noxia]	1..1185	8	1185	0.118332	16	16
Dn_115_4.0	[PREDICTED: hypothetical protein LOC100575440] [Diuraphis noxia]	1..1314	0.5	1314	0.00654148	1	1
Dn_115_4.1	[PREDICTED: hypothetical protein LOC100571413] [Diuraphis noxia]	1..3429	1690.5	3429	8.59074	3381	3381
Dn_115_4.2	[PREDICTED: transient receptor potential cation channel protein painless-like isoform 1] [Diuraphis noxia]	1..3792	2594	3792	11.9223	5188	5188
Dn_115_5.1	[PREDICTED: Phe13-bombesin receptor-like] [Diuraphis noxia]	1..1962	196.5	1962	1.74534	393	393
Dn_1150_0.0	[Hypothetical protein] [Diuraphis noxia]	1..732	6172.5	732	147.018	12345	12345
Dn_1151_0.0	[Hypothetical protein] [Diuraphis noxia]	1..468	0	468	0	0	0
Dn_1151_0.1	[PREDICTED: hypothetical protein LOC100575401] [Diuraphis noxia]	1..675	0.5	675	0.0127341	1	1
Dn_1151_0.2	[GI18475] [Diuraphis noxia]	1..1317	18	1317	0.238678	35	36
Dn_1151_0.5	[Hypothetical protein] [Diuraphis noxia]	1..474	1	474	0.0367849	2	2
Dn_1151_0.6	[GA22538] [Diuraphis noxia]	1..1116	0	1116	0	0	0
Dn_1152_0.0	[Hypothetical protein] [Diuraphis noxia]	1..267	2.5	267	0.161882	5	5
Dn_1153_0.0	[PREDICTED: RPE-spondin-like] [Diuraphis noxia]	1..225	260.5	225	20.2225	521	521
Dn_1154_0.0	[PREDICTED: fatty acyl-CoA reductase 1-like isoform 1] [Diuraphis noxia]	1..900	1194.5	900	23.1365	2389	2389
Dn_1154_0.1	[PREDICTED: prostatic acid phosphatase-like isoform 1] [Diuraphis noxia]	1..663	1851	663	48.6867	3702	3702
Dn_1155_0.0	[PREDICTED: hypothetical protein LOC100574877] [Diuraphis noxia]	1..1242	0.5	1242	0.007118	1	1
Dn_1155_0.1	[PREDICTED: 120.7 kDa protein in NOF-FB transposable element-like] [Diuraphis noxia]	1..2169	1	2169	0.00803875	2	2
Dn_1155_0.3	[Hypothetical protein] [Diuraphis noxia]	1..996	0	996	0	0	0
Dn_1155_0.6	[PREDICTED: 52 kDa repressor of the inhibitor of the protein kinase-like] [Diuraphis noxia]	1..366	0	366	0	0	0
Dn_1155_0.7	[PREDICTED: hypothetical protein LOC100570978] [Diuraphis noxia]	1..318	0.5	318	0.0270299	1	1
Dn_1155_0.8	[PREDICTED: hypothetical protein LOC100570314] [Diuraphis noxia]	1..1911	0	1911	0	0	0
Dn_1157_0.0	[PREDICTED: hypothetical protein LOC100569215] [Diuraphis noxia]	1..375	0	375	0	0	0
Dn_1157_0.2	[Hypothetical protein] [Diuraphis noxia]	1..330	0	330	0	0	0
Dn_1157_0.3	[Hypothetical protein] [Diuraphis noxia]	1..300	0	300	0	0	0
Dn_1157_0.4	[Hypothetical protein] [Diuraphis noxia]	1..447	0	447	0	0	0
Dn_1158_0.1	[PREDICTED: hypothetical protein LOC100569016] [Diuraphis noxia]	1..935	90	935	1.67886	180	180
Dn_1158_0.2	[PREDICTED: hypothetical protein LOC100574077] [Diuraphis noxia]	1..462	0	462	0	0	0
Dn_1158_0.5	[PREDICTED: hypothetical protein LOC100572959] [Diuraphis noxia]	1..963	2.5	963	0.0456466	5	5
Dn_1158_0.7	[PREDICTED: hypothetical protein LOC100570547] [Diuraphis noxia]	1..471	0.5	471	0.0187697	1	1
Dn_1158_0.8	[PREDICTED: hypothetical protein LOC100570887] [Diuraphis noxia]	1..921	0	921	0	0	0
Dn_1158_0.9	[PREDICTED: hypothetical protein LOC100570387] [Diuraphis noxia]	1..2034	1	2034	0.00869277	2	2
Dn_1159_0.0	[PREDICTED: transmembrane protein 138-like] [Diuraphis noxia]	1..465	102	465	3.82416	204	204
Dn_1159_0.1	[PREDICTED: nocturnin-like isoform 1] [Diuraphis noxia]	1..1673	4426.5	1673	46.1121	8853	8853
Dn_116_0.0	[Hypothetical protein] [Diuraphis noxia]	1..267	0	267	0	0	0
Dn_116_0.2	[PREDICTED: hypothetical protein LOC100166234 isoform 1] [Diuraphis noxia]	1..391	36.5	391	1.6286	73	73
Dn_116_1.0	[PREDICTED: hypothetical protein LOC100166234 isoform 2] [Diuraphis noxia]	1..1539	859	1539	9.72883	1718	1718
Dn_116_2.0	[PREDICTED: EF-hand domain-containing protein CG10641-like] [Diuraphis noxia]	1..1368	62	1368	0.790768	124	124
Dn_116_2.1	[PREDICTED: homeobox protein MSX-1-like] [Diuraphis noxia]	1..1045	87.5	1045	1.46031	175	175
Dn_116_2.2	[PREDICTED: coiled-coil domain-containing protein 19. mitochondrial-like] [Diuraphis noxia]	1..1590	0	1590	0	0	0
Dn_116_2.3	[PREDICTED: hypothetical protein LOC100163563] [Diuraphis noxia]	1..541	56.5	541	1.82164	113	113
Dn_116_2.5	[PREDICTED: hypothetical protein LOC100569669] [Diuraphis noxia]	1..606	83	606	2.38609	166	166
Dn_116_3.0	[PREDICTED: hypothetical protein LOC100165401] [Diuraphis noxia]	1..3826	5354.5	3826	24.4003	10709	10709
Dn_116_3.10	[PREDICTED: hypothetical protein LOC100573116. partial] [Diuraphis noxia]	1..240	0	240	0	0	0
Dn_116_3.11	[PREDICTED: hypothetical protein LOC100568833] [Diuraphis noxia]	1..774	0.5	774	0.0111053	1	1
Dn_116_3.12	[PREDICTED: hypothetical protein LOC100569135] [Diuraphis noxia]	1..1335	3	1335	0.0395493	6	6
Dn_116_3.2	[Hypothetical protein] [Diuraphis noxia]	1..669	0	669	0	0	0
Dn_116_3.3	[PREDICTED: THAP domain-containing protein 9-like] [Diuraphis noxia]	1..1023	0	1023	0	0	0
Dn_116_3.4	[Hypothetical protein] [Diuraphis noxia]	1..264	0	264	0	0	0
Dn_116_3.8	[PREDICTED: peptidyl-prolyl cis-trans isomerase E-like] [Diuraphis noxia]	1..816	0	816	0	0	0
Dn_116_4.0	[PREDICTED: hypothetical protein LOC100572920] [Diuraphis noxia]	1..1806	1	1806	0.00965452	2	2
Dn_116_4.10	[PREDICTED: hypothetical protein LOC100573392] [Diuraphis noxia]	1..774	0	774	0	0	0
Dn_116_4.11	[PREDICTED: WD repeat-containing protein 96-like] [Diuraphis noxia]	1..4053	0	4053	0	0	0
Dn_116_4.2	[PREDICTED: hypothetical protein LOC100572758] [Diuraphis noxia]	1..1089	0	1089	0	0	0
Dn_116_4.3	[PREDICTED: hypothetical protein LOC100743556] [Diuraphis noxia]	1..756	0	756	0	0	0
Dn_116_4.5	[PREDICTED: hypothetical protein LOC100568753] [Diuraphis noxia]	1..1071	0	1071	0	0	0
Dn_116_4.6	[Hypothetical protein] [Diuraphis noxia]	1..312	0	312	0	0	0
Dn_116_4.7	[Hypothetical protein] [Diuraphis noxia]	1..342	0	342	0	0	0
Dn_116_4.8	[Hypothetical protein] [Diuraphis noxia]	1..405	0	405	0	0	0
Dn_116_5.0	[PREDICTED: hypothetical protein LOC100572417] [Diuraphis noxia]	1..1113	0.5	1113	0.00772283	1	1
Dn_116_5.11	[PREDICTED: SCAN domain-containing protein 3-like] [Diuraphis noxia]	1..363	2.5	363	0.121096	5	5
Dn_116_5.12	[Hypothetical protein] [Diuraphis noxia]	1..342	0	342	0	0	0
Dn_116_5.14	[PREDICTED: hypothetical protein LOC100569507] [Diuraphis noxia]	1..408	0	408	0	0	0
Dn_116_5.15	[Hypothetical protein] [Diuraphis noxia]	1..780	0	780	0	0	0
Dn_116_5.18	[PREDICTED: zinc finger MYM-type protein 1-like] [Diuraphis noxia]	1..1701	0	1701	0	0	0
Dn_116_5.19	[PREDICTED: integrin alpha-PS1-like isoform 3] [Diuraphis noxia]	1..1191	3	1191	0.0441253	4	6
Dn_116_5.2	[Hypothetical protein] [Diuraphis noxia]	1..810	0	810	0	0	0
Dn_116_5.3	[PREDICTED: uncharacterized protein KIAA1586-like] [Diuraphis noxia]	1..984	0	984	0	0	0
Dn_116_5.4	[PREDICTED: hypothetical protein LOC100571512] [Diuraphis noxia]	1..366	0	366	0	0	0
Dn_116_5.5	[Hypothetical protein] [Diuraphis noxia]	1..668	6.5	668	0.170212	13	13
Dn_116_5.6	[PREDICTED: hypothetical protein LOC100569348] [Diuraphis noxia]	1..291	0	291	0	0	0
Dn_116_5.7	[PREDICTED: high affinity cAMP-specific and IBMX-insensitive 3'.5'-cyclic phosphodiesterase 8A-like. partial] [Diuraphis noxia]	1..2034	3223.5	2034	27.6237	6447	6447
Dn_116_5.9	[PREDICTED: 120.7 kDa protein in NOF-FB transposable element-like. partial] [Diuraphis noxia]	1..1371	0	1371	0	0	0
Dn_1160_0.1	[Hypothetical protein] [Diuraphis noxia]	1..681	0	681	0	0	0
Dn_1160_0.2	[PREDICTED: hypothetical protein LOC100570005] [Diuraphis noxia]	1..318	0	318	0	0	0
Dn_1160_0.3	[PREDICTED: hypothetical protein LOC100574763] [Diuraphis noxia]	1..1524	2	1524	0.0227212	4	4
Dn_1160_0.4	[Hypothetical protein] [Diuraphis noxia]	1..390	0	390	0	0	0
Dn_1160_0.5	[PREDICTED: hypothetical protein LOC100162459] [Diuraphis noxia]	1..1329	0.5	1329	0.00665203	1	1
Dn_1160_0.6	[PREDICTED: hypothetical protein LOC100571776] [Diuraphis noxia]	1..1497	0	1497	0	0	0
Dn_1162_0.0	[Hypothetical protein] [Diuraphis noxia]	1..492	58	492	2.05746	116	116
Dn_1163_0.0	[PREDICTED: THAP domain-containing protein 1-like. partial] [Diuraphis noxia]	1..345	1	345	0.0512496	1	2
Dn_1163_0.1	[Hypothetical protein] [Diuraphis noxia]	1..1023	1.5	1023	0.0254463	3	3
Dn_1163_0.2	[PREDICTED: hypothetical protein LOC100574918] [Diuraphis noxia]	1..480	0.5	480	0.0184178	1	1
Dn_1163_0.3	[Hypothetical protein] [Diuraphis noxia]	1..336	0	336	0	0	0
Dn_1164_0.0	[Hypothetical protein] [Diuraphis noxia]	1..138	0	138	0	0	0
Dn_1164_0.1	[Hypothetical protein] [Diuraphis noxia]	1..453	9	453	0.348575	18	18
Dn_1165_0.0	[Hypothetical protein] [Diuraphis noxia]	1..426	0	426	0	0	0
Dn_1165_0.1	[Hypothetical protein] [Diuraphis noxia]	1..504	0.5	504	0.0175408	1	1
Dn_1165_0.2	[Hypothetical protein] [Diuraphis noxia]	1..1254	20.5	1254	0.285919	41	41
Dn_1165_0.3	[PREDICTED: putative nuclease HARBI1-like] [Diuraphis noxia]	1..324	0	324	0	0	0
Dn_1165_0.4	[PREDICTED: RNA-directed DNA polymerase from mobile element jockey-like] [Diuraphis noxia]	1..882	2.5	882	0.049283	5	5
Dn_1165_0.5	[PREDICTED: hypothetical protein LOC100571776] [Diuraphis noxia]	1..1470	1.5	1470	0.0178752	3	3
Dn_1165_0.6	[Hypothetical protein] [Diuraphis noxia]	1..630	0	630	0	0	0
Dn_1165_0.7	[PREDICTED: hypothetical protein LOC100575656] [Diuraphis noxia]	1..354	0	354	0	0	0
Dn_1167_0.0	[PREDICTED: hypothetical protein LOC100169140 isoform 2] [Diuraphis noxia]	1..832	33	832	0.693342	66	66
Dn_1167_0.1	[PREDICTED: hypothetical protein LOC100165674] [Diuraphis noxia]	1..399	0	399	0	0	0
Dn_1167_0.2	[PREDICTED: hypothetical protein LOC100165674] [Diuraphis noxia]	1..471	0	471	0	0	0
Dn_1167_0.5	[Hypothetical protein] [Diuraphis noxia]	1..813	0	813	0	0	0
Dn_1167_0.6	[PREDICTED: zinc finger BED domain-containing protein 4-like. partial] [Diuraphis noxia]	1..408	0	408	0	0	0
Dn_1168_0.0	[PREDICTED: 3-hydroxy-3-methylglutaryl-coenzyme A reductase-like] [Diuraphis noxia]	1..3050	6621.5	3050	37.8339	13243	13243
Dn_1168_0.1	[PREDICTED: kelch domain-containing protein 10-like] [Diuraphis noxia]	1..1625	3247	1625	34.8128	6494	6494
Dn_1168_0.3	[Hypothetical protein] [Diuraphis noxia]	1..219	1	219	0.0796167	2	2
Dn_1169_0.0	[Hypothetical protein] [Diuraphis noxia]	1..345	0	345	0	0	0
Dn_1169_0.10	[Hypothetical protein] [Diuraphis noxia]	1..279	0.5	279	0.0308083	1	1
Dn_1169_0.11	[PREDICTED: hypothetical protein LOC100161781] [Diuraphis noxia]	1..813	0	813	0	0	0
Dn_1169_0.3	[PREDICTED: hypothetical protein LOC100573861] [Diuraphis noxia]	1..1794	336	1794	3.26234	672	672
Dn_1169_0.4	[PREDICTED: hypothetical protein LOC100742402] [Diuraphis noxia]	1..786	0	786	0	0	0
Dn_1169_0.6	[PREDICTED: hypothetical protein LOC100574063] [Diuraphis noxia]	1..693	0	693	0	0	0
Dn_1169_0.7	[PREDICTED: hypothetical protein LOC100572891] [Diuraphis noxia]	1..609	1	609	0.0286306	2	2
Dn_1169_0.8	[PREDICTED: hypothetical protein LOC100569695] [Diuraphis noxia]	1..2187	3.5	2187	0.0278481	7	7
Dn_1169_0.9	[PREDICTED: hypothetical protein LOC100572758] [Diuraphis noxia]	1..927	0	927	0	0	0
Dn_117_0.0	[INO80 complex subunit C-like] [Diuraphis noxia]	1..300	384.5	300	22.3452	769	769
Dn_117_0.1	[PREDICTED: protein DDI1 homolog 2-like isoform 1] [Diuraphis noxia]	1..1374	3414.5	1374	43.3149	6829	6829
Dn_117_0.2	[PREDICTED: probable multidrug resistance-associated protein lethal(2)03659-like isoform 2] [Diuraphis noxia]	1..3912	1176.5	3912	5.24346	2353	2353
Dn_117_0.3	[PREDICTED: hypothetical protein LOC100165234] [Diuraphis noxia]	1..1572	1344	1572	14.9067	2688	2688
Dn_117_0.7	[Hypothetical protein] [Diuraphis noxia]	1..645	1	645	0.0270327	2	2
Dn_117_0.8	[ATP synthase-coupling factor 6. mitochondrial] [Diuraphis noxia]	1..309	9176.5	309	517.792	18353	18353
Dn_117_1.0	[PREDICTED: glycoprotein 3-alpha-L-fucosyltransferase A-like] [Diuraphis noxia]	1..864	170	864	3.43014	340	340
Dn_117_1.1	[PREDICTED: hypothetical protein LOC100165234] [Diuraphis noxia]	1..330	111.5	330	5.89536	223	223
Dn_117_3.0	[Hypothetical protein] [Diuraphis noxia]	1..312	0.5	312	0.0283351	1	1
Dn_117_4.1	[PREDICTED: A disintegrin and metalloproteinase with thrombospondin motifs 16-like isoform 1] [Diuraphis noxia]	1..969	888	969	15.9791	637	1776
Dn_117_4.11	[uncharacterized protein LOC100573327] [Diuraphis noxia]	1..795	2456.5	795	53.8746	4913	4913
Dn_117_4.13	[PREDICTED: tRNA-dihydrouridine synthase 3-like] [Diuraphis noxia]	1..1737	843.5	1737	8.46165	1687	1687
Dn_117_4.14	[PREDICTED: A disintegrin and metalloproteinase with thrombospondin motifs 16-like isoform 1] [Diuraphis noxia]	1..744	754	744	17.674	722	1508
Dn_117_4.18	[PREDICTED: A disintegrin and metalloproteinase with thrombospondin motifs 16-like isoform 2] [Diuraphis noxia]	1..480	987.5	480	35.8912	1975	1975
Dn_117_4.19	[transmembrane protein 14C-like] [Diuraphis noxia]	1..264	2195.5	264	145.053	4391	4391
Dn_117_4.2	[PREDICTED: A disintegrin and metalloproteinase with thrombospondin motifs 16-like isoform 1] [Diuraphis noxia]	1..750	2542.5	750	59.0947	2254	5085
Dn_117_4.20	[PREDICTED: transmembrane protein 234 homolog] [Diuraphis noxia]	1..554	77	554	2.42165	154	154
Dn_117_4.21	[PREDICTED: SNW domain-containing protein 1-like isoform 2] [Diuraphis noxia]	1..1608	3053.5	1608	33.1044	6107	6107
Dn_117_4.3	[PREDICTED: homologous-pairing protein 2 homolog] [Diuraphis noxia]	1..624	165	624	4.60853	0	330
Dn_117_4.4	[PREDICTED: homologous-pairing protein 2 homolog] [Diuraphis noxia]	1..624	173.5	624	4.84624	0	347
Dn_117_4.6	[PREDICTED: hypothetical protein LOC100573238] [Diuraphis noxia]	1..1185	698.5	1185	10.2739	1397	1397
Dn_117_4.7	[PREDICTED: protein lin-9 homolog isoform 1] [Diuraphis noxia]	1..1092	729	1092	11.64	1458	1458
Dn_117_4.8	[PREDICTED: coiled-coil domain-containing protein 40-like] [Diuraphis noxia]	1..1077	3	1077	0.0485684	6	6
Dn_117_5.5	[PREDICTED: hypothetical protein LOC100168266] [Diuraphis noxia]	1..8572	3870	8572	7.8698	7740	7740
Dn_117_5.7	[star protein] [Diuraphis noxia]	1..783	1187	783	26.4359	2374	2374
Dn_117_5.8	[PREDICTED: SPARC-related modular calcium-binding protein 2-like] [Diuraphis noxia]	1..2543	866	2543	5.93907	1732	1732
Dn_117_5.9	[PREDICTED: arrestin domain-containing protein 2-like] [Diuraphis noxia]	1..786	74	786	1.64468	148	148
Dn_1170_0.0	[PREDICTED: vigilin-like] [Diuraphis noxia]	1..2103	10934	2103	90.6228	21868	21868
Dn_1171_0.10	[PREDICTED: dynein heavy chain 6. axonemal-like] [Diuraphis noxia]	1..1923	15	1923	0.135624	30	30
Dn_1171_0.5	[PREDICTED: WD repeat-containing protein 78-like] [Diuraphis noxia]	1..1273	52.5	1273	0.719565	105	105
Dn_1171_0.6	[uncharacterized protein LOC100169253] [Diuraphis noxia]	1..1406	620.5	1406	7.69066	1241	1241
Dn_1171_0.7	[PREDICTED: protein transport protein Sec61 subunit beta-like] [Diuraphis noxia]	1..1431	12084.5	1431	147.173	24169	24169
Dn_1171_0.8	[PREDICTED: n-terminal kinase-like protein-like] [Diuraphis noxia]	1..3314	2447.5	3314	12.8713	4895	4895
Dn_1171_0.9	[PREDICTED: dynein heavy chain 6. axonemal-like] [Diuraphis noxia]	1..574	5	574	0.152309	10	10
Dn_1172_0.0	[Hypothetical protein] [Diuraphis noxia]	1..987	1.5	987	0.0263744	3	3
Dn_1172_0.1	[Hypothetical protein] [Diuraphis noxia]	1..672	148	672	3.84264	296	296
Dn_1173_0.0	[lipoate-protein ligase b-like] [Diuraphis noxia]	1..1332	968	1332	12.6632	1936	1936
Dn_1173_0.1	[PREDICTED: bestrophin-3-like. partial] [Diuraphis noxia]	1..555	0	555	0	0	0
Dn_1174_0.0	[PREDICTED: l-xylulose reductase-like] [Diuraphis noxia]	1..619	1	619	0.0281681	2	2
Dn_1174_0.1	[Hypothetical protein] [Diuraphis noxia]	1..384	2	384	0.0908128	3	4
Dn_1174_0.2	[Hypothetical protein] [Diuraphis noxia]	1..384	0.5	384	0.0230223	1	1
Dn_1174_0.4	[PREDICTED: hypothetical protein LOC100575000] [Diuraphis noxia]	1..540	0	540	0	0	0
Dn_1174_0.5	[Hypothetical protein] [Diuraphis noxia]	1..423	0.5	423	0.0203204	1	1
Dn_1174_0.6	[Hypothetical protein] [Diuraphis noxia]	1..402	5	402	0.215647	10	10
Dn_1174_0.7	[PREDICTED: hypothetical protein LOC100569355] [Diuraphis noxia]	1..498	2	498	0.0700243	4	4
Dn_1175_0.0	[Hypothetical protein] [Diuraphis noxia]	1..219	7.5	219	0.596566	15	15
Dn_1176_0.0	[Hypothetical protein] [Diuraphis noxia]	1..354	0.5	354	0.0242811	1	1
Dn_1176_0.2	[Hypothetical protein] [Diuraphis noxia]	1..618	1	618	0.0286102	2	2
Dn_1176_0.3	[PREDICTED: hypothetical protein LOC100167765] [Diuraphis noxia]	1..1947	0	1947	0	0	0
Dn_1176_0.5	[PREDICTED: hypothetical protein LOC100574402] [Diuraphis noxia]	1..1338	1.5	1338	0.0196387	3	3
Dn_1176_0.6	[Hypothetical protein] [Diuraphis noxia]	1..252	0	252	0	0	0
Dn_1176_0.7	[PREDICTED: hypothetical protein LOC100160378. partial] [Diuraphis noxia]	1..1194	0.5	1194	0.00719892	1	1
Dn_1177_0.0	[Hypothetical protein] [Diuraphis noxia]	1..249	0	249	0	0	0
Dn_1177_0.1	[Hypothetical protein] [Diuraphis noxia]	1..609	0	609	0	0	0
Dn_1178_0.0	[PREDICTED: probable ribosome production factor 1-like] [Diuraphis noxia]	1..804	0.5	804	0.0106909	1	1
Dn_1178_0.2	[Hypothetical protein] [Diuraphis noxia]	1..237	0	237	0	0	0
Dn_1178_0.3	[Hypothetical protein] [Diuraphis noxia]	1..720	0	720	0	0	0
Dn_1178_0.4	[Hypothetical protein] [Diuraphis noxia]	1..234	21	234	1.56687	42	42
Dn_1178_0.5	[Hypothetical protein] [Diuraphis noxia]	1..1254	2	1254	0.0276133	4	4
Dn_1179_0.0	[Hypothetical protein] [Diuraphis noxia]	1..357	0	357	0	0	0
Dn_1179_0.1	[PREDICTED: hypothetical protein LOC100571647] [Diuraphis noxia]	1..678	0	678	0	0	0
Dn_1179_0.2	[PREDICTED: hypothetical protein LOC100570845] [Diuraphis noxia]	1..549	0.5	549	0.016103	1	1
Dn_1179_0.4	[PREDICTED: hypothetical protein LOC100569726] [Diuraphis noxia]	1..789	3	789	0.0659862	6	6
Dn_1179_0.5	[PREDICTED: hypothetical protein LOC100159175] [Diuraphis noxia]	1..786	0	786	0	0	0
Dn_1179_0.6	[PREDICTED: hypothetical protein LOC100680303] [Diuraphis noxia]	1..765	0	765	0	0	0
Dn_1179_0.7	[PREDICTED: putative nuclease HARBI1-like] [Diuraphis noxia]	1..927	0	927	0	0	0
Dn_118_0.0	[PREDICTED: 5-hydroxytryptamine receptor 2B-like] [Diuraphis noxia]	1..1413	503.5	1413	6.21384	1007	1007
Dn_118_1.0	[PREDICTED: hypothetical protein LOC100570031] [Diuraphis noxia]	1..1455	0.5	1455	0.00590757	1	1
Dn_118_1.1	[Hypothetical protein] [Diuraphis noxia]	1..342	0	342	0	0	0
Dn_118_1.2	[PREDICTED: receptor expression-enhancing protein 5-like] [Diuraphis noxia]	1..513	2.5	513	0.0852099	5	5
Dn_118_1.3	[Hypothetical protein] [Diuraphis noxia]	1..777	2.5	777	0.0559429	5	5
Dn_118_2.0	[Hypothetical protein] [Diuraphis noxia]	1..300	1	300	0.0581202	2	2
Dn_118_2.5	[PREDICTED: 60S acidic ribosomal protein P1-like] [Diuraphis noxia]	1..798	112594	798	2460.16	225189	225189
Dn_118_2.6	[PREDICTED: hydroxyacid oxidase 1-like] [Diuraphis noxia]	1..2048	6155.5	2048	52.3796	12311	12311
Dn_118_2.7	[PREDICTED: acyl-CoA dehydrogenase family member 9. mitochondrial-like] [Diuraphis noxia]	1..1641	2903	1641	30.8275	5806	5806
Dn_118_2.8	[archease] [Diuraphis noxia]	1..1092	355	1092	5.66832	710	710
Dn_118_2.9	[PREDICTED: peroxidase-like] [Diuraphis noxia]	1..2764	82323	2764	519.135	164646	164646
Dn_118_3.1	[PREDICTED: probable ATP-dependent RNA helicase DDX52-like] [Diuraphis noxia]	1..1014	712	1014	12.2397	1424	1424
Dn_118_3.3	[PREDICTED: importin subunit beta-like] [Diuraphis noxia]	1..2574	6575.5	2574	44.5307	13151	13151
Dn_118_3.4	[PREDICTED: hypothetical protein LOC100168618] [Diuraphis noxia]	1..3162	3568.5	3162	19.6769	7137	7137
Dn_118_3.6	[PREDICTED: zinc finger protein 624-like] [Diuraphis noxia]	1..3050	1159	3050	6.62458	2318	2318
Dn_118_4.0	[PREDICTED: activating signal cointegrator 1 complex subunit 1-like] [Diuraphis noxia]	1..2507	705	2507	4.90168	1410	1410
Dn_118_4.1	[ZM-domain protein] [Diuraphis noxia]	1..1465	10089	1465	120.136	20178	20178
Dn_118_4.10	[PREDICTED: x-linked retinitis pigmentosa GTPase regulator-like] [Diuraphis noxia]	1..1332	68.5	1332	0.897686	137	137
Dn_118_4.13	[PREDICTED: hypothetical protein LOC100570840] [Diuraphis noxia]	1..627	30.5	627	0.849143	61	61
Dn_118_4.3	[PREDICTED: dynamin-1-like protein-like] [Diuraphis noxia]	1..2182	134.5	2182	1.07561	269	269
Dn_118_4.4	[PREDICTED: hypothetical protein LOC100573257] [Diuraphis noxia]	1..1027	78	1027	1.32354	156	156
Dn_118_4.5	[PREDICTED: sorting nexin-4-like] [Diuraphis noxia]	1..2048	1671.5	2048	14.2315	3343	3343
Dn_118_4.6	[PREDICTED: tctex1 domain-containing protein 3-like] [Diuraphis noxia]	1..492	0	492	0	0	0
Dn_118_5.0	[PREDICTED: YEATS domain-containing protein 2-like isoform 2] [Diuraphis noxia]	1..795	381.5	795	8.36388	763	763
Dn_118_5.10	[Hypothetical protein] [Diuraphis noxia]	1..312	70	312	3.92058	140	140
Dn_118_5.13	[PREDICTED: hypothetical protein LOC100572210] [Diuraphis noxia]	1..525	94	525	3.11815	188	188
Dn_118_5.14	[PREDICTED: major facilitator superfamily domain-containing protein 9-like] [Diuraphis noxia]	1..1173	4440.5	1173	65.9836	8881	8881
Dn_118_5.17	[PREDICTED: bifunctional 3'-phosphoadenosine 5'-phosphosulfate synthase-like] [Diuraphis noxia]	1..3069	12591	3069	71.4997	25182	25182
Dn_118_5.18	[cuticle protein-like precursor] [Diuraphis noxia]	1..366	2364.5	366	112.643	4729	4729
Dn_118_5.19	[PREDICTED: facilitated trehalose transporter Tret1-like. partial] [Diuraphis noxia]	1..1032	1302	1032	21.9983	2094	2604
Dn_118_5.2	[Hypothetical protein] [Diuraphis noxia]	1..324	83.5	324	4.50149	167	167
Dn_118_5.20	[PREDICTED: facilitated trehalose transporter Tret1-like] [Diuraphis noxia]	1..687	480	687	12.1845	707	960
Dn_118_5.21	[PREDICTED: isovaleryl-CoA dehydrogenase. mitochondrial-like] [Diuraphis noxia]	1..1972	7946	1972	70.2266	15892	15892
Dn_118_5.22	[PREDICTED: hypothetical protein LOC100571961] [Diuraphis noxia]	1..2771	1034.5	2771	6.50734	2069	2069
Dn_118_5.23	[PREDICTED: cytochrome P450 302a1. mitochondrial-like] [Diuraphis noxia]	1..2193	603	2193	4.79164	1206	1206
Dn_118_5.24	[peroxiredoxin-6-like] [Diuraphis noxia]	1..663	7811	663	205.344	15622	15622
Dn_118_5.3	[putative LD carboxypeptidase] [Diuraphis noxia]	1..348	253.5	348	12.7058	507	507
Dn_118_5.4	[PREDICTED: hypothetical protein LOC100572118] [Diuraphis noxia]	1..639	1.5	639	0.0415049	3	3
Dn_118_5.5	[PREDICTED: NADH dehydrogenase [ubiquinone] flavoprotein 1. mitochondrial-like] [Diuraphis noxia]	1..1449	16970	1449	204.16	33940	33940
Dn_118_5.7	[PREDICTED: hypothetical protein LOC100167833] [Diuraphis noxia]	1..1848	10701	1848	100.95	21402	21402
Dn_1181_0.0	[PREDICTED: hypothetical protein LOC100570329] [Diuraphis noxia]	1..1962	4	1962	0.0351728	8	8
Dn_1181_0.6	[PREDICTED: hypothetical protein LOC100569006] [Diuraphis noxia]	1..2835	20.5	2835	0.126211	28	41
Dn_1181_0.7	[PREDICTED: zinc finger protein 808-like] [Diuraphis noxia]	1..855	0	855	0	0	0
Dn_1181_0.8	[PREDICTED: hypothetical protein LOC100569268] [Diuraphis noxia]	1..390	0	390	0	0	0
Dn_1181_0.9	[PREDICTED: hypothetical protein LOC100570845] [Diuraphis noxia]	1..1728	1	1728	0.00994851	0	2
Dn_1182_0.1	[PREDICTED: hypothetical protein LOC100574937] [Diuraphis noxia]	1..1021	6.5	1021	0.111123	13	13
Dn_1183_0.1	[Hypothetical protein] [Diuraphis noxia]	1..381	0	381	0	0	0
Dn_1183_0.2	[PREDICTED: hypothetical protein LOC100164853] [Diuraphis noxia]	1..873	662.5	873	13.2373	1325	1325
Dn_1184_0.0	[PREDICTED: hypothetical protein LOC100117507] [Diuraphis noxia]	1..936	4.5	936	0.0842199	9	9
Dn_1184_0.10	[PREDICTED: hypothetical protein LOC100572559] [Diuraphis noxia]	1..318	0	318	0	0	0
Dn_1184_0.12	[Hypothetical protein] [Diuraphis noxia]	1..300	0	300	0	0	0
Dn_1184_0.13	[Hypothetical protein] [Diuraphis noxia]	1..483	0	483	0	0	0
Dn_1184_0.14	[PREDICTED: hypothetical protein LOC100160378. partial] [Diuraphis noxia]	1..534	0	534	0	0	0
Dn_1184_0.15	[Hypothetical protein] [Diuraphis noxia]	1..363	0	363	0	0	0
Dn_1184_0.16	[Hypothetical protein] [Diuraphis noxia]	1..1203	0	1203	0	0	0
Dn_1184_0.17	[PREDICTED: hypothetical protein LOC100568943. partial] [Diuraphis noxia]	1..492	0.5	492	0.0179686	1	1
Dn_1184_0.18	[Hypothetical protein] [Diuraphis noxia]	1..246	0	246	0	0	0
Dn_1184_0.3	[PREDICTED: hypothetical protein LOC100568728] [Diuraphis noxia]	1..558	5	558	0.156676	10	10
Dn_1184_0.4	[PREDICTED: putative ankyrin repeat protein R840-like] [Diuraphis noxia]	1..759	0	759	0	0	0
Dn_1184_0.6	[Hypothetical protein] [Diuraphis noxia]	1..291	0	291	0	0	0
Dn_1184_0.7	[Hypothetical protein] [Diuraphis noxia]	1..270	0	270	0	0	0
Dn_1184_0.8	[PREDICTED: zinc finger BED domain-containing protein 1-like] [Diuraphis noxia]	1..387	0.5	387	0.0228438	1	1
Dn_1184_0.9	[PREDICTED: hypothetical protein LOC100572559] [Diuraphis noxia]	1..1971	0	1971	0	0	0
Dn_1186_0.3	[PREDICTED: neuferricin-like] [Diuraphis noxia]	1..1566	2806.5	1566	31.2494	5613	5613
Dn_1186_0.4	[PREDICTED: sodium-dependent dopamine transporter-like. partial] [Diuraphis noxia]	1..1110	202.5	1110	3.18035	405	405
Dn_1188_0.4	[PREDICTED: solute carrier family 35 member C2-like] [Diuraphis noxia]	1..1549	456	1549	5.13526	912	912
Dn_1188_0.5	[PREDICTED: differentially expressed in FDCP 8 homolog] [Diuraphis noxia]	1..1403	1159	1403	14.3965	2318	2318
Dn_1188_0.6	[PREDICTED: protein scabrous-like] [Diuraphis noxia]	1..2487	5030.5	2487	35.2702	9507	10061
Dn_1188_0.7	[PREDICTED: glycosyltransferase-like protein LARGE1-like isoform 1] [Diuraphis noxia]	1..2642	3.5	2642	0.0229594	0	7
Dn_1189_0.0	[PREDICTED: hypothetical protein LOC100163604 isoform 1] [Diuraphis noxia]	1..1158	116.5	1158	1.75679	233	233
Dn_1189_0.2	[Hypothetical protein] [Diuraphis noxia]	1..135	0	135	0	0	0
Dn_1189_0.4	[PREDICTED: neuronal acetylcholine receptor subunit alpha-2-like] [Diuraphis noxia]	1..1428	1444	1428	17.6249	2888	2888
Dn_119_0.0	[longevity assurance factor 1 (lag1)-like] [Diuraphis noxia]	1..2262	14514	2262	111.836	29028	29028
Dn_119_0.1	[Hypothetical protein] [Diuraphis noxia]	1..444	1.5	444	0.0586297	3	3
Dn_119_0.2	[PREDICTED: hypothetical protein LOC100570710] [Diuraphis noxia]	1..666	2.5	666	0.0652667	5	5
Dn_119_0.3	[LSM1 homolog. U6 small nuclear RNA associated] [Diuraphis noxia]	1..1414	2509	1414	30.9254	5018	5018
Dn_119_0.4	[PREDICTED: transmembrane protein 177-like isoform 1] [Diuraphis noxia]	1..1751	1196	1751	11.911	2392	2392
Dn_119_0.5	[PREDICTED: ectonucleoside triphosphate diphosphohydrolase 5-like isoform 1] [Diuraphis noxia]	1..420	281.5	420	11.6924	508	563
Dn_119_0.8	[Hypothetical protein] [Diuraphis noxia]	1..339	3	339	0.154301	6	6
Dn_119_1.4	[PREDICTED: hypothetical protein LOC100168934] [Diuraphis noxia]	1..838	320.5	838	6.669	641	641
Dn_119_1.5	[PREDICTED: nuclear receptor subfamily 2 group E member 1-like] [Diuraphis noxia]	1..1922	691.5	1922	6.27374	1383	1383
Dn_119_1.6	[PREDICTED: hypothetical protein LOC100159791] [Diuraphis noxia]	1..2062	2909	2062	24.599	5818	5818
Dn_119_1.7	[PREDICTED: transmembrane and coiled-coil domains protein 2-like] [Diuraphis noxia]	1..2890	4793.5	2890	28.9098	9587	9587
Dn_119_2.3	[PREDICTED: hypothetical protein LOC100159756] [Diuraphis noxia]	1..549	1747	549	55.4739	3494	3494
Dn_119_2.4	[PREDICTED: hypothetical protein LOC100161012] [Diuraphis noxia]	1..483	2641.5	483	95.3718	5283	5283
Dn_119_2.5	[Hypothetical protein] [Diuraphis noxia]	1..501	0.5	501	0.0171567	1	1
Dn_119_2.6	[PREDICTED: hypothetical protein LOC100166580] [Diuraphis noxia]	1..1587	1802	1587	19.8007	3604	3604
Dn_119_2.7	[PREDICTED: RING finger protein 17-like] [Diuraphis noxia]	1..4374	3471.5	4374	13.8378	6943	6943
Dn_119_2.8	[Hypothetical protein] [Diuraphis noxia]	1..372	12	372	0.563112	24	24
Dn_119_3.0	[PREDICTED: transmembrane and coiled-coil domain-containing protein 4-like] [Diuraphis noxia]	1..3722	2317	3722	10.8483	4634	4634
Dn_119_3.1	[PREDICTED: WD repeat-containing protein 44-like] [Diuraphis noxia]	1..3248	1549	3248	8.3127	3098	3098
Dn_119_3.11	[PREDICTED: hypothetical protein LOC100165783] [Diuraphis noxia]	1..534	6655.5	534	217.331	13311	13311
Dn_119_3.19	[Hypothetical protein] [Diuraphis noxia]	1..288	0	288	0	0	0
Dn_119_3.2	[PREDICTED: n-glycosylase/DNA lyase-like] [Diuraphis noxia]	1..1262	428.5	1262	5.91782	857	857
Dn_119_3.20	[mTERF domain-containing protein 1. mitochondrial] [Diuraphis noxia]	1..990	6	990	0.105673	0	12
Dn_119_3.21	[Hypothetical protein] [Diuraphis noxia]	1..312	237.5	312	13.288	475	475
Dn_119_3.3	[PREDICTED: protein ROP-like isoform 2] [Diuraphis noxia]	1..3323	7431.5	3323	38.9873	14863	14863
Dn_119_3.4	[PREDICTED: hypothetical protein LOC100165783] [Diuraphis noxia]	1..3567	16475.5	3567	80.5166	32951	32951
Dn_119_3.5	[uncharacterized protein LOC100161850] [Diuraphis noxia]	1..1236	5409.5	1236	76.3057	10819	10819
Dn_119_3.6	[uncharacterized protein LOC100163911] [Diuraphis noxia]	1..573	884	573	26.8821	1768	1768
Dn_119_3.7	[PREDICTED: trypsin-1-like] [Diuraphis noxia]	1..1274	146	1274	1.99663	292	292
Dn_119_3.8	[PREDICTED: extracellular sulfatase SULF-1 homolog] [Diuraphis noxia]	1..2821	3368.5	2821	20.8124	6737	6737
Dn_119_4.0	[PREDICTED: a-kinase anchor protein 17A-like] [Diuraphis noxia]	1..2093	490	2093	4.08026	980	980
Dn_119_4.1	[PREDICTED: hypothetical protein LOC100573121] [Diuraphis noxia]	1..720	243.5	720	5.89899	487	487
Dn_119_4.2	[PREDICTED: hypothetical protein LOC100573121] [Diuraphis noxia]	1..273	80.5	273	5.14544	161	161
Dn_119_4.4	[PREDICTED: hypothetical protein LOC100570893] [Diuraphis noxia]	1..846	0.5	846	0.0101602	1	1
Dn_119_5.0	[PREDICTED: hypothetical protein LOC100574616] [Diuraphis noxia]	1..543	0.5	543	0.0162809	1	1
Dn_119_5.1	[PREDICTED: u3 small nucleolar RNA-associated protein 6 homolog] [Diuraphis noxia]	1..1332	1956.5	1332	25.606	3913	3913
Dn_119_5.2	[PREDICTED: protein giant-lens-like] [Diuraphis noxia]	1..621	1704	621	47.8356	3408	3408
Dn_119_5.4	[PREDICTED: plasminogen-like] [Diuraphis noxia]	1..2481	15	2481	0.105319	30	30
Dn_119_5.5	[PREDICTED: hypothetical protein LOC100166644 isoform 3] [Diuraphis noxia]	1..1477	180.5	1477	2.13123	361	361
Dn_119_5.6	[PREDICTED: 60S ribosomal protein L17-like] [Diuraphis noxia]	1..2166	110661	2166	890.596	221322	221322
Dn_119_5.7	[PREDICTED: eukaryotic translation initiation factor 3 subunit E-like] [Diuraphis noxia]	1..1454	7132	1454	85.4961	14025	14264
Dn_119_5.9	[Hypothetical protein] [Diuraphis noxia]	1..411	2	411	0.0860394	4	4
Dn_1190_0.0	[PREDICTED: hypothetical protein LOC100164443] [Diuraphis noxia]	1..792	308.5	792	6.79031	617	617
Dn_1190_0.1	[Hypothetical protein] [Diuraphis noxia]	1..297	1.5	297	0.0884734	3	3
Dn_1190_0.2	[PREDICTED: similar to protease. reverse transcriptase and RNase H] [Diuraphis noxia]	1..333	1.5	333	0.0796446	3	3
Dn_1190_0.3	[PREDICTED: glycoprotein 3-alpha-L-fucosyltransferase A-like] [Diuraphis noxia]	1..303	3	303	0.174252	6	6
Dn_1191_0.0	[PREDICTED: nose resistant to fluoxetine protein 6-like] [Diuraphis noxia]	1..555	2398.5	555	75.4057	4797	4797
Dn_1191_0.2	[PREDICTED: hypothetical protein LOC100571832] [Diuraphis noxia]	1..210	9.5	210	0.789358	19	19
Dn_1191_0.4	[PREDICTED: nose resistant to fluoxetine protein 6-like] [Diuraphis noxia]	1..1485	8587.5	1485	100.833	17175	17175
Dn_1191_0.5	[PREDICTED: hypothetical protein LOC100166066] [Diuraphis noxia]	1..3080	4137.5	3080	23.4138	3009	8275
Dn_1193_0.2	[uncharacterized protein LOC100161590] [Diuraphis noxia]	1..1475	1763	1475	20.8325	3526	3526
Dn_1193_0.3	[PREDICTED: hypothetical protein LOC100572086] [Diuraphis noxia]	1..534	0.5	534	0.0165553	1	1
Dn_1193_0.4	[PREDICTED: histone acetyltransferase type B catalytic subunit-like] [Diuraphis noxia]	1..393	444.5	393	19.7262	889	889
Dn_1194_0.1	[Hypothetical protein] [Diuraphis noxia]	1..480	1	480	0.0368356	2	2
Dn_1194_0.10	[GA22538] [Diuraphis noxia]	1..2025	0.5	2025	0.0043657	1	1
Dn_1194_0.11	[GA22538] [Diuraphis noxia]	1..612	0.5	612	0.0144453	1	1
Dn_1194_0.3	[GK23308] [Diuraphis noxia]	1..1770	1	1770	0.00998932	2	2
Dn_1194_0.4	[GK22702] [Diuraphis noxia]	1..1590	262.5	1590	2.87836	525	525
Dn_1194_0.6	[GK22702] [Diuraphis noxia]	1..1596	15	1596	0.16418	30	30
Dn_1194_0.8	[GA22538] [Diuraphis noxia]	1..1185	2.5	1185	0.0370951	5	5
Dn_1194_0.9	[GA22538] [Diuraphis noxia]	1..1074	0.5	1074	0.00800327	1	1
Dn_1195_0.0	[NADH dehydrogenase [ubiquinone] 1 beta subcomplex subunit 8. mitochondrial] [Diuraphis noxia]	1..924	14412	924	271.862	28824	28824
Dn_1195_0.1	[PREDICTED: COP9 signalosome complex subunit 2-like isoform 2] [Diuraphis noxia]	1..549	1074	549	34.0902	2148	2148
Dn_1196_0.0	[PREDICTED: hypothetical protein LOC100570445] [Diuraphis noxia]	1..5493	9739	5493	30.9004	19478	19478
Dn_1196_0.1	[PREDICTED: hypothetical protein LOC100570445] [Diuraphis noxia]	1..598	976.5	598	28.4596	1953	1953
Dn_1196_0.2	[PREDICTED: cytochrome b-c1 complex subunit 6. mitochondrial-like] [Diuraphis noxia]	1..1019	21748.5	1019	372.04	43497	43497
Dn_1196_0.3	[PREDICTED: synaptic vesicle 2-related protein-like] [Diuraphis noxia]	1..2558	6693	2558	45.6044	13386	13386
Dn_1196_0.4	[PREDICTED: hypothetical protein LOC100161455 isoform 2] [Diuraphis noxia]	1..1578	871.5	1578	9.6272	1743	1743
Dn_1197_0.1	[lipase-like] [Diuraphis noxia]	1..426	85	426	3.47788	170	170
Dn_1198_0.0	[Hypothetical protein] [Diuraphis noxia]	1..261	95	261	6.3474	190	190
Dn_1199_0.0	[Hypothetical protein] [Diuraphis noxia]	1..273	0	273	0	0	0
Dn_1199_0.1	[PREDICTED: hypothetical protein LOC100569091] [Diuraphis noxia]	1..351	0	351	0	0	0
Dn_1199_0.2	[Hypothetical protein] [Diuraphis noxia]	1..423	0	423	0	0	0
Dn_12_0.0	[Hypothetical protein] [Diuraphis noxia]	1..567	4.5	567	0.13903	9	9
Dn_12_0.2	[PREDICTED: hypothetical protein LOC100572961] [Diuraphis noxia]	1..354	30	354	1.48109	60	60
Dn_12_0.3	[PREDICTED: cystinosin homolog isoform 2] [Diuraphis noxia]	1..3712	3595	3712	16.8796	7190	7190
Dn_12_1.1	[PREDICTED: eye-specific diacylglycerol kinase-like] [Diuraphis noxia]	1..1428	2209.5	1428	26.9847	4419	4419
Dn_12_10.1	[PREDICTED: myophilin-like] [Diuraphis noxia]	1..321	3651	321	198.332	7302	7302
Dn_12_10.2	[PREDICTED: hypothetical protein LOC100164200 isoform 2] [Diuraphis noxia]	1..3741	3507.5	3741	16.3487	7015	7015
Dn_12_10.4	[Hypothetical protein] [Diuraphis noxia]	1..321	0	321	0	0	0
Dn_12_11.0	[PREDICTED: tyrosine-protein phosphatase Lar-like isoform 1] [Diuraphis noxia]	1..4134	13475.5	4134	56.8261	26951	26951
Dn_12_11.1	[PREDICTED: tyrosine-protein phosphatase Lar-like isoform 2] [Diuraphis noxia]	1..534	383	534	12.5208	766	766
Dn_12_11.2	[PREDICTED: tyrosine-protein phosphatase Lar-like] [Diuraphis noxia]	1..666	1188.5	666	31.1095	2377	2377
Dn_12_12.0	[PREDICTED: late secretory pathway protein AVL9 homolog] [Diuraphis noxia]	1..3822	2941	3822	13.4082	5882	5882
Dn_12_12.1	[PREDICTED: serine/threonine-protein kinase tousled-like 1-like] [Diuraphis noxia]	1..3355	10921.5	3355	56.7402	21843	21843
Dn_12_12.10	[Hypothetical protein] [Diuraphis noxia]	1..420	110.5	420	4.5853	221	221
Dn_12_12.2	[39S ribosomal protein L22. mitochondrial] [Diuraphis noxia]	1..1421	4619.5	1421	56.6693	9239	9239
Dn_12_12.3	[PREDICTED: high affinity cationic amino acid transporter 1-like] [Diuraphis noxia]	1..2383	7302.5	2383	53.4208	14605	14605
Dn_12_12.5	[Hypothetical protein] [Diuraphis noxia]	1..267	30	267	1.96553	60	60
Dn_12_12.6	[Hypothetical protein] [Diuraphis noxia]	1..231	8.5	231	0.644239	17	17
Dn_12_12.7	[Hypothetical protein] [Diuraphis noxia]	1..255	2	255	0.135792	4	4
Dn_12_12.9	[PREDICTED: hexokinase type 2-like isoform 3] [Diuraphis noxia]	1..1359	2	1359	0.0256601	4	4
Dn_12_2.0	[PREDICTED: eye-specific diacylglycerol kinase-like] [Diuraphis noxia]	1..588	111	588	3.294	222	222
Dn_12_3.1	[PREDICTED: hypothetical protein LOC100165165] [Diuraphis noxia]	1..5565	2	5565	0.00631036	4	4
Dn_12_4.0	[PREDICTED: hypothetical protein LOC100166712] [Diuraphis noxia]	1..435	3889	435	156.032	7778	7778
Dn_12_4.1	[PREDICTED: ubiquitin-protein ligase E3A-like isoform 1] [Diuraphis noxia]	1..5527	10439.5	5527	32.9243	18724	20879
Dn_12_4.12	[Hypothetical protein] [Diuraphis noxia]	1..291	1.5	291	0.0894556	3	3
Dn_12_4.2	[PREDICTED: hypothetical protein LOC100168536] [Diuraphis noxia]	1..1192	1468.5	1192	21.4866	2937	2937
Dn_12_4.3	[cysteine dioxygenase-like] [Diuraphis noxia]	1..1189	4585	1189	67.2302	9170	9170
Dn_12_4.4	[PREDICTED: endoplasmic reticulum resident protein 29-like] [Diuraphis noxia]	1..747	2215	747	51.7108	2456	4430
Dn_12_4.5	[PREDICTED: ornithine decarboxylase-like isoform 1] [Diuraphis noxia]	1..3328	100851	3328	528.12	201702	201702
Dn_12_4.6	[Hypothetical protein] [Diuraphis noxia]	1..762	2.5	762	0.0576873	5	5
Dn_12_5.0	[PREDICTED: cyclin-J-like] [Diuraphis noxia]	1..1759	2400.5	1759	23.785	4801	4801
Dn_12_5.1	[COP9 signalosome complex subunit 6] [Diuraphis noxia]	1..1006	1915.5	1006	33.1775	3831	3831
Dn_12_5.14	[PREDICTED: amyloid beta A4 precursor protein-binding family B member 2-like isoform 1] [Diuraphis noxia]	1..2115	1997.5	2115	16.4694	3995	3995
Dn_12_5.3	[PREDICTED: cyclic AMP-responsive element-binding protein 1-like] [Diuraphis noxia]	1..2243	5346	2243	41.5482	10692	10692
Dn_12_5.4	[PREDICTED: hypothetical protein LOC100162313] [Diuraphis noxia]	1..3885	15743.5	3885	70.6419	31487	31487
Dn_12_5.5	[PREDICTED: probable dynactin subunit 2-like] [Diuraphis noxia]	1..2026	3537.5	2026	30.4323	7075	7075
Dn_12_5.9	[PREDICTED: tRNA pseudouridine synthase A. mitochondrial-like] [Diuraphis noxia]	1..3419	3809.5	3419	19.4235	7619	7619
Dn_12_6.3	[peroxisomal biogenesis factor 16] [Diuraphis noxia]	1..2056	1602	2056	13.58	3204	3204
Dn_12_6.4	[PREDICTED: hypothetical protein LOC100161137] [Diuraphis noxia]	1..294	370.5	294	21.9717	741	741
Dn_12_6.5	[PREDICTED: protein kinase C and casein kinase substrate in neurons protein 2-like isoform 1] [Diuraphis noxia]	1..2841	5224	2841	32.0558	10448	10448
Dn_12_6.6	[PREDICTED: mpv17-like protein 2-like] [Diuraphis noxia]	1..537	1210	537	39.2953	2420	2420
Dn_12_6.7	[PREDICTED: hypothetical protein LOC100159807] [Diuraphis noxia]	1..1059	205	1059	3.369	410	410
Dn_12_7.1	[PREDICTED: hypothetical protein LOC100568919 isoform 2] [Diuraphis noxia]	1..237	49	237	3.60079	98	98
Dn_12_7.3	[PREDICTED: hypothetical protein LOC100163173] [Diuraphis noxia]	1..1259	10747.5	1259	148.857	18597	21495
Dn_12_7.4	[PREDICTED: hypothetical protein LOC100163173] [Diuraphis noxia]	1..2192	15812	2192	125.764	29023	31624
Dn_12_8.10	[Hypothetical protein] [Diuraphis noxia]	1..934	41	934	0.76382	82	82
Dn_12_8.11	[PREDICTED: proteasome activator complex subunit 3-like isoform 1] [Diuraphis noxia]	1..2563	6886	2563	46.8314	13772	13772
Dn_12_8.12	[PREDICTED: NECAP-like protein CG9132-like] [Diuraphis noxia]	1..920	3671	920	69.5611	7342	7342
Dn_12_8.13	[PREDICTED: ADP-ribosylation factor 1-like] [Diuraphis noxia]	1..1285	3114.5	1285	42.2506	6228	6229
Dn_12_8.14	[carboxypeptidase. vitellogenic-like precursor] [Diuraphis noxia]	1..2044	29534	2044	251.881	59068	59068
Dn_12_8.8	[hairy E protein-like] [Diuraphis noxia]	1..1671	1196	1671	12.4783	2392	2392
Dn_12_8.9	[PREDICTED: 26S protease regulatory subunit 8-like] [Diuraphis noxia]	1..2259	10476.5	2259	80.854	20953	20953
Dn_12_9.10	[PREDICTED: hypothetical protein LOC100162311] [Diuraphis noxia]	1..2813	2043.5	2813	12.6648	4087	4087
Dn_12_9.12	[PREDICTED: probable multidrug resistance-associated protein lethal(2)03659-like] [Diuraphis noxia]	1..2432	197	2432	1.41228	394	394
Dn_12_9.13	[PREDICTED: probable multidrug resistance-associated protein lethal(2)03659-like] [Diuraphis noxia]	1..1554	51.5	1554	0.576023	103	103
Dn_12_9.14	[PREDICTED: venom serine carboxypeptidase-like] [Diuraphis noxia]	1..2185	1634.5	2185	13.0457	3269	3269
Dn_12_9.15	[PREDICTED: hypothetical protein LOC100168472 isoform 2] [Diuraphis noxia]	1..1135	16108	1135	247.439	32216	32216
Dn_12_9.16	[PREDICTED: hypothetical protein LOC100166401] [Diuraphis noxia]	1..4115	10883	4115	46.0923	6522	21766
Dn_12_9.3	[PREDICTED: 26S proteasome non-ATPase regulatory subunit 11-like] [Diuraphis noxia]	1..1227	20.5	1227	0.294207	2	41
Dn_12_9.4	[PREDICTED: venom serine carboxypeptidase-like] [Diuraphis noxia]	1..714	1467	714	35.8238	2934	2934
Dn_12_9.5	[PREDICTED: venom serine carboxypeptidase-like] [Diuraphis noxia]	1..702	1307.5	702	32.4814	2615	2615
Dn_12_9.7	[PREDICTED: venom serine carboxypeptidase-like] [Diuraphis noxia]	1..648	576.5	648	15.5082	1153	1153
Dn_120_0.0	[PREDICTED: hypothetical protein LOC100573371] [Diuraphis noxia]	1..2401	385	2401	2.79342	770	770
Dn_120_0.3	[Hypothetical protein] [Diuraphis noxia]	1..258	100	258	6.76386	200	200
Dn_120_0.4	[PREDICTED: hypothetical protein LOC100159902] [Diuraphis noxia]	1..633	1248.5	633	34.4112	2497	2497
Dn_120_1.10	[PREDICTED: hypothetical protein LOC100163939] [Diuraphis noxia]	1..5793	7204	5793	21.6747	14408	14408
Dn_120_1.11	[PREDICTED: probable cytochrome P450 49a1-like] [Diuraphis noxia]	1..987	571.5	987	10.0963	1143	1143
Dn_120_1.12	[PREDICTED: hypothetical protein LOC100570876] [Diuraphis noxia]	1..1611	14.5	1611	0.156707	29	29
Dn_120_1.2	[Hypothetical protein] [Diuraphis noxia]	1..282	0	282	0	0	0
Dn_120_1.4	[Hypothetical protein] [Diuraphis noxia]	1..546	803	546	25.6817	1603	1606
Dn_120_1.7	[PREDICTED: hypothetical protein LOC100570876] [Diuraphis noxia]	1..339	0.5	339	0.0260783	1	1
Dn_120_1.8	[PREDICTED: cyclin-dependent kinase 9-like] [Diuraphis noxia]	1..2938	4330.5	2938	25.7003	8661	8661
Dn_120_1.9	[PREDICTED: f-box only protein 6-like] [Diuraphis noxia]	1..2038	1122.5	2038	9.5942	2245	2245
Dn_120_2.1	[Hypothetical protein] [Diuraphis noxia]	1..282	0.5	282	0.0313495	1	1
Dn_120_2.3	[PREDICTED: protein FAM49B-like isoform 1] [Diuraphis noxia]	1..2921	4184.5	2921	24.9702	8369	8369
Dn_120_2.4	[Hypothetical protein] [Diuraphis noxia]	1..944	16.5	944	0.303594	33	33
Dn_120_3.0	[uncharacterized protein LOC100159932 precursor] [Diuraphis noxia]	1..351	649.5	351	32.2917	1299	1299
Dn_120_3.1	[Hypothetical protein] [Diuraphis noxia]	1..348	0	348	0	0	0
Dn_120_3.2	[Hypothetical protein] [Diuraphis noxia]	1..690	0	690	0	0	0
Dn_120_4.0	[PREDICTED: hypothetical protein LOC100164722 isoform 1] [Diuraphis noxia]	1..1317	0	1317	0	0	0
Dn_120_4.1	[Hypothetical protein] [Diuraphis noxia]	1..312	0	312	0	0	0
Dn_120_5.1	[Hypothetical protein] [Diuraphis noxia]	1..294	0	294	0	0	0
Dn_120_5.4	[Hypothetical protein] [Diuraphis noxia]	1..273	33.5	273	2.14094	67	67
Dn_120_5.5	[PREDICTED: chaoptin-like] [Diuraphis noxia]	1..3708	1549	3708	7.28522	3098	3098
Dn_120_5.6	[PREDICTED: TATA-binding protein-associated factor 172-like] [Diuraphis noxia]	1..5280	3655.5	5280	12.0673	7177	7311
Dn_120_5.7	[PREDICTED: hypothetical protein LOC100167019] [Diuraphis noxia]	1..1995	14305	1995	125.001	28610	28610
Dn_1200_0.0	[PREDICTED: cyclic nucleotide-gated cation channel alpha-3-like] [Diuraphis noxia]	1..2514	2369	2514	16.4257	4738	4738
Dn_1202_0.0	[Hypothetical protein] [Diuraphis noxia]	1..576	1.5	576	0.0456191	1	3
Dn_1203_0.0	[PREDICTED: hypothetical protein LOC100570774. partial] [Diuraphis noxia]	1..375	0.5	375	0.0229214	1	1
Dn_1203_0.2	[PREDICTED: hypothetical protein LOC100568513] [Diuraphis noxia]	1..417	0	417	0	0	0
Dn_1203_0.3	[PREDICTED: hypothetical protein LOC100570978] [Diuraphis noxia]	1..228	33.5	228	2.57746	67	67
Dn_1203_0.4	[PREDICTED: hypothetical protein LOC100572726] [Diuraphis noxia]	1..471	1.5	471	0.055789	3	3
Dn_1204_0.0	[PREDICTED: hypothetical protein LOC100575042] [Diuraphis noxia]	1..570	0.5	570	0.0155097	1	1
Dn_1204_0.1	[Hypothetical protein] [Diuraphis noxia]	1..246	1	246	0.0708783	2	2
Dn_1206_0.1	[Hypothetical protein] [Diuraphis noxia]	1..624	1	624	0.0283351	2	2
Dn_1206_0.2	[PREDICTED: zinc finger MYM-type protein 1-like] [Diuraphis noxia]	1..2118	0.5	2118	0.00405831	1	1
Dn_1206_0.3	[Hypothetical protein] [Diuraphis noxia]	1..783	1	783	0.0225812	2	2
Dn_1206_0.4	[Hypothetical protein] [Diuraphis noxia]	1..312	0	312	0	0	0
Dn_1206_0.5	[PREDICTED: hypothetical protein LOC100570297] [Diuraphis noxia]	1..1431	2	1431	0.0243691	4	4
Dn_1206_0.6	[PREDICTED: hypothetical protein LOC100570297] [Diuraphis noxia]	1..834	0	834	0	0	0
Dn_1207_0.0	[PREDICTED: hypothetical protein LOC100572758] [Diuraphis noxia]	1..1761	1	1761	0.00990123	2	2
Dn_1207_0.1	[GK22702] [Diuraphis noxia]	1..693	0	693	0	0	0
Dn_1207_0.2	[Hypothetical protein] [Diuraphis noxia]	1..399	0	399	0	0	0
Dn_1207_0.3	[PREDICTED: hypothetical protein LOC100572908] [Diuraphis noxia]	1..411	0.5	411	0.0215099	1	1
Dn_1208_0.0	[Hypothetical protein] [Diuraphis noxia]	1..750	0.5	750	0.0114607	1	1
Dn_1208_0.1	[PREDICTED: uncharacterized protein K02A2.6-like] [Diuraphis noxia]	1..330	0	330	0	0	0
Dn_1208_0.3	[Hypothetical protein] [Diuraphis noxia]	1..312	0	312	0	0	0
Dn_1208_0.5	[Hypothetical protein] [Diuraphis noxia]	1..411	1	411	0.0424235	2	2
Dn_1208_0.6	[PREDICTED: uncharacterized protein LOC100883183] [Diuraphis noxia]	1..1353	5.5	1353	0.0706066	11	11
Dn_1208_0.7	[GK23308] [Diuraphis noxia]	1..1239	0.5	1239	0.00713523	1	1
Dn_1208_0.8	[PREDICTED: hypothetical protein LOC100571853] [Diuraphis noxia]	1..855	0	855	0	0	0
Dn_1208_0.9	[PREDICTED: THAP domain-containing protein 2-like] [Diuraphis noxia]	1..345	0	345	0	0	0
Dn_1209_0.1	[PREDICTED: hypothetical protein LOC100575639] [Diuraphis noxia]	1..1302	0	1302	0	0	0
Dn_1209_0.2	[PREDICTED: hypothetical protein LOC100162195] [Diuraphis noxia]	1..705	0	705	0	0	0
Dn_1209_0.3	[PREDICTED: hypothetical protein LOC100680052] [Diuraphis noxia]	1..909	0	909	0	0	0
Dn_1209_0.4	[PREDICTED: hypothetical protein LOC100570507. partial] [Diuraphis noxia]	1..720	0	720	0	0	0
Dn_1209_0.5	[PREDICTED: hypothetical protein LOC100570774. partial] [Diuraphis noxia]	1..444	0	444	0	0	0
Dn_1209_0.6	[PREDICTED: hypothetical protein LOC100572649] [Diuraphis noxia]	1..1161	0.5	1161	0.00740354	1	1
Dn_121_0.0	[PREDICTED: longitudinals lacking protein. isoforms A/B/D/L-like] [Diuraphis noxia]	1..999	5488	999	95.7635	10976	10976
Dn_121_1.0	[PREDICTED: zinc finger protein 425-like] [Diuraphis noxia]	1..690	34	690	0.858103	68	68
Dn_121_1.1	[PREDICTED: hypothetical protein LOC100571750] [Diuraphis noxia]	1..336	24.5	336	1.27685	49	49
Dn_121_1.11	[Hypothetical protein] [Diuraphis noxia]	1..291	155	291	9.29988	310	310
Dn_121_1.2	[PREDICTED: hypothetical protein LOC100571750] [Diuraphis noxia]	1..678	36	678	0.92617	72	72
Dn_121_1.3	[PREDICTED: hypothetical protein LOC100571750] [Diuraphis noxia]	1..483	25.5	483	0.921806	51	51
Dn_121_1.4	[Hypothetical protein] [Diuraphis noxia]	1..532	40	532	1.31144	80	80
Dn_121_1.5	[Hypothetical protein] [Diuraphis noxia]	1..528	72.5	528	2.39764	145	145
Dn_121_1.6	[Hypothetical protein] [Diuraphis noxia]	1..1029	123	1029	2.08681	246	246
Dn_121_1.8	[PREDICTED: longitudinals lacking protein. isoforms A/B/D/L-like isoform 2] [Diuraphis noxia]	1..210	76	210	6.31719	152	152
Dn_121_2.1	[PREDICTED: zinc finger protein 425-like] [Diuraphis noxia]	1..576	84.5	576	2.55385	169	169
Dn_121_2.10	[Hypothetical protein] [Diuraphis noxia]	1..264	30.5	264	2.01114	61	61
Dn_121_2.11	[Hypothetical protein] [Diuraphis noxia]	1..312	24	312	1.34202	48	48
Dn_121_2.13	[Hypothetical protein] [Diuraphis noxia]	1..370	32.5	370	1.53188	65	65
Dn_121_2.14	[Hypothetical protein] [Diuraphis noxia]	1..369	35.5	369	1.67646	71	71
Dn_121_2.15	[PREDICTED: hypothetical protein LOC100571461] [Diuraphis noxia]	1..522	66	522	2.20972	132	132
Dn_121_2.16	[PREDICTED: hypothetical protein LOC100571750] [Diuraphis noxia]	1..531	86	531	2.81607	172	172
Dn_121_2.17	[Hypothetical protein] [Diuraphis noxia]	1..252	74	252	5.14053	148	148
Dn_121_2.18	[Hypothetical protein] [Diuraphis noxia]	1..249	48	249	3.36412	96	96
Dn_121_2.3	[Hypothetical protein] [Diuraphis noxia]	1..396	40.5	396	1.78292	81	81
Dn_121_2.5	[Hypothetical protein] [Diuraphis noxia]	1..399	3	399	0.131098	6	6
Dn_121_2.7	[Hypothetical protein] [Diuraphis noxia]	1..249	23.5	249	1.64803	47	47
Dn_121_2.9	[Hypothetical protein] [Diuraphis noxia]	1..543	63.5	543	2.04331	127	127
Dn_121_3.0	[PREDICTED: longitudinals lacking protein. isoforms A/B/D/L-like] [Diuraphis noxia]	1..474	50.5	474	1.86048	101	101
Dn_121_3.2	[PREDICTED: hypothetical protein LOC100570763] [Diuraphis noxia]	1..387	76.5	387	3.45204	153	153
Dn_121_3.4	[PREDICTED: hypothetical protein LOC100570861] [Diuraphis noxia]	1..405	619.5	405	26.6444	1239	1239
Dn_121_3.5	[Hypothetical protein] [Diuraphis noxia]	1..513	109.5	513	3.73152	219	219
Dn_121_3.6	[Hypothetical protein] [Diuraphis noxia]	1..345	96	345	4.85888	192	192
Dn_121_3.8	[PREDICTED: zinc finger and SCAN domain-containing protein 2-like] [Diuraphis noxia]	1..555	78.5	555	2.46993	157	157
Dn_121_3.9	[Hypothetical protein] [Diuraphis noxia]	1..541	130	541	4.19208	260	260
Dn_121_4.0	[PREDICTED: zinc finger protein 786-like] [Diuraphis noxia]	1..1185	2211.5	1185	32.5308	4423	4423
Dn_121_4.1	[PREDICTED: zinc finger protein 786-like] [Diuraphis noxia]	1..510	784	510	26.807	1568	1568
Dn_121_4.11	[Hypothetical protein] [Diuraphis noxia]	1..351	32	351	1.5945	64	64
Dn_121_4.3	[PREDICTED: hypothetical protein LOC100159948 isoform 2] [Diuraphis noxia]	1..3223	2094.5	3223	11.3271	4189	4189
Dn_121_4.4	[PREDICTED: probable Ufm1-specific protease 2-like] [Diuraphis noxia]	1..2398	3011.5	2398	21.8939	6023	6023
Dn_121_4.5	[PREDICTED: hypothetical protein LOC100169151] [Diuraphis noxia]	1..1068	48606.5	1068	793.296	97213	97213
Dn_121_5.0	[PREDICTED: G-protein coupled receptor GRL101-like] [Diuraphis noxia]	1..3762	123.5	3762	0.572168	247	247
Dn_121_5.1	[PREDICTED: hypothetical protein LOC100162220] [Diuraphis noxia]	1..3201	5845.5	3201	31.8396	11691	11691
Dn_1210_0.0	[Hypothetical protein] [Diuraphis noxia]	1..396	0.5	396	0.0217058	1	1
Dn_1210_0.2	[PREDICTED: hypothetical protein LOC100571121] [Diuraphis noxia]	1..417	1.5	417	0.0636011	3	3
Dn_1210_0.3	[PREDICTED: ras and EF-hand domain-containing protein homolog] [Diuraphis noxia]	1..699	81	699	2.02434	162	162
Dn_1211_0.0	[PREDICTED: hypothetical protein LOC100575166] [Diuraphis noxia]	1..501	4	501	0.139699	8	8
Dn_1212_0.1	[Hypothetical protein] [Diuraphis noxia]	1..642	0	642	0	0	0
Dn_1212_0.2	[PREDICTED: hypothetical protein LOC100572638] [Diuraphis noxia]	1..1371	0	1371	0	0	0
Dn_1212_0.3	[Hypothetical protein] [Diuraphis noxia]	1..489	0	489	0	0	0
Dn_1212_0.4	[Hypothetical protein] [Diuraphis noxia]	1..309	0	309	0	0	0
Dn_1212_0.5	[PREDICTED: putative nuclease HARBI1-like] [Diuraphis noxia]	1..375	0	375	0	0	0
Dn_1212_0.6	[Hypothetical protein] [Diuraphis noxia]	1..471	0	471	0	0	0
Dn_1212_0.8	[Hypothetical protein] [Diuraphis noxia]	1..714	0	714	0	0	0
Dn_1213_0.0	[PREDICTED: hypothetical protein LOC100571804] [Diuraphis noxia]	1..537	0	537	0	0	0
Dn_1213_0.1	[hypothetical protein AaeL_AAEL014751] [Diuraphis noxia]	1..750	9	750	0.21054	3	18
Dn_1213_0.2	[PREDICTED: hypothetical protein LOC100162931] [Diuraphis noxia]	1..957	6	957	0.109317	12	12
Dn_1213_0.3	[Hypothetical protein] [Diuraphis noxia]	1..330	3.5	330	0.186042	7	7
Dn_1213_0.4	[Hypothetical protein] [Diuraphis noxia]	1..696	34	696	0.853874	68	68
Dn_1215_0.1	[PREDICTED: UPF0439 protein C9orf30 homolog] [Diuraphis noxia]	1..405	1.5	405	0.0648805	3	3
Dn_1215_0.10	[PREDICTED: hypothetical protein LOC100574918] [Diuraphis noxia]	1..888	0.5	888	0.00967963	1	1
Dn_1215_0.2	[PREDICTED: hypothetical protein LOC100569473] [Diuraphis noxia]	1..540	0	540	0	0	0
Dn_1215_0.3	[Hypothetical protein] [Diuraphis noxia]	1..1992	0	1992	0	0	0
Dn_1215_0.4	[Hypothetical protein] [Diuraphis noxia]	1..570	0.5	570	0.0150798	1	1
Dn_1215_0.5	[Hypothetical protein] [Diuraphis noxia]	1..252	0	252	0	0	0
Dn_1215_0.6	[PREDICTED: hypothetical protein LOC100164186] [Diuraphis noxia]	1..1416	0.5	1416	0.00607028	1	1
Dn_1215_0.8	[PREDICTED: putative nuclease HARBI1-like] [Diuraphis noxia]	1..402	1	402	0.0433733	2	2
Dn_1216_0.0	[PREDICTED: hypothetical protein LOC100572513] [Diuraphis noxia]	1..498	2.5	498	0.0872844	5	5
Dn_1217_0.0	[PREDICTED: hypothetical protein LOC100575512] [Diuraphis noxia]	1..237	0	237	0	0	0
Dn_1217_0.1	[PREDICTED: hypothetical protein LOC100568780] [Diuraphis noxia]	1..1185	0.5	1185	0.00725359	1	1
Dn_1217_0.3	[Hypothetical protein] [Diuraphis noxia]	1..1662	0	1662	0	0	0
Dn_1217_0.4	[Hypothetical protein] [Diuraphis noxia]	1..1398	1	1398	0.0124721	2	2
Dn_1217_0.5	[Hypothetical protein] [Diuraphis noxia]	1..363	4	363	0.191458	8	8
Dn_1217_0.6	[PREDICTED: hypothetical protein LOC100571940] [Diuraphis noxia]	1..330	0	330	0	0	0
Dn_1217_0.7	[PREDICTED: uncharacterized protein K02A2.6-like] [Diuraphis noxia]	1..1389	1.5	1389	0.0190941	3	3
Dn_1217_0.8	[PREDICTED: hypothetical protein LOC100573291] [Diuraphis noxia]	1..1623	3.5	1623	0.0378273	7	7
Dn_1218_0.0	[PREDICTED: hypothetical protein LOC100569575] [Diuraphis noxia]	1..846	1.5	846	0.0313495	3	3
Dn_1218_0.1	[PREDICTED: hypothetical protein LOC100569481] [Diuraphis noxia]	1..1104	2	1104	0.0315871	4	4
Dn_1218_0.3	[Hypothetical protein] [Diuraphis noxia]	1..435	6	435	0.239371	12	12
Dn_1218_0.4	[PREDICTED: zinc finger MYM-type protein 1-like] [Diuraphis noxia]	1..735	0	735	0	0	0
Dn_1219_0.1	[PREDICTED: hypothetical protein LOC100569992] [Diuraphis noxia]	1..297	0	297	0	0	0
Dn_1219_0.2	[PREDICTED: hypothetical protein LOC100162063] [Diuraphis noxia]	1..1473	1	1473	0.0120035	2	2
Dn_1219_0.3	[PREDICTED: hypothetical protein LOC100574269] [Diuraphis noxia]	1..435	0	435	0	0	0
Dn_1219_0.4	[PREDICTED: hypothetical protein LOC100568867] [Diuraphis noxia]	1..873	0	873	0	0	0
Dn_1219_0.5	[Hypothetical protein] [Diuraphis noxia]	1..621	0	621	0	0	0
Dn_122_0.0	[PREDICTED: UDP-glucuronosyltransferase 1-7C-like] [Diuraphis noxia]	1..1116	883	1116	13.7933	1766	1766
Dn_122_0.1	[PREDICTED: UDP-glucuronosyltransferase 1-7C-like] [Diuraphis noxia]	1..441	376.5	441	14.8795	753	753
Dn_122_0.2	[leptin receptor-like] [Diuraphis noxia]	1..2156	2297.5	2156	18.5749	4595	4595
Dn_122_1.0	[PREDICTED: transitional endoplasmic reticulum ATPase TER94-like] [Diuraphis noxia]	1..4121	86292.5	4121	364.928	168669	172585
Dn_122_1.1	[ribosomal protein L12] [Diuraphis noxia]	1..498	45343.5	498	1587.14	90687	90687
Dn_122_1.11	[PREDICTED: splicing factor 3A subunit 3-like] [Diuraphis noxia]	1..1503	3313.5	1503	38.4336	6627	6627
Dn_122_1.12	[gamma-glutamylaminecyclotransferase-like] [Diuraphis noxia]	1..474	0.5	474	0.018134	0	1
Dn_122_1.2	[high-affinity copper uptake protein-like] [Diuraphis noxia]	1..591	2760	591	81.4464	5520	5520
Dn_122_1.3	[PREDICTED: cyclin-related protein FAM58A-like] [Diuraphis noxia]	1..861	3521.5	861	71.2888	6313	7043
Dn_122_1.4	[PREDICTED: hypothetical protein LOC100163805] [Diuraphis noxia]	1..1827	3730.5	1827	35.5956	7461	7461
Dn_122_1.5	[PREDICTED: DTW domain-containing protein 2-like] [Diuraphis noxia]	1..1537	1678.5	1537	19.0405	3357	3357
Dn_122_1.6	[PREDICTED: ER degradation-enhancing alpha-mannosidase-like 3-like isoform 1] [Diuraphis noxia]	1..3512	8786	3512	43.6162	17572	17572
Dn_122_2.1	[PREDICTED: death-associated protein kinase dapk-1-like] [Diuraphis noxia]	1..4274	3225.5	4274	13.1524	5675	6451
Dn_122_2.10	[PREDICTED: choline O-acetyltransferase-like] [Diuraphis noxia]	1..1782	1118.5	1782	10.9427	2237	2237
Dn_122_2.2	[PREDICTED: leucine-rich repeat serine/threonine-protein kinase 1-like] [Diuraphis noxia]	1..10093	9507	10093	16.4178	11722	19014
Dn_122_2.7	[PREDICTED: probable pyruvate dehydrogenase E1 component subunit alpha. mitochondrial-like. partial] [Diuraphis noxia]	1..1185	14389.5	1185	211.661	4511	28779
Dn_122_2.8	[uncharacterized protein LOC100159005 precursor] [Diuraphis noxia]	1..585	8231.5	585	245.371	16463	16463
Dn_122_2.9	[PREDICTED: tRNA selenocysteine 1-associated protein 1-like] [Diuraphis noxia]	1..624	0	624	0	0	0
Dn_122_3.0	[PREDICTED: hypothetical protein LOC100573082. partial] [Diuraphis noxia]	1..3197	2106.5	3197	11.4843	4213	4213
Dn_122_3.1	[Hypothetical protein] [Diuraphis noxia]	1..255	235.5	255	16.1186	471	471
Dn_122_3.2	[Hypothetical protein] [Diuraphis noxia]	1..438	167	438	6.65359	334	334
Dn_122_3.3	[PREDICTED: similar to vesamicol binding protein. putative] [Diuraphis noxia]	1..1635	4089.5	1635	43.5892	8179	8179
Dn_122_3.4	[PREDICTED: hypothetical protein LOC100575656] [Diuraphis noxia]	1..351	0.5	351	0.0251868	1	1
Dn_122_4.1	[PREDICTED: protein mothers against dpp-like isoform 1] [Diuraphis noxia]	1..1716	591.5	1716	6.00566	1183	1183
Dn_122_4.13	[PREDICTED: similar to translation initiation factor-3 (IF3). putative] [Diuraphis noxia]	1..630	1234	630	34.1634	2468	2468
Dn_122_4.2	[PREDICTED: high-affinity choline transporter 1-like] [Diuraphis noxia]	1..2426	4716.5	2426	33.8835	9433	9433
Dn_122_4.3	[calcineurin-like phosphoesterase domain containing 1] [Diuraphis noxia]	1..897	1807	897	35.1199	3614	3614
Dn_122_4.4	[PREDICTED: alpha.alpha-trehalose-phosphate synthase [UDP-forming] A-like] [Diuraphis noxia]	1..3248	8962.5	3248	48.0932	17925	17925
Dn_122_4.5	[PREDICTED: intraflagellar transport protein 57 homolog isoform 2] [Diuraphis noxia]	1..2304	948.5	2304	7.17688	1897	1897
Dn_122_4.6	[PREDICTED: hypothetical protein LOC100165846] [Diuraphis noxia]	1..2123	2472	2123	20.2915	4944	4944
Dn_122_4.8	[pentatricopeptide repeat domain 1] [Diuraphis noxia]	1..1818	1645	1818	15.7758	3290	3290
Dn_122_4.9	[PREDICTED: hypothetical protein LOC100574463] [Diuraphis noxia]	1..231	53	231	4.00897	106	106
Dn_122_5.1	[Hypothetical protein] [Diuraphis noxia]	1..264	0.5	264	0.0334869	1	1
Dn_122_5.10	[PREDICTED: hypothetical protein LOC100570170] [Diuraphis noxia]	1..294	0.5	294	0.0300699	1	1
Dn_122_5.11	[PREDICTED: hypothetical protein LOC100569772] [Diuraphis noxia]	1..273	0	273	0	0	0
Dn_122_5.12	[PREDICTED: hypothetical protein LOC100572731 isoform 1] [Diuraphis noxia]	1..522	839	522	28.0185	1678	1678
Dn_122_5.16	[PREDICTED: sterol regulatory element-binding protein cleavage-activating protein-like isoform 1] [Diuraphis noxia]	1..4597	2877	4597	10.9091	5754	5754
Dn_122_5.18	[PREDICTED: ATP-binding cassette sub-family A member 3-like] [Diuraphis noxia]	1..6752	7611	6752	19.6472	15222	15222
Dn_122_5.19	[PREDICTED: zinc finger protein 706-like] [Diuraphis noxia]	1..1601	7559	1601	82.3191	15118	15118
Dn_122_5.2	[PREDICTED: hypothetical protein LOC100166314 isoform 1] [Diuraphis noxia]	1..4325	18819	4325	75.842	37638	37638
Dn_122_5.20	[Rho GDP dissociation inhibitor] [Diuraphis noxia]	1..624	3760	624	105.03	7520	7520
Dn_122_5.3	[LUC7-like] [Diuraphis noxia]	1..789	3286.5	789	72.6348	6573	6573
Dn_122_5.9	[PREDICTED: zinc finger protein 808-like] [Diuraphis noxia]	1..1194	148	1194	2.16536	296	296
Dn_1221_0.1	[PREDICTED: glycerate kinase-like] [Diuraphis noxia]	1..1488	1961.5	1488	22.984	3923	3923
Dn_1221_0.2	[mitochondrial inner membrane protease ATP23 homolog] [Diuraphis noxia]	1..228	178.5	228	13.6479	357	357
Dn_1221_0.3	[PREDICTED: glycine receptor subunit alphaZ1-like] [Diuraphis noxia]	1..273	4	273	0.256371	8	8
Dn_1221_0.4	[PREDICTED: hypothetical protein LOC100165118 isoform 1] [Diuraphis noxia]	1..2477	4745.5	2477	33.3958	9491	9491
Dn_1222_0.4	[Hypothetical protein] [Diuraphis noxia]	1..523	34	523	1.13257	68	68
Dn_1222_0.5	[Hypothetical protein] [Diuraphis noxia]	1..327	0	327	0	0	0
Dn_1222_0.6	[Hypothetical protein] [Diuraphis noxia]	1..552	5	552	0.157491	10	10
Dn_1222_0.7	[PREDICTED: hypothetical protein LOC100163799 isoform 1] [Diuraphis noxia]	1..1023	0	1023	0	0	0
Dn_1222_0.8	[PREDICTED: hypothetical protein LOC100163799 isoform 1] [Diuraphis noxia]	1..1365	0.5	1365	0.00647659	1	1
Dn_1223_0.1	[PREDICTED: hypothetical protein LOC100161003] [Diuraphis noxia]	1..1269	3610	1269	49.6002	7220	7220
Dn_1223_0.2	[PREDICTED: MICAL-like protein 2-like] [Diuraphis noxia]	1..429	984.5	429	40.0241	1969	1969
Dn_1224_0.0	[uncharacterized protein LOC100166210] [Diuraphis noxia]	1..378	418	378	19.2708	836	836
Dn_1225_0.0	[PREDICTED: hypothetical protein LOC100570950] [Diuraphis noxia]	1..2127	1	2127	0.00808228	2	2
Dn_1225_0.1	[PREDICTED: hypothetical protein LOC100575279] [Diuraphis noxia]	1..507	3.5	507	0.120126	7	7
Dn_1225_0.2	[PREDICTED: hypothetical protein LOC100571667] [Diuraphis noxia]	1..363	0	363	0	0	0
Dn_1225_0.3	[Hypothetical protein] [Diuraphis noxia]	1..1083	0	1083	0	0	0
Dn_1226_0.0	[PREDICTED: hypothetical protein LOC100167995] [Diuraphis noxia]	1..4872	4809	4872	17.2033	9618	9618
Dn_1227_0.1	[PREDICTED: tubulin-specific chaperone C-like] [Diuraphis noxia]	1..885	1026	885	20.2129	2052	2052
Dn_1227_0.4	[PREDICTED: hypothetical protein LOC100158854 isoform 2] [Diuraphis noxia]	1..552	1973.5	552	62.3306	3947	3947
Dn_1227_0.5	[PREDICTED: diphthamide biosynthesis protein 1-like isoform 1] [Diuraphis noxia]	1..1944	3023.5	1944	27.1168	6047	6047
Dn_1227_0.6	[PREDICTED: tRNA pseudouridine synthase-like 1-like] [Diuraphis noxia]	1..2143	1738.5	2143	14.141	3477	3477
Dn_1229_0.0	[PREDICTED: uncharacterized protein KIAA1586-like] [Diuraphis noxia]	1..390	2	390	0.0887874	4	4
Dn_1229_0.2	[PREDICTED: ATP-dependent DNA helicase PIF1-like] [Diuraphis noxia]	1..1281	2	1281	0.0270313	4	4
Dn_1229_0.3	[PREDICTED: hypothetical protein LOC100573832] [Diuraphis noxia]	1..279	0	279	0	0	0
Dn_1229_0.4	[PREDICTED: mediator of RNA polymerase II transcription subunit 27-like] [Diuraphis noxia]	1..1506	367	1506	4.24675	734	734
Dn_123_0.0	[PREDICTED: hypothetical protein LOC100574081] [Diuraphis noxia]	1..4346	13017	4346	52.2064	26034	26034
Dn_123_0.1	[PREDICTED: endothelin-converting enzyme 1-like] [Diuraphis noxia]	1..2695	477	2695	3.08645	954	954
Dn_123_0.2	[PREDICTED: corticotropin-releasing factor-binding protein-like] [Diuraphis noxia]	1..342	151.5	342	7.72423	303	303
Dn_123_0.3	[PREDICTED: corticotropin-releasing factor-binding protein-like isoform 3] [Diuraphis noxia]	1..446	130	446	5.08061	260	260
Dn_123_1.0	[PREDICTED: hypothetical protein LOC100572811] [Diuraphis noxia]	1..1160	38.5	1160	0.57669	77	77
Dn_123_1.1	[PREDICTED: probable ubiquitin carboxyl-terminal hydrolase FAF-X-like isoform 1] [Diuraphis noxia]	1..8422	10814	8422	22.3826	21628	21628
Dn_123_1.2	[PREDICTED: protein cereblon homolog] [Diuraphis noxia]	1..1731	5327.5	1731	53.6507	10655	10655
Dn_123_1.5	[Hypothetical protein] [Diuraphis noxia]	1..387	0	387	0	0	0
[truncated: 17,099 more rows]
