# Supplementary material for: The genome of Diuraphis noxia, a global aphid pest of small grains
Source: BMC Genomics. 2015 Jun 5;16:429. doi: 10.1186/s12864-015-1525-1 (PMC4561433; doi:10.1186/s12864-015-1525-1)
Supplement: Additional file 2: Table S2. — CpG frequencies and observed/expected ratios among predicted D. noxia transcripts. [file 12864_2015_1525_MOESM2_ESM.xlsx]

## Sheet: Ccontent
CpG(O/E) Analysis of D. noxia Predicted Transcripts
Sequence	Sequence ID	C Frequency	G Frequency	CpG Frequency	CpG(O/E)
1	Dn_0_0.4	0.320652	0.297101	0.103261	1.08392
2	Dn_0_0.0	0.194444	0.260101	0.05303	1.04854
3	Dn_0_0.2	0.141762	0.150702	0.016582	0.776172
4	Dn_0_0.1	0.142071	0.189595	0.015492	0.575142
5	Dn_0_1.1	0.166913	0.163466	0.023599	0.86492
6	Dn_0_1.0	0.115552	0.148256	0.011619	0.678233
7	Dn_0_1.3	0.149409	0.171647	0.024306	0.947765
8	Dn_0_1.2	0.179908	0.18351	0.022207	0.672635
9	Dn_0_1.4	0.182018	0.165936	0.032117	1.06336
10	Dn_0_2.7	0.171407	0.182936	0.033001	1.05244
11	Dn_0_2.11	0.14791	0.211147	0.018162	0.581542
12	Dn_0_2.10	0.143432	0.201072	0.018742	0.649858
13	Dn_0_2.15	0.120423	0.126761	0.007746	0.507437
14	Dn_0_2.3	0.143418	0.180907	0.013061	0.503405
15	Dn_0_2.5	0.126316	0.180451	0.012018	0.527248
16	Dn_0_2.4	0.14585	0.194198	0.011272	0.39797
17	Dn_0_2.16	0.191929	0.209646	0.043265	1.07525
18	Dn_0_4.0	0.205549	0.210593	0.042767	0.987983
19	Dn_0_4.1	0.200608	0.18845	0.024242	0.641245
20	Dn_0_4.2	0.317073	0.249531	0.09176	1.15976
21	Dn_0_5.2	0.169836	0.210946	0.031018	0.86579
22	Dn_0_5.3	0.157609	0.221014	0.030797	0.884113
23	Dn_0_6.7	0.235192	0.235192	0.057292	1.03574
24	Dn_0_6.1	0.20443	0.219197	0.053407	1.19184
25	Dn_0_6.5	0.197621	0.195791	0.035616	0.920491
26	Dn_0_6.2	0.209524	0.27619	0.057143	0.987464
27	Dn_0_8.0	0.194274	0.243354	0.067347	1.42451
28	Dn_0_8.1	0.225138	0.205248	0.052409	1.13417
29	Dn_0_8.3	0.126923	0.166154	0.023846	1.13074
30	Dn_0_8.4	0.144754	0.164675	0.017264	0.724241
31	Dn_0_8.7	0.130435	0.184783	0.01626	0.674628
32	Dn_0_9.6	0.231387	0.229927	0.051058	0.959699
33	Dn_0_9.4	0.178218	0.181518	0.032178	0.99469
34	Dn_0_9.5	0.159218	0.166667	0.028864	1.08771
35	Dn_0_9.8	0.15679	0.162078	0.011487	0.452027
36	Dn_0_9.7	0.17931	0.241379	0.037931	0.876376
37	Dn_0_10.3	0.171376	0.161349	0.015483	0.559937
38	Dn_0_10.2	0.128519	0.182375	0.011218	0.478611
39	Dn_0_10.0	0.170053	0.17532	0.023326	0.782392
40	Dn_0_10.1	0.177686	0.219008	0.020576	0.528747
41	Dn_0_11.1	0.150185	0.153447	0.013016	0.564797
42	Dn_0_11.2	0.137052	0.154582	0.01432	0.675925
43	Dn_0_11.8	0.132625	0.161755	0.018493	0.862034
44	Dn_0_11.18	0.149547	0.163142	0.010558	0.432751
45	Dn_0_11.7	0.127676	0.172879	0.008709	0.394563
46	Dn_0_11.6	0.129231	0.172308	0.006144	0.275917
47	Dn_0_11.10	0.139196	0.18113	0.013937	0.55278
48	Dn_0_11.3	0.156098	0.163415	0.012165	0.476895
49	Dn_0_12.6	0.146654	0.142988	0.013724	0.654466
50	Dn_0_12.7	0.169231	0.151648	0.027412	1.06813
51	Dn_0_12.8	0.126978	0.161151	0.011498	0.561902
52	Dn_0_12.9	0.156786	0.166927	0.009346	0.357102
53	Dn_0_12.11	0.317104	0.286725	0.103204	1.13509
54	Dn_0_12.12	0.337423	0.257669	0.102249	1.17604
55	Dn_0_15.1	0.205829	0.275046	0.061931	1.09395
56	Dn_0_15.0	0.234716	0.215066	0.067686	1.34086
57	Dn_0_15.8	0.179167	0.208333	0.05	1.33953
58	Dn_0_15.4	0.191269	0.220163	0.046796	1.11127
59	Dn_0_15.3	0.197683	0.197426	0.047032	1.20509
60	Dn_0_15.9	0.147532	0.161883	0.015491	0.648622
61	Dn_0_16.4	0.174029	0.210174	0.025435	0.695394
62	Dn_0_16.3	0.214401	0.204279	0.049323	1.12616
63	Dn_0_17.4	0.147395	0.138958	0.021825	1.06558
64	Dn_0_17.3	0.19888	0.257703	0.039216	0.765161
65	Dn_0_17.5	0.13981	0.152975	0.021053	0.984363
66	Dn_0_18.3	0.20071	0.225577	0.052398	1.15731
67	Dn_0_18.4	0.304545	0.245455	0.071212	0.952642
68	Dn_0_18.5	0.169798	0.224774	0.041058	1.07577
69	Dn_0_19.14	0.137652	0.195682	0.013495	0.501002
70	Dn_0_19.17	0.152218	0.178157	0.028649	1.05643
71	Dn_0_19.16	0.158958	0.189577	0.035156	1.16663
72	Dn_0_19.11	0.1713	0.215247	0.043049	1.16753
73	Dn_0_19.12	0.210588	0.247059	0.059859	1.15052
74	Dn_0_19.3	0.192755	0.205692	0.041344	1.04277
75	Dn_0_19.19	0.182992	0.199696	0.018983	0.519473
76	Dn_0_19.18	0.187384	0.151391	0.025584	0.901853
77	Dn_0_19.7	0.180375	0.191919	0.024531	0.708632
78	Dn_1_2.6	0.219108	0.206085	0.044271	0.980426
79	Dn_1_2.4	0.14514	0.150466	0.014628	0.669822
80	Dn_1_2.5	0.125821	0.167256	0.009596	0.45599
81	Dn_1_3.2	0.241071	0.261905	0.077381	1.22559
82	Dn_1_3.9	0.192651	0.156085	0.023463	0.780281
83	Dn_1_3.4	0.257576	0.277778	0.090909	1.27058
84	Dn_1_3.1	0.233756	0.235104	0.0609	1.10814
85	Dn_1_3.10	0.200181	0.189312	0.035326	0.932166
86	Dn_1_3.7	0.294294	0.291291	0.108108	1.2611
87	Dn_1_5.4	0.201633	0.178663	0.041327	1.1472
88	Dn_1_5.5	0.145574	0.16148	0.012098	0.514649
89	Dn_1_5.7	0.266486	0.307179	0.099499	1.21549
90	Dn_1_5.3	0.335498	0.272727	0.087662	0.958061
91	Dn_1_5.6	0.152367	0.160503	0.016224	0.663413
92	Dn_1_6.0	0.142426	0.166566	0.015088	0.635998
93	Dn_1_6.1	0.140678	0.179661	0.025381	1.00422
94	Dn_1_7.2	0.271967	0.286611	0.106583	1.36735
95	Dn_1_8.0	0.160576	0.182072	0.01632	0.558208
96	Dn_1_8.1	0.130346	0.155601	0.00814	0.401342
97	Dn_1_9.0	0.152341	0.209993	0.019211	0.600521
98	Dn_1_9.1	0.1551	0.172976	0.014706	0.548147
99	Dn_1_9.11	0.165085	0.223909	0.037879	1.02475
100	Dn_1_9.2	0.120611	0.158779	0.013211	0.689852
101	Dn_1_9.3	0.199523	0.154654	0.030982	1.00405
102	Dn_1_14.3	0.167716	0.195483	0.035913	1.09539
103	Dn_1_14.4	0.157505	0.171247	0.020021	0.742281
104	Dn_1_15.0	0.242923	0.218477	0.065586	1.23577
105	Dn_1_15.1	0.19322	0.218079	0.045198	1.07264
106	Dn_1_16.4	0.167106	0.186511	0.019781	0.634676
107	Dn_1_16.5	0.181481	0.222222	0.044444	1.10203
108	Dn_1_17.3	0.250446	0.259358	0.082888	1.27608
109	Dn_1_17.2	0.169564	0.168649	0.03811	1.33267
110	Dn_1_19.1	0.199625	0.220671	0.056686	1.28681
111	Dn_1_19.6	0.191107	0.244087	0.028329	0.607309
112	Dn_1_19.7	0.142522	0.146628	0.011716	0.560635
113	Dn_1_20.0	0.167052	0.187886	0.015046	0.479375
114	Dn_1_20.6	0.14702	0.169536	0.02381	0.955259
115	Dn_1_20.8	0.269978	0.327214	0.086022	0.973754
116	Dn_1_20.2	0.171662	0.182561	0.038949	1.24284
117	Dn_10_0.2	0.210494	0.241775	0.055078	1.08225
118	Dn_10_1.5	0.149275	0.148807	0.020065	0.903293
119	Dn_10_1.8	0.19469	0.202655	0.040708	1.03176
120	Dn_10_1.7	0.163568	0.181559	0.020231	0.681242
121	Dn_10_1.4	0.136761	0.178884	0.013115	0.536086
122	Dn_10_1.6	0.138676	0.156098	0.018106	0.836419
123	Dn_10_2.1	0.163265	0.204082	0.020325	0.610004
124	Dn_10_2.0	0.152884	0.170724	0.022811	0.873952
125	Dn_10_2.2	0.16094	0.176017	0.018577	0.655778
126	Dn_10_2.3	0.155129	0.148836	0.018559	0.80381
127	Dn_10_2.4	0.156442	0.198364	0.021472	0.691921
128	Dn_10_3.1	0.234597	0.272512	0.07565	1.18332
129	Dn_10_3.0	0.154743	0.18818	0.031832	1.09315
130	Dn_10_4.0	0.306306	0.246246	0.093093	1.23422
131	Dn_10_4.3	0.384106	0.216336	0.094923	1.14233
132	Dn_10_4.4	0.232779	0.24228	0.052195	0.925481
133	Dn_10_6.2	0.186837	0.197452	0.044586	1.20858
134	Dn_10_7.8	0.144811	0.168396	0.015508	0.635949
135	Dn_10_7.7	0.198992	0.163728	0.042714	1.31103
136	Dn_10_7.3	0.112745	0.220588	0.014706	0.59131
137	Dn_10_7.9	0.161846	0.179752	0.019218	0.660591
138	Dn_10_7.11	0.271861	0.277056	0.100173	1.32995
139	Dn_10_7.10	0.128335	0.170902	0.014594	0.665399
140	Dn_10_8.0	0.240924	0.210121	0.051705	1.02137
141	Dn_10_9.3	0.175799	0.255708	0.038813	0.863409
142	Dn_10_9.4	0.157534	0.184932	0.02968	1.01877
143	Dn_10_10.8	0.116122	0.1646	0.016892	0.883765
144	Dn_10_10.1	0.155263	0.211842	0.024934	0.758075
145	Dn_10_10.9	0.183333	0.202778	0.019444	0.523027
146	Dn_10_10.10	0.119688	0.163598	0.008487	0.433437
147	Dn_10_10.13	0.142322	0.14866	0.011511	0.54406
148	Dn_10_10.16	0.125847	0.154436	0.011484	0.590883
149	Dn_10_10.14	0.135135	0.12326	0.011038	0.662675
150	Dn_10_10.11	0.180333	0.198487	0.035379	0.988413
151	Dn_10_10.12	0.147632	0.120474	0.013222	0.743401
152	Dn_10_10.15	0.144543	0.19174	0.017699	0.638615
153	Dn_10_11.9	0.198068	0.178744	0.024155	0.682278
154	Dn_10_11.8	0.182333	0.169875	0.037917	1.22416
155	Dn_10_11.7	0.151255	0.186209	0.018101	0.642676
156	Dn_10_11.0	0.21939	0.212894	0.046477	0.99508
157	Dn_10_11.10	0.173323	0.191715	0.031575	0.950235
158	Dn_10_11.12	0.150027	0.176906	0.014258	0.537213
159	Dn_10_11.13	0.142974	0.153626	0.012482	0.56828
160	Dn_10_11.11	0.127572	0.166667	0.00823	0.387075
161	Dn_10_12.0	0.162335	0.190834	0.032126	1.03702
162	Dn_10_12.1	0.219876	0.233312	0.053922	1.05112
163	Dn_100_0.2	0.230415	0.20079	0.052632	1.13762
164	Dn_100_0.3	0.267956	0.285912	0.099174	1.2945
165	Dn_100_5.3	0.310791	0.258273	0.12509	1.55839
166	Dn_1000_0.8	0.163152	0.193119	0.022148	0.702938
167	Dn_1000_0.9	0.171604	0.185904	0.019368	0.607112
168	Dn_1002_0.1	0.230399	0.345942	0.094845	1.18996
169	Dn_1002_0.5	0.139806	0.201942	0.002899	0.102682
170	Dn_1002_0.7	0.150884	0.163371	0.009356	0.379553
171	Dn_1002_0.6	0.12616	0.183673	0.011111	0.479497
172	Dn_1003_0.0	0.167542	0.195485	0.027688	0.845385
173	Dn_1003_0.4	0.177994	0.262136	0.061489	1.31785
174	Dn_1003_0.2	0.158133	0.170181	0.018018	0.669535
175	Dn_1003_0.8	0.175926	0.196759	0.032407	0.936212
176	Dn_1003_0.9	0.15625	0.161458	0.018229	0.722576
177	Dn_1003_0.1	0.136986	0.146771	0.011696	0.581729
178	Dn_1004_0.0	0.15812	0.199786	0.017094	0.541118
179	Dn_1004_0.5	0.097104	0.16184	0.013605	0.865716
180	Dn_1004_0.6	0.264	0.204	0.061753	1.14663
181	Dn_1005_0.2	0.175379	0.173913	0.03554	1.16522
182	Dn_1005_0.13	0.173252	0.209726	0.033333	0.917369
183	Dn_1005_0.1	0.187789	0.201665	0.030527	0.80609
184	Dn_1005_0.3	0.143113	0.186047	0.010695	0.401679
185	Dn_1005_0.0	0.140351	0.162281	0.004386	0.192569
186	Dn_1005_0.17	0.150215	0.201717	0.014567	0.480744
187	Dn_1005_0.7	0.170221	0.16735	0.013508	0.47419
188	Dn_1005_0.14	0.153153	0.2	0.016216	0.529405
189	Dn_1005_0.16	0.137415	0.158503	0.011549	0.53024
190	Dn_1006_0.1	0.153651	0.201905	0.018389	0.592756
191	Dn_1006_0.0	0.115883	0.160454	0.017785	0.956497
192	Dn_1006_0.2	0.15855	0.16761	0.011299	0.425181
193	Dn_1006_0.3	0.1463	0.137332	0.015677	0.780274
194	Dn_1007_0.1	0.2	0.21125	0.074906	1.77292
195	Dn_1007_0.4	0.270916	0.233921	0.096132	1.51693
196	Dn_1007_0.2	0.274939	0.233577	0.116788	1.81858
197	Dn_1008_0.9	0.180707	0.189538	0.028533	0.83306
198	Dn_1008_0.1	0.132725	0.157042	0.015198	0.729152
199	Dn_1008_0.3	0.141414	0.177329	0.025814	1.0294
200	Dn_1008_0.0	0.136635	0.180188	0.011083	0.450163
201	Dn_101_0.3	0.152624	0.148481	0.022774	1.00495
202	Dn_101_0.2	0.144033	0.176955	0.016461	0.64585
203	Dn_101_0.0	0.166423	0.162044	0.017442	0.64677
204	Dn_101_0.1	0.136106	0.117202	0.00566	0.354817
205	Dn_101_0.5	0.146745	0.159673	0.013605	0.580636
206	Dn_101_1.0	0.259987	0.273739	0.090314	1.26902
207	Dn_101_1.1	0.205247	0.228395	0.049269	1.05102
208	Dn_101_2.0	0.233309	0.205223	0.061947	1.29379
209	Dn_101_2.3	0.125156	0.160648	0.012453	0.619365
210	Dn_101_2.1	0.177387	0.181382	0.018755	0.582909
211	Dn_101_2.2	0.177387	0.181382	0.018755	0.582909
212	Dn_101_2.13	0.141566	0.25	0.021021	0.593956
213	Dn_101_2.7	0.123265	0.133815	0.006659	0.403705
214	Dn_101_2.6	0.143307	0.170866	0.012329	0.503506
215	Dn_101_2.5	0.187939	0.2137	0.045614	1.13573
216	Dn_101_2.4	0.206658	0.231734	0.057501	1.2007
217	Dn_101_2.16	0.165192	0.225664	0.017699	0.474785
218	Dn_101_2.9	0.195003	0.174185	0.016632	0.489658
219	Dn_101_2.14	0.195003	0.174185	0.016632	0.489658
220	Dn_101_3.4	0.240827	0.235142	0.069767	1.23201
221	Dn_101_3.3	0.174114	0.197227	0.035953	1.04697
222	Dn_101_3.1	0.145228	0.181818	0.024519	0.928572
223	Dn_101_5.3	0.128541	0.164179	0.012165	0.576438
224	Dn_101_5.4	0.157712	0.181629	0.022484	0.784917
225	Dn_101_6.3	0.185802	0.160386	0.051664	1.73369
226	Dn_101_6.4	0.283242	0.312352	0.102987	1.16407
227	Dn_1010_0.7	0.201592	0.19275	0.04682	1.20494
228	Dn_1010_0.3	0.168224	0.213396	0.024922	0.694238
229	Dn_1010_0.1	0.134948	0.158016	0.008074	0.378635
230	Dn_1010_0.6	0.195175	0.155702	0.015351	0.505148
231	Dn_1010_0.11	0.155147	0.192337	0.020278	0.679546
232	Dn_1010_0.4	0.149246	0.191495	0.026864	0.939963
233	Dn_1012_0.3	0.123862	0.163934	0.010929	0.538237
234	Dn_1012_0.0	0.12963	0.263889	0.037037	1.0827
235	Dn_1012_0.4	0.151815	0.192519	0.019737	0.675294
236	Dn_1012_0.1	0.163234	0.173228	0.033909	1.19919
237	Dn_1013_0.0	0.144213	0.142948	0.017067	0.827894
238	Dn_1013_0.2	0.184762	0.158095	0.026667	0.912942
239	Dn_1013_0.8	0.17668	0.145972	0.010648	0.412868
240	Dn_1013_0.7	0.128968	0.184524	0.025794	1.08389
241	Dn_1014_0.0	0.136654	0.177097	0.010204	0.421635
242	Dn_1014_0.1	0.157407	0.152778	0.009259	0.385016
243	Dn_1015_0.5	0.149188	0.196455	0.023599	0.805187
244	Dn_1015_0.6	0.160441	0.171477	0.01866	0.678251
245	Dn_1015_0.8	0.206711	0.242058	0.057564	1.15045
246	Dn_1015_0.9	0.106383	0.195358	0.011561	0.556278
247	Dn_1015_0.7	0.170613	0.193685	0.021818	0.660248
248	Dn_1017_0.0	0.157464	0.179959	0.01636	0.577336
249	Dn_1017_0.1	0.189189	0.159159	0.018018	0.598383
250	Dn_1018_0.0	0.295498	0.23272	0.084337	1.22639
251	Dn_1019_0.1	0.175218	0.194764	0.042146	1.23501
252	Dn_1019_0.0	0.206154	0.26	0.052227	0.974384
253	Dn_1019_0.3	0.149266	0.153344	0.011401	0.498099
254	Dn_1019_0.2	0.203488	0.212974	0.057134	1.31835
255	Dn_102_0.11	0.155633	0.154472	0.01626	0.676346
256	Dn_102_0.1	0.136499	0.186944	0.016296	0.638616
257	Dn_102_3.1	0.110934	0.128492	0.01035	0.726105
258	Dn_102_3.0	0.143092	0.224232	0.020274	0.631868
259	Dn_102_3.2	0.133849	0.154597	0.010565	0.510568
260	Dn_102_4.0	0.168246	0.169262	0.014557	0.511173
261	Dn_102_4.7	0.143065	0.143791	0.015965	0.776075
262	Dn_102_4.6	0.151365	0.156576	0.016869	0.711768
263	Dn_102_5.5	0.173999	0.177014	0.026727	0.867752
264	Dn_102_5.6	0.148268	0.166967	0.029465	1.19022
265	Dn_102_5.2	0.291283	0.302622	0.097665	1.10796
266	Dn_102_5.3	0.211765	0.211765	0.043137	0.961926
267	Dn_1021_0.0	0.241147	0.229342	0.070707	1.27849
268	Dn_1021_0.4	0.187431	0.192944	0.049505	1.36891
269	Dn_1021_0.3	0.267559	0.274247	0.113333	1.54452
270	Dn_1022_0.5	0.236111	0.233796	0.046296	0.838668
271	Dn_1022_0.1	0.184667	0.210779	0.042345	1.08789
272	Dn_1022_0.3	0.206711	0.261745	0.06158	1.13815
273	Dn_1023_0.5	0.106306	0.126126	0.003604	0.268796
274	Dn_1023_0.2	0.163861	0.18743	0.016835	0.548149
275	Dn_1023_0.14	0.149877	0.174447	0.031863	1.21868
276	Dn_1023_0.11	0.140637	0.149184	0.008547	0.407373
277	Dn_1023_0.6	0.133956	0.202492	0.012461	0.459391
278	Dn_1023_0.13	0.139098	0.148496	0.016854	0.815957
279	Dn_1023_0.15	0.117021	0.141844	0	0
280	Dn_1024_0.0	0.183997	0.201327	0.045354	1.22434
281	Dn_1024_0.4	0.158358	0.190616	0.038123	1.26295
282	Dn_1024_0.2	0.205108	0.173375	0.054826	1.54176
283	Dn_1024_0.1	0.224759	0.251975	0.083333	1.47144
284	Dn_1024_0.6	0.25	0.282051	0.066239	0.93939
285	Dn_1025_0.5	0.182186	0.180837	0.052632	1.59752
286	Dn_1025_0.10	0.148041	0.184332	0.013817	0.506327
287	Dn_1026_0.3	0.13834	0.181818	0.017128	0.680961
288	Dn_1026_0.7	0.168712	0.168712	0.036697	1.28925
289	Dn_1027_0.2	0.250936	0.287141	0.049938	0.693063
290	Dn_1027_0.8	0.12987	0.190476	0.011544	0.466667
291	Dn_1027_0.9	0.143631	0.158537	0.009485	0.416542
292	Dn_1027_0.10	0.132979	0.166667	0.015957	0.719977
293	Dn_1027_0.11	0.156667	0.176667	0.006667	0.240878
294	Dn_1027_0.12	0.110312	0.22542	0.01199	0.482174
295	Dn_1027_0.20	0.131991	0.152125	0.01566	0.779914
296	Dn_1027_0.21	0.147105	0.190923	0.010955	0.390056
297	Dn_1027_0.16	0.164973	0.1582	0.009192	0.352201
298	Dn_1028_0.6	0.16329	0.172214	0.022404	0.796705
299	Dn_1028_0.5	0.173307	0.183267	0.049603	1.56174
300	Dn_1028_0.3	0.14386	0.183626	0.016374	0.619841
301	Dn_103_1.7	0.211931	0.225536	0.053814	1.12586
302	Dn_103_1.9	0.193172	0.216699	0.055771	1.33232
303	Dn_103_1.5	0.26935	0.260062	0.058642	0.837172
304	Dn_103_1.8	0.252432	0.222763	0.057337	1.01964
305	Dn_103_2.1	0.116481	0.138786	0.00805	0.497961
306	Dn_103_3.1	0.294314	0.377926	0.156667	1.40851
307	Dn_103_3.2	0.237143	0.320952	0.061905	0.813346
308	Dn_103_4.1	0.204674	0.208569	0.051999	1.2181
309	Dn_103_4.3	0.133785	0.209618	0.017857	0.636755
310	Dn_103_4.0	0.15637	0.165744	0.018723	0.722411
311	Dn_103_4.2	0.150198	0.208169	0.007905	0.252826
312	Dn_103_4.15	0.128378	0.168919	0.008065	0.371908
313	Dn_103_4.5	0.251397	0.282682	0.099275	1.39695
314	Dn_103_4.8	0.144737	0.183114	0.017544	0.661954
315	Dn_103_4.16	0.160126	0.200942	0.012549	0.390011
316	Dn_103_4.18	0.169218	0.206633	0.022959	0.656609
317	Dn_103_4.9	0.150883	0.182986	0.009615	0.34825
318	Dn_103_4.6	0.184739	0.216867	0.024096	0.601441
319	Dn_103_5.12	0.153157	0.137863	0.015714	0.744221
320	Dn_103_5.13	0.137681	0.230676	0.030193	0.95067
321	Dn_103_5.11	0.156569	0.168875	0.014572	0.551122
322	Dn_103_5.14	0.17735	0.199786	0.035181	0.992915
323	Dn_103_5.18	0.130137	0.165753	0.015048	0.697616
324	Dn_103_5.16	0.120072	0.15233	0.016071	0.87865
325	Dn_103_5.15	0.178884	0.16849	0.02515	0.834435
326	Dn_103_5.7	0.152132	0.161822	0.006783	0.275527
327	Dn_103_5.5	0.147996	0.155489	0.013858	0.602214
328	Dn_103_5.20	0.182609	0.178261	0.020202	0.620606
329	Dn_103_5.21	0.20979	0.198135	0.048611	1.16947
330	Dn_1030_0.0	0.153366	0.152672	0.017325	0.73992
331	Dn_1030_0.1	0.18787	0.224852	0.041298	0.977631
332	Dn_1030_0.6	0.228986	0.272464	0.089855	1.4402
333	Dn_1030_0.2	0.153908	0.17416	0.016586	0.618774
334	Dn_1030_0.3	0.206379	0.138837	0.018727	0.653578
335	Dn_1032_0.5	0.117952	0.13545	0.011643	0.728753
336	Dn_1032_0.6	0.127636	0.153903	0.010344	0.526585
337	Dn_1032_0.1	0.128492	0.198723	0.012759	0.499681
338	Dn_1032_0.8	0.127413	0.166667	0.01928	0.907912
339	Dn_1032_0.3	0.139535	0.177326	0.011628	0.469948
340	Dn_1033_0.0	0.161946	0.16309	0.025736	0.974414
341	Dn_1033_0.3	0.220941	0.220941	0.06244	1.27912
342	Dn_1033_0.1	0.201646	0.215638	0.021382	0.491738
343	Dn_1033_0.4	0.161624	0.172694	0.016974	0.608137
344	Dn_1033_0.2	0.207792	0.268398	0.077922	1.39718
345	Dn_1033_0.5	0.14479	0.13309	0.010223	0.530511
346	Dn_1033_0.6	0.149935	0.182529	0.023346	0.853056
347	Dn_1034_0.5	0.126555	0.154869	0.013687	0.698336
348	Dn_1034_0.3	0.259939	0.229358	0.058104	0.974587
349	Dn_1034_0.2	0.183422	0.176367	0.029982	0.926812
350	Dn_1035_0.0	0.159823	0.14702	0.011449	0.48725
351	Dn_1035_0.6	0.133871	0.158065	0.012882	0.608781
352	Dn_1035_0.2	0.143369	0.158901	0.010753	0.472006
353	Dn_1035_0.3	0.154378	0.182028	0.018391	0.654458
354	Dn_1036_0.2	0.264803	0.254934	0.083744	1.24052
355	Dn_1037_0.0	0.271175	0.261326	0.072835	1.0278
356	Dn_1038_0.0	0.165437	0.185117	0.026994	0.881431
357	Dn_1038_0.3	0.132136	0.161963	0.013764	0.643143
358	Dn_1038_0.2	0.147458	0.144068	0.00846	0.39823
359	Dn_1038_0.4	0.182456	0.163743	0.019883	0.66552
360	Dn_1038_0.5	0.178726	0.191713	0.023471	0.685003
361	Dn_1039_0.0	0.116856	0.169597	0.008256	0.416582
362	Dn_1039_0.1	0.15125	0.205	0.011236	0.362379
363	Dn_104_0.0	0.275132	0.347443	0.132275	1.38374
364	Dn_104_0.1	0.265306	0.297052	0.086168	1.09337
365	Dn_104_1.1	0.268793	0.334852	0.07483	0.83139
366	Dn_104_3.2	0.283613	0.316527	0.098739	1.0999
367	Dn_104_4.0	0.29372	0.309179	0.115942	1.27672
368	Dn_104_4.2	0.169071	0.207532	0.016787	0.478431
369	Dn_104_4.5	0.168887	0.161442	0.010955	0.40179
370	Dn_104_5.3	0.187375	0.20897	0.057578	1.47049
371	Dn_104_5.2	0.313725	0.248366	0.071895	0.922693
372	Dn_104_5.7	0.160896	0.164969	0.00813	0.306297
373	Dn_104_5.6	0.1649	0.209658	0.029343	0.848736
374	Dn_104_5.5	0.120192	0.160027	0.013014	0.676616
375	Dn_104_5.4	0.162536	0.177976	0.032088	1.10926
376	Dn_104_5.10	0.226852	0.240741	0.078704	1.44113
377	Dn_104_6.8	0.134463	0.20791	0.012429	0.444588
378	Dn_104_6.9	0.132977	0.135806	0.019158	1.06085
379	Dn_104_6.4	0.163765	0.182279	0.031732	1.06302
380	Dn_104_6.10	0.17493	0.168382	0.028037	0.951857
381	Dn_104_6.13	0.22566	0.187925	0.060755	1.43266
382	Dn_104_6.16	0.166172	0.152819	0.035608	1.40221
383	Dn_104_6.15	0.155377	0.182016	0.017719	0.626531
384	Dn_1041_0.1	0.126568	0.139111	0.011774	0.668711
385	Dn_1041_0.2	0.15163	0.166576	0.016554	0.655398
386	Dn_1041_0.7	0.133152	0.192935	0.014493	0.564156
387	Dn_1041_0.3	0.155102	0.180408	0.01876	0.67044
388	Dn_1041_0.8	0.266376	0.272198	0.114993	1.58596
389	Dn_1041_0.5	0.145306	0.152593	0.021422	0.966144
390	Dn_1041_0.12	0.155566	0.16271	0.014059	0.555425
391	Dn_1041_0.6	0.27193	0.285088	0.100877	1.30124
392	Dn_1042_0.4	0.200686	0.161235	0.017094	0.528284
393	Dn_1042_0.5	0.162242	0.135693	0.010324	0.468951
394	Dn_1042_0.1	0.138122	0.269613	0.04415	1.18557
395	Dn_1042_0.3	0.188567	0.171502	0.034101	1.05447
396	Dn_1042_0.2	0.180026	0.195795	0.032808	0.930771
397	Dn_1043_0.3	0.192029	0.278986	0.072464	1.35261
398	Dn_1043_0.2	0.186788	0.225513	0.049887	1.18431
399	Dn_1044_0.0	0.142589	0.135084	0.007505	0.389638
400	Dn_1044_0.6	0.149153	0.198305	0.025381	0.85811
401	Dn_1044_0.1	0.164329	0.171009	0.011356	0.404103
402	Dn_1044_0.2	0.156352	0.13355	0.017372	0.83196
403	Dn_1046_0.2	0.138734	0.131139	0.010101	0.5552
404	Dn_1046_0.0	0.158056	0.163001	0.017723	0.687917
405	Dn_1046_0.1	0.253254	0.262047	0.096242	1.4502
406	Dn_1046_0.3	0.142672	0.143969	0.003891	0.189432
407	Dn_1046_0.4	0.125806	0.149462	0.010753	0.57187
408	Dn_1047_0.0	0.279898	0.312977	0.101781	1.16186
409	Dn_1048_0.0	0.154001	0.160054	0.02953	1.19805
410	Dn_1048_0.5	0.141699	0.148528	0.009804	0.465831
411	Dn_1049_0.0	0.16354	0.188159	0.016989	0.552101
412	Dn_1049_0.1	0.273359	0.250965	0.083333	1.2147
413	Dn_1049_0.5	0.262235	0.271366	0.089617	1.25934
414	Dn_105_1.4	0.30533	0.272809	0.102078	1.22547
415	Dn_105_1.0	0.307206	0.287611	0.105429	1.19323
416	Dn_105_1.5	0.147879	0.162424	0.012121	0.50464
417	Dn_105_2.5	0.179688	0.169271	0.019531	0.64213
418	Dn_105_2.2	0.134843	0.173821	0.013158	0.561383
419	Dn_105_2.0	0.117288	0.143051	0.008136	0.484916
420	Dn_105_2.4	0.124355	0.163304	0.015464	0.761486
421	Dn_105_2.17	0.124473	0.208861	0.014768	0.568053
422	Dn_105_2.7	0.130239	0.166742	0.014872	0.684831
423	Dn_105_2.10	0.120007	0.150561	0.010482	0.58013
424	Dn_105_2.6	0.145635	0.173694	0.012196	0.482133
425	Dn_105_2.8	0.163594	0.193548	0.018391	0.58083
426	Dn_105_2.9	0.122702	0.143885	0.007585	0.429624
427	Dn_105_3.7	0.206597	0.220486	0.046875	1.02905
428	Dn_105_3.0	0.133043	0.145652	0.013038	0.672826
429	Dn_105_3.3	0.175741	0.175202	0.03439	1.11691
430	Dn_105_3.1	0.236984	0.208259	0.044803	0.907788
431	Dn_105_3.4	0.154078	0.164773	0.021042	0.82882
432	Dn_105_3.2	0.199831	0.168501	0.026205	0.778249
433	Dn_105_5.4	0.123421	0.174927	0.012634	0.585187
434	Dn_105_6.3	0.117594	0.158887	0.010753	0.575514
435	Dn_105_6.4	0.156777	0.229304	0.043223	1.20232
436	Dn_105_6.1	0.174074	0.214815	0.048148	1.2876
437	Dn_1050_0.0	0.194399	0.170785	0.047227	1.42248
438	Dn_1051_0.1	0.160377	0.179245	0.018868	0.656352
439	Dn_1051_0.0	0.155678	0.145299	0.018891	0.835151
440	Dn_1052_0.7	0.185507	0.218357	0.045279	1.11781
441	Dn_1052_0.9	0.136005	0.154827	0.010909	0.518064
442	Dn_1052_0.6	0.184087	0.25429	0.046729	0.998238
443	Dn_1052_0.8	0.137285	0.146646	0.010853	0.539084
444	Dn_1053_0.7	0.141946	0.152574	0.010859	0.501402
445	Dn_1053_0.8	0.136571	0.174055	0.012386	0.521058
446	Dn_1053_0.3	0.16409	0.171225	0.016529	0.588298
447	Dn_1053_0.10	0.234123	0.265403	0.052731	0.848626
448	Dn_1055_0.4	0.150461	0.152557	0.013767	0.599768
449	Dn_1055_0.5	0.107527	0.207885	0.010753	0.481049
450	Dn_1055_0.6	0.238462	0.261538	0.066667	1.06895
451	Dn_1056_0.1	0.217617	0.196891	0.049301	1.15063
452	Dn_1057_0.0	0.232549	0.23143	0.076723	1.42558
453	Dn_1057_0.2	0.143225	0.196975	0.025072	0.888708
454	Dn_1057_0.4	0.239945	0.287101	0.091907	1.33414
455	Dn_1059_0.6	0.156463	0.210884	0.011338	0.343622
456	Dn_1059_0.5	0.17688	0.18663	0.027778	0.841474
457	Dn_1059_0.8	0.141481	0.15662	0.010998	0.496328
458	Dn_1059_0.7	0.15866	0.207332	0.04801	1.45948
459	Dn_106_0.0	0.173104	0.200286	0.032904	0.949054
460	Dn_106_1.0	0.214552	0.177239	0.027933	0.734557
461	Dn_106_2.2	0.235171	0.219948	0.052907	1.02284
462	Dn_106_2.0	0.299835	0.305601	0.118519	1.29345
463	Dn_106_2.1	0.27655	0.230934	0.066239	1.03718
464	Dn_106_3.9	0.237849	0.258495	0.082797	1.34667
465	Dn_106_3.7	0.206813	0.179284	0.054489	1.46957
466	Dn_106_3.10	0.217079	0.230216	0.052796	1.05645
467	Dn_106_3.12	0.131835	0.156741	0.01432	0.692994
468	Dn_106_3.14	0.129543	0.168744	0.011151	0.510119
469	Dn_106_3.1	0.229717	0.193254	0.059091	1.33107
470	Dn_106_3.5	0.21145	0.217913	0.024931	0.541064
471	Dn_106_4.0	0.1542	0.178366	0.016092	0.585078
472	Dn_106_4.1	0.130619	0.137785	0.009106	0.505964
473	Dn_106_4.5	0.188274	0.218135	0.041788	1.0175
474	Dn_106_4.8	0.128525	0.153028	0.008748	0.444785
475	Dn_106_4.3	0.161998	0.192448	0.01827	0.586024
476	Dn_106_4.11	0.181015	0.238411	0.02649	0.61382
477	Dn_106_5.0	0.14085	0.172462	0.009811	0.40389
478	Dn_106_5.2	0.16504	0.166629	0.032419	1.17885
479	Dn_106_5.1	0.123963	0.159447	0.015186	0.768307
480	Dn_106_5.7	0.25884	0.154173	0.029661	0.743269
481	Dn_106_5.3	0.28777	0.269784	0.078853	1.01568
482	Dn_106_5.6	0.150933	0.160825	0.015246	0.628085
483	Dn_106_5.4	0.171694	0.245166	0.03858	0.91653
484	Dn_106_5.5	0.148545	0.181935	0.015825	0.585557
485	Dn_1060_0.1	0.219824	0.270983	0.061404	1.03081
486	Dn_1060_0.3	0.194842	0.232092	0.051282	1.13402
487	Dn_1060_0.4	0.234694	0.129252	0.010204	0.336381
488	Dn_1062_0.0	0.148268	0.162338	0.017316	0.719416
489	Dn_1062_0.11	0.167305	0.185824	0.022945	0.738036
490	Dn_1062_0.12	0.148402	0.191781	0.022831	0.802194
491	Dn_1062_0.1	0.168889	0.186667	0.022222	0.704878
492	Dn_1062_0.13	0.163522	0.151992	0.01782	0.716986
493	Dn_1062_0.14	0.156156	0.162162	0.016517	0.652264
494	Dn_1063_0.0	0.187354	0.206089	0.053613	1.38852
495	Dn_1063_0.1	0.165269	0.209581	0.019116	0.551892
496	Dn_1064_0.6	0.161358	0.171836	0.012982	0.468206
497	Dn_1064_0.7	0.155992	0.177686	0.027864	1.00528
498	Dn_1064_0.8	0.144578	0.19105	0.022375	0.810054
499	Dn_1064_0.9	0.126386	0.175166	0.01766	0.797704
500	Dn_1064_0.10	0.127301	0.153374	0.004587	0.234934
501	Dn_1064_0.11	0.179245	0.130189	0.020677	0.886066
502	Dn_1065_0.11	0.19664	0.15168	0.026173	0.877513
503	Dn_1065_0.7	0.155914	0.184588	0.016129	0.560427
504	Dn_1065_0.8	0.157001	0.176803	0.035311	1.27209
505	Dn_1067_0.0	0.114222	0.162374	0.011198	0.603774
506	Dn_1067_0.3	0.10989	0.263736	0.003663	0.126389
507	Dn_1067_0.1	0.133809	0.171276	0.010667	0.465437
508	Dn_1068_0.2	0.168915	0.154839	0.019332	0.739143
509	Dn_1068_0.0	0.212269	0.276534	0.069971	1.19202
510	Dn_1069_0.0	0.185615	0.180974	0.023202	0.690711
511	Dn_1069_0.1	0.205549	0.172762	0.027673	0.779278
512	Dn_1069_0.7	0.146552	0.20977	0.034483	1.12168
513	Dn_1069_0.5	0.223386	0.275742	0.055846	0.906636
514	Dn_1069_0.4	0.236254	0.274055	0.053128	0.820553
515	Dn_1069_0.8	0.175389	0.214993	0.033755	0.895182
516	Dn_107_0.6	0.315199	0.316062	0.111111	1.11532
517	Dn_107_0.0	0.13738	0.164537	0.011146	0.493097
518	Dn_107_0.1	0.214377	0.25353	0.048077	0.884565
519	Dn_107_0.2	0.116505	0.161812	0.021792	1.15596
520	Dn_107_0.3	0.170455	0.162879	0.015152	0.545752
521	Dn_107_0.4	0.131884	0.175362	0.010145	0.438656
522	Dn_107_1.0	0.306678	0.286068	0.111111	1.2665
523	Dn_107_5.3	0.212302	0.208829	0.0555	1.25184
524	Dn_107_5.1	0.248708	0.264216	0.086059	1.30963
525	Dn_107_5.0	0.21843	0.276451	0.054422	0.901247
526	Dn_107_5.2	0.268041	0.319588	0.09622	1.12324
527	Dn_107_5.4	0.201288	0.230274	0.025641	0.553187
528	Dn_107_6.11	0.166446	0.159841	0.040924	1.53821
529	Dn_107_6.12	0.187832	0.162327	0.052548	1.72344
530	Dn_107_6.10	0.274961	0.221119	0.059468	0.978107
531	Dn_107_6.9	0.177451	0.198039	0.035225	1.00236
532	Dn_107_6.8	0.165967	0.193505	0.017278	0.537997
533	Dn_107_6.13	0.331465	0.255404	0.124	1.46473
534	Dn_107_6.14	0.120779	0.162338	0.005188	0.264599
535	Dn_107_6.7	0.234921	0.28254	0.092063	1.38702
536	Dn_1072_0.3	0.138563	0.183185	0.015464	0.609235
537	Dn_1072_0.1	0.224638	0.28195	0.068376	1.07956
538	Dn_1074_0.11	0.124797	0.152469	0.006504	0.341818
539	Dn_1074_0.13	0.122266	0.191849	0.013903	0.592711
540	Dn_1074_0.10	0.177237	0.177803	0.017534	0.556401
541	Dn_1074_0.4	0.223744	0.180365	0.041096	1.01835
542	Dn_1074_0.12	0.160556	0.203283	0.026515	0.812389
543	Dn_1074_0.5	0.149242	0.159091	0.009826	0.413847
544	Dn_1074_0.8	0.153846	0.1875	0.026379	0.914473
545	Dn_1074_0.14	0.172764	0.184959	0.01626	0.508852
546	Dn_1076_0.2	0.210376	0.142313	0.015224	0.508497
547	Dn_1076_0.3	0.175536	0.201797	0.049621	1.40083
548	Dn_1076_0.4	0.218085	0.231383	0.054449	1.07903
549	Dn_1078_0.0	0.239222	0.239222	0.090986	1.58991
550	Dn_1079_0.0	0.147893	0.172829	0.012038	0.470967
551	Dn_1079_0.5	0.158416	0.194719	0.013201	0.427956
552	Dn_1079_0.2	0.20318	0.199647	0.049383	1.2174
553	Dn_1079_0.1	0.207234	0.260997	0.071254	1.31739
554	Dn_108_0.9	0.222857	0.237143	0.05698	1.07817
555	Dn_108_0.7	0.136964	0.161716	0.009868	0.445523
556	Dn_108_0.0	0.2	0.201575	0.02044	0.507007
557	Dn_108_0.8	0.223097	0.225722	0.052493	1.0424
558	Dn_108_0.10	0.158021	0.184918	0.034549	1.18234
559	Dn_108_1.0	0.19882	0.214749	0.042403	0.993128
560	Dn_108_1.1	0.259487	0.234872	0.05641	0.92557
561	Dn_108_1.2	0.169929	0.165036	0.033733	1.20284
562	Dn_108_1.4	0.153007	0.169835	0.015878	0.611023
563	Dn_108_1.3	0.1625	0.183333	0.0125	0.419581
564	Dn_108_2.0	0.26002	0.238188	0.08485	1.37001
565	Dn_108_3.1	0.133721	0.16113	0.015715	0.729354
566	Dn_108_3.2	0.113924	0.129596	0.00301	0.203873
567	Dn_108_3.0	0.233311	0.240728	0.065993	1.175
568	Dn_108_3.4	0.166865	0.176996	0.051786	1.75341
569	Dn_108_3.7	0.170072	0.214505	0.05	1.37057
570	Dn_108_3.3	0.123468	0.163748	0.013135	0.64968
571	Dn_108_3.6	0.141042	0.155019	0.019048	0.871196
572	Dn_108_3.5	0.131058	0.176109	0.021843	0.946384
573	Dn_108_4.3	0.163082	0.198925	0.01966	0.606022
574	Dn_108_4.1	0.182507	0.18595	0.035739	1.05309
575	Dn_108_5.0	0.154207	0.156379	0.022699	0.941292
576	Dn_108_5.6	0.172585	0.204705	0.023051	0.652467
577	Dn_108_5.1	0.157513	0.170745	0.024977	0.928701
578	Dn_108_5.2	0.160443	0.187183	0.034117	1.13601
579	Dn_108_5.14	0.208498	0.220022	0.056515	1.23196
580	Dn_108_5.5	0.176471	0.270588	0.058626	1.22775
581	Dn_108_5.7	0.206262	0.213628	0.049451	1.12227
582	Dn_108_5.10	0.14786	0.145266	0.012937	0.602308
583	Dn_108_5.9	0.140356	0.170528	0.012113	0.506087
584	Dn_108_5.8	0.154896	0.182183	0.0192	0.680383
585	Dn_1080_0.14	0.173077	0.138889	0.008547	0.355555
586	Dn_1080_0.11	0.123288	0.242009	0.022831	0.765196
587	Dn_1080_0.10	0.16531	0.226049	0.035647	0.95394
588	Dn_1080_0.4	0.248848	0.129032	0.029885	0.930726
589	Dn_1080_0.5	0.183022	0.155988	0.019941	0.698478
590	Dn_1080_0.8	0.163944	0.179113	0.02331	0.793816
591	Dn_1080_0.3	0.171607	0.207488	0.021807	0.612446
592	Dn_1081_0.0	0.285714	0.274286	0.08	1.02083
593	Dn_1081_0.1	0.236812	0.291284	0.069874	1.01297
594	Dn_1082_0.9	0.193782	0.164859	0.036153	1.13167
595	Dn_1082_0.4	0.160606	0.218182	0.024242	0.691811
596	Dn_1082_0.11	0.149043	0.162135	0.008056	0.333374
597	Dn_1082_0.10	0.197279	0.210884	0.040816	0.981083
598	Dn_1083_0.5	0.192061	0.206786	0.040947	1.03101
599	Dn_1083_0.4	0.162939	0.190096	0.028708	0.92684
600	Dn_1083_0.6	0.13253	0.150602	0.02008	1.00605
601	Dn_1083_0.7	0.173554	0.181818	0.019126	0.606112
602	Dn_1084_0.0	0.162287	0.210201	0.021605	0.633338
603	Dn_1084_0.3	0.15146	0.177007	0.020036	0.747348
604	Dn_1084_0.1	0.175097	0.22179	0.031128	0.80155
605	Dn_1086_0.3	0.238596	0.154386	0.038596	1.04778
606	Dn_1086_0.0	0.183486	0.289501	0.060143	1.13222
607	Dn_1087_0.0	0.15894	0.169978	0.02649	0.980519
608	Dn_1087_0.1	0.155005	0.189451	0.023656	0.805562
609	Dn_1087_0.2	0.156642	0.156642	0.017544	0.71501
610	Dn_1087_0.7	0.19639	0.239711	0.045259	0.961386
611	Dn_1088_0.5	0.175478	0.1991	0.030303	0.867345
612	Dn_1089_0.1	0.156563	0.197175	0.021152	0.685189
613	Dn_1089_0.0	0.171512	0.229651	0.026087	0.66231
614	Dn_1089_0.4	0.206373	0.183612	0.019697	0.519812
615	Dn_1089_0.2	0.156497	0.170433	0.014495	0.543449
616	Dn_109_0.3	0.295414	0.22134	0.104754	1.60206
617	Dn_109_1.0	0.285429	0.337325	0.129741	1.34751
618	Dn_109_4.1	0.16635	0.175838	0.035376	1.20941
619	Dn_109_4.2	0.158315	0.187364	0.035482	1.19619
620	Dn_109_5.0	0.155618	0.151431	0.014644	0.62142
621	Dn_109_5.4	0.146259	0.204082	0.011874	0.397805
622	Dn_109_5.14	0.214958	0.25097	0.066999	1.24192
623	Dn_109_5.12	0.180972	0.181489	0.024781	0.754496
624	Dn_109_5.13	0.129032	0.148746	0.012522	0.652426
625	Dn_109_5.7	0.134349	0.268698	0.027663	0.766303
626	Dn_109_5.15	0.209721	0.208821	0.06278	1.43352
627	Dn_109_5.16	0.154312	0.170349	0.014952	0.568801
628	Dn_109_5.11	0.196429	0.163265	0.048346	1.50752
629	Dn_109_5.5	0.197917	0.225694	0.055556	1.24374
630	Dn_1091_0.8	0.182819	0.187225	0.028509	0.832908
631	Dn_1091_0.6	0.148052	0.172727	0.01297	0.507184
632	Dn_1091_0.9	0.131001	0.174125	0.011382	0.49898
633	Dn_1092_0.4	0.166372	0.161062	0.022867	0.853367
634	Dn_1092_0.5	0.141618	0.157514	0.013728	0.615417
635	Dn_1096_0.5	0.16	0.173043	0.012153	0.438944
636	Dn_1096_0.4	0.148004	0.159091	0.020499	0.87059
637	Dn_1096_0.1	0.283747	0.269972	0.085399	1.11481
638	Dn_1096_0.2	0.260163	0.345528	0.150407	1.67317
639	Dn_1097_0.0	0.22408	0.190635	0.0601	1.40692
640	Dn_1097_0.7	0.17753	0.210978	0.039417	1.05238
641	Dn_1097_0.2	0.1793	0.183673	0.037846	1.1492
642	Dn_1097_0.1	0.140477	0.149482	0.012823	0.610654
643	Dn_1097_0.8	0.133164	0.187064	0.010139	0.407022
644	Dn_1097_0.4	0.127451	0.152288	0.01237	0.637325
645	Dn_1098_0.6	0.15186	0.157025	0.014448	0.605892
646	Dn_1098_0.1	0.141104	0.159509	0.012255	0.544489
647	Dn_1098_0.0	0.142503	0.14746	0.011152	0.530707
648	Dn_1098_0.9	0.162612	0.171575	0.015326	0.549316
649	Dn_1098_0.7	0.239535	0.265116	0.085648	1.34869
650	Dn_1098_0.2	0.169014	0.13615	0.00939	0.408061
651	Dn_1099_0.3	0.181134	0.211621	0.031381	0.818668
652	Dn_11_0.0	0.128859	0.162416	0.01742	0.832347
653	Dn_11_0.1	0.202667	0.178667	0.024	0.662802
654	Dn_11_0.2	0.166667	0.180233	0.013566	0.451615
655	Dn_11_1.3	0.175982	0.192598	0.023361	0.689241
656	Dn_11_1.5	0.165208	0.246171	0.051366	1.26301
657	Dn_11_1.4	0.144928	0.152075	0.014478	0.656899
658	Dn_11_2.1	0.223144	0.244961	0.06389	1.16883
659	Dn_11_2.3	0.373272	0.308756	0.147126	1.27658
660	Dn_11_3.0	0.155836	0.200361	0.025872	0.828608
661	Dn_11_3.1	0.199302	0.206776	0.025411	0.616609
662	Dn_11_3.2	0.205231	0.190338	0.044299	1.13403
663	Dn_11_3.3	0.166444	0.184739	0.02722	0.885241
664	Dn_11_3.4	0.151017	0.190141	0.019562	0.681258
665	Dn_11_5.0	0.156546	0.192201	0.030607	1.01724
666	Dn_11_6.4	0.270943	0.308679	0.094056	1.12461
667	Dn_11_6.6	0.203584	0.204819	0.037003	0.887407
668	Dn_11_6.3	0.218056	0.241667	0.066667	1.2651
669	Dn_11_8.0	0.273695	0.259851	0.089457	1.25783
670	Dn_11_9.0	0.139617	0.192062	0.014862	0.55424
671	Dn_11_9.7	0.302178	0.307098	0.112281	1.20995
672	Dn_11_9.2	0.241736	0.252066	0.078512	1.28849
673	Dn_11_9.4	0.126482	0.179348	0.011846	0.522212
674	Dn_11_9.1	0.187635	0.202247	0.047824	1.26023
675	Dn_11_9.3	0.178368	0.216319	0.035985	0.932631
676	Dn_11_10.0	0.136033	0.159169	0.01262	0.58285
677	Dn_11_10.4	0.335655	0.274373	0.116667	1.26682
678	Dn_11_10.1	0.146538	0.173591	0.015137	0.595062
679	Dn_11_10.2	0.184282	0.191057	0.051213	1.45457
680	Dn_11_11.2	0.186759	0.168775	0.033544	1.0642
681	Dn_11_12.1	0.195258	0.2106	0.044444	1.0808
682	Dn_11_12.0	0.197749	0.273821	0.059109	1.09162
683	Dn_110_1.3	0.250929	0.239777	0.062037	1.03108
684	Dn_110_1.0	0.150207	0.142192	0.013171	0.616671
685	Dn_110_1.1	0.188186	0.20211	0.038364	1.00867
686	Dn_110_2.1	0.32879	0.291312	0.106293	1.10976
687	Dn_110_3.11	0.151322	0.15907	0.020027	0.832004
688	Dn_110_3.6	0.217466	0.260274	0.061538	1.08723
689	Dn_110_3.1	0.186989	0.22127	0.043512	1.05165
690	Dn_110_3.12	0.264174	0.242461	0.068592	1.07088
691	Dn_110_3.13	0.141601	0.191733	0.019349	0.712681
692	Dn_110_4.6	0.182641	0.160809	0.017039	0.580144
693	Dn_110_4.5	0.136957	0.166304	0.010858	0.476719
694	Dn_110_4.7	0.157609	0.162267	0.035687	1.3954
695	Dn_110_4.8	0.14956	0.164223	0.015129	0.615972
696	Dn_110_4.2	0.269231	0.264103	0.076923	1.08183
697	Dn_110_5.15	0.151025	0.171859	0.01316	0.507031
698	Dn_110_5.9	0.133739	0.18693	0.018182	0.727285
699	Dn_110_5.3	0.192575	0.226384	0.043406	0.995644
700	Dn_110_5.18	0.262277	0.246627	0.079698	1.2321
701	Dn_110_5.17	0.248562	0.250863	0.076923	1.23363
702	Dn_110_5.16	0.211137	0.239753	0.076389	1.50905
703	Dn_110_5.8	0.211443	0.206468	0.042289	0.968682
704	Dn_110_5.21	0.243955	0.212003	0.067585	1.30677
705	Dn_110_5.13	0.221563	0.19425	0.038186	0.88725
706	Dn_110_5.22	0.161383	0.170389	0.028767	1.04615
707	Dn_1100_0.4	0.137546	0.143742	0.013631	0.689439
708	Dn_1100_0.0	0.143713	0.165419	0.019432	0.817403
709	Dn_1100_0.5	0.166227	0.216359	0.031496	0.875747
710	Dn_1100_0.3	0.138889	0.181481	0.009259	0.367337
711	Dn_1100_0.1	0.144258	0.14986	0.007003	0.323935
712	Dn_1100_0.2	0.149357	0.136499	0.008902	0.436649
713	Dn_1103_0.0	0.289282	0.280654	0.108341	1.33444
714	Dn_1103_0.9	0.286136	0.129794	0.020649	0.555996
715	Dn_1103_0.10	0.158548	0.180607	0.025195	0.879871
716	Dn_1103_0.5	0.152412	0.182018	0.013158	0.474304
717	Dn_1103_0.11	0.149293	0.186485	0.015703	0.564026
718	Dn_1103_0.12	0.167131	0.189415	0.019444	0.614206
719	Dn_1105_0.5	0.230918	0.278261	0.078998	1.22944
720	Dn_1105_0.0	0.233743	0.251318	0.078947	1.34392
721	Dn_1105_0.2	0.140658	0.179146	0.017139	0.680164
722	Dn_1105_0.3	0.153428	0.188792	0.020087	0.693469
723	Dn_1105_0.4	0.1558	0.175017	0.026063	0.955821
724	Dn_1105_0.1	0.141252	0.134831	0.012821	0.67319
725	Dn_1105_0.6	0.24644	0.255108	0.072267	1.14949
726	Dn_1106_0.1	0.192219	0.187596	0.042659	1.18302
727	Dn_1106_0.0	0.187302	0.246032	0.039683	0.861134
728	Dn_1106_0.2	0.200855	0.230769	0.059829	1.29078
729	Dn_1108_0.7	0.13201	0.14409	0.006897	0.362593
730	Dn_1108_0.6	0.151705	0.140571	0.00904	0.423909
731	Dn_1108_0.8	0.115385	0.128582	0.010931	0.736767
732	Dn_111_0.2	0.213507	0.192754	0.020042	0.486996
733	Dn_111_0.0	0.194878	0.204247	0.060436	1.51837
734	Dn_111_0.3	0.173669	0.19888	0.029132	0.843445
735	Dn_111_0.1	0.219178	0.239726	0.07377	1.404
736	Dn_111_0.6	0.149315	0.165063	0.011053	0.448463
737	Dn_111_0.5	0.274064	0.286765	0.093333	1.18756
738	Dn_111_0.13	0.162123	0.187948	0.015737	0.516463
739	Dn_111_0.7	0.139463	0.155992	0.010819	0.497308
740	Dn_111_1.1	0.183868	0.171363	0.026913	0.854159
741	Dn_111_1.2	0.158435	0.1601	0.022947	0.904656
742	Dn_111_1.3	0.220986	0.263911	0.052381	0.898155
743	Dn_111_1.0	0.14322	0.162712	0.01692	0.726068
744	Dn_111_1.4	0.192857	0.230952	0.044048	0.988938
745	Dn_111_1.5	0.138353	0.165534	0.018453	0.805733
746	Dn_111_4.2	0.146586	0.136546	0.019411	0.969787
747	Dn_111_4.1	0.172705	0.166667	0.027711	0.962715
748	Dn_111_4.9	0.208649	0.210811	0.050701	1.15268
749	Dn_111_4.8	0.22439	0.218293	0.058753	1.19946
750	Dn_111_4.0	0.170732	0.191057	0.044715	1.3708
751	Dn_111_4.4	0.208	0.240889	0.070035	1.39777
752	Dn_111_4.6	0.159935	0.179321	0.026241	0.914968
753	Dn_111_4.5	0.191628	0.226512	0.055246	1.27277
754	Dn_111_4.3	0.19382	0.228933	0.022409	0.505028
755	Dn_111_5.15	0.24585	0.285375	0.093207	1.3285
756	Dn_111_5.1	0.276316	0.304688	0.097171	1.15418
757	Dn_111_5.14	0.235772	0.253467	0.067813	1.13475
758	Dn_111_5.13	0.231043	0.257109	0.070922	1.19391
759	Dn_111_5.0	0.270557	0.219275	0.051282	0.864405
760	Dn_111_5.12	0.183439	0.188637	0.030786	0.889682
761	Dn_111_5.4	0.149786	0.195435	0.047009	1.60586
762	Dn_111_5.16	0.26749	0.242798	0.080247	1.2356
763	Dn_111_5.17	0.300057	0.207688	0.059463	0.954183
764	Dn_111_5.7	0.245211	0.283525	0.095785	1.37774
765	Dn_1110_0.2	0.115854	0.139373	0.011304	0.700072
766	Dn_1110_0.3	0.177075	0.178566	0.028974	0.916331
767	Dn_1111_0.1	0.127573	0.142086	0.009106	0.502363
768	Dn_1111_0.0	0.121564	0.168076	0.007384	0.361394
769	Dn_1111_0.2	0.158806	0.169552	0.012522	0.465055
770	Dn_1111_0.3	0.13307	0.160177	0.018191	0.853446
771	Dn_1111_0.4	0.149045	0.169427	0.01145	0.453425
772	Dn_1112_0.1	0.159046	0.198807	0.009921	0.313762
773	Dn_1112_0.6	0.152535	0.189526	0.027847	0.963252
774	Dn_1112_0.10	0.137825	0.149311	0.007645	0.371499
775	Dn_1112_0.8	0.200086	0.151358	0.020267	0.669218
776	Dn_1113_0.0	0.153917	0.168664	0.014733	0.567521
777	Dn_1114_0.0	0.115607	0.159538	0.015012	0.813936
778	Dn_1114_0.6	0.212895	0.216545	0.029197	0.633322
779	Dn_1114_0.3	0.172996	0.149789	0.021097	0.814151
780	Dn_1114_0.1	0.161895	0.160908	0.019646	0.754159
781	Dn_1115_0.13	0.151515	0.191388	0.030303	1.045
782	Dn_1115_0.12	0.162821	0.155128	0.011538	0.456804
783	Dn_1115_0.7	0.124517	0.177606	0.010597	0.479178
784	Dn_1116_0.3	0.189189	0.19065	0.033479	0.928196
785	Dn_1117_0.0	0.136571	0.191199	0.018182	0.696302
786	Dn_1119_0.1	0.142857	0.181389	0.015971	0.616339
787	Dn_1119_0.0	0.164535	0.213981	0.025575	0.726411
788	Dn_1119_0.2	0.12635	0.153888	0.012392	0.637326
789	Dn_1119_0.3	0.259649	0.230409	0.060819	1.01661
790	Dn_112_0.5	0.14988	0.158273	0.015588	0.657113
791	Dn_112_1.7	0.152224	0.163188	0.018495	0.744531
792	Dn_112_1.6	0.166175	0.172075	0.025565	0.894051
793	Dn_112_1.11	0.194444	0.204248	0.04902	1.2343
794	Dn_112_1.10	0.159829	0.191795	0.015586	0.508442
795	Dn_112_1.0	0.256726	0.260837	0.080627	1.20404
796	Dn_112_1.4	0.138554	0.253012	0.03003	0.856634
797	Dn_112_2.0	0.15033	0.171065	0.026849	1.04405
798	Dn_112_2.1	0.167607	0.1769	0.041141	1.38757
799	Dn_112_3.0	0.215521	0.198439	0.043863	1.02561
800	Dn_112_3.2	0.172316	0.231638	0.042373	1.06158
801	Dn_112_3.1	0.13738	0.146965	0.022364	1.10767
802	Dn_112_4.0	0.202524	0.212851	0.052119	1.20905
803	Dn_112_4.6	0.30043	0.277964	0.115486	1.38292
804	Dn_112_4.2	0.178535	0.155315	0.034056	1.22817
805	Dn_112_4.3	0.305239	0.283599	0.109977	1.27045
806	Dn_112_4.4	0.167887	0.179718	0.010135	0.335904
807	Dn_112_5.11	0.13769	0.184364	0.012806	0.50447
808	Dn_112_5.2	0.170716	0.223244	0.024934	0.654241
809	Dn_112_5.0	0.174359	0.276923	0.058974	1.2214
810	Dn_112_5.12	0.151149	0.149981	0.008956	0.395069
811	Dn_112_5.9	0.160129	0.188608	0.01664	0.550964
812	Dn_112_5.7	0.171455	0.215941	0.025926	0.700245
813	Dn_112_5.6	0.29703	0.306931	0.122112	1.33942
814	Dn_112_5.5	0.288546	0.306167	0.107456	1.21635
815	Dn_1121_0.6	0.178378	0.17199	0.031816	1.03705
816	Dn_1121_0.5	0.155827	0.150407	0.012195	0.520321
817	Dn_1123_0.1	0.154778	0.160305	0.026295	1.05978
818	Dn_1123_0.0	0.129187	0.145249	0.015353	0.818203
819	Dn_1123_0.4	0.142642	0.152453	0.011312	0.520183
820	Dn_1123_0.2	0.186352	0.203412	0.042358	1.11744
821	Dn_1123_0.3	0.177852	0.197987	0.025168	0.714749
822	Dn_1124_0.1	0.13615	0.161189	0.004695	0.213935
823	Dn_1124_0.4	0.128571	0.220635	0.038095	1.34292
824	Dn_1124_0.0	0.155093	0.159722	0.016204	0.654132
825	Dn_1127_0.5	0.154743	0.15902	0.023689	0.962684
826	Dn_1127_0.6	0.150721	0.174312	0.028758	1.09461
827	Dn_1127_0.2	0.300522	0.237288	0.098116	1.3759
828	Dn_1127_0.7	0.2	0.219608	0.007813	0.177885
829	Dn_1127_0.8	0.183844	0.194986	0.05	1.39482
830	Dn_1128_0.0	0.167197	0.191083	0.039809	1.24604
831	Dn_1129_0.9	0.150386	0.169468	0.019501	0.765177
832	Dn_1129_0.7	0.131148	0.168211	0.013523	0.612995
833	Dn_1129_0.8	0.190883	0.185185	0.031339	0.886568
834	Dn_1129_0.11	0.256387	0.242492	0.083669	1.34577
835	Dn_1129_0.10	0.136558	0.194801	0.02263	0.8507
836	Dn_1129_0.12	0.178462	0.164596	0.016373	0.557395
837	Dn_113_2.2	0.350826	0.295918	0.132167	1.27309
838	Dn_113_4.0	0.165172	0.188024	0.01967	0.633366
839	Dn_113_4.1	0.198774	0.200051	0.040868	1.02774
840	Dn_113_5.4	0.140277	0.164253	0.013545	0.587867
841	Dn_113_5.0	0.178862	0.19034	0.035868	1.05356
842	Dn_113_5.2	0.12428	0.159671	0.0119	0.59968
843	Dn_113_5.5	0.14001	0.175884	0.012955	0.52608
844	Dn_113_6.7	0.180217	0.193767	0.03252	0.931269
845	Dn_113_6.1	0.167246	0.165033	0.044564	1.61457
846	Dn_113_6.0	0.252607	0.232522	0.069139	1.1771
847	Dn_113_6.3	0.186096	0.197861	0.037393	1.01553
848	Dn_113_6.13	0.159596	0.208081	0.038384	1.15583
849	Dn_113_6.14	0.155419	0.173824	0.026585	0.984063
850	Dn_113_6.4	0.193939	0.145455	0.015152	0.537126
851	Dn_1131_0.0	0.145833	0.158333	0.008299	0.359417
852	Dn_1131_0.10	0.149485	0.174399	0.024055	0.922707
853	Dn_1131_0.3	0.155172	0.181034	0.028736	1.02295
854	Dn_1131_0.9	0.198765	0.215609	0.026846	0.62643
855	Dn_1131_0.5	0.172316	0.208098	0.031073	0.866542
856	Dn_1131_0.4	0.167742	0.169892	0.012903	0.452768
857	Dn_1132_0.1	0.147303	0.21231	0.013831	0.442254
858	Dn_1134_0.4	0.155449	0.216346	0.020833	0.619462
859	Dn_1134_0.2	0.182716	0.2	0.032099	0.878385
860	Dn_1134_0.3	0.121622	0.22973	0.006757	0.241838
861	Dn_1134_0.1	0.229508	0.187354	0.042155	0.980366
862	Dn_1135_0.6	0.18555	0.172414	0.014778	0.461936
863	Dn_1135_0.2	0.180735	0.219464	0.029674	0.748119
864	Dn_1135_0.10	0.245077	0.182713	0.028322	0.632487
865	Dn_1136_0.0	0.171271	0.160221	0.027624	1.00666
866	Dn_1136_0.2	0.293015	0.29983	0.091837	1.04533
867	Dn_1137_0.4	0.167224	0.197324	0.02	0.60611
868	Dn_1138_0.0	0.206967	0.201503	0.026531	0.636167
869	Dn_1139_0.3	0.192268	0.178683	0.037618	1.09498
870	Dn_114_1.0	0.228723	0.246454	0.083333	1.47833
871	Dn_114_2.2	0.289134	0.317373	0.122775	1.33795
872	Dn_114_3.10	0.217474	0.251891	0.0773	1.41111
873	Dn_114_3.12	0.154098	0.160656	0.014931	0.603108
874	Dn_114_3.13	0.130819	0.133226	0.009631	0.552601
875	Dn_114_3.2	0.224932	0.186992	0.02439	0.579879
876	Dn_114_3.14	0.151478	0.158867	0.01722	0.715566
877	Dn_114_3.1	0.176166	0.221071	0.048359	1.24172
878	Dn_114_3.16	0.183243	0.163828	0.022805	0.759652
879	Dn_114_3.18	0.118767	0.126927	0.009964	0.660973
880	Dn_114_3.8	0.159278	0.192939	0.014778	0.480883
881	Dn_114_3.15	0.158677	0.202589	0.018519	0.576086
882	Dn_114_4.0	0.189039	0.206663	0.048216	1.23418
883	Dn_114_4.2	0.156682	0.218894	0.036782	1.07246
884	Dn_114_5.1	0.168267	0.180472	0.022757	0.749387
885	Dn_114_5.4	0.22449	0.256236	0.067119	1.16683
886	Dn_114_5.2	0.162389	0.155972	0.0143	0.564589
887	Dn_114_5.3	0.233735	0.26747	0.088095	1.40913
888	Dn_1140_0.1	0.128079	0.190476	0.021311	0.873546
889	Dn_1143_0.5	0.174497	0.17226	0.019542	0.650125
890	Dn_1143_0.2	0.209845	0.290155	0.049096	0.806339
891	Dn_1144_0.0	0.162658	0.198167	0.022753	0.705882
892	Dn_1144_0.2	0.172222	0.152778	0.011111	0.422283
893	Dn_1144_0.1	0.254799	0.150087	0.034904	0.912713
894	Dn_1146_0.0	0.14086	0.165717	0.010336	0.44279
895	Dn_1146_0.1	0.175439	0.167251	0.022222	0.757335
896	Dn_1148_0.2	0.241945	0.179939	0.046752	1.07389
897	Dn_1148_0.3	0.241945	0.179939	0.046752	1.07389
898	Dn_1149_0.4	0.160109	0.217096	0.03523	1.01355
899	Dn_1149_0.1	0.199357	0.187567	0.053419	1.42859
900	Dn_1149_0.7	0.215976	0.198225	0.050147	1.17133
901	Dn_1149_0.6	0.231144	0.248175	0.074879	1.30533
902	Dn_1149_0.5	0.19774	0.169492	0.056497	1.68571
903	Dn_1149_0.0	0.263566	0.249354	0.075933	1.15538
904	Dn_115_0.0	0.161964	0.216301	0.018809	0.536894
905	Dn_115_0.3	0.178718	0.203998	0.037015	1.01527
906	Dn_115_1.2	0.200557	0.208914	0.027778	0.662973
907	Dn_115_2.5	0.200666	0.21764	0.060472	1.38466
908	Dn_115_2.6	0.146637	0.172249	0.013783	0.545687
909	Dn_115_2.3	0.144083	0.157572	0.01193	0.525471
910	Dn_115_3.1	0.166157	0.160472	0.017045	0.639262
911	Dn_115_3.0	0.195295	0.22814	0.05051	1.13367
912	Dn_115_3.10	0.24168	0.274168	0.083728	1.26361
913	Dn_115_3.3	0.161976	0.151063	0.013181	0.538691
914	Dn_115_3.5	0.228664	0.231901	0.061105	1.15233
915	Dn_115_3.6	0.269426	0.213682	0.072574	1.26059
916	Dn_115_3.13	0.269417	0.328883	0.116364	1.31326
917	Dn_115_4.0	0.162224	0.182026	0.034247	1.15978
918	Dn_115_4.2	0.147424	0.153765	0.020306	0.895775
919	Dn_115_4.1	0.156004	0.148116	0.009041	0.391272
920	Dn_115_5.1	0.262755	0.246939	0.084098	1.29612
921	Dn_1151_0.1	0.122206	0.162444	0.011852	0.597029
922	Dn_1151_0.0	0.173077	0.235043	0.047009	1.15556
923	Dn_1151_0.6	0.247756	0.259425	0.053763	0.836464
924	Dn_1151_0.2	0.285714	0.272796	0.056188	0.720898
925	Dn_1154_0.1	0.163142	0.182779	0.022624	0.758713
926	Dn_1154_0.0	0.162222	0.212222	0.048889	1.42007
927	Dn_1155_0.1	0.152144	0.164592	0.016598	0.662815
928	Dn_1155_0.6	0.129121	0.192308	0.016393	0.660183
929	Dn_1155_0.8	0.138148	0.153323	0.009419	0.444685
930	Dn_1155_0.7	0.150943	0.128931	0.022013	1.13112
931	Dn_1157_0.0	0.181333	0.149333	0.024	0.886296
932	Dn_1158_0.1	0.120985	0.142398	0.009626	0.558741
933	Dn_1158_0.5	0.258065	0.225806	0.053998	0.926644
934	Dn_1158_0.8	0.146739	0.143478	0.010858	0.515726
935	Dn_1158_0.7	0.184713	0.174098	0.031847	0.990324
936	Dn_1158_0.9	0.19685	0.192913	0.037365	0.983939
937	Dn_1159_0.0	0.27957	0.234409	0.070968	1.08292
938	Dn_1159_0.1	0.157203	0.158996	0.01315	0.526113
939	Dn_116_0.2	0.210797	0.203085	0.051151	1.19485
940	Dn_116_1.0	0.256994	0.275211	0.081871	1.15755
941	Dn_116_2.0	0.159473	0.159473	0.032164	1.26472
942	Dn_116_2.2	0.144928	0.20983	0.02956	0.972041
943	Dn_116_2.3	0.137037	0.188889	0.018484	0.714088
944	Dn_116_2.1	0.190613	0.19636	0.056459	1.50844
945	Dn_116_2.5	0.22314	0.236364	0.049505	0.938621
946	Dn_116_3.0	0.13748	0.170936	0.030842	1.31241
947	Dn_116_3.8	0.159314	0.202206	0.035539	1.10321
948	Dn_116_3.3	0.152493	0.14565	0.009775	0.440105
949	Dn_116_3.12	0.145646	0.159159	0.019476	0.840175
950	Dn_116_3.11	0.154145	0.167098	0.016796	0.652086
951	Dn_116_3.10	0.125	0.141667	0.016667	0.941193
952	Dn_116_4.0	0.161863	0.170732	0.022702	0.821489
953	Dn_116_4.10	0.14489	0.209573	0.02584	0.850979
954	Dn_116_4.11	0.131014	0.164569	0.021219	0.984145
955	Dn_116_5.2	0.13597	0.169345	0.012346	0.53618
956	Dn_116_5.9	0.139518	0.159971	0.010941	0.490214
957	Dn_116_5.3	0.164634	0.17378	0.023374	0.816984
958	Dn_116_5.0	0.153218	0.175884	0.015274	0.566783
959	Dn_116_5.4	0.183562	0.265753	0.035519	0.728115
960	Dn_116_5.14	0.194103	0.233415	0.041667	0.919668
961	Dn_116_5.7	0.204523	0.202557	0.045231	1.09181
962	Dn_116_5.5	0.146927	0.143928	0.023952	1.13265
963	Dn_116_5.6	0.147766	0.154639	0.017182	0.751935
964	Dn_116_5.18	0.151444	0.155569	0.010582	0.449151
965	Dn_1160_0.3	0.196194	0.204068	0.062336	1.55696
966	Dn_1160_0.6	0.195187	0.192513	0.036072	0.959974
967	Dn_1160_0.5	0.14426	0.162387	0.021068	0.899345
968	Dn_1163_0.0	0.133333	0.171014	0.011594	0.508468
969	Dn_1165_0.0	0.2723	0.079812	0.004695	0.216033
970	Dn_1165_0.3	0.169753	0.222222	0.024691	0.654537
971	Dn_1167_0.0	0.1875	0.1875	0.022837	0.649586
972	Dn_1167_0.1	0.152882	0.190476	0.007519	0.258204
973	Dn_1167_0.2	0.142251	0.150743	0.006369	0.297015
974	Dn_1168_0.0	0.162676	0.205313	0.019672	0.588991
975	Dn_1168_0.1	0.141097	0.195317	0.017846	0.647565
976	Dn_1169_0.0	0.136628	0.203488	0.031884	1.14682
977	Dn_1169_0.3	0.162374	0.171892	0.013935	0.499269
978	Dn_1169_0.8	0.133059	0.171011	0.014175	0.622952
979	Dn_1169_0.7	0.156507	0.220758	0.026273	0.76043
980	Dn_1169_0.9	0.171553	0.156352	0.021575	0.804357
981	Dn_117_0.2	0.147352	0.178306	0.025562	0.97291
982	Dn_117_0.1	0.156477	0.203057	0.016012	0.503938
983	Dn_117_0.0	0.183946	0.150502	0.016667	0.602039
984	Dn_117_0.3	0.323136	0.258126	0.090967	1.0906
985	Dn_117_0.8	0.18241	0.159609	0.032362	1.11155
986	Dn_117_1.0	0.203488	0.215116	0.056713	1.2956
987	Dn_117_4.6	0.142978	0.148054	0.007595	0.358788
988	Dn_117_4.7	0.148624	0.165138	0.012821	0.522379
989	Dn_117_4.1	0.242769	0.30062	0.090815	1.24436
990	Dn_117_4.18	0.3	0.227083	0.09375	1.37615
991	Dn_117_4.2	0.244	0.3	0.090667	1.23862
992	Dn_117_4.14	0.230458	0.27628	0.086022	1.35104
993	Dn_117_4.13	0.125504	0.184801	0.010363	0.446811
994	Dn_117_4.19	0.201521	0.250951	0.041667	0.823916
995	Dn_117_4.21	0.176617	0.207711	0.02301	0.627227
996	Dn_117_4.3	0.18109	0.266026	0.06891	1.43042
997	Dn_117_4.4	0.18109	0.266026	0.06891	1.43042
998	Dn_117_4.11	0.296343	0.317781	0.12956	1.37578
999	Dn_117_4.20	0.166065	0.146209	0.018051	0.743445
1000	Dn_117_5.5	0.143674	0.160831	0.015282	0.661351
1001	Dn_117_5.7	0.137179	0.197436	0.025543	0.9431
1002	Dn_117_5.8	0.193307	0.2	0.047188	1.22055
1003	Dn_117_5.9	0.219108	0.273885	0.073791	1.22964
1004	Dn_1170_0.0	0.133746	0.203237	0.018069	0.664738
1005	Dn_1171_0.6	0.13798	0.170697	0.02845	1.20793
1006	Dn_1171_0.5	0.162205	0.179528	0.037706	1.29483
1007	Dn_1171_0.9	0.170732	0.155052	0.02439	0.921339
1008	Dn_1171_0.7	0.180992	0.164221	0.030748	1.0345
1009	Dn_1171_0.8	0.146952	0.148159	0.014786	0.679121
1010	Dn_1171_0.10	0.165453	0.175338	0.033801	1.16514
1011	Dn_1173_0.0	0.146617	0.16391	0.011261	0.468584
1012	Dn_1173_0.1	0.162162	0.190991	0.023423	0.756276
1013	Dn_1174_0.0	0.147011	0.171244	0.017771	0.705906
1014	Dn_1174_0.7	0.200803	0.176707	0.048193	1.35819
1015	Dn_1174_0.6	0.245	0.175	0.054726	1.27641
1016	Dn_1176_0.0	0.112994	0.177966	0.016949	0.842853
1017	Dn_1176_0.5	0.169415	0.189655	0.020179	0.628034
1018	Dn_1178_0.0	0.123134	0.151741	0.004975	0.266264
1019	Dn_1178_0.5	0.161085	0.189793	0.016746	0.547742
1020	Dn_1178_0.4	0.107296	0.188841	0.008547	0.421827
1021	Dn_1179_0.4	0.165394	0.170483	0.013942	0.494452
1022	Dn_1179_0.7	0.131892	0.228108	0.021575	0.71712
1023	Dn_1179_0.6	0.146597	0.181937	0.016993	0.637124
1024	Dn_118_0.0	0.238129	0.245925	0.058033	0.990969
1025	Dn_118_1.2	0.239766	0.249513	0.08577	1.43369
1026	Dn_118_2.6	0.15859	0.174743	0.015137	0.546216
1027	Dn_118_2.7	0.164225	0.186813	0.0195	0.635606
1028	Dn_118_2.5	0.212579	0.212579	0.050125	1.10921
1029	Dn_118_2.9	0.234058	0.180435	0.039074	0.925217
1030	Dn_118_2.8	0.123049	0.162534	0.011905	0.595261
1031	Dn_118_3.4	0.202788	0.186946	0.037634	0.992709
1032	Dn_118_3.3	0.170552	0.201243	0.022922	0.667844
1033	Dn_118_3.6	0.150838	0.14328	0.013115	0.606837
1034	Dn_118_3.1	0.153011	0.194472	0.017751	0.596545
1035	Dn_118_4.3	0.146263	0.178817	0.025206	0.963742
1036	Dn_118_4.0	0.129097	0.141087	0.015955	0.875979
1037	Dn_118_4.10	0.172673	0.226727	0.047297	1.20811
1038	Dn_118_4.1	0.262474	0.233083	0.079863	1.30542
1039	Dn_118_4.6	0.132383	0.183299	0.04065	1.67521
1040	Dn_118_4.5	0.148021	0.150953	0.013672	0.611881
1041	Dn_118_4.4	0.242454	0.219085	0.070107	1.31983
1042	Dn_118_5.5	0.174724	0.247928	0.028295	0.653178
1043	Dn_118_5.7	0.200869	0.131922	0.022727	0.857654
1044	Dn_118_5.18	0.227397	0.238356	0.068306	1.26022
1045	Dn_118_5.17	0.168188	0.190026	0.026393	0.825811
1046	Dn_118_5.0	0.144654	0.169811	0.008805	0.358454
1047	Dn_118_5.4	0.289969	0.289969	0.104851	1.24701
1048	Dn_118_5.19	0.242483	0.243453	0.059109	1.00128
1049	Dn_118_5.3	0.268786	0.280347	0.097701	1.29657
1050	Dn_118_5.20	0.239067	0.223032	0.066958	1.25579
1051	Dn_118_5.23	0.180119	0.207934	0.042864	1.14448
1052	Dn_118_5.24	0.199396	0.20997	0.030166	0.720517
1053	Dn_118_5.22	0.123238	0.153235	0.010826	0.573278
1054	Dn_118_5.21	0.161339	0.189751	0.035497	1.15949
1055	Dn_118_5.14	0.16567	0.18275	0.007673	0.253433
1056	Dn_1181_0.6	0.24127	0.233862	0.094533	1.67541
1057	Dn_1181_0.0	0.148904	0.156553	0.014781	0.634068
1058	Dn_1181_0.8	0.159383	0.156812	0.012821	0.51298
1059	Dn_1181_0.9	0.153935	0.15162	0.009838	0.421515
1060	Dn_1181_0.7	0.20117	0.20117	0.033918	0.838115
1061	Dn_1182_0.1	0.131501	0.16683	0.029383	1.33935
1062	Dn_1183_0.2	0.131881	0.147936	0.021764	1.11553
1063	Dn_1184_0.4	0.244063	0.228232	0.056653	1.01705
1064	Dn_1184_0.0	0.158798	0.177039	0.014957	0.532023
1065	Dn_1184_0.9	0.179787	0.170137	0.018265	0.597121
1066	Dn_1184_0.3	0.174775	0.189189	0.012545	0.379398
1067	Dn_1184_0.10	0.154088	0.191824	0.018868	0.638343
1068	Dn_1184_0.17	0.213415	0.262195	0.044715	0.799105
1069	Dn_1186_0.4	0.212996	0.250903	0.063063	1.18004
1070	Dn_1186_0.3	0.141026	0.173718	0.022989	0.938374
1071	Dn_1188_0.4	0.131222	0.124758	0.008393	0.512675
1072	Dn_1188_0.6	0.21112	0.231265	0.059509	1.21883
1073	Dn_1188_0.5	0.133286	0.167498	0.012117	0.542751
1074	Dn_1188_0.7	0.159151	0.181887	0.035201	1.21603
1075	Dn_1189_0.4	0.224247	0.224247	0.065126	1.29509
1076	Dn_1189_0.0	0.131076	0.178819	0.011226	0.478948
1077	Dn_119_0.0	0.22109	0.18786	0.053492	1.28791
1078	Dn_119_0.2	0.129518	0.201807	0.036036	1.3787
1079	Dn_119_0.1	0.128378	0.189189	0.022523	0.927342
1080	Dn_119_0.4	0.134516	0.143102	0.017704	0.919712
1081	Dn_119_0.3	0.116856	0.147309	0.014851	0.862731
1082	Dn_119_1.4	0.138425	0.151551	0.008353	0.398171
1083	Dn_119_1.6	0.275862	0.236037	0.109602	1.68324
1084	Dn_119_1.7	0.165916	0.175268	0.022837	0.785323
1085	Dn_119_1.5	0.212799	0.187305	0.063476	1.59254
1086	Dn_119_2.7	0.181797	0.202378	0.042067	1.14338
1087	Dn_119_2.4	0.285714	0.279503	0.10352	1.2963
1088	Dn_119_2.3	0.268248	0.29927	0.089253	1.11179
1089	Dn_119_2.6	0.217803	0.179293	0.036547	0.935889
1090	Dn_119_3.2	0.120539	0.166534	0.008716	0.434197
1091	Dn_119_3.1	0.157165	0.177812	0.019089	0.683072
1092	Dn_119_3.3	0.135021	0.157022	0.013241	0.624538
1093	Dn_119_3.0	0.138246	0.152232	0.013702	0.651067
1094	Dn_119_3.20	0.155713	0.137513	0.012121	0.56607
1095	Dn_119_3.5	0.158537	0.143089	0.018608	0.820281
1096	Dn_119_3.6	0.160558	0.197208	0.033159	1.04724
1097	Dn_119_3.4	0.158721	0.153113	0.026913	1.10743
1098	Dn_119_3.8	0.169986	0.176743	0.025523	0.849525
1099	Dn_119_3.7	0.199529	0.241948	0.068289	1.41456
1100	Dn_119_3.11	0.262664	0.317073	0.101124	1.21421
1101	Dn_119_4.0	0.137189	0.17065	0.019111	0.816315
1102	Dn_119_4.4	0.250297	0.240807	0.085106	1.412
1103	Dn_119_4.2	0.245421	0.205128	0.069597	1.38246
1104	Dn_119_4.1	0.254167	0.25	0.069444	1.09289
1105	Dn_119_5.1	0.141353	0.158647	0.015766	0.703047
1106	Dn_119_5.0	0.116022	0.141805	0.016575	1.00745
1107	Dn_119_5.2	0.258065	0.301613	0.080515	1.03442
1108	Dn_119_5.6	0.147874	0.178835	0.021237	0.803062
1109	Dn_119_5.5	0.31479	0.281547	0.109682	1.23755
1110	Dn_119_5.7	0.152893	0.178375	0.015131	0.554812
1111	Dn_119_5.4	0.246669	0.292693	0.099154	1.37336
1112	Dn_1191_0.4	0.194613	0.222222	0.038384	0.887547
1113	Dn_1191_0.0	0.263538	0.315884	0.100901	1.21206
1114	Dn_1191_0.5	0.174748	0.198503	0.042857	1.2355
1115	Dn_1193_0.2	0.147119	0.168814	0.019661	0.791641
1116	Dn_1193_0.3	0.144465	0.202627	0.020599	0.703698
1117	Dn_1193_0.4	0.13486	0.152672	0.015267	0.7415
1118	Dn_1194_0.3	0.249718	0.269492	0.057627	0.856309
1119	Dn_1194_0.10	0.271379	0.300544	0.066173	0.811328
1120	Dn_1194_0.8	0.242578	0.270568	0.058228	0.887164
1121	Dn_1194_0.9	0.236499	0.241155	0.043762	0.767311
1122	Dn_1194_0.11	0.259016	0.270492	0.066993	0.956199
1123	Dn_1194_0.6	0.235257	0.316186	0.061404	0.825489
1124	Dn_1194_0.4	0.222713	0.233438	0.041509	0.798408
1125	Dn_1195_0.0	0.13913	0.183696	0.018398	0.719863
1126	Dn_1196_0.2	0.172277	0.170297	0.031403	1.07038
1127	Dn_1196_0.0	0.186589	0.187318	0.026943	0.770869
1128	Dn_1196_0.1	0.162479	0.165829	0.01505	0.558572
1129	Dn_1196_0.3	0.166079	0.179397	0.023065	0.774147
1130	Dn_1197_0.1	0.178404	0.204225	0.049296	1.353
1131	Dn_1199_0.0	0.252747	0.135531	0.014652	0.427733
1132	Dn_12_0.3	0.164776	0.170719	0.029095	1.03429
1133	Dn_12_0.2	0.242938	0.288136	0.042373	0.605336
1134	Dn_12_1.1	0.213735	0.284513	0.058824	0.967335
1135	Dn_12_3.1	0.207666	0.22926	0.063073	1.3248
1136	Dn_12_4.0	0.289655	0.197701	0.052874	0.92332
1137	Dn_12_4.1	0.176929	0.168779	0.026778	0.896728
1138	Dn_12_4.3	0.238617	0.271501	0.086627	1.33715
1139	Dn_12_4.2	0.146812	0.160235	0.020973	0.891542
1140	Dn_12_4.4	0.139224	0.219545	0.028112	0.919717
1141	Dn_12_4.5	0.13929	0.164561	0.013822	0.603009
1142	Dn_12_5.1	0.13745	0.177291	0.015905	0.652683
1143	Dn_12_5.0	0.161547	0.15529	0.021035	0.838494
1144	Dn_12_5.9	0.134542	0.151506	0.014039	0.688729
1145	Dn_12_5.5	0.14462	0.162389	0.01382	0.588468
1146	Dn_12_5.4	0.174227	0.176546	0.019048	0.619264
1147	Dn_12_5.3	0.148727	0.181331	0.029871	1.10761
1148	Dn_12_5.14	0.185343	0.205674	0.037352	0.979847
1149	Dn_12_6.5	0.154984	0.178936	0.028863	1.04078
1150	Dn_12_6.6	0.156425	0.195531	0.020484	0.66972
1151	Dn_12_6.7	0.199622	0.20719	0.050992	1.23289
1152	Dn_12_6.3	0.167073	0.158305	0.024805	0.937861
1153	Dn_12_6.4	0.27551	0.35034	0.142857	1.48004
1154	Dn_12_7.4	0.168416	0.176632	0.052464	1.76363
1155	Dn_12_7.3	0.278793	0.279587	0.127085	1.6304
1156	Dn_12_7.1	0.248945	0.236287	0.07173	1.21943
1157	Dn_12_8.8	0.215015	0.197598	0.064632	1.52123
1158	Dn_12_8.9	0.135375	0.18553	0.013723	0.546382
1159	Dn_12_8.11	0.142186	0.132785	0.013656	0.723299
1160	Dn_12_8.14	0.246804	0.243854	0.075832	1.26
1161	Dn_12_8.12	0.175381	0.189542	0.026087	0.784759
1162	Dn_12_8.13	0.161215	0.144081	0.036576	1.57465
1163	Dn_12_8.10	0.274678	0.257511	0.088865	1.25635
1164	Dn_12_9.3	0.166395	0.217781	0.02934	0.809655
1165	Dn_12_9.10	0.168271	0.153298	0.016708	0.647707
1166	Dn_12_9.12	0.148102	0.164604	0.01398	0.573464
1167	Dn_12_9.16	0.161636	0.154333	0.018712	0.750107
1168	Dn_12_9.14	0.243107	0.255055	0.08238	1.32859
1169	Dn_12_9.13	0.126933	0.185567	0.019949	0.846927
1170	Dn_12_9.15	0.220848	0.232332	0.062555	1.21916
1171	Dn_12_9.4	0.237027	0.270687	0.085434	1.33157
1172	Dn_12_9.5	0.257835	0.263533	0.071225	1.04823
1173	Dn_12_9.7	0.225505	0.306376	0.07716	1.11682
1174	Dn_12_10.2	0.279904	0.259566	0.094894	1.30612
1175	Dn_12_10.1	0.233645	0.23053	0.040498	0.751882
1176	Dn_12_11.0	0.262941	0.259555	0.079584	1.16611
1177	Dn_12_11.2	0.282707	0.251128	0.094595	1.33241
1178	Dn_12_11.1	0.282772	0.250936	0.088015	1.24039
1179	Dn_12_12.2	0.157635	0.180859	0.019001	0.666475
1180	Dn_12_12.0	0.149137	0.149137	0.015437	0.694052
1181	Dn_12_12.1	0.178241	0.192846	0.026528	0.771767
1182	Dn_12_12.3	0.221008	0.208824	0.056232	1.21841
1183	Dn_120_0.0	0.198999	0.184814	0.044981	1.22305
1184	Dn_120_0.4	0.256329	0.219937	0.066351	1.17693
1185	Dn_120_1.10	0.181693	0.171848	0.014673	0.469933
1186	Dn_120_1.8	0.157016	0.155313	0.016338	0.669957
1187	Dn_120_1.9	0.11782	0.138439	0.009323	0.571582
1188	Dn_120_1.12	0.208204	0.194531	0.046555	1.14945
1189	Dn_120_1.11	0.192269	0.170905	0.014184	0.431653
1190	Dn_120_1.7	0.309735	0.224189	0.097345	1.40187
1191	Dn_120_2.4	0.15016	0.164004	0.023305	0.946325
1192	Dn_120_2.3	0.172945	0.161986	0.03355	1.19759
1193	Dn_120_4.0	0.156416	0.155657	0.028853	1.18506
1194	Dn_120_5.7	0.149523	0.226794	0.022556	0.665154
1195	Dn_120_5.6	0.161798	0.16654	0.018561	0.688826
1196	Dn_120_5.5	0.185305	0.17477	0.03425	1.05756
1197	Dn_1200_0.0	0.219658	0.252686	0.054097	0.974642
1198	Dn_1203_0.0	0.158602	0.209677	0.029333	0.882058
1199	Dn_1203_0.4	0.148936	0.138298	0.014862	0.721542
1200	Dn_1203_0.3	0.131579	0.144737	0.02193	1.15152
1201	Dn_1204_0.0	0.249123	0.147368	0.035088	0.955744
1202	Dn_1206_0.2	0.141777	0.175803	0.015109	0.606183
1203	Dn_1206_0.6	0.159664	0.12485	0.009592	0.481187
1204	Dn_1206_0.5	0.152661	0.156162	0.016771	0.703486
1205	Dn_1207_0.3	0.15122	0.165854	0.024331	0.970118
1206	Dn_1208_0.8	0.229142	0.266745	0.063158	1.0333
1207	Dn_1208_0.1	0.242424	0.212121	0.078788	1.53215
1208	Dn_1208_0.9	0.203488	0.188953	0.02029	0.527703
1209	Dn_1209_0.6	0.146425	0.180879	0.01292	0.487819
1210	Dn_1209_0.5	0.150901	0.216216	0.02027	0.621261
1211	Dn_121_0.0	0.192192	0.201201	0.027027	0.698928
1212	Dn_121_1.4	0.150659	0.160075	0.020677	0.857371
1213	Dn_121_1.1	0.136905	0.181548	0.011905	0.478981
1214	Dn_121_1.11	0.285223	0.216495	0.068729	1.11303
1215	Dn_121_1.3	0.165631	0.163561	0.020704	0.764245
1216	Dn_121_1.0	0.169565	0.186957	0.026087	0.822898
1217	Dn_121_1.6	0.153696	0.16537	0.018465	0.726491
1218	Dn_121_1.2	0.174041	0.168142	0.023599	0.806428
1219	Dn_121_1.5	0.176136	0.151515	0.022727	0.851605
1220	Dn_121_1.8	0.238095	0.214286	0.052381	1.02667
1221	Dn_121_2.13	0.138587	0.138587	0.008108	0.422152
1222	Dn_121_2.16	0.135849	0.15283	0.013183	0.634964
1223	Dn_121_2.9	0.103131	0.110497	0.001842	0.16164
1224	Dn_121_2.1	0.189565	0.182609	0.020833	0.601827
1225	Dn_121_2.15	0.159004	0.201149	0.032567	1.01824
1226	Dn_121_2.7	0.148594	0.180723	0.004016	0.149547
1227	Dn_121_2.3	0.176768	0.181818	0.030303	0.942855
1228	Dn_121_2.14	0.149051	0.208672	0.02168	0.697044
1229	Dn_121_2.11	0.177419	0.16129	0.012821	0.448037
1230	Dn_121_2.10	0.181818	0.170455	0.030303	0.977775
1231	Dn_121_2.17	0.154762	0.186508	0.031746	1.09983
1232	Dn_121_2.18	0.200803	0.156627	0.024096	0.76614
1233	Dn_121_3.4	0.269136	0.165432	0.02963	0.665488
1234	Dn_121_3.9	0.146568	0.128015	0.020333	1.08368
1235	Dn_121_3.2	0.162791	0.217054	0.020672	0.585038
1236	Dn_121_3.6	0.162319	0.176812	0.023188	0.807946
1237	Dn_121_3.0	0.139241	0.183544	0.021097	0.825493
1238	Dn_121_3.8	0.135135	0.163964	0.010811	0.487921
1239	Dn_121_3.5	0.163743	0.185185	0.017544	0.578576
1240	Dn_121_4.4	0.123905	0.172299	0.011259	0.527386
1241	Dn_121_4.3	0.180801	0.187636	0.028235	0.832283
1242	Dn_121_4.0	0.178209	0.146959	0.031224	1.19224
1243	Dn_121_4.1	0.217647	0.17451	0.017647	0.46462
1244	Dn_121_4.5	0.229616	0.246485	0.03839	0.678306
1245	Dn_121_5.0	0.173369	0.22743	0.04891	1.24045
1246	Dn_121_5.1	0.261577	0.271589	0.090284	1.27086
1247	Dn_1210_0.2	0.233173	0.185096	0.047962	1.11128
1248	Dn_1210_0.0	0.184343	0.204545	0.045455	1.2055
1249	Dn_1212_0.2	0.135036	0.189051	0.018235	0.714294
1250	Dn_1212_0.1	0.185358	0.172897	0.028037	0.874848
1251	Dn_1215_0.2	0.135688	0.167286	0.009259	0.407909
1252	Dn_1215_0.8	0.19403	0.166667	0.029851	0.923082
1253	Dn_1215_0.10	0.150282	0.176271	0.006757	0.255074
1254	Dn_1215_0.6	0.174435	0.202684	0.024718	0.699134
1255	Dn_1217_0.6	0.155015	0.212766	0.045455	1.37818
1256	Dn_1217_0.8	0.197782	0.229205	0.042514	0.937824
1257	Dn_1218_0.1	0.138838	0.144283	0.012681	0.633038
1258	Dn_1218_0.0	0.118765	0.153207	0.008274	0.454725
1259	Dn_1218_0.4	0.134063	0.172367	0.016327	0.706551
1260	Dn_1219_0.1	0.162162	0.219595	0.057239	1.60739
1261	Dn_1219_0.3	0.185185	0.199074	0.041379	1.12243
1262	Dn_1219_0.4	0.16953	0.17984	0.027491	0.901691
1263	Dn_122_0.1	0.232346	0.236902	0.058957	1.0711
1264	Dn_122_0.0	0.237668	0.26009	0.067204	1.08718
1265	Dn_122_0.2	0.111576	0.133891	0.005102	0.341522
1266	Dn_122_1.0	0.176499	0.192522	0.024751	0.7284
1267	Dn_122_1.2	0.164129	0.186125	0.005076	0.166162
1268	Dn_122_1.1	0.17505	0.217304	0.014056	0.369515
1269	Dn_122_1.12	0.14346	0.162447	0.010549	0.452657
1270	Dn_122_1.5	0.162109	0.143229	0.016265	0.700513
1271	Dn_122_1.6	0.139561	0.17374	0.011105	0.457989
1272	Dn_122_1.4	0.123768	0.133625	0.012589	0.761194
1273	Dn_122_1.3	0.182558	0.17093	0.012776	0.409426
1274	Dn_122_2.7	0.158073	0.221471	0.021097	0.602624
1275	Dn_122_2.8	0.260274	0.224315	0.05641	0.9662
1276	Dn_122_2.2	0.16042	0.174004	0.01506	0.53952
1277	Dn_122_2.10	0.181001	0.207982	0.029742	0.790066
1278	Dn_122_2.1	0.148608	0.1685	0.013804	0.551268
1279	Dn_122_3.0	0.315806	0.130829	0.023147	0.560235
1280	Dn_122_3.4	0.125714	0.205714	0.025641	0.991488
1281	Dn_122_4.8	0.125551	0.164648	0.012651	0.611995
1282	Dn_122_4.1	0.156359	0.165694	0.011655	0.449865
1283	Dn_122_4.9	0.21645	0.177489	0.034632	0.901464
1284	Dn_122_4.13	0.161905	0.219048	0.034921	0.984662
1285	Dn_122_4.6	0.152975	0.152502	0.017428	0.747053
1286	Dn_122_4.5	0.126846	0.14987	0.012587	0.662111
1287	Dn_122_4.4	0.146116	0.185573	0.013855	0.510968
1288	Dn_122_4.3	0.141899	0.175419	0.011148	0.447859
1289	Dn_122_4.2	0.197689	0.244325	0.052762	1.09237
1290	Dn_122_5.19	0.173342	0.174593	0.03123	1.03191
1291	Dn_122_5.18	0.133798	0.159431	0.011996	0.56236
1292	Dn_122_5.3	0.155894	0.235741	0.038023	1.03462
1293	Dn_122_5.2	0.207168	0.180347	0.026358	0.705474
1294	Dn_122_5.16	0.160139	0.17624	0.016097	0.570352
1295	Dn_122_5.12	0.189655	0.170498	0.017241	0.533186
1296	Dn_122_5.20	0.157303	0.216693	0.032051	0.940285
1297	Dn_122_5.9	0.165829	0.136516	0.020938	0.924892
1298	Dn_122_5.10	0.272109	0.204082	0.088435	1.59249
1299	Dn_122_5.11	0.253676	0.275735	0.102564	1.4663
1300	Dn_1221_0.4	0.147939	0.158852	0.016956	0.721519
1301	Dn_1221_0.1	0.269724	0.300742	0.110215	1.35871
1302	Dn_1222_0.4	0.133843	0.141491	0.013384	0.706743
1303	Dn_1222_0.6	0.137681	0.175725	0.009058	0.37439
1304	Dn_1222_0.5	0.17737	0.17737	0.033639	1.06926
1305	Dn_1222_0.7	0.176125	0.144814	0.010753	0.421598
1306	Dn_1222_0.8	0.128938	0.154579	0.008791	0.441069
1307	Dn_1223_0.2	0.188811	0.205128	0.034965	0.902779
1308	Dn_1223_0.1	0.251975	0.253555	0.088258	1.38142
1309	Dn_1224_0.0	0.142857	0.195767	0.018519	0.662181
1310	Dn_1225_0.1	0.160079	0.250988	0.053254	1.32545
1311	Dn_1225_0.2	0.190083	0.225895	0.068871	1.60393
1312	Dn_1225_0.0	0.168471	0.201412	0.03338	0.98373
1313	Dn_1227_0.4	0.182971	0.177536	0.012681	0.390378
1314	Dn_1227_0.1	0.143503	0.142373	0.018079	0.884883
1315	Dn_1227_0.5	0.171473	0.196704	0.032407	0.960793
1316	Dn_1227_0.6	0.132648	0.157403	0.013999	0.670476
1317	Dn_1229_0.4	0.184718	0.166777	0.034529	1.12083
1318	Dn_1229_0.3	0.172043	0.168459	0.003584	0.123662
1319	Dn_123_0.0	0.171389	0.170007	0.033824	1.16085
1320	Dn_123_0.1	0.13925	0.179354	0.028571	1.14398
1321	Dn_123_0.3	0.23991	0.226457	0.071749	1.32063
1322	Dn_123_0.2	0.22807	0.315789	0.096491	1.33974
1323	Dn_123_1.0	0.223469	0.220017	0.061207	1.24488
1324	Dn_123_1.1	0.148065	0.179292	0.014011	0.527784
1325	Dn_123_1.5	0.129199	0.167959	0.033592	1.54801
1326	Dn_123_1.6	0.271756	0.326718	0.09697	1.09216
1327	Dn_123_1.2	0.179087	0.18602	0.034084	1.02312
1328	Dn_123_1.8	0.142077	0.161202	0.013661	0.59647
1329	Dn_123_2.5	0.249686	0.202008	0.031328	0.621112
1330	Dn_123_2.0	0.23444	0.238886	0.061055	1.09018
1331	Dn_123_2.2	0.295888	0.267254	0.079853	1.00981
1332	Dn_123_2.3	0.257253	0.226109	0.074659	1.28352
1333	Dn_123_2.1	0.174236	0.160198	0.023908	0.856541
1334	Dn_123_3.6	0.31433	0.288136	0.114022	1.25894
1335	Dn_123_3.1	0.243197	0.22449	0.076531	1.40179
1336	Dn_123_3.2	0.290196	0.32549	0.109804	1.16249
1337	Dn_123_4.1	0.263263	0.210496	0.042129	0.760234
1338	Dn_123_4.8	0.165508	0.168985	0.027046	0.967021
1339	Dn_123_4.10	0.200497	0.207677	0.054375	1.30588
1340	Dn_123_4.4	0.236209	0.236209	0.060734	1.08853
1341	Dn_123_4.9	0.173077	0.213942	0.033573	0.906681
1342	Dn_123_4.12	0.126932	0.162655	0.010129	0.490601
1343	Dn_123_5.0	0.207126	0.177289	0.041691	1.13534
1344	Dn_123_5.1	0.173846	0.212308	0.02192	0.593895
1345	Dn_123_5.4	0.215054	0.287634	0.034946	0.56495
1346	Dn_123_5.7	0.271213	0.23573	0.067468	1.05529
1347	Dn_1230_0.2	0.21971	0.190145	0.027682	0.662617
1348	Dn_1230_0.1	0.206989	0.174731	0.013333	0.368647
1349	Dn_1231_0.0	0.199356	0.233298	0.043786	0.941445
1350	Dn_1231_0.4	0.305493	0.276147	0.093093	1.10351
1351	Dn_1231_0.5	0.256611	0.277179	0.084066	1.18191
1352	Dn_1232_0.8	0.144876	0.186101	0.015312	0.567919
1353	Dn_1233_0.3	0.181349	0.186141	0.017273	0.511694
1354	Dn_1233_0.5	0.155792	0.197269	0.018715	0.608956
1355	Dn_1233_0.4	0.128302	0.175472	0	0
1356	Dn_1234_0.0	0.153374	0.185276	0.019608	0.690021
1357	Dn_1234_0.3	0.152027	0.13598	0.019426	0.939697
1358	Dn_1235_0.6	0.170251	0.171147	0.020554	0.705403
1359	Dn_1237_0.2	0.142403	0.227526	0.024662	0.761164
1360	Dn_1237_0.4	0.156452	0.232258	0.025765	0.709052
1361	Dn_1238_0.3	0.184828	0.155862	0.019284	0.669405
1362	Dn_1238_0.1	0.192157	0.188235	0.019608	0.542097
1363	Dn_1238_0.7	0.14604	0.174752	0.013827	0.541794
1364	Dn_1238_0.5	0.231061	0.185606	0.060606	1.41318
1365	Dn_1239_0.3	0.221692	0.173261	0.037415	0.974081
1366	Dn_1239_0.7	0.223156	0.215686	0.055089	1.14455
1367	Dn_1239_0.5	0.1744	0.1744	0.019139	0.629254
1368	Dn_124_1.0	0.165719	0.168373	0.040515	1.45201
1369	Dn_124_2.6	0.142857	0.146531	0.014676	0.701095
1370	Dn_124_2.7	0.158453	0.166402	0.016428	0.623054
1371	Dn_124_2.4	0.158561	0.182371	0.016203	0.560329
1372	Dn_124_2.11	0.134185	0.170394	0.023429	1.0247
1373	Dn_124_2.9	0.198947	0.194266	0.042056	1.08816
1374	Dn_124_2.10	0.221026	0.244205	0.064356	1.19232
1375	Dn_124_3.0	0.163285	0.173796	0.029534	1.04073
1376	Dn_124_3.2	0.133276	0.157743	0.010916	0.519232
1377	Dn_124_3.3	0.171927	0.180282	0.026897	0.867776
1378	Dn_124_3.10	0.139691	0.208763	0.019033	0.652657
1379	Dn_124_4.7	0.154655	0.202703	0.015015	0.478962
1380	Dn_124_4.9	0.143347	0.148834	0.011999	0.562412
1381	Dn_124_4.12	0.159432	0.155676	0.01709	0.688565
1382	Dn_124_4.5	0.140655	0.178227	0.013487	0.538005
1383	Dn_124_4.13	0.135324	0.14839	0.011194	0.55745
1384	Dn_124_4.4	0.27023	0.29093	0.09857	1.25378
1385	Dn_124_4.1	0.152157	0.160232	0.016402	0.672753
1386	Dn_124_5.2	0.274457	0.293478	0.111111	1.37945
1387	Dn_124_5.10	0.134898	0.187567	0.014153	0.559354
1388	Dn_124_5.9	0.159303	0.172371	0.039826	1.45037
1389	Dn_124_5.4	0.25896	0.147977	0.021915	0.571893
1390	Dn_124_5.5	0.161446	0.236145	0.031175	0.817712
1391	Dn_124_5.8	0.328383	0.113861	0.026403	0.706151
1392	Dn_1240_0.0	0.140971	0.181005	0.01147	0.449514
1393	Dn_1240_0.1	0.218192	0.226313	0.047002	0.951849
1394	Dn_1241_0.0	0.154192	0.188623	0.037369	1.28486
1395	Dn_1242_0.1	0.153922	0.183333	0.021569	0.764344
1396	Dn_1242_0.3	0.143631	0.197832	0.02439	0.858355
1397	Dn_1242_0.2	0.166667	0.206597	0.026042	0.756312
1398	Dn_1242_0.0	0.186139	0.146535	0.02275	0.83407
1399	Dn_1244_0.0	0.27323	0.25	0.087196	1.27652
1400	Dn_1245_0.0	0.230392	0.254902	0.088235	1.50245
1401	Dn_1245_0.1	0.218391	0.268966	0.071264	1.21322
1402	Dn_1245_0.2	0.137102	0.169591	0.013619	0.585732
1403	Dn_1247_0.1	0.168872	0.152529	0.017843	0.69272
1404	Dn_1247_0.8	0.143596	0.164083	0.00646	0.274174
1405	Dn_1247_0.5	0.162281	0.16557	0.013115	0.488111
1406	Dn_1247_0.0	0.195489	0.206767	0.052434	1.29721
1407	Dn_1248_0.9	0.215873	0.216667	0.046032	0.984167
1408	Dn_1248_0.3	0.173225	0.192221	0.02578	0.774233
1409	Dn_1248_0.4	0.184729	0.204433	0.054121	1.43311
1410	Dn_1248_0.13	0.179814	0.184241	0.019608	0.591866
1411	Dn_1248_0.16	0.148284	0.170343	0.012255	0.485171
1412	Dn_1248_0.14	0.126821	0.164524	0.010283	0.492833
1413	Dn_1248_0.6	0.192432	0.271337	0.048309	0.925213
1414	Dn_125_0.1	0.284982	0.237363	0.093567	1.38322
1415	Dn_125_1.0	0.1414	0.184228	0.019035	0.730715
1416	Dn_125_1.6	0.155291	0.187815	0.028833	0.988583
1417	Dn_125_1.5	0.238426	0.243056	0.020833	0.359494
1418	Dn_125_1.8	0.140294	0.174551	0.009756	0.398392
1419	Dn_125_1.7	0.162441	0.184038	0.026291	0.879435
1420	Dn_125_2.1	0.192661	0.251376	0.053571	1.10615
1421	Dn_125_2.0	0.220411	0.256643	0.071256	1.25968
1422	Dn_125_4.2	0.299931	0.293754	0.104938	1.19104
1423	Dn_125_5.3	0.16	0.148571	0.011429	0.480789
1424	Dn_125_5.20	0.186834	0.201839	0.04686	1.24263
1425	Dn_125_5.17	0.170749	0.167867	0.026638	0.929347
1426	Dn_125_5.18	0.170306	0.177584	0.011645	0.38504
1427	Dn_125_5.0	0.256438	0.263948	0.087889	1.29848
1428	Dn_125_5.19	0.174472	0.191001	0.017447	0.523551
1429	Dn_125_5.23	0.165182	0.221053	0.034818	0.953553
1430	Dn_125_5.21	0.140713	0.168962	0.018868	0.793602
1431	Dn_125_5.25	0.134969	0.159509	0.010028	0.465795
1432	Dn_125_5.24	0.157294	0.187449	0.015485	0.525189
1433	Dn_125_5.26	0.136172	0.153035	0.012211	0.585966
1434	Dn_125_5.31	0.181915	0.162234	0.012759	0.432321
1435	Dn_125_5.30	0.149047	0.174466	0.015287	0.587879
1436	Dn_125_5.28	0.166879	0.15414	0.022901	0.890302
1437	Dn_125_5.27	0.125	0.175926	0.011574	0.526312
1438	Dn_125_5.29	0.137476	0.222222	0.028195	0.922907
1439	Dn_1250_0.5	0.179158	0.223412	0.024217	0.605031
1440	Dn_1250_0.6	0.223242	0.136595	0.023445	0.768846
1441	Dn_1251_0.0	0.162162	0.202237	0.022284	0.679491
1442	Dn_1253_0.4	0.119658	0.17094	0.017094	0.835715
1443	Dn_1254_0.2	0.219697	0.25	0.062121	1.13103
1444	Dn_1254_0.1	0.249275	0.278261	0.075362	1.08648
1445	Dn_1254_0.0	0.163842	0.223164	0.042373	1.15888
1446	Dn_1256_0.1	0.120872	0.153236	0.008581	0.463288
1447	Dn_1256_0.0	0.125256	0.157679	0.009543	0.483184
1448	Dn_1256_0.2	0.153511	0.165409	0.022622	0.890907
1449	Dn_1256_0.3	0.120453	0.113894	0.008923	0.650418
1450	Dn_1258_0.0	0.133333	0.168627	0.009586	0.426356
1451	Dn_1259_0.0	0.14557	0.335443	0.029536	0.604869
1452	Dn_126_0.0	0.180328	0.153005	0.013661	0.495124
1453	Dn_126_0.6	0.159655	0.142423	0.012146	0.534159
1454	Dn_126_0.7	0.168614	0.171953	0.031667	1.0922
1455	Dn_126_0.5	0.199751	0.255756	0.062035	1.21429
1456	Dn_126_1.6	0.110415	0.133908	0.00626	0.423389
1457	Dn_126_1.7	0.209524	0.230476	0.059048	1.22277
1458	Dn_126_1.5	0.163238	0.171201	0.029841	1.06779
1459	Dn_126_1.9	0.214615	0.223173	0.071848	1.50007
1460	Dn_126_1.8	0.196106	0.235049	0.063624	1.38029
1461	Dn_126_1.11	0.121304	0.178636	0.016817	0.776076
1462	Dn_126_2.0	0.16035	0.204082	0.040777	1.24607
1463	Dn_126_2.3	0.148148	0.17284	0.015115	0.590294
1464	Dn_126_2.1	0.24055	0.261168	0.082474	1.31278
1465	Dn_126_2.2	0.174071	0.184044	0.032609	1.01786
1466	Dn_126_5.5	0.166667	0.176313	0.022484	0.765138
1467	Dn_126_5.4	0.251185	0.196682	0.049645	1.00489
1468	Dn_126_5.6	0.216389	0.192702	0.046735	1.12078
1469	Dn_126_5.7	0.220065	0.250809	0.048544	0.879511
1470	Dn_126_5.8	0.162958	0.167265	0.014337	0.52599
1471	Dn_126_5.9	0.141557	0.142922	0.011358	0.561399
1472	Dn_1260_0.5	0.192146	0.202665	0.021663	0.556299
1473	Dn_1260_0.1	0.152943	0.189162	0.023766	0.821472
1474	Dn_1260_0.9	0.264493	0.199275	0.043478	0.824902
1475	Dn_1262_0.1	0.133672	0.211506	0.027073	0.957576
1476	Dn_1262_0.10	0.175926	0.188272	0.024691	0.745458
1477	Dn_1263_0.3	0.201493	0.216418	0.052239	1.19796
1478	Dn_1263_0.4	0.223275	0.248985	0.070175	1.26232
1479	Dn_1264_0.0	0.154263	0.17862	0.018945	0.687548
1480	Dn_1266_0.1	0.294404	0.240876	0.07056	0.994996
1481	Dn_1266_0.0	0.203518	0.266332	0.067669	1.24843
1482	Dn_1268_0.1	0.157611	0.183064	0.017123	0.593459
1483	Dn_1268_0.0	0.168646	0.194774	0.026128	0.795425
1484	Dn_1268_0.2	0.204771	0.176215	0.023308	0.645942
1485	Dn_1269_0.0	0.169492	0.141243	0.014124	0.589986
1486	Dn_1269_0.6	0.202381	0.136054	0.017007	0.617656
1487	Dn_1269_0.3	0.115942	0.164994	0.008919	0.466238
1488	Dn_127_0.0	0.258543	0.234687	0.072095	1.18818
1489	Dn_127_0.1	0.163005	0.164323	0.024038	0.897427
1490	Dn_127_0.2	0.172945	0.219178	0.022222	0.586244
1491	Dn_127_0.7	0.203704	0.239057	0.047138	0.967988
1492	Dn_127_1.0	0.178683	0.250784	0.037559	0.838168
1493	Dn_127_2.1	0.165975	0.160443	0.017981	0.675228
1494	Dn_127_3.6	0.145842	0.155871	0.017119	0.753062
1495	Dn_127_3.0	0.200553	0.200553	0.047026	1.16918
1496	Dn_127_3.7	0.185109	0.216649	0.057881	1.44328
1497	Dn_127_3.9	0.124748	0.150905	0.014726	0.782254
1498	Dn_127_3.8	0.171429	0.195671	0.019048	0.567857
1499	Dn_127_3.10	0.183371	0.211845	0.018203	0.468591
1500	Dn_127_4.15	0.135838	0.160405	0.02235	1.02574
1501	Dn_127_4.14	0.178152	0.195618	0.026324	0.755357
1502	Dn_127_4.16	0.130835	0.149901	0.01117	0.569541
1503	Dn_127_4.13	0.174195	0.174898	0.024174	0.793465
1504	Dn_127_4.17	0.129199	0.122739	0.009044	0.57032
1505	Dn_127_4.11	0.177534	0.212395	0.029014	0.769452
1506	Dn_127_4.19	0.148392	0.17617	0.038574	1.47554
1507	Dn_127_4.24	0.229543	0.245484	0.055202	0.979642
1508	Dn_127_4.20	0.161786	0.176715	0.021795	0.762329
1509	Dn_127_4.18	0.150904	0.181818	0.015703	0.572328
1510	Dn_127_4.9	0.135593	0.15357	0.009759	0.468664
1511	Dn_127_4.21	0.165529	0.167235	0.020408	0.737224
1512	Dn_127_5.7	0.205716	0.222411	0.063824	1.39495
1513	Dn_127_5.3	0.130236	0.140137	0.008365	0.458334
1514	Dn_127_5.8	0.217284	0.283951	0.061728	1.00049
1515	Dn_127_5.9	0.157068	0.21815	0.024433	0.713073
1516	Dn_127_5.4	0.133421	0.158273	0.009144	0.433017
1517	Dn_127_5.5	0.141047	0.168074	0.016007	0.67522
1518	Dn_127_5.13	0.128199	0.168142	0.013614	0.631575
1519	Dn_1270_0.1	0.214095	0.249777	0.065954	1.23334
1520	Dn_1270_0.0	0.15427	0.231405	0.044077	1.23469
1521	Dn_1271_0.1	0.14792	0.159132	0.013353	0.567276
1522	Dn_1272_0.2	0.18589	0.164054	0.030235	0.991442
1523	Dn_1273_0.3	0.152955	0.158749	0.018519	0.762681
1524	Dn_1273_0.10	0.147692	0.166154	0.010753	0.438189
1525	Dn_1273_0.9	0.148681	0.18705	0.026379	0.948517
1526	Dn_1273_0.8	0.151961	0.228758	0.03268	0.940099
1527	Dn_1273_0.7	0.145985	0.182482	0.012165	0.45665
1528	Dn_1274_0.0	0.136816	0.228856	0.037313	1.19168
1529	Dn_1276_0.3	0.137584	0.191275	0.026801	1.01842
1530	Dn_1276_0.2	0.207207	0.213213	0.036036	0.815677
1531	Dn_1276_0.4	0.208999	0.232221	0.050725	1.04514
1532	Dn_128_1.1	0.166046	0.178332	0.031646	1.06871
1533	Dn_128_1.0	0.225506	0.231579	0.063434	1.21469
1534	Dn_128_1.2	0.34713	0.29239	0.116	1.14289
1535	Dn_128_2.9	0.149166	0.172273	0.018134	0.705678
1536	Dn_128_2.8	0.170843	0.191344	0.029478	0.90175
1537	Dn_128_2.12	0.141361	0.148093	0.008969	0.42843
1538	Dn_128_2.13	0.190769	0.272308	0.051538	0.992109
1539	Dn_128_2.11	0.140505	0.186608	0.022989	0.876795
1540	Dn_128_2.10	0.153476	0.187701	0.030481	1.05809
1541	Dn_128_2.14	0.140714	0.148214	0.012121	0.581182
1542	Dn_128_3.0	0.31018	0.238323	0.090909	1.22978
1543	Dn_128_4.4	0.15142	0.177708	0.018927	0.703383
1544	Dn_128_4.8	0.256311	0.349515	0.114341	1.27635
1545	Dn_128_4.5	0.132706	0.206897	0.020899	0.761168
1546	Dn_128_4.3	0.134255	0.12856	0.017087	0.989987
1547	Dn_128_4.1	0.147355	0.177162	0.018037	0.690922
1548	Dn_128_4.2	0.117552	0.165862	0.020096	1.0307
1549	Dn_128_5.1	0.197597	0.265688	0.042667	0.812718
1550	Dn_128_5.0	0.163814	0.254279	0.034188	0.820752
1551	Dn_128_5.11	0.167919	0.161561	0.03116	1.14858
1552	Dn_128_5.8	0.268783	0.187831	0.037447	0.741734
1553	Dn_128_5.10	0.168511	0.160831	0.027021	0.997019
1554	Dn_1281_0.3	0.153042	0.191065	0.014245	0.487159
1555	Dn_1283_0.1	0.203488	0.238372	0.077071	1.5889
1556	Dn_1284_0.4	0.142857	0.196429	0.020833	0.742411
1557	Dn_1285_0.1	0.160856	0.162652	0.023492	0.89789
1558	Dn_1285_0.3	0.153781	0.185889	0.014364	0.50248
1559	Dn_1285_0.4	0.132075	0.166667	0.012579	0.571447
1560	Dn_1286_0.0	0.202899	0.217391	0.047101	1.06785
1561	Dn_129_0.0	0.149176	0.15762	0.015237	0.648021
1562	Dn_129_0.4	0.131528	0.148936	0.01094	0.558469
1563	Dn_129_0.3	0.188153	0.212544	0.034722	0.86825
1564	Dn_129_0.2	0.159821	0.208036	0.03033	0.912221
1565	Dn_129_0.1	0.176273	0.185227	0.035255	1.07977
1566	Dn_129_1.2	0.172414	0.20544	0.049976	1.41093
1567	Dn_129_1.8	0.215263	0.163427	0.036638	1.04145
1568	Dn_129_1.1	0.205357	0.220238	0.050863	1.12461
1569	Dn_129_1.0	0.18746	0.188733	0.034318	0.969986
1570	Dn_129_1.4	0.246027	0.181182	0.051965	1.16577
1571	Dn_129_1.3	0.259536	0.177446	0.052936	1.14944
1572	Dn_129_2.0	0.242359	0.236606	0.081926	1.42869
1573	Dn_129_2.1	0.256567	0.190893	0.069116	1.4112
1574	Dn_129_2.2	0.231865	0.187824	0.05168	1.18669
1575	Dn_129_2.3	0.254676	0.305036	0.074713	0.961739
1576	Dn_129_3.8	0.262391	0.233236	0.064047	1.04654
1577	Dn_129_3.0	0.177885	0.173077	0.014423	0.468465
1578	Dn_129_3.2	0.174219	0.185938	0.018735	0.578349
1579	Dn_129_3.14	0.243478	0.241107	0.040284	0.686219
1580	Dn_129_3.4	0.154317	0.163503	0.009786	0.387852
1581	Dn_129_3.3	0.164321	0.18672	0.022178	0.722834
1582	Dn_129_3.5	0.201959	0.192916	0.027715	0.71135
1583	Dn_129_3.6	0.157895	0.209243	0.012821	0.388063
1584	Dn_129_4.0	0.152333	0.158844	0.011653	0.481585
1585	Dn_129_4.5	0.181395	0.207752	0.048062	1.27536
1586	Dn_129_4.1	0.237104	0.24363	0.068591	1.1874
1587	Dn_129_5.0	0.189189	0.222008	0.04817	1.14686
1588	Dn_1290_0.2	0.131754	0.216114	0.014205	0.498878
1589	Dn_1292_0.6	0.240683	0.299689	0.062112	0.861111
1590	Dn_1293_0.4	0.159381	0.160726	0.016129	0.629629
1591	Dn_1293_0.7	0.13998	0.173212	0.007049	0.290726
1592	Dn_1293_0.8	0.141705	0.16129	0.017241	0.754345
1593	Dn_1293_0.9	0.148387	0.16129	0.010753	0.44929
1594	Dn_1294_0.0	0.179185	0.179698	0.02328	0.723
1595	Dn_1294_0.3	0.129512	0.161359	0.014862	0.711171
1596	Dn_1299_0.1	0.214286	0.247253	0.065574	1.23765
1597	Dn_1299_0.3	0.291181	0.271215	0.094527	1.19696
1598	Dn_13_0.3	0.181211	0.176101	0.03967	1.24313
1599	Dn_13_1.6	0.144144	0.209459	0.019144	0.63407
1600	Dn_13_1.20	0.162493	0.192861	0.022352	0.713243
1601	Dn_13_1.18	0.160265	0.174581	0.011867	0.424136
1602	Dn_13_1.17	0.158696	0.184239	0.026087	0.89223
1603	Dn_13_1.15	0.189189	0.182788	0.041222	1.19203
1604	Dn_13_1.14	0.16443	0.176734	0.034676	1.19324
1605	Dn_13_1.16	0.141204	0.194444	0.008102	0.295087
1606	Dn_13_1.24	0.1456	0.156267	0.025853	1.13627
1607	Dn_13_1.23	0.147118	0.146894	0.01278	0.591372
1608	Dn_13_1.21	0.148571	0.172857	0.022857	0.890017
1609	Dn_13_1.22	0.155894	0.13346	0.008745	0.420319
1610	Dn_13_1.25	0.14878	0.166602	0.012398	0.500181
1611	Dn_13_2.6	0.169617	0.158996	0.035037	1.29919
1612	Dn_13_2.4	0.169683	0.164404	0.013941	0.499739
1613	Dn_13_2.5	0.140594	0.170297	0.011881	0.496226
1614	Dn_13_2.8	0.197133	0.16129	0.017921	0.563632
1615	Dn_13_2.0	0.164641	0.190608	0.018764	0.597924
1616	Dn_13_3.10	0.172609	0.170989	0.023482	0.795616
1617	Dn_13_3.9	0.179445	0.187602	0.036896	1.096
1618	Dn_13_3.0	0.154937	0.187595	0.030602	1.05287
1619	Dn_13_3.12	0.173084	0.198404	0.048823	1.42173
1620	Dn_13_3.11	0.132203	0.20678	0.027119	0.992028
1621	Dn_13_4.9	0.187328	0.18595	0.029614	0.850155
1622	Dn_13_4.7	0.170917	0.194183	0.035221	1.06122
1623	Dn_13_4.8	0.197525	0.154455	0.030079	0.985915
1624	Dn_13_4.10	0.144737	0.156015	0.022556	0.998887
1625	Dn_13_4.11	0.150262	0.187351	0.02754	0.97827
1626	Dn_13_4.13	0.181862	0.205982	0.049086	1.31035
1627	Dn_13_4.12	0.157835	0.208568	0.030405	0.923621
1628	Dn_13_5.3	0.171605	0.173251	0.032908	1.10687
1629	Dn_13_5.0	0.135187	0.161074	0.014833	0.681191
1630	Dn_13_5.4	0.15275	0.159136	0.015671	0.644684
1631	Dn_13_5.1	0.184859	0.223592	0.029903	0.723466
1632	Dn_13_5.2	0.148917	0.200361	0.040504	1.3575
1633	Dn_13_5.5	0.2	0.195	0.029851	0.76541
1634	Dn_13_6.1	0.139403	0.210526	0.012766	0.434988
1635	Dn_13_6.5	0.15031	0.151343	0.023724	1.04289
1636	Dn_13_6.7	0.162285	0.166818	0.012693	0.46886
1637	Dn_13_6.3	0.147911	0.18032	0.020474	0.767641
1638	Dn_13_6.6	0.146403	0.179137	0.012945	0.49359
1639	Dn_13_7.6	0.178288	0.185349	0.03348	1.01315
1640	Dn_13_7.7	0.135747	0.184389	0.00565	0.225727
1641	Dn_13_7.8	0.182171	0.167959	0.01287	0.420626
1642	Dn_13_7.9	0.141753	0.148196	0.01287	0.612646
1643	Dn_13_7.12	0.136276	0.144594	0.01278	0.648576
1644	Dn_13_7.13	0.163906	0.185894	0.013984	0.458956
1645	Dn_13_7.11	0.122144	0.146749	0.012291	0.685709
1646	Dn_13_8.9	0.115785	0.122865	0.00416	0.292424
1647	Dn_13_8.10	0.196289	0.179221	0.03668	1.04266
1648	Dn_13_8.12	0.158436	0.1893	0.015432	0.514538
1649	Dn_13_8.11	0.144476	0.155807	0.016949	0.752942
1650	Dn_13_8.17	0.15873	0.197531	0.022928	0.73126
1651	Dn_13_8.14	0.11891	0.138816	0.008338	0.505131
1652	Dn_13_8.6	0.152404	0.159615	0.014423	0.592906
1653	Dn_13_8.0	0.162712	0.179661	0.035593	1.21756
1654	Dn_13_8.16	0.182182	0.209209	0.037962	0.996009
1655	Dn_13_9.0	0.303665	0.257292	0.07997	1.02354
1656	Dn_13_10.1	0.271127	0.124413	0.029343	0.869893
1657	Dn_13_11.2	0.274172	0.26755	0.089947	1.22619
1658	Dn_130_0.4	0.129944	0.163842	0.029661	1.39317
1659	Dn_130_0.1	0.164207	0.142066	0.038745	1.66086
1660	Dn_130_0.2	0.130592	0.168549	0.013104	0.595335
1661	Dn_130_0.0	0.157095	0.189189	0.022785	0.766639
1662	Dn_130_0.3	0.201878	0.183099	0.032864	0.889089
1663	Dn_130_0.17	0.172529	0.20938	0.023451	0.649178
1664	Dn_130_0.9	0.183447	0.184421	0.017137	0.50654
1665	Dn_130_0.5	0.143322	0.175896	0.015195	0.602743
1666	Dn_130_0.8	0.160601	0.179984	0.016607	0.574525
1667	Dn_130_0.7	0.135838	0.147399	0.015896	0.793911
1668	Dn_130_0.6	0.133838	0.140783	0.009154	0.485827
1669	Dn_130_1.3	0.184733	0.208086	0.046706	1.21503
1670	Dn_130_1.8	0.149687	0.163986	0.019214	0.782757
1671	Dn_130_1.2	0.330918	0.338164	0.148148	1.32388
1672	Dn_130_1.6	0.148543	0.162047	0.02381	0.989159
1673	Dn_130_1.7	0.136802	0.152216	0.017341	0.832763
1674	Dn_130_1.4	0.227564	0.273237	0.089744	1.44332
1675	Dn_130_1.5	0.126667	0.184444	0.026667	1.14142
1676	Dn_130_2.0	0.210498	0.251473	0.059973	1.13296
1677	Dn_130_2.6	0.207134	0.239364	0.070907	1.43014
1678	Dn_130_3.3	0.238511	0.231485	0.062476	1.13157
1679	Dn_130_4.9	0.171569	0.175245	0.017157	0.570633
1680	Dn_130_4.7	0.186345	0.189558	0.028916	0.818612
1681	Dn_130_4.11	0.191191	0.206206	0.03003	0.761705
1682	Dn_130_4.12	0.170393	0.193656	0.026578	0.805452
1683	Dn_130_4.10	0.177115	0.175492	0.039959	1.28559
1684	Dn_130_4.6	0.376812	0.251208	0.131125	1.38525
1685	Dn_1300_0.7	0.164038	0.208202	0.015723	0.460369
1686	Dn_1300_0.8	0.238806	0.20709	0.072626	1.46855
1687	Dn_1300_0.9	0.165842	0.235149	0.032099	0.823102
1688	Dn_1300_0.10	0.1494	0.199564	0.026059	0.874027
1689	Dn_1300_0.11	0.155771	0.184019	0.028249	0.985494
1690	Dn_1301_0.0	0.151476	0.139923	0.006386	0.301298
1691	Dn_1301_0.1	0.158999	0.164649	0.016142	0.6166
1692	Dn_1301_0.8	0.150685	0.178082	0.030612	1.14078
1693	Dn_1301_0.9	0.156069	0.137765	0.007707	0.358451
1694	Dn_1302_0.4	0.186992	0.182927	0.020325	0.594196
1695	Dn_1302_0.1	0.149351	0.174892	0.011255	0.430891
1696	Dn_1302_0.2	0.135229	0.17655	0.015822	0.66271
1697	Dn_1306_0.1	0.212903	0.246452	0.058027	1.1059
1698	Dn_1307_0.3	0.220104	0.2513	0.053541	0.967979
1699	Dn_1308_0.0	0.153541	0.153046	0.017335	0.737696
1700	Dn_1308_0.2	0.148148	0.171171	0.013013	0.513158
1701	Dn_1308_0.10	0.163043	0.175725	0.030797	1.07491
1702	Dn_1308_0.8	0.248366	0.272876	0.053659	0.791745
1703	Dn_1309_0.1	0.299559	0.353891	0.124269	1.17222
1704	Dn_131_2.4	0.134474	0.148533	0.020122	1.00742
1705	Dn_131_2.3	0.276151	0.246165	0.061367	0.902739
1706	Dn_131_3.1	0.132353	0.17402	0.011029	0.478854
1707	Dn_131_3.0	0.154874	0.166254	0.023727	0.921493
1708	Dn_131_3.10	0.137634	0.192473	0.016129	0.608852
1709	Dn_131_3.2	0.160513	0.167692	0.026585	0.987675
1710	Dn_131_3.3	0.207729	0.187088	0.03206	0.824936
1711	Dn_131_3.4	0.11014	0.243007	0.019197	0.717248
1712	Dn_131_4.6	0.202899	0.233696	0.023297	0.491325
1713	Dn_131_4.3	0.239756	0.24031	0.056385	0.978638
1714	Dn_131_4.4	0.210239	0.216203	0.043738	0.962241
1715	Dn_131_4.1	0.184894	0.266381	0.042857	0.870153
1716	Dn_131_4.2	0.319973	0.258152	0.105227	1.27391
1717	Dn_131_4.7	0.273539	0.321429	0.090835	1.03312
1718	Dn_131_5.0	0.195223	0.19756	0.043546	1.12906
1719	Dn_131_5.2	0.304251	0.296048	0.10962	1.21701
1720	Dn_131_5.8	0.2886	0.209235	0.067821	1.12314
1721	Dn_1313_0.0	0.226983	0.159815	0.042245	1.16457
1722	Dn_1314_0.1	0.175439	0.201754	0.055556	1.56958
1723	Dn_1314_0.0	0.172374	0.167731	0.030145	1.04263
1724	Dn_1314_0.3	0.253219	0.197425	0.064103	1.28227
1725	Dn_1315_0.0	0.160365	0.202086	0.016927	0.522317
1726	Dn_1315_0.4	0.130695	0.188249	0.01137	0.462135
1727	Dn_1315_0.5	0.229993	0.247657	0.044996	0.789967
1728	Dn_1317_0.4	0.170956	0.198529	0.018315	0.539633
1729	Dn_1317_0.5	0.14741	0.186397	0.022424	0.816107
1730	Dn_1317_0.2	0.155925	0.173943	0.015183	0.559803
1731	Dn_1317_0.6	0.179567	0.216718	0.018519	0.475878
1732	Dn_1318_0.0	0.163957	0.218157	0.03252	0.909183
1733	Dn_1318_0.1	0.142857	0.175202	0.024194	0.966645
1734	Dn_132_0.8	0.116858	0.183908	0.015326	0.713132
1735	Dn_132_0.6	0.192535	0.190715	0.0495	1.34806
1736	Dn_132_0.7	0.14147	0.174757	0.019391	0.784334
1737	Dn_132_0.10	0.186312	0.2218	0.025349	0.613421
1738	Dn_132_0.11	0.119515	0.134527	0.011521	0.716569
1739	Dn_132_0.12	0.154589	0.190821	0.014493	0.491308
1740	Dn_132_1.0	0.134615	0.140144	0.012218	0.647638
1741	Dn_132_1.1	0.146	0.222	0.011976	0.369493
1742	Dn_132_1.2	0.147132	0.229426	0.007463	0.221087
1743	Dn_132_1.3	0.127032	0.14518	0.008689	0.47114
1744	Dn_132_2.1	0.286458	0.348958	0.130208	1.30258
1745	Dn_132_2.0	0.213284	0.22952	0.042035	0.858682
1746	Dn_132_2.4	0.208255	0.206379	0.04409	1.02584
1747	Dn_132_3.3	0.242069	0.226897	0.072902	1.32731
1748	Dn_132_3.4	0.213483	0.197753	0.029083	0.688895
1749	Dn_132_4.0	0.269663	0.303371	0.101124	1.23611
1750	Dn_132_5.0	0.161597	0.188783	0.025066	0.821654
1751	Dn_1323_0.3	0.224327	0.153539	0.030876	0.896439
1752	Dn_1323_0.4	0.144407	0.129817	0.016039	0.855574
1753	Dn_1323_0.5	0.191257	0.211749	0.042776	1.05624
1754	Dn_1325_0.1	0.093415	0.143951	0.007657	0.569413
1755	Dn_1325_0.0	0.147651	0.201342	0.020134	0.677266
1756	Dn_1327_0.0	0.163006	0.171303	0.031707	1.1355
1757	Dn_1329_0.5	0.14311	0.171378	0.017637	0.719117
1758	Dn_1329_0.13	0.142012	0.201183	0.01773	0.620572
1759	Dn_1329_0.17	0.235451	0.256331	0.054377	0.900977
1760	Dn_1329_0.15	0.223413	0.293487	0.053366	0.813893
1761	Dn_1329_0.9	0.257068	0.318869	0.076772	0.936575
1762	Dn_133_0.6	0.152055	0.189041	0.013689	0.476228
1763	Dn_133_0.7	0.229765	0.251305	0.07045	1.2201
1764	Dn_133_0.0	0.179245	0.207547	0.022013	0.591719
1765	Dn_133_0.1	0.284615	0.184615	0.076923	1.46397
1766	Dn_133_0.8	0.146784	0.154971	0.01285	0.564903
1767	Dn_133_0.9	0.170151	0.157375	0.024913	0.93037
1768	Dn_133_1.1	0.202385	0.214919	0.059921	1.37761
1769	Dn_133_1.0	0.190212	0.201816	0.050779	1.32279
1770	Dn_133_1.4	0.219753	0.204938	0.059259	1.31582
1771	Dn_133_1.2	0.158345	0.155492	0.017094	0.694275
1772	Dn_133_2.3	0.208208	0.2002	0.049049	1.17671
1773	Dn_133_2.2	0.18711	0.227651	0.047767	1.1214
1774	Dn_133_2.1	0.141085	0.176744	0.013178	0.528474
1775	Dn_133_3.2	0.32002	0.276086	0.100798	1.14085
1776	Dn_133_3.4	0.194757	0.206461	0.027583	0.685978
1777	Dn_133_3.5	0.151823	0.180514	0.022714	0.828791
1778	Dn_133_3.3	0.280503	0.193711	0.074214	1.36582
1779	Dn_133_3.6	0.14	0.166667	0.026667	1.14287
1780	Dn_133_4.0	0.265416	0.339142	0.104418	1.16002
1781	Dn_133_4.1	0.304749	0.253298	0.110818	1.43561
1782	Dn_133_5.1	0.26278	0.24843	0.070789	1.08435
1783	Dn_1330_0.0	0.15625	0.164063	0.029948	1.16825
1784	Dn_1331_0.1	0.140351	0.179825	0.026316	1.04269
1785	Dn_1331_0.2	0.240331	0.233425	0.090909	1.6205
1786	Dn_1331_0.10	0.141383	0.161408	0.010889	0.477162
1787	Dn_1331_0.3	0.239645	0.218935	0.100295	1.91159
1788	Dn_1331_0.4	0.113636	0.207386	0.019774	0.839072
1789	Dn_1331_0.5	0.13449	0.171367	0.017316	0.751329
1790	Dn_1331_0.6	0.207383	0.225841	0.049946	1.06641
1791	Dn_1331_0.7	0.215447	0.235772	0.091463	1.80058
1792	Dn_1332_0.0	0.278339	0.250281	0.103255	1.48221
1793	Dn_1334_0.2	0.248485	0.268182	0.089394	1.34146
1794	Dn_1334_0.1	0.215671	0.280838	0.048837	0.806309
1795	Dn_1335_0.5	0.208955	0.21981	0.047425	1.03254
1796	Dn_1335_0.1	0.122266	0.15507	0.006958	0.366987
1797	Dn_1335_0.8	0.171602	0.175254	0.023491	0.781108
1798	Dn_1335_0.2	0.224168	0.274956	0.060764	0.985847
1799	Dn_1335_0.3	0.18267	0.210773	0.058275	1.51356
1800	Dn_1336_0.2	0.221258	0.238621	0.045741	0.866359
1801	Dn_1337_0.0	0.192	0.226667	0.045333	1.04166
1802	Dn_134_0.0	0.129909	0.148792	0.007553	0.390752
1803	Dn_134_0.9	0.172076	0.202988	0.017517	0.501498
1804	Dn_134_0.3	0.160354	0.150253	0.012626	0.524038
1805	Dn_134_0.4	0.132542	0.140618	0.009501	0.509771
1806	Dn_134_0.5	0.200877	0.182456	0.040351	1.10095
1807	Dn_134_0.7	0.182312	0.168348	0.028704	0.935232
1808	Dn_134_0.2	0.181118	0.249518	0.023055	0.510154
1809	Dn_134_0.6	0.135626	0.129895	0.007641	0.433725
1810	Dn_134_1.1	0.221095	0.254767	0.073428	1.30359
1811	Dn_134_1.0	0.250728	0.266376	0.088064	1.31856
1812	Dn_134_3.3	0.180679	0.22611	0.050626	1.23921
1813	Dn_134_3.1	0.281746	0.186508	0.031746	0.604135
1814	Dn_1340_0.4	0.15748	0.141732	0.018373	0.823165
1815	Dn_1340_0.5	0.145116	0.162791	0.013928	0.58958
1816	Dn_1340_0.7	0.138577	0.121099	0.002497	0.148794
1817	Dn_1340_0.8	0.167551	0.174375	0.016667	0.570461
1818	Dn_1340_0.6	0.142857	0.162202	0.020741	0.895101
1819	Dn_1341_0.0	0.161134	0.238057	0.026699	0.696028
1820	Dn_1341_0.1	0.157854	0.222989	0.013761	0.390941
1821	Dn_1342_0.1	0.191638	0.202091	0.031286	0.807833
1822	Dn_1346_0.4	0.235386	0.246277	0.059111	1.01968
1823	Dn_1346_0.1	0.164011	0.172446	0.014981	0.529681
1824	Dn_1348_0.1	0.172861	0.214347	0.020725	0.559345
1825	Dn_1349_0.0	0.279739	0.262745	0.099346	1.35165
1826	Dn_135_0.5	0.174603	0.170111	0.038266	1.28834
1827	Dn_135_0.6	0.158172	0.135325	0.012281	0.573754
1828	Dn_135_0.4	0.225191	0.242748	0.056445	1.03257
1829	Dn_135_0.7	0.171132	0.174157	0.030656	1.02859
1830	Dn_135_0.3	0.199809	0.25717	0.065903	1.28254
1831	Dn_135_4.0	0.258149	0.226858	0.074219	1.26733
1832	Dn_135_5.14	0.177788	0.196454	0.029837	0.854263
1833	Dn_135_5.15	0.135729	0.124251	0.006487	0.384655
1834	Dn_135_5.6	0.133333	0.176471	0.015686	0.666655
1835	Dn_135_5.16	0.166038	0.165816	0.025522	0.927002
1836	Dn_135_5.13	0.140802	0.138746	0.010256	0.524987
1837	Dn_135_5.1	0.131068	0.149272	0.006061	0.309791
1838	Dn_135_5.18	0.207723	0.249196	0.062411	1.20569
1839	Dn_135_5.19	0.124026	0.153896	0.01297	0.679516
1840	Dn_135_5.20	0.155496	0.175603	0.010724	0.39274
1841	Dn_135_5.11	0.209128	0.221259	0.037486	0.810132
1842	Dn_135_5.12	0.113636	0.15404	0.010101	0.577052
1843	Dn_1350_0.1	0.181818	0.191919	0.026936	0.771931
1844	Dn_1350_0.2	0.147783	0.166872	0.01348	0.546616
1845	Dn_1350_0.3	0.197193	0.150877	0.023158	0.778371
1846	Dn_1352_0.1	0.162142	0.173454	0.029412	1.04579
1847	Dn_1352_0.0	0.166289	0.160998	0.023432	0.875236
1848	Dn_1353_0.0	0.155367	0.240113	0.042373	1.13583
1849	Dn_1354_0.5	0.14557	0.19349	0.014453	0.51313
1850	Dn_1354_0.3	0.151408	0.166667	0.017606	0.69769
1851	Dn_1354_0.2	0.210123	0.203988	0.041284	0.963171
1852	Dn_1354_0.7	0.131579	0.192105	0.015748	0.623017
1853	Dn_1354_0.0	0.14704	0.188785	0.016199	0.58356
1854	Dn_1354_0.10	0.143574	0.161129	0.01626	0.702864
1855	Dn_1356_0.3	0.160853	0.176357	0.015504	0.54654
1856	Dn_1356_0.5	0.162023	0.153767	0.011352	0.455651
1857	Dn_1356_0.1	0.166213	0.199455	0.016857	0.508476
1858	Dn_1357_0.0	0.162162	0.235018	0.0223	0.585133
1859	Dn_1358_0.5	0.137805	0.162195	0.009732	0.435411
1860	Dn_1358_0.0	0.126797	0.173856	0.007843	0.355782
1861	Dn_1358_0.7	0.138056	0.168029	0.019928	0.859061
1862	Dn_1358_0.2	0.144317	0.155811	0.008906	0.396066
1863	Dn_1358_0.3	0.136594	0.193929	0.013468	0.508427
1864	Dn_1359_0.1	0.21351	0.199035	0.057762	1.35923
1865	Dn_136_0.1	0.241935	0.233871	0.056788	1.00365
1866	Dn_136_0.3	0.239437	0.223005	0.058275	1.09138
1867	Dn_136_1.0	0.11597	0.155894	0.010932	0.604679
1868	Dn_136_1.1	0.190821	0.218599	0.022343	0.535633
1869	Dn_136_1.2	0.153846	0.171123	0.034965	1.32812
1870	Dn_136_2.5	0.12087	0.157391	0.013032	0.685035
1871	Dn_136_2.15	0.14418	0.174603	0.014103	0.560215
1872	Dn_136_2.14	0.171543	0.195479	0.019282	0.575015
1873	Dn_136_2.13	0.147239	0.160276	0.013804	0.584943
1874	Dn_136_2.24	0.15369	0.153109	0.013364	0.567924
1875	Dn_136_2.20	0.160607	0.152071	0.023388	0.957596
1876	Dn_136_2.17	0.130812	0.186761	0.014972	0.612839
1877	Dn_136_2.19	0.141298	0.16781	0.013088	0.551975
1878	Dn_136_2.23	0.139854	0.159506	0.015082	0.676094
1879	Dn_136_2.21	0.136235	0.13245	0.008511	0.471672
1880	Dn_136_2.11	0.171521	0.168285	0.029126	1.00906
1881	Dn_136_2.22	0.143033	0.161529	0.014787	0.64002
1882	Dn_136_2.7	0.110375	0.196468	0.002208	0.101821
1883	Dn_136_2.18	0.145522	0.171642	0.009328	0.373453
1884	Dn_136_3.1	0.148476	0.159948	0.012127	0.510644
1885	Dn_136_3.2	0.206154	0.213846	0.041475	0.940792
1886	Dn_136_3.0	0.150019	0.181401	0.020275	0.745032
1887	Dn_136_3.3	0.2909	0.260891	0.086032	1.13359
1888	Dn_136_3.8	0.143875	0.184473	0.014245	0.536716
1889	Dn_136_4.0	0.131403	0.131403	0.013333	0.772178
1890	Dn_136_4.1	0.176728	0.180325	0.019975	0.626795
1891	Dn_136_4.3	0.24634	0.304901	0.086349	1.14964
1892	Dn_136_4.2	0.134825	0.151201	0.017993	0.88263
1893	Dn_136_5.3	0.187423	0.187669	0.019146	0.54433
1894	Dn_136_5.8	0.129204	0.147662	0.015561	0.815629
1895	Dn_136_5.2	0.205331	0.235591	0.028798	0.595318
1896	Dn_136_5.6	0.122739	0.155039	0.015464	0.81264
1897	Dn_136_5.4	0.196769	0.229083	0.021301	0.472553
1898	Dn_136_5.7	0.137026	0.197279	0.015504	0.573535
1899	Dn_136_5.5	0.213178	0.218346	0.042636	0.915986
1900	Dn_1360_0.2	0.170635	0.162698	0.011905	0.428824
1901	Dn_1360_0.0	0.093939	0.163636	0.00404	0.262819
1902	Dn_1364_0.1	0.232181	0.12844	0.02537	0.850733
1903	Dn_1367_0.0	0.099448	0.184162	0.001842	0.100576
1904	Dn_1367_0.3	0.100182	0.134791	0.003643	0.269779
1905	Dn_1367_0.5	0.167347	0.178231	0.029932	1.00354
1906	Dn_1368_0.1	0.143189	0.178019	0.015468	0.606818
1907	Dn_1368_0.0	0.170557	0.114901	0.010753	0.548702
1908	Dn_1369_0.0	0.173184	0.223464	0.046555	1.20296
1909	Dn_137_0.0	0.123361	0.143193	0.006723	0.380595
1910	Dn_137_0.2	0.133471	0.154132	0.008264	0.401708
1911	Dn_137_0.1	0.158095	0.186667	0.02381	0.806815
1912	Dn_137_1.4	0.142145	0.167082	0.009975	0.420002
1913	Dn_137_1.5	0.11429	0.157631	0.009866	0.547635
1914	Dn_137_1.7	0.135135	0.148649	0.015429	0.768083
1915	Dn_137_1.6	0.158636	0.150183	0.016892	0.70902
1916	Dn_137_2.0	0.174306	0.168275	0.026538	0.904766
1917	Dn_137_3.0	0.202031	0.20791	0.031467	0.749138
1918	Dn_137_5.6	0.235142	0.100775	0.020672	0.872368
1919	Dn_137_5.7	0.226015	0.243081	0.058932	1.07266
1920	Dn_137_5.1	0.191367	0.223338	0.041148	0.962762
1921	Dn_1371_0.0	0.239474	0.3	0.068241	0.949873
1922	Dn_1372_0.2	0.149784	0.135886	0.018193	0.893849
1923	Dn_1373_0.0	0.162	0.168	0.011976	0.440035
1924	Dn_1375_0.0	0.183133	0.149398	0.009592	0.350589
1925	Dn_1379_0.0	0.200961	0.180144	0.041567	1.1482
1926	Dn_138_0.5	0.15736	0.181049	0.018812	0.660305
1927	Dn_138_0.4	0.155272	0.190692	0.02716	0.917285
1928	Dn_138_0.3	0.166216	0.202703	0.040268	1.19516
1929	Dn_138_1.5	0.162814	0.179538	0.025037	0.856513
1930	Dn_138_1.6	0.150323	0.168526	0.018475	0.729276
1931	Dn_138_1.7	0.149573	0.160646	0.014325	0.596172
1932	Dn_138_1.8	0.165076	0.196286	0.020892	0.644773
1933	Dn_138_2.5	0.233557	0.251678	0.079705	1.35596
1934	Dn_138_4.0	0.13547	0.150855	0.021776	1.06555
1935	Dn_138_4.1	0.270027	0.285329	0.092543	1.20113
1936	Dn_138_4.2	0.216361	0.214832	0.05581	1.2007
1937	Dn_138_5.6	0.237143	0.208145	0.072243	1.46359
1938	Dn_138_5.7	0.150911	0.165655	0.013853	0.554139
1939	Dn_138_5.9	0.132916	0.158664	0.016302	0.77301
1940	Dn_138_5.12	0.171828	0.192058	0.027702	0.839431
1941	Dn_138_5.11	0.224988	0.257612	0.080396	1.3871
1942	Dn_138_5.10	0.149714	0.184	0.053714	1.94988
1943	Dn_1380_0.0	0.176356	0.167074	0.023426	0.795058
1944	Dn_1382_0.1	0.190088	0.20354	0.028289	0.731161
1945	Dn_1385_0.4	0.153488	0.187209	0.019744	0.687122
1946	Dn_1385_0.7	0.210884	0.240363	0.06576	1.29733
1947	Dn_1385_0.6	0.20802	0.210526	0.0401	0.915659
1948	Dn_1386_0.0	0.271318	0.294574	0.100775	1.2609
1949	Dn_1387_0.0	0.154556	0.189158	0.028835	0.986301
1950	Dn_1388_0.3	0.152471	0.192429	0.015773	0.537597
1951	Dn_1388_0.2	0.14059	0.176871	0.013605	0.547126
1952	Dn_1388_0.5	0.132948	0.199422	0.038961	1.46952
1953	Dn_1389_0.0	0.150424	0.163136	0.012698	0.51745
1954	Dn_139_0.2	0.23045	0.228604	0.062644	1.1891
1955	Dn_139_2.1	0.1276	0.169196	0.019101	0.884739
1956	Dn_139_2.0	0.272239	0.22434	0.090288	1.47834
1957	Dn_139_3.5	0.241304	0.197826	0.042345	0.887063
1958	Dn_139_3.4	0.128276	0.152414	0.008966	0.458594
1959	Dn_139_3.6	0.181639	0.199737	0.044752	1.23352
1960	Dn_139_3.2	0.264605	0.254296	0.085911	1.27677
1961	Dn_139_5.0	0.239289	0.248694	0.071875	1.20779
1962	Dn_139_5.3	0.116302	0.150365	0.010199	0.583208
1963	Dn_139_5.5	0.122257	0.167936	0.011633	0.566597
1964	Dn_1390_0.2	0.123974	0.154212	0.009897	0.517672
1965	Dn_1390_0.1	0.157096	0.187793	0.015512	0.525803
1966	Dn_1391_0.0	0.179788	0.20094	0.035211	0.974656
1967	Dn_1391_0.2	0.219457	0.248869	0.063063	1.15466
1968	Dn_1392_0.0	0.186869	0.188369	0.02904	0.824992
1969	Dn_1392_0.4	0.186692	0.159885	0.018625	0.623969
1970	Dn_1394_0.0	0.148214	0.153571	0.019608	0.861459
1971	Dn_1398_0.2	0.171484	0.179191	0.025048	0.815142
1972	Dn_14_0.0	0.185085	0.213836	0.026954	0.681038
1973	Dn_14_1.2	0.268657	0.235489	0.074627	1.17958
1974	Dn_14_2.6	0.124846	0.156827	0.010141	0.517947
1975	Dn_14_2.5	0.146711	0.132237	0.008541	0.440244
1976	Dn_14_2.3	0.137532	0.183162	0.015404	0.611497
1977	Dn_14_2.0	0.24933	0.215818	0.058902	1.09463
1978	Dn_14_2.2	0.111245	0.139057	0.009639	0.623101
1979	Dn_14_2.8	0.137379	0.146228	0.010938	0.544486
1980	Dn_14_2.15	0.139824	0.186601	0.014696	0.563253
1981	Dn_14_3.5	0.152433	0.195592	0.019284	0.646796
1982	Dn_14_3.2	0.158454	0.287923	0.03285	0.720039
1983	Dn_14_3.8	0.1919	0.186114	0.036574	1.02404
1984	Dn_14_3.0	0.240956	0.289406	0.082527	1.18345
1985	Dn_14_3.7	0.143621	0.143264	0.009598	0.466472
1986	Dn_14_4.12	0.125128	0.140545	0.0136	0.773337
1987	Dn_14_4.11	0.219005	0.172851	0.057866	1.52861
1988	Dn_14_4.8	0.132798	0.176043	0.008789	0.375949
1989	Dn_14_4.9	0.122363	0.131646	0.007595	0.471487
1990	Dn_14_4.15	0.12568	0.161306	0.016757	0.82657
1991	Dn_14_4.14	0.108983	0.14531	0.011214	0.708119
1992	Dn_14_4.13	0.181478	0.170236	0.029396	0.951509
1993	Dn_14_5.6	0.19369	0.204207	0.027559	0.696764
1994	Dn_14_5.7	0.179469	0.185212	0.045845	1.37922
1995	Dn_14_5.0	0.132125	0.180292	0.013687	0.574575
1996	Dn_14_7.8	0.157593	0.145313	0.017594	0.768286
1997	Dn_14_7.1	0.259023	0.306794	0.109342	1.37595
1998	Dn_14_7.7	0.197021	0.193184	0.0318	0.835494
[truncated: 17,100 more rows]
