# Supplementary material for: The genome of Diuraphis noxia, a global aphid pest of small grains
Source: BMC Genomics. 2015 Jun 5;16:429. doi: 10.1186/s12864-015-1525-1 (PMC4561433; doi:10.1186/s12864-015-1525-1)
Supplement: Additional file 4: Table S3. — PFAM domains identified in predicted D. noxia proteins. [file 12864_2015_1525_MOESM4_ESM.xlsx]

## Sheet: Pfam domain search table-1
Supplemental Table 3. PFAM analysis of MAKER-predicted D. noxia proteins.
Sequence	Start	End	Note 1	Accession	Score	E-value	Domain	Predicted from database	Note 3	Sodium	ATP	Lecithin	NADH	Myristoyl-CoA
Dn_0_11.10	93	392	Dehydrogenase E1 component	PF00676	544.3	2.6e-160	E1_dh	Full PFAM	Predicted from a fragment model
Dn_0_11.10	450	561	Dehydrogenase E1 component	PF00676	544.3	2.6e-160	E1_dh	Full PFAM	Predicted from a fragment model
Dn_0_11.10	93	392	Dehydrogenase E1 component	PF00676	415.5	1.6e-121	E1_dh	Full PFAM	Predicted from a full length model
Dn_0_11.18	47	163	Cytidine and deoxycytidylate deaminase zinc-binding region	PF00383	138.2	4.5e-38	dCMP_cyt_deam_1	Full PFAM	Predicted from a fragment model
Dn_0_11.18	47	163	Cytidine and deoxycytidylate deaminase zinc-binding region	PF00383	140.1	1.3e-38	dCMP_cyt_deam_1	Full PFAM	Predicted from a full length model
Dn_0_12.1	72	150	Ribosomal protein L13	PF00572	91.8	2.9e-24	Ribosomal_L13	Full PFAM	Predicted from a fragment model
Dn_0_16.1	565	640	eIF4-gamma/eIF5/eIF2-epsilon	PF02020	57.5	4.6e-16	W2	Full PFAM	Predicted from a fragment model
Dn_0_19.3	2	135	Male sterility protein	PF07993	119.9	3.6e-42	NAD_binding_4	Full PFAM	Predicted from a fragment model
Dn_0_19.8	15	38	Thrombospondin type 1 domain	PF00090	83.3	4.5e-24	TSP_1	Full PFAM	Predicted from a fragment model
Dn_0_19.8	139	189	Thrombospondin type 1 domain	PF00090	83.3	4.5e-24	TSP_1	Full PFAM	Predicted from a fragment model
Dn_0_19.8	199	249	Thrombospondin type 1 domain	PF00090	83.3	4.5e-24	TSP_1	Full PFAM	Predicted from a fragment model
Dn_0_19.8	15	60	Thrombospondin type 1 domain	PF00090	82.9	2e-21	TSP_1	Full PFAM	Predicted from a full length model
Dn_0_19.8	139	189	Thrombospondin type 1 domain	PF00090	82.9	2e-21	TSP_1	Full PFAM	Predicted from a full length model
Dn_0_19.8	199	249	Thrombospondin type 1 domain	PF00090	82.9	2e-21	TSP_1	Full PFAM	Predicted from a full length model
Dn_0_19.9	31	271	ALG3 protein	PF05208	439.9	6.9e-129	ALG3	Full PFAM	Predicted from a fragment model
Dn_0_19.9	31	275	ALG3 protein	PF05208	259.7	1.2e-74	ALG3	Full PFAM	Predicted from a full length model
Dn_0_2.11	41	269	CAF1 family ribonuclease	PF04857	382.6	1.2e-111	CAF1	Full PFAM	Predicted from a fragment model
Dn_0_2.11	41	269	CAF1 family ribonuclease	PF04857	384.1	4.6e-112	CAF1	Full PFAM	Predicted from a full length model
Dn_0_6.1	90	366	Peptidase family M1	PF01433	90.3	6.8e-32	Peptidase_M1	Full PFAM	Predicted from a fragment model
Dn_0_6.1	427	474	Peptidase family M1	PF01433	90.3	6.8e-32	Peptidase_M1	Full PFAM	Predicted from a fragment model
Dn_0_6.1	90	489	Peptidase family M1	PF01433	65.9	2.1e-16	Peptidase_M1	Full PFAM	Predicted from a full length model
Dn_0_6.4	1	59	Neurotransmitter-gated ion-channel ligand binding domain	PF02931	69.4	7.7e-18	Neur_chan_LBD	Full PFAM	Predicted from a fragment model
Dn_0_8.7	28	121	Odorant binding protein	PF03027	77.8	1.1e-21	DUF233	Full PFAM	Predicted from a fragment model
Dn_1005_0.17	7	256	Ssl1-like	PF04056	373.7	8.8e-157	Ssl1	Full PFAM	Predicted from a fragment model
Dn_1005_0.17	7	256	Ssl1-like	PF04056	375.6	1.6e-109	Ssl1	Full PFAM	Predicted from a full length model
Dn_1010_0.3	1	196	Eukaryotic protein of unknown function (DUF850)	PF05863	394.9	2.4e-115	DUF850	Full PFAM	Predicted from a fragment model
Dn_1010_0.3	1	196	Eukaryotic protein of unknown function (DUF850)	PF05863	366.9	6.8e-107	DUF850	Full PFAM	Predicted from a full length model
Dn_1017_0.3	198	220	Zinc finger, C2H2 type	PF00096	70.3	1.3e-17	zf-C2H2	Full PFAM	Predicted from a fragment model
Dn_1017_0.3	226	248	Zinc finger, C2H2 type	PF00096	70.3	1.3e-17	zf-C2H2	Full PFAM	Predicted from a fragment model
Dn_1017_0.3	255	278	Zinc finger, C2H2 type	PF00096	70.3	1.3e-17	zf-C2H2	Full PFAM	Predicted from a fragment model
Dn_1017_0.3	284	307	Zinc finger, C2H2 type	PF00096	70.3	1.3e-17	zf-C2H2	Full PFAM	Predicted from a fragment model
Dn_1017_0.3	313	336	Zinc finger, C2H2 type	PF00096	70.3	1.3e-17	zf-C2H2	Full PFAM	Predicted from a fragment model
Dn_1017_0.3	198	220	Zinc finger, C2H2 type	PF00096	80.1	1.5e-20	zf-C2H2	Full PFAM	Predicted from a full length model
Dn_1017_0.3	226	248	Zinc finger, C2H2 type	PF00096	80.1	1.5e-20	zf-C2H2	Full PFAM	Predicted from a full length model
Dn_1017_0.3	255	278	Zinc finger, C2H2 type	PF00096	80.1	1.5e-20	zf-C2H2	Full PFAM	Predicted from a full length model
Dn_1017_0.3	284	307	Zinc finger, C2H2 type	PF00096	80.1	1.5e-20	zf-C2H2	Full PFAM	Predicted from a full length model
Dn_1017_0.3	313	336	Zinc finger, C2H2 type	PF00096	80.1	1.5e-20	zf-C2H2	Full PFAM	Predicted from a full length model
Dn_101_2.14	201	256	SH3 domain	PF00018	75.5	1.7e-19	SH3_1	Full PFAM	Predicted from a fragment model
Dn_101_2.14	8	142	VHS domain	PF00790	156.6	1.3e-43	VHS	Full PFAM	Predicted from a fragment model
Dn_101_2.14	201	256	SH3 domain	PF00018	77.4	9.1e-20	SH3_1	Full PFAM	Predicted from a full length model
Dn_101_2.14	8	142	VHS domain	PF00790	158.5	3.6e-44	VHS	Full PFAM	Predicted from a full length model
Dn_101_2.16	21	185	YjeF-related protein N-terminus	PF03853	178.4	2.3e-52	YjeF_N	Full PFAM	Predicted from a fragment model
Dn_101_2.16	21	185	YjeF-related protein N-terminus	PF03853	180.3	1e-50	YjeF_N	Full PFAM	Predicted from a full length model
Dn_101_2.9	201	256	SH3 domain	PF00018	75.5	1.7e-19	SH3_1	Full PFAM	Predicted from a fragment model
Dn_101_2.9	8	142	VHS domain	PF00790	156.6	1.3e-43	VHS	Full PFAM	Predicted from a fragment model
Dn_101_2.9	201	256	SH3 domain	PF00018	77.4	9.1e-20	SH3_1	Full PFAM	Predicted from a full length model
Dn_101_2.9	8	142	VHS domain	PF00790	158.5	3.6e-44	VHS	Full PFAM	Predicted from a full length model
Dn_101_3.1	1	253	Timeless protein	PF04821	246.1	5.1e-74	TIMELESS	Full PFAM	Predicted from a fragment model
Dn_101_3.1	692	1033	Timeless protein C terminal region	PF05029	174.5	3.3e-52	TIMELESS_C	Full PFAM	Predicted from a fragment model
Dn_101_3.1	1	253	Timeless protein	PF04821	216.9	9.3e-62	TIMELESS	Full PFAM	Predicted from a full length model
Dn_101_3.1	692	1256	Timeless protein C terminal region	PF05029	117.8	6.3e-32	TIMELESS_C	Full PFAM	Predicted from a full length model
Dn_101_3.3	52	74	Leucine Rich Repeat	PF00560	65.8	2.9e-16	LRR_1	Full PFAM	Predicted from a full length model
Dn_101_3.3	75	97	Leucine Rich Repeat	PF00560	65.8	2.9e-16	LRR_1	Full PFAM	Predicted from a full length model
Dn_101_3.3	118	140	Leucine Rich Repeat	PF00560	65.8	2.9e-16	LRR_1	Full PFAM	Predicted from a full length model
Dn_101_3.3	142	164	Leucine Rich Repeat	PF00560	65.8	2.9e-16	LRR_1	Full PFAM	Predicted from a full length model
Dn_101_3.3	166	188	Leucine Rich Repeat	PF00560	65.8	2.9e-16	LRR_1	Full PFAM	Predicted from a full length model
Dn_101_3.3	189	213	Leucine Rich Repeat	PF00560	65.8	2.9e-16	LRR_1	Full PFAM	Predicted from a full length model
Dn_101_3.3	234	252	Leucine Rich Repeat	PF00560	65.8	2.9e-16	LRR_1	Full PFAM	Predicted from a full length model
Dn_101_3.3	255	277	Leucine Rich Repeat	PF00560	65.8	2.9e-16	LRR_1	Full PFAM	Predicted from a full length model
Dn_101_3.3	279	301	Leucine Rich Repeat	PF00560	65.8	2.9e-16	LRR_1	Full PFAM	Predicted from a full length model
Dn_101_3.3	303	321	Leucine Rich Repeat	PF00560	65.8	2.9e-16	LRR_1	Full PFAM	Predicted from a full length model
Dn_101_3.3	324	346	Leucine Rich Repeat	PF00560	65.8	2.9e-16	LRR_1	Full PFAM	Predicted from a full length model
Dn_101_3.3	348	370	Leucine Rich Repeat	PF00560	65.8	2.9e-16	LRR_1	Full PFAM	Predicted from a full length model
Dn_101_3.3	372	394	Leucine Rich Repeat	PF00560	65.8	2.9e-16	LRR_1	Full PFAM	Predicted from a full length model
Dn_101_3.3	448	466	Leucine Rich Repeat	PF00560	65.8	2.9e-16	LRR_1	Full PFAM	Predicted from a full length model
Dn_101_5.0	266	498	Protein tyrosine kinase	PF07714	260.8	4.4e-75	Pkinase_Tyr	Full PFAM	Predicted from a fragment model
Dn_101_5.0	21	146	WIF domain	PF02019	93.3	1e-26	WIF	Full PFAM	Predicted from a fragment model
Dn_101_5.0	260	502	Protein tyrosine kinase	PF07714	227	8.9e-65	Pkinase_Tyr	Full PFAM	Predicted from a full length model
Dn_101_5.0	21	146	WIF domain	PF02019	95.1	4.3e-25	WIF	Full PFAM	Predicted from a full length model
Dn_1022_0.1	19	113	C2 domain	PF00168	226.5	2.8e-66	C2	Full PFAM	Predicted from a fragment model
Dn_1022_0.1	547	637	C2 domain	PF00168	226.5	2.8e-66	C2	Full PFAM	Predicted from a fragment model
Dn_1022_0.1	1091	1174	C2 domain	PF00168	226.5	2.8e-66	C2	Full PFAM	Predicted from a fragment model
Dn_1022_0.1	1426	1448	C2 domain	PF00168	226.5	2.8e-66	C2	Full PFAM	Predicted from a fragment model
Dn_1022_0.1	426	503	FerB (NUC096) domain	PF08150	142.9	8.8e-43	FerB	Full PFAM	Predicted from a fragment model
Dn_1022_0.1	19	113	C2 domain	PF00168	214.3	5.8e-61	C2	Full PFAM	Predicted from a full length model
Dn_1022_0.1	547	637	C2 domain	PF00168	214.3	5.8e-61	C2	Full PFAM	Predicted from a full length model
Dn_1022_0.1	1091	1174	C2 domain	PF00168	214.3	5.8e-61	C2	Full PFAM	Predicted from a full length model
Dn_1022_0.1	426	503	FerB (NUC096) domain	PF08150	144.9	4.6e-40	FerB	Full PFAM	Predicted from a full length model
Dn_1028_0.3	72	162	Methyltransferase domain	PF08241	63.3	4.5e-16	Methyltransf_11	Full PFAM	Predicted from a fragment model
Dn_1028_0.3	72	162	Methyltransferase domain	PF08241	65.2	4.4e-16	Methyltransf_11	Full PFAM	Predicted from a full length model
Dn_102_2.0	1	127	T-box	PF00907	242.6	6.8e-76	T-box	Full PFAM	Predicted from a fragment model
Dn_102_2.0	1	129	T-box	PF00907	161.6	4.2e-45	T-box	Full PFAM	Predicted from a full length model
Dn_102_3.6	4	127	Integrase core domain	PF00665	71.8	4.3e-19	rve	Full PFAM	Predicted from a fragment model
Dn_1030_0.6	2	109	Actin	PF00022	92.9	8.3e-29	Actin	Full PFAM	Predicted from a fragment model
Dn_1032_0.1	30	153	Poly A polymerase head domain	PF01743	143.5	1.2e-39	PolyA_pol	Full PFAM	Predicted from a fragment model
Dn_1032_0.1	30	153	Poly A polymerase head domain	PF01743	145.3	3.5e-40	PolyA_pol	Full PFAM	Predicted from a full length model
Dn_1032_0.3	24	343	Apyrase	PF06079	594	2.9e-175	Apyrase	Full PFAM	Predicted from a fragment model
Dn_1032_0.3	24	343	Apyrase	PF06079	596	7.3e-176	Apyrase	Full PFAM	Predicted from a full length model
Dn_1035_0.0	21	78	THAP domain	PF05485	116.9	1e-34	THAP	Full PFAM	Predicted from a fragment model
Dn_1035_0.0	193	277	THAP domain	PF05485	116.9	1e-34	THAP	Full PFAM	Predicted from a fragment model
Dn_1035_0.0	335	393	THAP domain	PF05485	116.9	1e-34	THAP	Full PFAM	Predicted from a fragment model
Dn_1035_0.0	14	78	THAP domain	PF05485	97.2	1e-25	THAP	Full PFAM	Predicted from a full length model
Dn_1035_0.0	193	277	THAP domain	PF05485	97.2	1e-25	THAP	Full PFAM	Predicted from a full length model
Dn_1035_0.0	335	405	THAP domain	PF05485	97.2	1e-25	THAP	Full PFAM	Predicted from a full length model
Dn_1037_0.0	23	187	Neurotransmitter-gated ion-channel ligand binding domain	PF02931	192.3	2.4e-54	Neur_chan_LBD	Full PFAM	Predicted from a fragment model
Dn_1037_0.0	194	487	Neurotransmitter-gated ion-channel transmembrane region	PF02932	186.5	7e-54	Neur_chan_memb	Full PFAM	Predicted from a fragment model
Dn_1037_0.0	4	187	Neurotransmitter-gated ion-channel ligand binding domain	PF02931	148.4	3.8e-41	Neur_chan_LBD	Full PFAM	Predicted from a full length model
Dn_1037_0.0	194	487	Neurotransmitter-gated ion-channel transmembrane region	PF02932	188.4	3.6e-53	Neur_chan_memb	Full PFAM	Predicted from a full length model
Dn_103_4.16	51	418	Aminotransferase class I and II	PF00155	416.6	7.3e-122	Aminotran_1_2	Full PFAM	Predicted from a fragment model
Dn_103_4.16	51	418	Aminotransferase class I and II	PF00155	418.5	2e-122	Aminotran_1_2	Full PFAM	Predicted from a full length model
Dn_103_4.18	121	133	IBR domain	PF01485	84.8	1.5e-25	IBR	Full PFAM	Predicted from a fragment model
Dn_103_4.18	170	235	IBR domain	PF01485	84.8	1.5e-25	IBR	Full PFAM	Predicted from a fragment model
Dn_103_4.18	265	297	IBR domain	PF01485	84.8	1.5e-25	IBR	Full PFAM	Predicted from a fragment model
Dn_103_4.18	170	235	IBR domain	PF01485	91.7	4.8e-24	IBR	Full PFAM	Predicted from a full length model
Dn_103_5.8	5	100	Protein kinase domain	PF00069	96.4	6.3e-27	Pkinase	Full PFAM	Predicted from a fragment model
Dn_1041_0.12	164	449	SNF2 family N-terminal domain	PF00176	201.9	3.1e-57	SNF2_N	Full PFAM	Predicted from a fragment model
Dn_1041_0.12	164	477	SNF2 family N-terminal domain	PF00176	196.6	1.2e-55	SNF2_N	Full PFAM	Predicted from a full length model
Dn_1041_0.7	6	278	Vacuolar protein sorting-associated protein 26	PF03643	625.5	1.8e-192	Vps26	Full PFAM	Predicted from a fragment model
Dn_1041_0.7	6	278	Vacuolar protein sorting-associated protein 26	PF03643	627.2	2.9e-185	Vps26	Full PFAM	Predicted from a full length model
Dn_1048_0.1	4	84	THAP domain	PF05485	58	8.2e-17	THAP	Full PFAM	Predicted from a fragment model
Dn_104_4.0	131	311	7 transmembrane receptor (rhodopsin family)	PF00001	180.5	9.4e-60	7tm_1	Full PFAM	Predicted from a fragment model
Dn_104_4.0	131	343	7 transmembrane receptor (rhodopsin family)	PF00001	124.3	7.4e-34	7tm_1	Full PFAM	Predicted from a full length model
Dn_104_4.1	57	121	7 transmembrane receptor (rhodopsin family)	PF00001	66.6	4.8e-22	7tm_1	Full PFAM	Predicted from a fragment model
Dn_104_4.2	3	246	Beta-ketoacyl synthase, N-terminal domain	PF00109	239	2.1e-68	ketoacyl-synt	Full PFAM	Predicted from a fragment model
Dn_104_4.2	254	369	Beta-ketoacyl synthase, C-terminal domain	PF02801	140.5	9.5e-39	Ketoacyl-synt_C	Full PFAM	Predicted from a fragment model
Dn_104_4.2	3	246	Beta-ketoacyl synthase, N-terminal domain	PF00109	240.8	5.9e-69	ketoacyl-synt	Full PFAM	Predicted from a full length model
Dn_104_4.2	254	369	Beta-ketoacyl synthase, C-terminal domain	PF02801	142.4	2.5e-39	Ketoacyl-synt_C	Full PFAM	Predicted from a full length model
Dn_104_5.7	12	67	SOH1	PF05669	188.3	3.9e-53	SOH1	Full PFAM	Predicted from a fragment model
Dn_104_5.7	81	119	SOH1	PF05669	188.3	3.9e-53	SOH1	Full PFAM	Predicted from a fragment model
Dn_104_5.7	12	119	SOH1	PF05669	189.9	1.3e-53	SOH1	Full PFAM	Predicted from a full length model
Dn_104_6.4	56	382	Glycosyl hydrolases family 35	PF01301	1053.5	0	Glyco_hydro_35	Full PFAM	Predicted from a fragment model
Dn_104_6.4	721	1045	Glycosyl hydrolases family 35	PF01301	1053.5	0	Glyco_hydro_35	Full PFAM	Predicted from a fragment model
Dn_104_6.4	56	382	Glycosyl hydrolases family 35	PF01301	1057.3	0	Glyco_hydro_35	Full PFAM	Predicted from a full length model
Dn_104_6.4	721	1045	Glycosyl hydrolases family 35	PF01301	1057.3	0	Glyco_hydro_35	Full PFAM	Predicted from a full length model
Dn_1058_0.4	567	710	Reverse transcriptase (RNA-dependent DNA polymerase)	PF00078	84.5	4.9e-22	RVT_1	Full PFAM	Predicted from a fragment model
Dn_105_1.0	21	119	BTB/POZ domain	PF00651	109.4	2.1e-29	BTB	Full PFAM	Predicted from a fragment model
Dn_105_1.0	276	298	Zinc finger, C2H2 type	PF00096	66.8	1.4e-16	zf-C2H2	Full PFAM	Predicted from a fragment model
Dn_105_1.0	364	384	Zinc finger, C2H2 type	PF00096	66.8	1.4e-16	zf-C2H2	Full PFAM	Predicted from a fragment model
Dn_105_1.0	390	412	Zinc finger, C2H2 type	PF00096	66.8	1.4e-16	zf-C2H2	Full PFAM	Predicted from a fragment model
Dn_105_1.0	418	440	Zinc finger, C2H2 type	PF00096	66.8	1.4e-16	zf-C2H2	Full PFAM	Predicted from a fragment model
Dn_105_1.0	21	128	BTB/POZ domain	PF00651	109.5	2e-29	BTB	Full PFAM	Predicted from a full length model
Dn_105_1.0	276	298	Zinc finger, C2H2 type	PF00096	74.6	6.5e-19	zf-C2H2	Full PFAM	Predicted from a full length model
Dn_105_1.0	362	384	Zinc finger, C2H2 type	PF00096	74.6	6.5e-19	zf-C2H2	Full PFAM	Predicted from a full length model
Dn_105_1.0	390	412	Zinc finger, C2H2 type	PF00096	74.6	6.5e-19	zf-C2H2	Full PFAM	Predicted from a full length model
Dn_105_1.0	418	440	Zinc finger, C2H2 type	PF00096	74.6	6.5e-19	zf-C2H2	Full PFAM	Predicted from a full length model
Dn_105_3.7	74	186	Protein of unknown function (DUF1279)	PF06916	152	3.2e-42	DUF1279	Full PFAM	Predicted from a fragment model
Dn_105_3.7	74	186	Protein of unknown function (DUF1279)	PF06916	154	8.2e-43	DUF1279	Full PFAM	Predicted from a full length model
Dn_105_5.1	43	99	Homeobox domain	PF00046	110.6	9.7e-30	Homeobox	Full PFAM	Predicted from a fragment model
Dn_105_5.1	43	99	Homeobox domain	PF00046	112.6	2.4e-30	Homeobox	Full PFAM	Predicted from a full length model
Dn_1060_0.3	4	102	Protein of unknown function (DUF667)	PF05018	122.3	2.4e-33	DUF667	Full PFAM	Predicted from a fragment model
Dn_1063_0.0	1	142	Clathrin adaptor complex small chain	PF01217	322.4	1.7e-93	Clat_adaptor_s	Full PFAM	Predicted from a fragment model
Dn_1063_0.0	1	142	Clathrin adaptor complex small chain	PF01217	324.2	4.6e-94	Clat_adaptor_s	Full PFAM	Predicted from a full length model
Dn_106_3.5	62	131	MH1 domain	PF03165	122.7	2.3e-34	MH1	Full PFAM	Predicted from a fragment model
Dn_106_3.5	272	341	MH2 domain	PF03166	141.3	5.3e-39	MH2	Full PFAM	Predicted from a fragment model
Dn_106_3.5	62	131	MH1 domain	PF03165	90.5	1.1e-23	MH1	Full PFAM	Predicted from a full length model
Dn_106_4.11	8	135	Nucleoside diphosphate kinase	PF00334	314.6	3.6e-91	NDK	Full PFAM	Predicted from a fragment model
Dn_106_4.11	8	135	Nucleoside diphosphate kinase	PF00334	316.6	9.3e-92	NDK	Full PFAM	Predicted from a full length model
Dn_106_4.8	430	579	Protein kinase domain	PF00069	117.9	5e-33	Pkinase	Full PFAM	Predicted from a fragment model
Dn_1072_0.1	11	43	Kazal-type serine protease inhibitor domain	PF00050	164.4	5.9e-46	Kazal_1	Full PFAM	Predicted from a fragment model
Dn_1072_0.1	64	106	Kazal-type serine protease inhibitor domain	PF00050	164.4	5.9e-46	Kazal_1	Full PFAM	Predicted from a fragment model
Dn_1072_0.1	116	148	Kazal-type serine protease inhibitor domain	PF00050	164.4	5.9e-46	Kazal_1	Full PFAM	Predicted from a fragment model
Dn_1072_0.1	166	196	Kazal-type serine protease inhibitor domain	PF00050	164.4	5.9e-46	Kazal_1	Full PFAM	Predicted from a fragment model
Dn_1072_0.1	222	269	Kazal-type serine protease inhibitor domain	PF00050	164.4	5.9e-46	Kazal_1	Full PFAM	Predicted from a fragment model
Dn_1072_0.1	276	319	Kazal-type serine protease inhibitor domain	PF00050	164.4	5.9e-46	Kazal_1	Full PFAM	Predicted from a fragment model
Dn_1072_0.1	328	350	Kazal-type serine protease inhibitor domain	PF00050	164.4	5.9e-46	Kazal_1	Full PFAM	Predicted from a fragment model
Dn_1072_0.1	399	441	Kazal-type serine protease inhibitor domain	PF00050	164.4	5.9e-46	Kazal_1	Full PFAM	Predicted from a fragment model
Dn_1072_0.1	450	494	Kazal-type serine protease inhibitor domain	PF00050	164.4	5.9e-46	Kazal_1	Full PFAM	Predicted from a fragment model
Dn_1072_0.1	10	56	Kazal-type serine protease inhibitor domain	PF07648	232.9	1.5e-66	Kazal_2	Full PFAM	Predicted from a fragment model
Dn_1072_0.1	63	106	Kazal-type serine protease inhibitor domain	PF07648	232.9	1.5e-66	Kazal_2	Full PFAM	Predicted from a fragment model
Dn_1072_0.1	115	160	Kazal-type serine protease inhibitor domain	PF07648	232.9	1.5e-66	Kazal_2	Full PFAM	Predicted from a fragment model
Dn_1072_0.1	165	196	Kazal-type serine protease inhibitor domain	PF07648	232.9	1.5e-66	Kazal_2	Full PFAM	Predicted from a fragment model
Dn_1072_0.1	221	269	Kazal-type serine protease inhibitor domain	PF07648	232.9	1.5e-66	Kazal_2	Full PFAM	Predicted from a fragment model
Dn_1072_0.1	275	319	Kazal-type serine protease inhibitor domain	PF07648	232.9	1.5e-66	Kazal_2	Full PFAM	Predicted from a fragment model
Dn_1072_0.1	327	350	Kazal-type serine protease inhibitor domain	PF07648	232.9	1.5e-66	Kazal_2	Full PFAM	Predicted from a fragment model
Dn_1072_0.1	398	429	Kazal-type serine protease inhibitor domain	PF07648	232.9	1.5e-66	Kazal_2	Full PFAM	Predicted from a fragment model
Dn_1072_0.1	449	494	Kazal-type serine protease inhibitor domain	PF07648	232.9	1.5e-66	Kazal_2	Full PFAM	Predicted from a fragment model
Dn_1072_0.1	11	56	Kazal-type serine protease inhibitor domain	PF00050	161.5	4.6e-45	Kazal_1	Full PFAM	Predicted from a full length model
Dn_1072_0.1	64	106	Kazal-type serine protease inhibitor domain	PF00050	161.5	4.6e-45	Kazal_1	Full PFAM	Predicted from a full length model
Dn_1072_0.1	116	160	Kazal-type serine protease inhibitor domain	PF00050	161.5	4.6e-45	Kazal_1	Full PFAM	Predicted from a full length model
Dn_1072_0.1	166	208	Kazal-type serine protease inhibitor domain	PF00050	161.5	4.6e-45	Kazal_1	Full PFAM	Predicted from a full length model
Dn_1072_0.1	222	269	Kazal-type serine protease inhibitor domain	PF00050	161.5	4.6e-45	Kazal_1	Full PFAM	Predicted from a full length model
Dn_1072_0.1	276	319	Kazal-type serine protease inhibitor domain	PF00050	161.5	4.6e-45	Kazal_1	Full PFAM	Predicted from a full length model
Dn_1072_0.1	399	441	Kazal-type serine protease inhibitor domain	PF00050	161.5	4.6e-45	Kazal_1	Full PFAM	Predicted from a full length model
Dn_1072_0.1	450	494	Kazal-type serine protease inhibitor domain	PF00050	161.5	4.6e-45	Kazal_1	Full PFAM	Predicted from a full length model
Dn_1072_0.1	10	56	Kazal-type serine protease inhibitor domain	PF07648	229.8	1.2e-65	Kazal_2	Full PFAM	Predicted from a full length model
Dn_1072_0.1	63	106	Kazal-type serine protease inhibitor domain	PF07648	229.8	1.2e-65	Kazal_2	Full PFAM	Predicted from a full length model
Dn_1072_0.1	115	160	Kazal-type serine protease inhibitor domain	PF07648	229.8	1.2e-65	Kazal_2	Full PFAM	Predicted from a full length model
Dn_1072_0.1	165	208	Kazal-type serine protease inhibitor domain	PF07648	229.8	1.2e-65	Kazal_2	Full PFAM	Predicted from a full length model
Dn_1072_0.1	221	269	Kazal-type serine protease inhibitor domain	PF07648	229.8	1.2e-65	Kazal_2	Full PFAM	Predicted from a full length model
Dn_1072_0.1	275	319	Kazal-type serine protease inhibitor domain	PF07648	229.8	1.2e-65	Kazal_2	Full PFAM	Predicted from a full length model
Dn_1072_0.1	327	372	Kazal-type serine protease inhibitor domain	PF07648	229.8	1.2e-65	Kazal_2	Full PFAM	Predicted from a full length model
Dn_1072_0.1	398	441	Kazal-type serine protease inhibitor domain	PF07648	229.8	1.2e-65	Kazal_2	Full PFAM	Predicted from a full length model
Dn_1072_0.1	449	494	Kazal-type serine protease inhibitor domain	PF07648	229.8	1.2e-65	Kazal_2	Full PFAM	Predicted from a full length model
Dn_107_6.4	40	106	FYVE zinc finger	PF01363	103.2	1.6e-27	FYVE	Full PFAM	Predicted from a fragment model
Dn_107_6.4	157	217	FYVE zinc finger	PF01363	103.2	1.6e-27	FYVE	Full PFAM	Predicted from a fragment model
Dn_107_6.4	40	106	FYVE zinc finger	PF01363	102.6	2.4e-27	FYVE	Full PFAM	Predicted from a full length model
Dn_107_6.4	157	222	FYVE zinc finger	PF01363	102.6	2.4e-27	FYVE	Full PFAM	Predicted from a full length model
Dn_1080_0.5	10	225	Endonuclease/Exonuclease/phosphatase family	PF03372	86.8	6.1e-24	Exo_endo_phos	Full PFAM	Predicted from a fragment model
Dn_1080_0.5	10	225	Endonuclease/Exonuclease/phosphatase family	PF03372	88.7	3.6e-23	Exo_endo_phos	Full PFAM	Predicted from a full length model
Dn_1081_0.0	1	169	Sulfotransferase domain	PF00685	77	8.9e-21	Sulfotransfer_1	Full PFAM	Predicted from a fragment model
Dn_1081_0.1	510	579	C8 domain	PF08742	77.4	3.7e-27	C8	Full PFAM	Predicted from a fragment model
Dn_1081_0.1	15	45	von Willebrand factor type C domain	PF00093	79.2	8.8e-22	VWC	Full PFAM	Predicted from a fragment model
Dn_1081_0.1	48	104	von Willebrand factor type C domain	PF00093	79.2	8.8e-22	VWC	Full PFAM	Predicted from a fragment model
Dn_1081_0.1	125	169	von Willebrand factor type C domain	PF00093	79.2	8.8e-22	VWC	Full PFAM	Predicted from a fragment model
Dn_1081_0.1	184	241	von Willebrand factor type C domain	PF00093	79.2	8.8e-22	VWC	Full PFAM	Predicted from a fragment model
Dn_1081_0.1	251	310	von Willebrand factor type C domain	PF00093	79.2	8.8e-22	VWC	Full PFAM	Predicted from a fragment model
Dn_1081_0.1	317	466	von Willebrand factor type D domain	PF00094	163.6	1.6e-48	VWD	Full PFAM	Predicted from a fragment model
Dn_1081_0.1	506	579	C8 domain	PF08742	79.4	2.4e-20	C8	Full PFAM	Predicted from a full length model
Dn_1081_0.1	48	104	von Willebrand factor type C domain	PF00093	91.8	4.3e-24	VWC	Full PFAM	Predicted from a full length model
Dn_1081_0.1	107	169	von Willebrand factor type C domain	PF00093	91.8	4.3e-24	VWC	Full PFAM	Predicted from a full length model
Dn_1081_0.1	184	241	von Willebrand factor type C domain	PF00093	91.8	4.3e-24	VWC	Full PFAM	Predicted from a full length model
Dn_1081_0.1	251	310	von Willebrand factor type C domain	PF00093	91.8	4.3e-24	VWC	Full PFAM	Predicted from a full length model
Dn_1081_0.1	317	466	von Willebrand factor type D domain	PF00094	165.5	2.8e-46	VWD	Full PFAM	Predicted from a full length model
Dn_108_4.3	268	326	Thyroglobulin type-1 repeat	PF00086	68.5	4.4e-17	Thyroglobulin_1	Full PFAM	Predicted from a fragment model
Dn_108_4.3	268	326	Thyroglobulin type-1 repeat	PF00086	70.3	1.3e-17	Thyroglobulin_1	Full PFAM	Predicted from a full length model
Dn_108_5.14	132	229	Phosphoinositide-specific phospholipase C, efhand-like	PF09279	122.7	1.4e-34	efhand_like	Full PFAM	Predicted from a fragment model
Dn_108_5.14	232	379	Phosphatidylinositol-specific phospholipase C, X domain	PF00388	297.3	5.9e-86	PI-PLC-X	Full PFAM	Predicted from a fragment model
Dn_108_5.14	473	590	Phosphatidylinositol-specific phospholipase C, Y domain	PF00387	278.1	3.7e-80	PI-PLC-Y	Full PFAM	Predicted from a fragment model
Dn_108_5.14	132	229	Phosphoinositide-specific phospholipase C, efhand-like	PF09279	124.7	5.6e-34	efhand_like	Full PFAM	Predicted from a full length model
Dn_108_5.14	232	379	Phosphatidylinositol-specific phospholipase C, X domain	PF00388	299.3	1.5e-86	PI-PLC-X	Full PFAM	Predicted from a full length model
Dn_108_5.14	473	590	Phosphatidylinositol-specific phospholipase C, Y domain	PF00387	280	9.8e-81	PI-PLC-Y	Full PFAM	Predicted from a full length model
Dn_1099_0.3	3312	3399	Fibronectin type III domain	PF00041	288.3	3.1e-83	fn3	Full PFAM	Predicted from a fragment model
Dn_1099_0.3	3411	3505	Fibronectin type III domain	PF00041	288.3	3.1e-83	fn3	Full PFAM	Predicted from a fragment model
Dn_1099_0.3	3517	3606	Fibronectin type III domain	PF00041	288.3	3.1e-83	fn3	Full PFAM	Predicted from a fragment model
Dn_1099_0.3	3618	3705	Fibronectin type III domain	PF00041	288.3	3.1e-83	fn3	Full PFAM	Predicted from a fragment model
Dn_1099_0.3	3808	3890	Fibronectin type III domain	PF00041	288.3	3.1e-83	fn3	Full PFAM	Predicted from a fragment model
Dn_1099_0.3	3909	3984	Fibronectin type III domain	PF00041	288.3	3.1e-83	fn3	Full PFAM	Predicted from a fragment model
Dn_1099_0.3	3	41	Immunoglobulin I-set domain	PF07679	679.7	4.4e-201	I-set	Full PFAM	Predicted from a fragment model
Dn_1099_0.3	836	856	Immunoglobulin I-set domain	PF07679	679.7	4.4e-201	I-set	Full PFAM	Predicted from a fragment model
Dn_1099_0.3	1095	1112	Immunoglobulin I-set domain	PF07679	679.7	4.4e-201	I-set	Full PFAM	Predicted from a fragment model
Dn_1099_0.3	1189	1222	Immunoglobulin I-set domain	PF07679	679.7	4.4e-201	I-set	Full PFAM	Predicted from a fragment model
Dn_1099_0.3	1226	1306	Immunoglobulin I-set domain	PF07679	679.7	4.4e-201	I-set	Full PFAM	Predicted from a fragment model
Dn_1099_0.3	1325	1407	Immunoglobulin I-set domain	PF07679	679.7	4.4e-201	I-set	Full PFAM	Predicted from a fragment model
Dn_1099_0.3	1410	1498	Immunoglobulin I-set domain	PF07679	679.7	4.4e-201	I-set	Full PFAM	Predicted from a fragment model
Dn_1099_0.3	1558	1596	Immunoglobulin I-set domain	PF07679	679.7	4.4e-201	I-set	Full PFAM	Predicted from a fragment model
Dn_1099_0.3	1612	1694	Immunoglobulin I-set domain	PF07679	679.7	4.4e-201	I-set	Full PFAM	Predicted from a fragment model
Dn_1099_0.3	1774	1793	Immunoglobulin I-set domain	PF07679	679.7	4.4e-201	I-set	Full PFAM	Predicted from a fragment model
Dn_1099_0.3	1817	1894	Immunoglobulin I-set domain	PF07679	679.7	4.4e-201	I-set	Full PFAM	Predicted from a fragment model
Dn_1099_0.3	1912	1990	Immunoglobulin I-set domain	PF07679	679.7	4.4e-201	I-set	Full PFAM	Predicted from a fragment model
Dn_1099_0.3	2008	2086	Immunoglobulin I-set domain	PF07679	679.7	4.4e-201	I-set	Full PFAM	Predicted from a fragment model
Dn_1099_0.3	2115	2182	Immunoglobulin I-set domain	PF07679	679.7	4.4e-201	I-set	Full PFAM	Predicted from a fragment model
Dn_1099_0.3	2211	2278	Immunoglobulin I-set domain	PF07679	679.7	4.4e-201	I-set	Full PFAM	Predicted from a fragment model
Dn_1099_0.3	2342	2374	Immunoglobulin I-set domain	PF07679	679.7	4.4e-201	I-set	Full PFAM	Predicted from a fragment model
Dn_1099_0.3	2404	2470	Immunoglobulin I-set domain	PF07679	679.7	4.4e-201	I-set	Full PFAM	Predicted from a fragment model
Dn_1099_0.3	2500	2566	Immunoglobulin I-set domain	PF07679	679.7	4.4e-201	I-set	Full PFAM	Predicted from a fragment model
Dn_1099_0.3	2582	2614	Immunoglobulin I-set domain	PF07679	679.7	4.4e-201	I-set	Full PFAM	Predicted from a fragment model
Dn_1099_0.3	2626	2708	Immunoglobulin I-set domain	PF07679	679.7	4.4e-201	I-set	Full PFAM	Predicted from a fragment model
Dn_1099_0.3	2736	2813	Immunoglobulin I-set domain	PF07679	679.7	4.4e-201	I-set	Full PFAM	Predicted from a fragment model
Dn_1099_0.3	2888	2909	Immunoglobulin I-set domain	PF07679	679.7	4.4e-201	I-set	Full PFAM	Predicted from a fragment model
Dn_1099_0.3	2986	3008	Immunoglobulin I-set domain	PF07679	679.7	4.4e-201	I-set	Full PFAM	Predicted from a fragment model
Dn_1099_0.3	3086	3108	Immunoglobulin I-set domain	PF07679	679.7	4.4e-201	I-set	Full PFAM	Predicted from a fragment model
Dn_1099_0.3	3112	3199	Immunoglobulin I-set domain	PF07679	679.7	4.4e-201	I-set	Full PFAM	Predicted from a fragment model
Dn_1099_0.3	3213	3308	Immunoglobulin I-set domain	PF07679	679.7	4.4e-201	I-set	Full PFAM	Predicted from a fragment model
Dn_1099_0.3	3733	3804	Immunoglobulin I-set domain	PF07679	679.7	4.4e-201	I-set	Full PFAM	Predicted from a fragment model
Dn_1099_0.3	18	83	Immunoglobulin domain	PF00047	644.4	1.9e-190	ig	Full PFAM	Predicted from a fragment model
Dn_1099_0.3	467	486	Immunoglobulin domain	PF00047	644.4	1.9e-190	ig	Full PFAM	Predicted from a fragment model
Dn_1099_0.3	521	541	Immunoglobulin domain	PF00047	644.4	1.9e-190	ig	Full PFAM	Predicted from a fragment model
Dn_1099_0.3	576	640	Immunoglobulin domain	PF00047	644.4	1.9e-190	ig	Full PFAM	Predicted from a fragment model
Dn_1099_0.3	686	705	Immunoglobulin domain	PF00047	644.4	1.9e-190	ig	Full PFAM	Predicted from a fragment model
Dn_1099_0.3	797	865	Immunoglobulin domain	PF00047	644.4	1.9e-190	ig	Full PFAM	Predicted from a fragment model
Dn_1099_0.3	909	926	Immunoglobulin domain	PF00047	644.4	1.9e-190	ig	Full PFAM	Predicted from a fragment model
Dn_1099_0.3	1145	1207	Immunoglobulin domain	PF00047	644.4	1.9e-190	ig	Full PFAM	Predicted from a fragment model
Dn_1099_0.3	1240	1291	Immunoglobulin domain	PF00047	644.4	1.9e-190	ig	Full PFAM	Predicted from a fragment model
Dn_1099_0.3	1327	1392	Immunoglobulin domain	PF00047	644.4	1.9e-190	ig	Full PFAM	Predicted from a fragment model
Dn_1099_0.3	1424	1482	Immunoglobulin domain	PF00047	644.4	1.9e-190	ig	Full PFAM	Predicted from a fragment model
Dn_1099_0.3	1516	1581	Immunoglobulin domain	PF00047	644.4	1.9e-190	ig	Full PFAM	Predicted from a fragment model
Dn_1099_0.3	1614	1679	Immunoglobulin domain	PF00047	644.4	1.9e-190	ig	Full PFAM	Predicted from a fragment model
Dn_1099_0.3	1712	1778	Immunoglobulin domain	PF00047	644.4	1.9e-190	ig	Full PFAM	Predicted from a fragment model
Dn_1099_0.3	1817	1879	Immunoglobulin domain	PF00047	644.4	1.9e-190	ig	Full PFAM	Predicted from a fragment model
Dn_1099_0.3	1912	1975	Immunoglobulin domain	PF00047	644.4	1.9e-190	ig	Full PFAM	Predicted from a fragment model
Dn_1099_0.3	2008	2071	Immunoglobulin domain	PF00047	644.4	1.9e-190	ig	Full PFAM	Predicted from a fragment model
Dn_1099_0.3	2105	2167	Immunoglobulin domain	PF00047	644.4	1.9e-190	ig	Full PFAM	Predicted from a fragment model
Dn_1099_0.3	2201	2263	Immunoglobulin domain	PF00047	644.4	1.9e-190	ig	Full PFAM	Predicted from a fragment model
Dn_1099_0.3	2297	2359	Immunoglobulin domain	PF00047	644.4	1.9e-190	ig	Full PFAM	Predicted from a fragment model
Dn_1099_0.3	2393	2455	Immunoglobulin domain	PF00047	644.4	1.9e-190	ig	Full PFAM	Predicted from a fragment model
Dn_1099_0.3	2489	2551	Immunoglobulin domain	PF00047	644.4	1.9e-190	ig	Full PFAM	Predicted from a fragment model
Dn_1099_0.3	2585	2605	Immunoglobulin domain	PF00047	644.4	1.9e-190	ig	Full PFAM	Predicted from a fragment model
Dn_1099_0.3	2640	2702	Immunoglobulin domain	PF00047	644.4	1.9e-190	ig	Full PFAM	Predicted from a fragment model
Dn_1099_0.3	2736	2798	Immunoglobulin domain	PF00047	644.4	1.9e-190	ig	Full PFAM	Predicted from a fragment model
Dn_1099_0.3	2832	2894	Immunoglobulin domain	PF00047	644.4	1.9e-190	ig	Full PFAM	Predicted from a fragment model
Dn_1099_0.3	2927	2993	Immunoglobulin domain	PF00047	644.4	1.9e-190	ig	Full PFAM	Predicted from a fragment model
Dn_1099_0.3	3026	3093	Immunoglobulin domain	PF00047	644.4	1.9e-190	ig	Full PFAM	Predicted from a fragment model
Dn_1099_0.3	3126	3193	Immunoglobulin domain	PF00047	644.4	1.9e-190	ig	Full PFAM	Predicted from a fragment model
Dn_1099_0.3	3227	3293	Immunoglobulin domain	PF00047	644.4	1.9e-190	ig	Full PFAM	Predicted from a fragment model
Dn_1099_0.3	3732	3789	Immunoglobulin domain	PF00047	644.4	1.9e-190	ig	Full PFAM	Predicted from a fragment model
Dn_1099_0.3	793	878	Immunoglobulin V-set domain	PF07686	90	1.8e-24	V-set	Full PFAM	Predicted from a fragment model
Dn_1099_0.3	1129	1223	Immunoglobulin V-set domain	PF07686	90	1.8e-24	V-set	Full PFAM	Predicted from a fragment model
Dn_1099_0.3	1225	1333	Immunoglobulin V-set domain	PF07686	90	1.8e-24	V-set	Full PFAM	Predicted from a fragment model
Dn_1099_0.3	1374	1408	Immunoglobulin V-set domain	PF07686	90	1.8e-24	V-set	Full PFAM	Predicted from a fragment model
Dn_1099_0.3	1471	1499	Immunoglobulin V-set domain	PF07686	90	1.8e-24	V-set	Full PFAM	Predicted from a fragment model
Dn_1099_0.3	1516	1536	Immunoglobulin V-set domain	PF07686	90	1.8e-24	V-set	Full PFAM	Predicted from a fragment model
Dn_1099_0.3	1585	1641	Immunoglobulin V-set domain	PF07686	90	1.8e-24	V-set	Full PFAM	Predicted from a fragment model
Dn_1099_0.3	1710	1794	Immunoglobulin V-set domain	PF07686	90	1.8e-24	V-set	Full PFAM	Predicted from a fragment model
Dn_1099_0.3	1817	1897	Immunoglobulin V-set domain	PF07686	90	1.8e-24	V-set	Full PFAM	Predicted from a fragment model
Dn_1099_0.3	1909	1993	Immunoglobulin V-set domain	PF07686	90	1.8e-24	V-set	Full PFAM	Predicted from a fragment model
Dn_1099_0.3	2008	2050	Immunoglobulin V-set domain	PF07686	90	1.8e-24	V-set	Full PFAM	Predicted from a fragment model
Dn_1099_0.3	2161	2185	Immunoglobulin V-set domain	PF07686	90	1.8e-24	V-set	Full PFAM	Predicted from a fragment model
Dn_1099_0.3	2257	2281	Immunoglobulin V-set domain	PF07686	90	1.8e-24	V-set	Full PFAM	Predicted from a fragment model
Dn_1099_0.3	2297	2377	Immunoglobulin V-set domain	PF07686	90	1.8e-24	V-set	Full PFAM	Predicted from a fragment model
Dn_1099_0.3	2449	2473	Immunoglobulin V-set domain	PF07686	90	1.8e-24	V-set	Full PFAM	Predicted from a fragment model
Dn_1099_0.3	2541	2569	Immunoglobulin V-set domain	PF07686	90	1.8e-24	V-set	Full PFAM	Predicted from a fragment model
Dn_1099_0.3	2640	2720	Immunoglobulin V-set domain	PF07686	90	1.8e-24	V-set	Full PFAM	Predicted from a fragment model
Dn_1099_0.3	2736	2814	Immunoglobulin V-set domain	PF07686	90	1.8e-24	V-set	Full PFAM	Predicted from a fragment model
Dn_1099_0.3	3105	3208	Immunoglobulin V-set domain	PF07686	90	1.8e-24	V-set	Full PFAM	Predicted from a fragment model
Dn_1099_0.3	3276	3309	Immunoglobulin V-set domain	PF07686	90	1.8e-24	V-set	Full PFAM	Predicted from a fragment model
Dn_1099_0.3	3771	3787	Immunoglobulin V-set domain	PF07686	90	1.8e-24	V-set	Full PFAM	Predicted from a fragment model
Dn_1099_0.3	3312	3399	Fibronectin type III domain	PF00041	299.3	1.5e-86	fn3	Full PFAM	Predicted from a full length model
Dn_1099_0.3	3411	3505	Fibronectin type III domain	PF00041	299.3	1.5e-86	fn3	Full PFAM	Predicted from a full length model
Dn_1099_0.3	3517	3606	Fibronectin type III domain	PF00041	299.3	1.5e-86	fn3	Full PFAM	Predicted from a full length model
Dn_1099_0.3	3618	3705	Fibronectin type III domain	PF00041	299.3	1.5e-86	fn3	Full PFAM	Predicted from a full length model
Dn_1099_0.3	3808	3890	Fibronectin type III domain	PF00041	299.3	1.5e-86	fn3	Full PFAM	Predicted from a full length model
Dn_1099_0.3	3902	3984	Fibronectin type III domain	PF00041	299.3	1.5e-86	fn3	Full PFAM	Predicted from a full length model
Dn_1099_0.3	1077	1222	Immunoglobulin I-set domain	PF07679	560.3	4.1e-165	I-set	Full PFAM	Predicted from a full length model
Dn_1099_0.3	1226	1306	Immunoglobulin I-set domain	PF07679	560.3	4.1e-165	I-set	Full PFAM	Predicted from a full length model
Dn_1099_0.3	1313	1407	Immunoglobulin I-set domain	PF07679	560.3	4.1e-165	I-set	Full PFAM	Predicted from a full length model
Dn_1099_0.3	1410	1498	Immunoglobulin I-set domain	PF07679	560.3	4.1e-165	I-set	Full PFAM	Predicted from a full length model
Dn_1099_0.3	1502	1596	Immunoglobulin I-set domain	PF07679	560.3	4.1e-165	I-set	Full PFAM	Predicted from a full length model
Dn_1099_0.3	1600	1694	Immunoglobulin I-set domain	PF07679	560.3	4.1e-165	I-set	Full PFAM	Predicted from a full length model
Dn_1099_0.3	1698	1793	Immunoglobulin I-set domain	PF07679	560.3	4.1e-165	I-set	Full PFAM	Predicted from a full length model
Dn_1099_0.3	1803	1894	Immunoglobulin I-set domain	PF07679	560.3	4.1e-165	I-set	Full PFAM	Predicted from a full length model
Dn_1099_0.3	1898	1990	Immunoglobulin I-set domain	PF07679	560.3	4.1e-165	I-set	Full PFAM	Predicted from a full length model
Dn_1099_0.3	1994	2086	Immunoglobulin I-set domain	PF07679	560.3	4.1e-165	I-set	Full PFAM	Predicted from a full length model
Dn_1099_0.3	2095	2182	Immunoglobulin I-set domain	PF07679	560.3	4.1e-165	I-set	Full PFAM	Predicted from a full length model
Dn_1099_0.3	2191	2278	Immunoglobulin I-set domain	PF07679	560.3	4.1e-165	I-set	Full PFAM	Predicted from a full length model
Dn_1099_0.3	2282	2374	Immunoglobulin I-set domain	PF07679	560.3	4.1e-165	I-set	Full PFAM	Predicted from a full length model
Dn_1099_0.3	2378	2470	Immunoglobulin I-set domain	PF07679	560.3	4.1e-165	I-set	Full PFAM	Predicted from a full length model
Dn_1099_0.3	2474	2566	Immunoglobulin I-set domain	PF07679	560.3	4.1e-165	I-set	Full PFAM	Predicted from a full length model
Dn_1099_0.3	2626	2717	Immunoglobulin I-set domain	PF07679	560.3	4.1e-165	I-set	Full PFAM	Predicted from a full length model
Dn_1099_0.3	2721	2813	Immunoglobulin I-set domain	PF07679	560.3	4.1e-165	I-set	Full PFAM	Predicted from a full length model
Dn_1099_0.3	2817	2909	Immunoglobulin I-set domain	PF07679	560.3	4.1e-165	I-set	Full PFAM	Predicted from a full length model
Dn_1099_0.3	3112	3209	Immunoglobulin I-set domain	PF07679	560.3	4.1e-165	I-set	Full PFAM	Predicted from a full length model
Dn_1099_0.3	3213	3308	Immunoglobulin I-set domain	PF07679	560.3	4.1e-165	I-set	Full PFAM	Predicted from a full length model
Dn_1099_0.3	3717	3804	Immunoglobulin I-set domain	PF07679	560.3	4.1e-165	I-set	Full PFAM	Predicted from a full length model
Dn_1099_0.3	18	83	Immunoglobulin domain	PF00047	687.2	2.5e-203	ig	Full PFAM	Predicted from a full length model
Dn_1099_0.3	576	640	Immunoglobulin domain	PF00047	687.2	2.5e-203	ig	Full PFAM	Predicted from a full length model
Dn_1099_0.3	797	865	Immunoglobulin domain	PF00047	687.2	2.5e-203	ig	Full PFAM	Predicted from a full length model
Dn_1099_0.3	1145	1207	Immunoglobulin domain	PF00047	687.2	2.5e-203	ig	Full PFAM	Predicted from a full length model
Dn_1099_0.3	1240	1291	Immunoglobulin domain	PF00047	687.2	2.5e-203	ig	Full PFAM	Predicted from a full length model
Dn_1099_0.3	1327	1392	Immunoglobulin domain	PF00047	687.2	2.5e-203	ig	Full PFAM	Predicted from a full length model
Dn_1099_0.3	1424	1482	Immunoglobulin domain	PF00047	687.2	2.5e-203	ig	Full PFAM	Predicted from a full length model
Dn_1099_0.3	1516	1581	Immunoglobulin domain	PF00047	687.2	2.5e-203	ig	Full PFAM	Predicted from a full length model
Dn_1099_0.3	1614	1679	Immunoglobulin domain	PF00047	687.2	2.5e-203	ig	Full PFAM	Predicted from a full length model
Dn_1099_0.3	1712	1778	Immunoglobulin domain	PF00047	687.2	2.5e-203	ig	Full PFAM	Predicted from a full length model
Dn_1099_0.3	1817	1879	Immunoglobulin domain	PF00047	687.2	2.5e-203	ig	Full PFAM	Predicted from a full length model
Dn_1099_0.3	1912	1975	Immunoglobulin domain	PF00047	687.2	2.5e-203	ig	Full PFAM	Predicted from a full length model
Dn_1099_0.3	2008	2071	Immunoglobulin domain	PF00047	687.2	2.5e-203	ig	Full PFAM	Predicted from a full length model
Dn_1099_0.3	2105	2167	Immunoglobulin domain	PF00047	687.2	2.5e-203	ig	Full PFAM	Predicted from a full length model
Dn_1099_0.3	2201	2263	Immunoglobulin domain	PF00047	687.2	2.5e-203	ig	Full PFAM	Predicted from a full length model
Dn_1099_0.3	2297	2359	Immunoglobulin domain	PF00047	687.2	2.5e-203	ig	Full PFAM	Predicted from a full length model
Dn_1099_0.3	2393	2455	Immunoglobulin domain	PF00047	687.2	2.5e-203	ig	Full PFAM	Predicted from a full length model
Dn_1099_0.3	2489	2551	Immunoglobulin domain	PF00047	687.2	2.5e-203	ig	Full PFAM	Predicted from a full length model
Dn_1099_0.3	2640	2702	Immunoglobulin domain	PF00047	687.2	2.5e-203	ig	Full PFAM	Predicted from a full length model
Dn_1099_0.3	2736	2798	Immunoglobulin domain	PF00047	687.2	2.5e-203	ig	Full PFAM	Predicted from a full length model
Dn_1099_0.3	2832	2894	Immunoglobulin domain	PF00047	687.2	2.5e-203	ig	Full PFAM	Predicted from a full length model
Dn_1099_0.3	2927	2993	Immunoglobulin domain	PF00047	687.2	2.5e-203	ig	Full PFAM	Predicted from a full length model
Dn_1099_0.3	3026	3093	Immunoglobulin domain	PF00047	687.2	2.5e-203	ig	Full PFAM	Predicted from a full length model
Dn_1099_0.3	3126	3193	Immunoglobulin domain	PF00047	687.2	2.5e-203	ig	Full PFAM	Predicted from a full length model
Dn_1099_0.3	3227	3293	Immunoglobulin domain	PF00047	687.2	2.5e-203	ig	Full PFAM	Predicted from a full length model
Dn_1099_0.3	3732	3789	Immunoglobulin domain	PF00047	687.2	2.5e-203	ig	Full PFAM	Predicted from a full length model
Dn_1099_0.3	786	878	Immunoglobulin V-set domain	PF07686	71.6	5.1e-18	V-set	Full PFAM	Predicted from a full length model
Dn_1099_0.3	1129	1223	Immunoglobulin V-set domain	PF07686	71.6	5.1e-18	V-set	Full PFAM	Predicted from a full length model
Dn_1099_0.3	1225	1333	Immunoglobulin V-set domain	PF07686	71.6	5.1e-18	V-set	Full PFAM	Predicted from a full length model
Dn_1099_0.3	1585	1695	Immunoglobulin V-set domain	PF07686	71.6	5.1e-18	V-set	Full PFAM	Predicted from a full length model
Dn_1099_0.3	1702	1794	Immunoglobulin V-set domain	PF07686	71.6	5.1e-18	V-set	Full PFAM	Predicted from a full length model
Dn_1099_0.3	1807	1897	Immunoglobulin V-set domain	PF07686	71.6	5.1e-18	V-set	Full PFAM	Predicted from a full length model
Dn_1099_0.3	1902	1993	Immunoglobulin V-set domain	PF07686	71.6	5.1e-18	V-set	Full PFAM	Predicted from a full length model
Dn_1099_0.3	2275	2377	Immunoglobulin V-set domain	PF07686	71.6	5.1e-18	V-set	Full PFAM	Predicted from a full length model
Dn_1099_0.3	2630	2720	Immunoglobulin V-set domain	PF07686	71.6	5.1e-18	V-set	Full PFAM	Predicted from a full length model
Dn_1099_0.3	3105	3208	Immunoglobulin V-set domain	PF07686	71.6	5.1e-18	V-set	Full PFAM	Predicted from a full length model
Dn_109_0.0	5	47	Matrixin	PF00413	61.9	3.6e-21	Peptidase_M10	Full PFAM	Predicted from a fragment model
Dn_109_5.4	131	368	Queuine tRNA-ribosyltransferase	PF01702	368.1	2.9e-107	TGT	Full PFAM	Predicted from a fragment model
Dn_109_5.4	131	368	Queuine tRNA-ribosyltransferase	PF01702	370.1	7.4e-108	TGT	Full PFAM	Predicted from a full length model
Dn_109_5.5	31	89	Ninjurin	PF04923	73.1	1.9e-20	Ninjurin	Full PFAM	Predicted from a fragment model
Dn_10_0.2	20	57	Low-density lipoprotein receptor domain class A	PF00057	514.3	3e-165	Ldl_recept_a	Full PFAM	Predicted from a fragment model
Dn_10_0.2	60	101	Low-density lipoprotein receptor domain class A	PF00057	514.3	3e-165	Ldl_recept_a	Full PFAM	Predicted from a fragment model
Dn_10_0.2	104	145	Low-density lipoprotein receptor domain class A	PF00057	514.3	3e-165	Ldl_recept_a	Full PFAM	Predicted from a fragment model
Dn_10_0.2	151	188	Low-density lipoprotein receptor domain class A	PF00057	514.3	3e-165	Ldl_recept_a	Full PFAM	Predicted from a fragment model
Dn_10_0.2	191	227	Low-density lipoprotein receptor domain class A	PF00057	514.3	3e-165	Ldl_recept_a	Full PFAM	Predicted from a fragment model
Dn_10_0.2	248	272	Low-density lipoprotein receptor domain class A	PF00057	514.3	3e-165	Ldl_recept_a	Full PFAM	Predicted from a fragment model
Dn_10_0.2	1000	1038	Low-density lipoprotein receptor domain class A	PF00057	514.3	3e-165	Ldl_recept_a	Full PFAM	Predicted from a fragment model
Dn_10_0.2	1041	1077	Low-density lipoprotein receptor domain class A	PF00057	514.3	3e-165	Ldl_recept_a	Full PFAM	Predicted from a fragment model
Dn_10_0.2	1080	1117	Low-density lipoprotein receptor domain class A	PF00057	514.3	3e-165	Ldl_recept_a	Full PFAM	Predicted from a fragment model
Dn_10_0.2	1120	1157	Low-density lipoprotein receptor domain class A	PF00057	514.3	3e-165	Ldl_recept_a	Full PFAM	Predicted from a fragment model
Dn_10_0.2	1160	1197	Low-density lipoprotein receptor domain class A	PF00057	514.3	3e-165	Ldl_recept_a	Full PFAM	Predicted from a fragment model
Dn_10_0.2	1203	1242	Low-density lipoprotein receptor domain class A	PF00057	514.3	3e-165	Ldl_recept_a	Full PFAM	Predicted from a fragment model
Dn_10_0.2	1245	1278	Low-density lipoprotein receptor domain class A	PF00057	514.3	3e-165	Ldl_recept_a	Full PFAM	Predicted from a fragment model
Dn_10_0.2	1290	1328	Low-density lipoprotein receptor domain class A	PF00057	514.3	3e-165	Ldl_recept_a	Full PFAM	Predicted from a fragment model
Dn_10_0.2	397	447	Low-density lipoprotein receptor repeat class B	PF00058	444.6	8.7e-133	Ldl_recept_b	Full PFAM	Predicted from a fragment model
Dn_10_0.2	449	490	Low-density lipoprotein receptor repeat class B	PF00058	444.6	8.7e-133	Ldl_recept_b	Full PFAM	Predicted from a fragment model
Dn_10_0.2	492	531	Low-density lipoprotein receptor repeat class B	PF00058	444.6	8.7e-133	Ldl_recept_b	Full PFAM	Predicted from a fragment model
Dn_10_0.2	533	575	Low-density lipoprotein receptor repeat class B	PF00058	444.6	8.7e-133	Ldl_recept_b	Full PFAM	Predicted from a fragment model
Dn_10_0.2	576	591	Low-density lipoprotein receptor repeat class B	PF00058	444.6	8.7e-133	Ldl_recept_b	Full PFAM	Predicted from a fragment model
Dn_10_0.2	719	760	Low-density lipoprotein receptor repeat class B	PF00058	444.6	8.7e-133	Ldl_recept_b	Full PFAM	Predicted from a fragment model
Dn_10_0.2	762	803	Low-density lipoprotein receptor repeat class B	PF00058	444.6	8.7e-133	Ldl_recept_b	Full PFAM	Predicted from a fragment model
Dn_10_0.2	805	847	Low-density lipoprotein receptor repeat class B	PF00058	444.6	8.7e-133	Ldl_recept_b	Full PFAM	Predicted from a fragment model
Dn_10_0.2	849	890	Low-density lipoprotein receptor repeat class B	PF00058	444.6	8.7e-133	Ldl_recept_b	Full PFAM	Predicted from a fragment model
Dn_10_0.2	892	911	Low-density lipoprotein receptor repeat class B	PF00058	444.6	8.7e-133	Ldl_recept_b	Full PFAM	Predicted from a fragment model
Dn_10_0.2	1455	1495	Low-density lipoprotein receptor repeat class B	PF00058	444.6	8.7e-133	Ldl_recept_b	Full PFAM	Predicted from a fragment model
Dn_10_0.2	1497	1538	Low-density lipoprotein receptor repeat class B	PF00058	444.6	8.7e-133	Ldl_recept_b	Full PFAM	Predicted from a fragment model
Dn_10_0.2	1542	1584	Low-density lipoprotein receptor repeat class B	PF00058	444.6	8.7e-133	Ldl_recept_b	Full PFAM	Predicted from a fragment model
Dn_10_0.2	1586	1628	Low-density lipoprotein receptor repeat class B	PF00058	444.6	8.7e-133	Ldl_recept_b	Full PFAM	Predicted from a fragment model
Dn_10_0.2	1629	1670	Low-density lipoprotein receptor repeat class B	PF00058	444.6	8.7e-133	Ldl_recept_b	Full PFAM	Predicted from a fragment model
Dn_10_0.2	1822	1870	Low-density lipoprotein receptor repeat class B	PF00058	444.6	8.7e-133	Ldl_recept_b	Full PFAM	Predicted from a fragment model
Dn_10_0.2	1872	1916	Low-density lipoprotein receptor repeat class B	PF00058	444.6	8.7e-133	Ldl_recept_b	Full PFAM	Predicted from a fragment model
Dn_10_0.2	1961	2002	Low-density lipoprotein receptor repeat class B	PF00058	444.6	8.7e-133	Ldl_recept_b	Full PFAM	Predicted from a fragment model
Dn_10_0.2	2132	2139	Low-density lipoprotein receptor repeat class B	PF00058	444.6	8.7e-133	Ldl_recept_b	Full PFAM	Predicted from a fragment model
Dn_10_0.2	2141	2184	Low-density lipoprotein receptor repeat class B	PF00058	444.6	8.7e-133	Ldl_recept_b	Full PFAM	Predicted from a fragment model
Dn_10_0.2	2186	2228	Low-density lipoprotein receptor repeat class B	PF00058	444.6	8.7e-133	Ldl_recept_b	Full PFAM	Predicted from a fragment model
Dn_10_0.2	2230	2270	Low-density lipoprotein receptor repeat class B	PF00058	444.6	8.7e-133	Ldl_recept_b	Full PFAM	Predicted from a fragment model
Dn_10_0.2	2272	2313	Low-density lipoprotein receptor repeat class B	PF00058	444.6	8.7e-133	Ldl_recept_b	Full PFAM	Predicted from a fragment model
Dn_10_0.2	2415	2459	Low-density lipoprotein receptor repeat class B	PF00058	444.6	8.7e-133	Ldl_recept_b	Full PFAM	Predicted from a fragment model
Dn_10_0.2	2461	2500	Low-density lipoprotein receptor repeat class B	PF00058	444.6	8.7e-133	Ldl_recept_b	Full PFAM	Predicted from a fragment model
Dn_10_0.2	2502	2547	Low-density lipoprotein receptor repeat class B	PF00058	444.6	8.7e-133	Ldl_recept_b	Full PFAM	Predicted from a fragment model
Dn_10_0.2	2549	2587	Low-density lipoprotein receptor repeat class B	PF00058	444.6	8.7e-133	Ldl_recept_b	Full PFAM	Predicted from a fragment model
Dn_10_0.2	2589	2631	Low-density lipoprotein receptor repeat class B	PF00058	444.6	8.7e-133	Ldl_recept_b	Full PFAM	Predicted from a fragment model
Dn_10_0.2	20	57	Low-density lipoprotein receptor domain class A	PF00057	540.1	4.9e-159	Ldl_recept_a	Full PFAM	Predicted from a full length model
Dn_10_0.2	60	101	Low-density lipoprotein receptor domain class A	PF00057	540.1	4.9e-159	Ldl_recept_a	Full PFAM	Predicted from a full length model
Dn_10_0.2	104	145	Low-density lipoprotein receptor domain class A	PF00057	540.1	4.9e-159	Ldl_recept_a	Full PFAM	Predicted from a full length model
Dn_10_0.2	151	188	Low-density lipoprotein receptor domain class A	PF00057	540.1	4.9e-159	Ldl_recept_a	Full PFAM	Predicted from a full length model
Dn_10_0.2	191	227	Low-density lipoprotein receptor domain class A	PF00057	540.1	4.9e-159	Ldl_recept_a	Full PFAM	Predicted from a full length model
Dn_10_0.2	230	272	Low-density lipoprotein receptor domain class A	PF00057	540.1	4.9e-159	Ldl_recept_a	Full PFAM	Predicted from a full length model
Dn_10_0.2	1000	1038	Low-density lipoprotein receptor domain class A	PF00057	540.1	4.9e-159	Ldl_recept_a	Full PFAM	Predicted from a full length model
Dn_10_0.2	1041	1077	Low-density lipoprotein receptor domain class A	PF00057	540.1	4.9e-159	Ldl_recept_a	Full PFAM	Predicted from a full length model
Dn_10_0.2	1080	1117	Low-density lipoprotein receptor domain class A	PF00057	540.1	4.9e-159	Ldl_recept_a	Full PFAM	Predicted from a full length model
Dn_10_0.2	1120	1157	Low-density lipoprotein receptor domain class A	PF00057	540.1	4.9e-159	Ldl_recept_a	Full PFAM	Predicted from a full length model
Dn_10_0.2	1160	1197	Low-density lipoprotein receptor domain class A	PF00057	540.1	4.9e-159	Ldl_recept_a	Full PFAM	Predicted from a full length model
Dn_10_0.2	1203	1242	Low-density lipoprotein receptor domain class A	PF00057	540.1	4.9e-159	Ldl_recept_a	Full PFAM	Predicted from a full length model
Dn_10_0.2	1245	1284	Low-density lipoprotein receptor domain class A	PF00057	540.1	4.9e-159	Ldl_recept_a	Full PFAM	Predicted from a full length model
Dn_10_0.2	1289	1328	Low-density lipoprotein receptor domain class A	PF00057	540.1	4.9e-159	Ldl_recept_a	Full PFAM	Predicted from a full length model
Dn_10_0.2	397	447	Low-density lipoprotein receptor repeat class B	PF00058	476.4	7.4e-140	Ldl_recept_b	Full PFAM	Predicted from a full length model
Dn_10_0.2	449	490	Low-density lipoprotein receptor repeat class B	PF00058	476.4	7.4e-140	Ldl_recept_b	Full PFAM	Predicted from a full length model
Dn_10_0.2	492	531	Low-density lipoprotein receptor repeat class B	PF00058	476.4	7.4e-140	Ldl_recept_b	Full PFAM	Predicted from a full length model
Dn_10_0.2	533	575	Low-density lipoprotein receptor repeat class B	PF00058	476.4	7.4e-140	Ldl_recept_b	Full PFAM	Predicted from a full length model
Dn_10_0.2	719	760	Low-density lipoprotein receptor repeat class B	PF00058	476.4	7.4e-140	Ldl_recept_b	Full PFAM	Predicted from a full length model
Dn_10_0.2	762	803	Low-density lipoprotein receptor repeat class B	PF00058	476.4	7.4e-140	Ldl_recept_b	Full PFAM	Predicted from a full length model
Dn_10_0.2	805	847	Low-density lipoprotein receptor repeat class B	PF00058	476.4	7.4e-140	Ldl_recept_b	Full PFAM	Predicted from a full length model
Dn_10_0.2	849	890	Low-density lipoprotein receptor repeat class B	PF00058	476.4	7.4e-140	Ldl_recept_b	Full PFAM	Predicted from a full length model
Dn_10_0.2	1455	1495	Low-density lipoprotein receptor repeat class B	PF00058	476.4	7.4e-140	Ldl_recept_b	Full PFAM	Predicted from a full length model
Dn_10_0.2	1497	1538	Low-density lipoprotein receptor repeat class B	PF00058	476.4	7.4e-140	Ldl_recept_b	Full PFAM	Predicted from a full length model
Dn_10_0.2	1542	1584	Low-density lipoprotein receptor repeat class B	PF00058	476.4	7.4e-140	Ldl_recept_b	Full PFAM	Predicted from a full length model
Dn_10_0.2	1586	1629	Low-density lipoprotein receptor repeat class B	PF00058	476.4	7.4e-140	Ldl_recept_b	Full PFAM	Predicted from a full length model
Dn_10_0.2	1630	1670	Low-density lipoprotein receptor repeat class B	PF00058	476.4	7.4e-140	Ldl_recept_b	Full PFAM	Predicted from a full length model
Dn_10_0.2	1822	1870	Low-density lipoprotein receptor repeat class B	PF00058	476.4	7.4e-140	Ldl_recept_b	Full PFAM	Predicted from a full length model
Dn_10_0.2	1872	1916	Low-density lipoprotein receptor repeat class B	PF00058	476.4	7.4e-140	Ldl_recept_b	Full PFAM	Predicted from a full length model
Dn_10_0.2	1961	2002	Low-density lipoprotein receptor repeat class B	PF00058	476.4	7.4e-140	Ldl_recept_b	Full PFAM	Predicted from a full length model
Dn_10_0.2	2093	2139	Low-density lipoprotein receptor repeat class B	PF00058	476.4	7.4e-140	Ldl_recept_b	Full PFAM	Predicted from a full length model
Dn_10_0.2	2141	2184	Low-density lipoprotein receptor repeat class B	PF00058	476.4	7.4e-140	Ldl_recept_b	Full PFAM	Predicted from a full length model
Dn_10_0.2	2186	2228	Low-density lipoprotein receptor repeat class B	PF00058	476.4	7.4e-140	Ldl_recept_b	Full PFAM	Predicted from a full length model
Dn_10_0.2	2230	2270	Low-density lipoprotein receptor repeat class B	PF00058	476.4	7.4e-140	Ldl_recept_b	Full PFAM	Predicted from a full length model
Dn_10_0.2	2272	2313	Low-density lipoprotein receptor repeat class B	PF00058	476.4	7.4e-140	Ldl_recept_b	Full PFAM	Predicted from a full length model
Dn_10_0.2	2415	2459	Low-density lipoprotein receptor repeat class B	PF00058	476.4	7.4e-140	Ldl_recept_b	Full PFAM	Predicted from a full length model
Dn_10_0.2	2461	2500	Low-density lipoprotein receptor repeat class B	PF00058	476.4	7.4e-140	Ldl_recept_b	Full PFAM	Predicted from a full length model
Dn_10_0.2	2502	2547	Low-density lipoprotein receptor repeat class B	PF00058	476.4	7.4e-140	Ldl_recept_b	Full PFAM	Predicted from a full length model
Dn_10_0.2	2549	2589	Low-density lipoprotein receptor repeat class B	PF00058	476.4	7.4e-140	Ldl_recept_b	Full PFAM	Predicted from a full length model
Dn_10_0.2	2590	2631	Low-density lipoprotein receptor repeat class B	PF00058	476.4	7.4e-140	Ldl_recept_b	Full PFAM	Predicted from a full length model
Dn_10_1.3	30	242	Predicted by CLC Genomics Workbench version 7.0.4	PF00209	435	2.1e-127	SNF	Full PFAM		neurotransmitter symporter family
Dn_10_1.3	4	244	Predicted by CLC Genomics Workbench version 7.0.4	PF00209	24.6	4.6e-19	SNF	Full PFAM		neurotransmitter symporter family
Dn_10_4.0	136	205	Insect cuticle protein	PF00379	74.9	1.5e-20	Chitin_bind_4	Full PFAM	Predicted from a fragment model
Dn_10_4.0	136	205	Insect cuticle protein	PF00379	76.9	1.3e-19	Chitin_bind_4	Full PFAM	Predicted from a full length model
Dn_1103_0.5	36	288	Protein kinase domain	PF00069	264.7	3.8e-76	Pkinase	Full PFAM	Predicted from a fragment model
Dn_1103_0.5	36	248	Protein tyrosine kinase	PF07714	102.4	3.2e-29	Pkinase_Tyr	Full PFAM	Predicted from a fragment model
Dn_1103_0.5	36	288	Protein kinase domain	PF00069	266.6	1e-76	Pkinase	Full PFAM	Predicted from a full length model
Dn_1103_0.5	36	286	Protein tyrosine kinase	PF07714	88.4	4.4e-23	Pkinase_Tyr	Full PFAM	Predicted from a full length model
Dn_1109_0.1	75	146	Protein kinase domain	PF00069	67.8	8.6e-19	Pkinase	Full PFAM	Predicted from a fragment model
Dn_1109_0.1	193	218	Protein kinase domain	PF00069	67.8	8.6e-19	Pkinase	Full PFAM	Predicted from a fragment model
Dn_110_1.3	20	356	Innexin	PF00876	337.1	6.4e-98	Innexin	Full PFAM	Predicted from a fragment model
Dn_110_1.3	20	356	Innexin	PF00876	338.9	1.8e-98	Innexin	Full PFAM	Predicted from a full length model
Dn_110_2.1	23	139	Innexin	PF00876	175.8	2.3e-49	Innexin	Full PFAM	Predicted from a fragment model
Dn_110_2.1	196	290	Innexin	PF00876	175.8	2.3e-49	Innexin	Full PFAM	Predicted from a fragment model
Dn_110_2.1	23	372	Innexin	PF00876	160.2	1.1e-44	Innexin	Full PFAM	Predicted from a full length model
Dn_110_3.1	118	277	Major Facilitator Superfamily	PF07690	77.3	1.1e-20	MFS_1	Full PFAM	Predicted from a fragment model
Dn_110_3.1	589	669	Major Facilitator Superfamily	PF07690	77.3	1.1e-20	MFS_1	Full PFAM	Predicted from a fragment model
Dn_110_3.1	748	807	Major Facilitator Superfamily	PF07690	77.3	1.1e-20	MFS_1	Full PFAM	Predicted from a fragment model
Dn_110_3.1	821	847	Major Facilitator Superfamily	PF07690	77.3	1.1e-20	MFS_1	Full PFAM	Predicted from a fragment model
Dn_110_3.1	150	263	Sugar (and other) transporter	PF00083	188	4.9e-53	Sugar_tr	Full PFAM	Predicted from a fragment model
Dn_110_3.1	270	317	Sugar (and other) transporter	PF00083	188	4.9e-53	Sugar_tr	Full PFAM	Predicted from a fragment model
Dn_110_3.1	472	510	Sugar (and other) transporter	PF00083	188	4.9e-53	Sugar_tr	Full PFAM	Predicted from a fragment model
Dn_110_3.1	589	736	Sugar (and other) transporter	PF00083	188	4.9e-53	Sugar_tr	Full PFAM	Predicted from a fragment model
Dn_110_3.1	758	856	Sugar (and other) transporter	PF00083	188	4.9e-53	Sugar_tr	Full PFAM	Predicted from a fragment model
Dn_110_3.1	118	669	Major Facilitator Superfamily	PF07690	74.3	8.1e-19	MFS_1	Full PFAM	Predicted from a full length model
Dn_110_5.3	816	994	Cation transporting ATPase, C-terminus	PF00689	230.3	8.8e-66	Cation_ATPase_C	Full PFAM	Predicted from a fragment model
Dn_110_5.3	17	100	Cation transporter/ATPase, N-terminus	PF00690	119.8	2.5e-33	Cation_ATPase_N	Full PFAM	Predicted from a fragment model
Dn_110_5.3	119	350	E1-E2 ATPase	PF00122	320.4	1.3e-96	E1-E2_ATPase	Full PFAM	Predicted from a fragment model
Dn_110_5.3	354	629	haloacid dehalogenase-like hydrolase	PF00702	79.2	5.3e-22	Hydrolase	Full PFAM	Predicted from a fragment model
Dn_110_5.3	669	720	haloacid dehalogenase-like hydrolase	PF00702	79.2	5.3e-22	Hydrolase	Full PFAM	Predicted from a fragment model
Dn_110_5.3	816	994	Cation transporting ATPase, C-terminus	PF00689	232.2	2.4e-66	Cation_ATPase_C	Full PFAM	Predicted from a full length model
Dn_110_5.3	17	100	Cation transporter/ATPase, N-terminus	PF00690	121.8	4.1e-33	Cation_ATPase_N	Full PFAM	Predicted from a full length model
Dn_110_5.3	119	350	E1-E2 ATPase	PF00122	322.3	1.7e-93	E1-E2_ATPase	Full PFAM	Predicted from a full length model
Dn_110_5.3	354	720	haloacid dehalogenase-like hydrolase	PF00702	74.7	6.1e-19	Hydrolase	Full PFAM	Predicted from a full length model
Dn_1116_0.2	130	285	Integrase core domain	PF00665	104.8	3e-28	rve	Full PFAM	Predicted from a fragment model
Dn_1116_0.2	130	285	Integrase core domain	PF00665	106.7	1.4e-28	rve	Full PFAM	Predicted from a full length model
Dn_111_0.13	2	167	Fatty acid desaturase	PF00487	183.3	4e-52	FA_desaturase	Full PFAM	Predicted from a fragment model
Dn_111_0.13	1	167	Fatty acid desaturase	PF00487	106.4	1.7e-28	FA_desaturase	Full PFAM	Predicted from a full length model
Dn_111_4.8	45	248	Cytochrome P450	PF00067	62.4	5.8e-19	p450	Full PFAM	Predicted from a fragment model
Dn_111_4.9	44	238	Cytochrome P450	PF00067	65	9.3e-20	p450	Full PFAM	Predicted from a fragment model
Dn_111_5.0	3	376	Actin	PF00022	828.8	4.4e-258	Actin	Full PFAM	Predicted from a fragment model
Dn_111_5.0	3	376	Actin	PF00022	830.5	1.8e-246	Actin	Full PFAM	Predicted from a full length model
Dn_111_5.1	39	89	Glycosyltransferase family 20	PF00982	440	6.4e-129	Glyco_transf_20	Full PFAM	Predicted from a fragment model
Dn_111_5.1	152	478	Glycosyltransferase family 20	PF00982	440	6.4e-129	Glyco_transf_20	Full PFAM	Predicted from a fragment model
Dn_111_5.1	526	656	Trehalose-phosphatase	PF02358	88.8	1.6e-24	Trehalose_PPase	Full PFAM	Predicted from a fragment model
Dn_111_5.1	39	478	Glycosyltransferase family 20	PF00982	395.5	1.6e-115	Glyco_transf_20	Full PFAM	Predicted from a full length model
Dn_111_5.7	25	85	Eclosion hormone	PF04736	112.5	1.5e-32	Eclosion	Full PFAM	Predicted from a fragment model
Dn_111_5.7	25	85	Eclosion hormone	PF04736	114.5	6.4e-31	Eclosion	Full PFAM	Predicted from a full length model
Dn_1128_0.1	147	232	PDZ domain (Also known as DHR or GLGF)	PF00595	62.1	1.9e-16	PDZ	Full PFAM	Predicted from a fragment model
Dn_1128_0.1	147	232	PDZ domain (Also known as DHR or GLGF)	PF00595	64.1	9.5e-16	PDZ	Full PFAM	Predicted from a full length model
Dn_112_5.0	36	102	RNA polymerase Rpb8	PF03870	112.9	1.2e-31	RNA_pol_Rpb8	Full PFAM	Predicted from a fragment model
Dn_112_5.2	87	215	Domain of unknown function (DUF382)	PF04037	302.7	8.3e-90	DUF382	Full PFAM	Predicted from a fragment model
Dn_112_5.2	223	275	PSP	PF04046	95.8	2.8e-25	PSP	Full PFAM	Predicted from a fragment model
Dn_112_5.2	87	215	Domain of unknown function (DUF382)	PF04037	304.6	3.8e-88	DUF382	Full PFAM	Predicted from a full length model
Dn_112_5.2	223	275	PSP	PF04046	97.7	7.4e-26	PSP	Full PFAM	Predicted from a full length model
Dn_112_5.9	56	334	Guanylate-binding protein, N-terminal domain	PF02263	454	3.9e-133	GBP	Full PFAM	Predicted from a fragment model
Dn_112_5.9	56	334	Guanylate-binding protein, N-terminal domain	PF02263	456	1e-133	GBP	Full PFAM	Predicted from a full length model
Dn_1132_0.1	325	474	Tim44-like domain	PF04280	144.2	8.7e-41	Tim44	Full PFAM	Predicted from a fragment model
Dn_1132_0.1	325	474	Tim44-like domain	PF04280	146.1	1.9e-40	Tim44	Full PFAM	Predicted from a full length model
Dn_1132_0.2	30	279	Glycogen synthase	PF05693	642.5	7.3e-190	Glycogen_syn	Full PFAM	Predicted from a fragment model
Dn_1132_0.2	1	280	Glycogen synthase	PF05693	155.6	2.6e-43	Glycogen_syn	Full PFAM	Predicted from a full length model
Dn_1134_0.4	58	165	Macro domain	PF01661	211.1	5.5e-60	Macro	Full PFAM	Predicted from a fragment model
Dn_1134_0.4	58	165	Macro domain	PF01661	212.9	1.5e-60	Macro	Full PFAM	Predicted from a full length model
Dn_113_2.2	497	520	Zinc finger, C2H2 type	PF00096	98.9	3.2e-26	zf-C2H2	Full PFAM	Predicted from a fragment model
Dn_113_2.2	556	578	Zinc finger, C2H2 type	PF00096	98.9	3.2e-26	zf-C2H2	Full PFAM	Predicted from a fragment model
Dn_113_2.2	584	606	Zinc finger, C2H2 type	PF00096	98.9	3.2e-26	zf-C2H2	Full PFAM	Predicted from a fragment model
Dn_113_2.2	612	634	Zinc finger, C2H2 type	PF00096	98.9	3.2e-26	zf-C2H2	Full PFAM	Predicted from a fragment model
Dn_113_2.2	497	520	Zinc finger, C2H2 type	PF00096	106.7	1.4e-28	zf-C2H2	Full PFAM	Predicted from a full length model
Dn_113_2.2	556	578	Zinc finger, C2H2 type	PF00096	106.7	1.4e-28	zf-C2H2	Full PFAM	Predicted from a full length model
Dn_113_2.2	584	606	Zinc finger, C2H2 type	PF00096	106.7	1.4e-28	zf-C2H2	Full PFAM	Predicted from a full length model
Dn_113_2.2	612	634	Zinc finger, C2H2 type	PF00096	106.7	1.4e-28	zf-C2H2	Full PFAM	Predicted from a full length model
Dn_1149_0.4	134	245	Domain of Unknown Function (DUF926)	PF06047	273.7	1.8e-79	DUF926	Full PFAM	Predicted from a fragment model
Dn_1149_0.4	134	245	Domain of Unknown Function (DUF926)	PF06047	275.6	2e-79	DUF926	Full PFAM	Predicted from a full length model
Dn_114_3.1	2	31	Protein of unknown function (DUF1777)	PF08648	155.8	2.3e-43	DUF1777	Full PFAM	Predicted from a fragment model
Dn_114_3.1	32	192	Protein of unknown function (DUF1777)	PF08648	155.8	2.3e-43	DUF1777	Full PFAM	Predicted from a fragment model
Dn_114_3.1	20	192	Protein of unknown function (DUF1777)	PF08648	169	2.6e-47	DUF1777	Full PFAM	Predicted from a full length model
Dn_114_3.2	19	113	Ribosomal protein L7Ae/L30e/S12e/Gadd45 family	PF01248	102.7	6.1e-29	Ribosomal_L7Ae	Full PFAM	Predicted from a fragment model
Dn_114_3.2	19	113	Ribosomal protein L7Ae/L30e/S12e/Gadd45 family	PF01248	104.6	6e-28	Ribosomal_L7Ae	Full PFAM	Predicted from a full length model
Dn_114_3.8	10	199	Porphobilinogen deaminase, dipyromethane cofactor binding domain	PF01379	327.5	1.9e-98	Porphobil_deam	Full PFAM	Predicted from a fragment model
Dn_114_3.8	10	223	Porphobilinogen deaminase, dipyromethane cofactor binding domain	PF01379	302.6	1.5e-87	Porphobil_deam	Full PFAM	Predicted from a full length model
Dn_114_4.2	15	141	Odorant binding protein	PF03027	73.5	1.8e-20	DUF233	Full PFAM	Predicted from a fragment model
Dn_114_4.2	15	141	Odorant binding protein	PF03027	75.5	3.5e-19	DUF233	Full PFAM	Predicted from a full length model
Dn_114_5.4	14	234	Major Facilitator Superfamily	PF07690	96.6	5.3e-26	MFS_1	Full PFAM	Predicted from a fragment model
Dn_114_5.4	242	308	Major Facilitator Superfamily	PF07690	96.6	5.3e-26	MFS_1	Full PFAM	Predicted from a fragment model
Dn_114_5.4	14	308	Major Facilitator Superfamily	PF07690	83.9	1e-21	MFS_1	Full PFAM	Predicted from a full length model
Dn_115_0.3	100	210	FERM central domain	PF00373	110.4	8.2e-30	FERM_M	Full PFAM	Predicted from a fragment model
Dn_115_0.3	18	98	FERM N-terminal domain	PF09379	91.3	6.4e-25	FERM_N	Full PFAM	Predicted from a fragment model
Dn_115_0.3	100	210	FERM central domain	PF00373	112.2	3e-30	FERM_M	Full PFAM	Predicted from a full length model
Dn_115_0.3	18	98	FERM N-terminal domain	PF09379	93.2	1.7e-24	FERM_N	Full PFAM	Predicted from a full length model
Dn_115_2.3	325	361	MYND finger	PF01753	55.3	8.2e-17	zf-MYND	Full PFAM	Predicted from a fragment model
Dn_1165_0.4	96	164	Associated with zinc fingers	PF07530	70.6	1.8e-19	PRE_C2HC	Full PFAM	Predicted from a fragment model
Dn_1165_0.4	96	164	Associated with zinc fingers	PF07530	72.3	3.1e-18	PRE_C2HC	Full PFAM	Predicted from a full length model
Dn_116_2.5	146	192	Erv1 / Alr family	PF04777	73	8.2e-20	Evr1_Alr	Full PFAM	Predicted from a fragment model
Dn_116_5.19	66	344	Integrin alpha	PF08441	168.8	7.5e-51	Integrin_alpha2	Full PFAM	Predicted from a fragment model
Dn_1170_0.0	9	70	KH domain	PF00013	327.9	3.5e-95	KH_1	Full PFAM	Predicted from a fragment model
Dn_1170_0.0	82	142	KH domain	PF00013	327.9	3.5e-95	KH_1	Full PFAM	Predicted from a fragment model
Dn_1170_0.0	154	215	KH domain	PF00013	327.9	3.5e-95	KH_1	Full PFAM	Predicted from a fragment model
Dn_1170_0.0	227	288	KH domain	PF00013	327.9	3.5e-95	KH_1	Full PFAM	Predicted from a fragment model
Dn_1170_0.0	300	383	KH domain	PF00013	327.9	3.5e-95	KH_1	Full PFAM	Predicted from a fragment model
Dn_1170_0.0	390	450	KH domain	PF00013	327.9	3.5e-95	KH_1	Full PFAM	Predicted from a fragment model
Dn_1170_0.0	470	532	KH domain	PF00013	327.9	3.5e-95	KH_1	Full PFAM	Predicted from a fragment model
Dn_1170_0.0	544	609	KH domain	PF00013	327.9	3.5e-95	KH_1	Full PFAM	Predicted from a fragment model
Dn_1170_0.0	9	70	KH domain	PF00013	341.1	3.8e-99	KH_1	Full PFAM	Predicted from a full length model
Dn_1170_0.0	82	142	KH domain	PF00013	341.1	3.8e-99	KH_1	Full PFAM	Predicted from a full length model
Dn_1170_0.0	154	215	KH domain	PF00013	341.1	3.8e-99	KH_1	Full PFAM	Predicted from a full length model
Dn_1170_0.0	227	288	KH domain	PF00013	341.1	3.8e-99	KH_1	Full PFAM	Predicted from a full length model
Dn_1170_0.0	300	383	KH domain	PF00013	341.1	3.8e-99	KH_1	Full PFAM	Predicted from a full length model
Dn_1170_0.0	390	450	KH domain	PF00013	341.1	3.8e-99	KH_1	Full PFAM	Predicted from a full length model
Dn_1170_0.0	470	532	KH domain	PF00013	341.1	3.8e-99	KH_1	Full PFAM	Predicted from a full length model
Dn_1170_0.0	544	609	KH domain	PF00013	341.1	3.8e-99	KH_1	Full PFAM	Predicted from a full length model
Dn_1176_0.3	142	210	Protein of unknown function (DUF1759)	PF03564	59	1.1e-16	DUF1759	Full PFAM	Predicted from a fragment model
Dn_1178_0.0	89	265	Brix domain	PF04427	52.6	6e-16	Brix	Full PFAM	Predicted from a fragment model
Dn_117_4.11	60	122	Protein of unknown function (DUF498/DUF598)	PF04430	83.4	2.4e-22	DUF498	Full PFAM	Predicted from a fragment model
Dn_117_4.11	143	185	Protein of unknown function (DUF498/DUF598)	PF04430	83.4	2.4e-22	DUF498	Full PFAM	Predicted from a fragment model
Dn_117_4.11	60	185	Protein of unknown function (DUF498/DUF598)	PF04430	83.2	1.6e-21	DUF498	Full PFAM	Predicted from a full length model
Dn_117_4.13	234	494	Dihydrouridine synthase (Dus)	PF01207	172	8.6e-50	Dus	Full PFAM	Predicted from a fragment model
Dn_117_4.13	234	547	Dihydrouridine synthase (Dus)	PF01207	152	3.3e-42	Dus	Full PFAM	Predicted from a full length model
Dn_117_4.3	5	173	Tat binding protein 1(TBP-1)-interacting protein (TBPIP)	PF07106	133.9	9.1e-37	TBPIP	Full PFAM	Predicted from a fragment model
Dn_117_4.3	3	173	Tat binding protein 1(TBP-1)-interacting protein (TBPIP)	PF07106	135.1	3.9e-37	TBPIP	Full PFAM	Predicted from a full length model
Dn_117_4.4	5	173	Tat binding protein 1(TBP-1)-interacting protein (TBPIP)	PF07106	133.9	9.1e-37	TBPIP	Full PFAM	Predicted from a fragment model
Dn_117_4.4	3	173	Tat binding protein 1(TBP-1)-interacting protein (TBPIP)	PF07106	135.1	3.9e-37	TBPIP	Full PFAM	Predicted from a full length model
Dn_117_4.7	1	75	DIRP	PF06584	102.9	2e-27	DIRP	Full PFAM	Predicted from a fragment model
Dn_117_4.7	1	75	DIRP	PF06584	64.8	5.7e-16	DIRP	Full PFAM	Predicted from a full length model
Dn_1184_0.9	9	92	THAP domain	PF05485	78.9	3.5e-23	THAP	Full PFAM	Predicted from a fragment model
Dn_1184_0.9	248	293	THAP domain	PF05485	78.9	3.5e-23	THAP	Full PFAM	Predicted from a fragment model
Dn_1184_0.9	9	92	THAP domain	PF05485	73.2	1.8e-18	THAP	Full PFAM	Predicted from a full length model
Dn_1186_0.4	28	158	Predicted by CLC Genomics Workbench version 7.0.4	PF00209	576.6	4.9e-170	SNF	Full PFAM		neurotransmitter symporter family
Dn_1186_0.4	161	334	Predicted by CLC Genomics Workbench version 7.0.4	PF00209	576.6	4.9e-170	SNF	Full PFAM		neurotransmitter symporter family
Dn_1186_0.4	28	334	Predicted by CLC Genomics Workbench version 7.0.4	PF00209	284.4	4.4e-82	SNF	Full PFAM		neurotransmitter symporter family
Dn_118_3.1	78	142	DEAD/DEAH box helicase	PF00270	99.7	4.2e-27	DEAD	Full PFAM	Predicted from a fragment model
Dn_118_3.1	193	269	Helicase conserved C-terminal domain	PF00271	122.9	1.5e-34	Helicase_C	Full PFAM	Predicted from a fragment model
Dn_118_3.1	193	269	Helicase conserved C-terminal domain	PF00271	124.9	4.8e-34	Helicase_C	Full PFAM	Predicted from a full length model
Dn_118_3.3	27	107	Importin-beta N-terminal domain	PF03810	75.9	4.5e-20	IBN_N	Full PFAM	Predicted from a fragment model
Dn_118_3.3	128	166	HEAT repeat	PF02985	75.7	3.1e-19	HEAT	Full PFAM	Predicted from a full length model
Dn_118_3.3	172	208	HEAT repeat	PF02985	75.7	3.1e-19	HEAT	Full PFAM	Predicted from a full length model
Dn_118_3.3	215	251	HEAT repeat	PF02985	75.7	3.1e-19	HEAT	Full PFAM	Predicted from a full length model
Dn_118_3.3	360	396	HEAT repeat	PF02985	75.7	3.1e-19	HEAT	Full PFAM	Predicted from a full length model
Dn_118_3.3	402	438	HEAT repeat	PF02985	75.7	3.1e-19	HEAT	Full PFAM	Predicted from a full length model
Dn_118_3.3	445	480	HEAT repeat	PF02985	75.7	3.1e-19	HEAT	Full PFAM	Predicted from a full length model
Dn_118_3.3	488	527	HEAT repeat	PF02985	75.7	3.1e-19	HEAT	Full PFAM	Predicted from a full length model
Dn_118_3.3	583	620	HEAT repeat	PF02985	75.7	3.1e-19	HEAT	Full PFAM	Predicted from a full length model
Dn_118_3.3	625	662	HEAT repeat	PF02985	75.7	3.1e-19	HEAT	Full PFAM	Predicted from a full length model
Dn_118_3.3	772	810	HEAT repeat	PF02985	75.7	3.1e-19	HEAT	Full PFAM	Predicted from a full length model
Dn_118_3.3	27	107	Importin-beta N-terminal domain	PF03810	77.8	6.9e-20	IBN_N	Full PFAM	Predicted from a full length model
Dn_118_4.10	52	101	Regulator of chromosome condensation (RCC1)	PF00415	69	7e-19	RCC1	Full PFAM	Predicted from a fragment model
Dn_118_4.10	104	155	Regulator of chromosome condensation (RCC1)	PF00415	69	7e-19	RCC1	Full PFAM	Predicted from a fragment model
Dn_118_4.10	159	201	Regulator of chromosome condensation (RCC1)	PF00415	69	7e-19	RCC1	Full PFAM	Predicted from a fragment model
Dn_118_4.10	204	252	Regulator of chromosome condensation (RCC1)	PF00415	69	7e-19	RCC1	Full PFAM	Predicted from a fragment model
Dn_118_4.10	291	305	Regulator of chromosome condensation (RCC1)	PF00415	69	7e-19	RCC1	Full PFAM	Predicted from a fragment model
Dn_118_4.10	52	101	Regulator of chromosome condensation (RCC1)	PF00415	76.1	2.4e-19	RCC1	Full PFAM	Predicted from a full length model
Dn_118_4.10	104	155	Regulator of chromosome condensation (RCC1)	PF00415	76.1	2.4e-19	RCC1	Full PFAM	Predicted from a full length model
Dn_118_4.10	159	201	Regulator of chromosome condensation (RCC1)	PF00415	76.1	2.4e-19	RCC1	Full PFAM	Predicted from a full length model
Dn_118_4.10	204	252	Regulator of chromosome condensation (RCC1)	PF00415	76.1	2.4e-19	RCC1	Full PFAM	Predicted from a full length model
Dn_118_4.10	255	305	Regulator of chromosome condensation (RCC1)	PF00415	76.1	2.4e-19	RCC1	Full PFAM	Predicted from a full length model
Dn_118_5.0	161	245	YEATS family	PF03366	65.5	3.1e-16	YEATS	Full PFAM	Predicted from a fragment model
Dn_118_5.0	161	245	YEATS family	PF03366	67.5	9.1e-17	YEATS	Full PFAM	Predicted from a full length model
Dn_118_5.14	7	348	Major Facilitator Superfamily	PF07690	122.6	2.3e-33	MFS_1	Full PFAM	Predicted from a fragment model
Dn_118_5.14	7	348	Major Facilitator Superfamily	PF07690	124.5	6.3e-34	MFS_1	Full PFAM	Predicted from a full length model
Dn_118_5.5	78	340	Respiratory-chain NADH dehydrogenase 51 Kd subunit	PF01512	606.6	4.5e-179	Complex1_51K	Full PFAM	Predicted from a fragment model
Dn_118_5.5	78	340	Respiratory-chain NADH dehydrogenase 51 Kd subunit	PF01512	608.6	1.1e-179	Complex1_51K	Full PFAM	Predicted from a full length model
Dn_1193_0.2	25	283	TatD related DNase	PF01026	257.5	2.1e-75	TatD_DNase	Full PFAM	Predicted from a fragment model
Dn_1193_0.2	25	283	TatD related DNase	PF01026	259.4	1.5e-74	TatD_DNase	Full PFAM	Predicted from a full length model
Dn_119_2.7	279	405	Tudor domain	PF00567	241.8	3e-69	TUDOR	Full PFAM	Predicted from a fragment model
Dn_119_2.7	497	623	Tudor domain	PF00567	241.8	3e-69	TUDOR	Full PFAM	Predicted from a fragment model
Dn_119_2.7	820	879	Tudor domain	PF00567	241.8	3e-69	TUDOR	Full PFAM	Predicted from a fragment model
Dn_119_2.7	1054	1177	Tudor domain	PF00567	241.8	3e-69	TUDOR	Full PFAM	Predicted from a fragment model
Dn_119_2.7	279	405	Tudor domain	PF00567	242.5	1.9e-69	TUDOR	Full PFAM	Predicted from a full length model
Dn_119_2.7	497	623	Tudor domain	PF00567	242.5	1.9e-69	TUDOR	Full PFAM	Predicted from a full length model
Dn_119_2.7	791	913	Tudor domain	PF00567	242.5	1.9e-69	TUDOR	Full PFAM	Predicted from a full length model
Dn_119_2.7	1054	1177	Tudor domain	PF00567	242.5	1.9e-69	TUDOR	Full PFAM	Predicted from a full length model
Dn_11_0.6	20	142	Rhomboid family	PF01694	96.5	5.6e-27	Rhomboid	Full PFAM	Predicted from a fragment model
Dn_11_0.6	2	142	Rhomboid family	PF01694	69.2	2.7e-17	Rhomboid	Full PFAM	Predicted from a full length model
Dn_11_10.3	292	389	Chondroitin N-acetylgalactosaminyltransferase	PF05679	383.1	8.8e-112	CHGN	Full PFAM	Predicted from a fragment model
Dn_11_10.3	435	554	Chondroitin N-acetylgalactosaminyltransferase	PF05679	383.1	8.8e-112	CHGN	Full PFAM	Predicted from a fragment model
Dn_11_10.3	630	878	Chondroitin N-acetylgalactosaminyltransferase	PF05679	383.1	8.8e-112	CHGN	Full PFAM	Predicted from a fragment model
Dn_11_10.3	292	878	Chondroitin N-acetylgalactosaminyltransferase	PF05679	341.9	2.2e-99	CHGN	Full PFAM	Predicted from a full length model
Dn_11_12.0	83	109	EGF-like domain	PF00008	399	1.4e-116	EGF	Full PFAM	Predicted from a fragment model
Dn_11_12.0	147	173	EGF-like domain	PF00008	399	1.4e-116	EGF	Full PFAM	Predicted from a fragment model
Dn_11_12.0	178	205	EGF-like domain	PF00008	399	1.4e-116	EGF	Full PFAM	Predicted from a fragment model
Dn_11_12.0	277	303	EGF-like domain	PF00008	399	1.4e-116	EGF	Full PFAM	Predicted from a fragment model
Dn_11_12.0	319	356	EGF-like domain	PF00008	399	1.4e-116	EGF	Full PFAM	Predicted from a fragment model
Dn_11_12.0	432	464	EGF-like domain	PF00008	399	1.4e-116	EGF	Full PFAM	Predicted from a fragment model
Dn_11_12.0	469	485	EGF-like domain	PF00008	399	1.4e-116	EGF	Full PFAM	Predicted from a fragment model
Dn_11_12.0	491	528	EGF-like domain	PF00008	399	1.4e-116	EGF	Full PFAM	Predicted from a fragment model
Dn_11_12.0	599	636	EGF-like domain	PF00008	399	1.4e-116	EGF	Full PFAM	Predicted from a fragment model
Dn_11_12.0	716	752	EGF-like domain	PF00008	399	1.4e-116	EGF	Full PFAM	Predicted from a fragment model
Dn_11_12.0	758	794	EGF-like domain	PF00008	399	1.4e-116	EGF	Full PFAM	Predicted from a fragment model
Dn_11_12.0	800	836	EGF-like domain	PF00008	399	1.4e-116	EGF	Full PFAM	Predicted from a fragment model
Dn_11_12.0	842	878	EGF-like domain	PF00008	399	1.4e-116	EGF	Full PFAM	Predicted from a fragment model
Dn_11_12.0	884	919	EGF-like domain	PF00008	399	1.4e-116	EGF	Full PFAM	Predicted from a fragment model
Dn_11_12.0	925	961	EGF-like domain	PF00008	399	1.4e-116	EGF	Full PFAM	Predicted from a fragment model
Dn_11_12.0	967	1003	EGF-like domain	PF00008	399	1.4e-116	EGF	Full PFAM	Predicted from a fragment model
Dn_11_12.0	1009	1044	EGF-like domain	PF00008	399	1.4e-116	EGF	Full PFAM	Predicted from a fragment model
Dn_11_12.0	1050	1085	EGF-like domain	PF00008	399	1.4e-116	EGF	Full PFAM	Predicted from a fragment model
Dn_11_12.0	1091	1118	EGF-like domain	PF00008	399	1.4e-116	EGF	Full PFAM	Predicted from a fragment model
Dn_11_12.0	1135	1171	EGF-like domain	PF00008	399	1.4e-116	EGF	Full PFAM	Predicted from a fragment model
Dn_11_12.0	1208	1244	EGF-like domain	PF00008	399	1.4e-116	EGF	Full PFAM	Predicted from a fragment model
Dn_11_12.0	1250	1278	EGF-like domain	PF00008	399	1.4e-116	EGF	Full PFAM	Predicted from a fragment model
Dn_11_12.0	1291	1326	EGF-like domain	PF00008	399	1.4e-116	EGF	Full PFAM	Predicted from a fragment model
Dn_11_12.0	1332	1360	EGF-like domain	PF00008	399	1.4e-116	EGF	Full PFAM	Predicted from a fragment model
Dn_11_12.0	1372	1408	EGF-like domain	PF00008	399	1.4e-116	EGF	Full PFAM	Predicted from a fragment model
Dn_11_12.0	1493	1529	EGF-like domain	PF00008	399	1.4e-116	EGF	Full PFAM	Predicted from a fragment model
Dn_11_12.0	1535	1570	EGF-like domain	PF00008	399	1.4e-116	EGF	Full PFAM	Predicted from a fragment model
Dn_11_12.0	1576	1609	EGF-like domain	PF00008	399	1.4e-116	EGF	Full PFAM	Predicted from a fragment model
Dn_11_12.0	162	173	Calcium binding EGF domain	PF07645	723	1.2e-218	EGF_CA	Full PFAM	Predicted from a fragment model
Dn_11_12.0	273	313	Calcium binding EGF domain	PF07645	723	1.2e-218	EGF_CA	Full PFAM	Predicted from a fragment model
Dn_11_12.0	315	356	Calcium binding EGF domain	PF07645	723	1.2e-218	EGF_CA	Full PFAM	Predicted from a fragment model
Dn_11_12.0	429	470	Calcium binding EGF domain	PF07645	723	1.2e-218	EGF_CA	Full PFAM	Predicted from a fragment model
Dn_11_12.0	487	518	Calcium binding EGF domain	PF07645	723	1.2e-218	EGF_CA	Full PFAM	Predicted from a fragment model
Dn_11_12.0	595	636	Calcium binding EGF domain	PF07645	723	1.2e-218	EGF_CA	Full PFAM	Predicted from a fragment model
Dn_11_12.0	712	752	Calcium binding EGF domain	PF07645	723	1.2e-218	EGF_CA	Full PFAM	Predicted from a fragment model
Dn_11_12.0	754	794	Calcium binding EGF domain	PF07645	723	1.2e-218	EGF_CA	Full PFAM	Predicted from a fragment model
Dn_11_12.0	796	836	Calcium binding EGF domain	PF07645	723	1.2e-218	EGF_CA	Full PFAM	Predicted from a fragment model
Dn_11_12.0	838	878	Calcium binding EGF domain	PF07645	723	1.2e-218	EGF_CA	Full PFAM	Predicted from a fragment model
Dn_11_12.0	880	919	Calcium binding EGF domain	PF07645	723	1.2e-218	EGF_CA	Full PFAM	Predicted from a fragment model
Dn_11_12.0	921	961	Calcium binding EGF domain	PF07645	723	1.2e-218	EGF_CA	Full PFAM	Predicted from a fragment model
Dn_11_12.0	963	1003	Calcium binding EGF domain	PF07645	723	1.2e-218	EGF_CA	Full PFAM	Predicted from a fragment model
Dn_11_12.0	1005	1044	Calcium binding EGF domain	PF07645	723	1.2e-218	EGF_CA	Full PFAM	Predicted from a fragment model
Dn_11_12.0	1046	1085	Calcium binding EGF domain	PF07645	723	1.2e-218	EGF_CA	Full PFAM	Predicted from a fragment model
Dn_11_12.0	1087	1125	Calcium binding EGF domain	PF07645	723	1.2e-218	EGF_CA	Full PFAM	Predicted from a fragment model
Dn_11_12.0	1131	1171	Calcium binding EGF domain	PF07645	723	1.2e-218	EGF_CA	Full PFAM	Predicted from a fragment model
Dn_11_12.0	1204	1244	Calcium binding EGF domain	PF07645	723	1.2e-218	EGF_CA	Full PFAM	Predicted from a fragment model
Dn_11_12.0	1246	1285	Calcium binding EGF domain	PF07645	723	1.2e-218	EGF_CA	Full PFAM	Predicted from a fragment model
Dn_11_12.0	1287	1326	Calcium binding EGF domain	PF07645	723	1.2e-218	EGF_CA	Full PFAM	Predicted from a fragment model
Dn_11_12.0	1328	1366	Calcium binding EGF domain	PF07645	723	1.2e-218	EGF_CA	Full PFAM	Predicted from a fragment model
Dn_11_12.0	1368	1408	Calcium binding EGF domain	PF07645	723	1.2e-218	EGF_CA	Full PFAM	Predicted from a fragment model
Dn_11_12.0	1489	1529	Calcium binding EGF domain	PF07645	723	1.2e-218	EGF_CA	Full PFAM	Predicted from a fragment model
Dn_11_12.0	1531	1570	Calcium binding EGF domain	PF07645	723	1.2e-218	EGF_CA	Full PFAM	Predicted from a fragment model
Dn_11_12.0	1572	1609	Calcium binding EGF domain	PF07645	723	1.2e-218	EGF_CA	Full PFAM	Predicted from a fragment model
Dn_11_12.0	221	252	TB domain	PF00683	151.2	1.5e-46	TB	Full PFAM	Predicted from a fragment model
Dn_11_12.0	372	415	TB domain	PF00683	151.2	1.5e-46	TB	Full PFAM	Predicted from a fragment model
Dn_11_12.0	543	573	TB domain	PF00683	151.2	1.5e-46	TB	Full PFAM	Predicted from a fragment model
Dn_11_12.0	667	676	TB domain	PF00683	151.2	1.5e-46	TB	Full PFAM	Predicted from a fragment model
Dn_11_12.0	687	700	TB domain	PF00683	151.2	1.5e-46	TB	Full PFAM	Predicted from a fragment model
Dn_11_12.0	1446	1477	TB domain	PF00683	151.2	1.5e-46	TB	Full PFAM	Predicted from a fragment model
Dn_11_12.0	83	109	EGF-like domain	PF00008	425.8	1.2e-124	EGF	Full PFAM	Predicted from a full length model
Dn_11_12.0	147	173	EGF-like domain	PF00008	425.8	1.2e-124	EGF	Full PFAM	Predicted from a full length model
Dn_11_12.0	178	205	EGF-like domain	PF00008	425.8	1.2e-124	EGF	Full PFAM	Predicted from a full length model
Dn_11_12.0	277	313	EGF-like domain	PF00008	425.8	1.2e-124	EGF	Full PFAM	Predicted from a full length model
Dn_11_12.0	319	356	EGF-like domain	PF00008	425.8	1.2e-124	EGF	Full PFAM	Predicted from a full length model
Dn_11_12.0	432	465	EGF-like domain	PF00008	425.8	1.2e-124	EGF	Full PFAM	Predicted from a full length model
Dn_11_12.0	491	528	EGF-like domain	PF00008	425.8	1.2e-124	EGF	Full PFAM	Predicted from a full length model
Dn_11_12.0	599	636	EGF-like domain	PF00008	425.8	1.2e-124	EGF	Full PFAM	Predicted from a full length model
Dn_11_12.0	716	752	EGF-like domain	PF00008	425.8	1.2e-124	EGF	Full PFAM	Predicted from a full length model
Dn_11_12.0	758	794	EGF-like domain	PF00008	425.8	1.2e-124	EGF	Full PFAM	Predicted from a full length model
Dn_11_12.0	800	836	EGF-like domain	PF00008	425.8	1.2e-124	EGF	Full PFAM	Predicted from a full length model
Dn_11_12.0	842	878	EGF-like domain	PF00008	425.8	1.2e-124	EGF	Full PFAM	Predicted from a full length model
Dn_11_12.0	884	919	EGF-like domain	PF00008	425.8	1.2e-124	EGF	Full PFAM	Predicted from a full length model
Dn_11_12.0	925	961	EGF-like domain	PF00008	425.8	1.2e-124	EGF	Full PFAM	Predicted from a full length model
Dn_11_12.0	967	1003	EGF-like domain	PF00008	425.8	1.2e-124	EGF	Full PFAM	Predicted from a full length model
Dn_11_12.0	1009	1044	EGF-like domain	PF00008	425.8	1.2e-124	EGF	Full PFAM	Predicted from a full length model
Dn_11_12.0	1050	1085	EGF-like domain	PF00008	425.8	1.2e-124	EGF	Full PFAM	Predicted from a full length model
Dn_11_12.0	1091	1129	EGF-like domain	PF00008	425.8	1.2e-124	EGF	Full PFAM	Predicted from a full length model
Dn_11_12.0	1135	1171	EGF-like domain	PF00008	425.8	1.2e-124	EGF	Full PFAM	Predicted from a full length model
Dn_11_12.0	1208	1244	EGF-like domain	PF00008	425.8	1.2e-124	EGF	Full PFAM	Predicted from a full length model
Dn_11_12.0	1250	1285	EGF-like domain	PF00008	425.8	1.2e-124	EGF	Full PFAM	Predicted from a full length model
Dn_11_12.0	1291	1326	EGF-like domain	PF00008	425.8	1.2e-124	EGF	Full PFAM	Predicted from a full length model
Dn_11_12.0	1332	1366	EGF-like domain	PF00008	425.8	1.2e-124	EGF	Full PFAM	Predicted from a full length model
Dn_11_12.0	1372	1408	EGF-like domain	PF00008	425.8	1.2e-124	EGF	Full PFAM	Predicted from a full length model
Dn_11_12.0	1493	1529	EGF-like domain	PF00008	425.8	1.2e-124	EGF	Full PFAM	Predicted from a full length model
Dn_11_12.0	1535	1570	EGF-like domain	PF00008	425.8	1.2e-124	EGF	Full PFAM	Predicted from a full length model
Dn_11_12.0	1576	1609	EGF-like domain	PF00008	425.8	1.2e-124	EGF	Full PFAM	Predicted from a full length model
Dn_11_12.0	273	313	Calcium binding EGF domain	PF07645	758.5	8.6e-225	EGF_CA	Full PFAM	Predicted from a full length model
Dn_11_12.0	315	356	Calcium binding EGF domain	PF07645	758.5	8.6e-225	EGF_CA	Full PFAM	Predicted from a full length model
Dn_11_12.0	429	470	Calcium binding EGF domain	PF07645	758.5	8.6e-225	EGF_CA	Full PFAM	Predicted from a full length model
Dn_11_12.0	487	528	Calcium binding EGF domain	PF07645	758.5	8.6e-225	EGF_CA	Full PFAM	Predicted from a full length model
Dn_11_12.0	595	636	Calcium binding EGF domain	PF07645	758.5	8.6e-225	EGF_CA	Full PFAM	Predicted from a full length model
Dn_11_12.0	712	752	Calcium binding EGF domain	PF07645	758.5	8.6e-225	EGF_CA	Full PFAM	Predicted from a full length model
Dn_11_12.0	754	794	Calcium binding EGF domain	PF07645	758.5	8.6e-225	EGF_CA	Full PFAM	Predicted from a full length model
Dn_11_12.0	796	836	Calcium binding EGF domain	PF07645	758.5	8.6e-225	EGF_CA	Full PFAM	Predicted from a full length model
Dn_11_12.0	838	878	Calcium binding EGF domain	PF07645	758.5	8.6e-225	EGF_CA	Full PFAM	Predicted from a full length model
Dn_11_12.0	880	919	Calcium binding EGF domain	PF07645	758.5	8.6e-225	EGF_CA	Full PFAM	Predicted from a full length model
Dn_11_12.0	921	961	Calcium binding EGF domain	PF07645	758.5	8.6e-225	EGF_CA	Full PFAM	Predicted from a full length model
Dn_11_12.0	963	1003	Calcium binding EGF domain	PF07645	758.5	8.6e-225	EGF_CA	Full PFAM	Predicted from a full length model
Dn_11_12.0	1005	1044	Calcium binding EGF domain	PF07645	758.5	8.6e-225	EGF_CA	Full PFAM	Predicted from a full length model
Dn_11_12.0	1046	1085	Calcium binding EGF domain	PF07645	758.5	8.6e-225	EGF_CA	Full PFAM	Predicted from a full length model
Dn_11_12.0	1087	1129	Calcium binding EGF domain	PF07645	758.5	8.6e-225	EGF_CA	Full PFAM	Predicted from a full length model
Dn_11_12.0	1131	1171	Calcium binding EGF domain	PF07645	758.5	8.6e-225	EGF_CA	Full PFAM	Predicted from a full length model
Dn_11_12.0	1204	1244	Calcium binding EGF domain	PF07645	758.5	8.6e-225	EGF_CA	Full PFAM	Predicted from a full length model
Dn_11_12.0	1246	1285	Calcium binding EGF domain	PF07645	758.5	8.6e-225	EGF_CA	Full PFAM	Predicted from a full length model
Dn_11_12.0	1287	1326	Calcium binding EGF domain	PF07645	758.5	8.6e-225	EGF_CA	Full PFAM	Predicted from a full length model
Dn_11_12.0	1328	1366	Calcium binding EGF domain	PF07645	758.5	8.6e-225	EGF_CA	Full PFAM	Predicted from a full length model
Dn_11_12.0	1368	1408	Calcium binding EGF domain	PF07645	758.5	8.6e-225	EGF_CA	Full PFAM	Predicted from a full length model
Dn_11_12.0	1489	1529	Calcium binding EGF domain	PF07645	758.5	8.6e-225	EGF_CA	Full PFAM	Predicted from a full length model
Dn_11_12.0	1531	1570	Calcium binding EGF domain	PF07645	758.5	8.6e-225	EGF_CA	Full PFAM	Predicted from a full length model
Dn_11_12.0	1572	1609	Calcium binding EGF domain	PF07645	758.5	8.6e-225	EGF_CA	Full PFAM	Predicted from a full length model
Dn_11_12.0	221	263	TB domain	PF00683	138.2	4.5e-38	TB	Full PFAM	Predicted from a full length model
Dn_11_12.0	372	415	TB domain	PF00683	138.2	4.5e-38	TB	Full PFAM	Predicted from a full length model
Dn_11_12.0	543	587	TB domain	PF00683	138.2	4.5e-38	TB	Full PFAM	Predicted from a full length model
Dn_11_12.0	651	700	TB domain	PF00683	138.2	4.5e-38	TB	Full PFAM	Predicted from a full length model
Dn_11_12.0	1435	1477	TB domain	PF00683	138.2	4.5e-38	TB	Full PFAM	Predicted from a full length model
Dn_11_2.1	19	72	Sushi domain (SCR repeat)	PF00084	449.2	1.1e-131	Sushi	Full PFAM	Predicted from a fragment model
Dn_11_2.1	78	138	Sushi domain (SCR repeat)	PF00084	449.2	1.1e-131	Sushi	Full PFAM	Predicted from a fragment model
Dn_11_2.1	143	197	Sushi domain (SCR repeat)	PF00084	449.2	1.1e-131	Sushi	Full PFAM	Predicted from a fragment model
Dn_11_2.1	202	255	Sushi domain (SCR repeat)	PF00084	449.2	1.1e-131	Sushi	Full PFAM	Predicted from a fragment model
Dn_11_2.1	260	315	Sushi domain (SCR repeat)	PF00084	449.2	1.1e-131	Sushi	Full PFAM	Predicted from a fragment model
Dn_11_2.1	382	435	Sushi domain (SCR repeat)	PF00084	449.2	1.1e-131	Sushi	Full PFAM	Predicted from a fragment model
Dn_11_2.1	440	507	Sushi domain (SCR repeat)	PF00084	449.2	1.1e-131	Sushi	Full PFAM	Predicted from a fragment model
Dn_11_2.1	652	696	Sushi domain (SCR repeat)	PF00084	449.2	1.1e-131	Sushi	Full PFAM	Predicted from a fragment model
Dn_11_2.1	701	764	Sushi domain (SCR repeat)	PF00084	449.2	1.1e-131	Sushi	Full PFAM	Predicted from a fragment model
Dn_11_2.1	769	825	Sushi domain (SCR repeat)	PF00084	449.2	1.1e-131	Sushi	Full PFAM	Predicted from a fragment model
Dn_11_2.1	857	919	Sushi domain (SCR repeat)	PF00084	449.2	1.1e-131	Sushi	Full PFAM	Predicted from a fragment model
Dn_11_2.1	953	998	Sushi domain (SCR repeat)	PF00084	449.2	1.1e-131	Sushi	Full PFAM	Predicted from a fragment model
Dn_11_2.1	1116	1169	Sushi domain (SCR repeat)	PF00084	449.2	1.1e-131	Sushi	Full PFAM	Predicted from a fragment model
Dn_11_2.1	1194	1229	Sushi domain (SCR repeat)	PF00084	449.2	1.1e-131	Sushi	Full PFAM	Predicted from a fragment model
Dn_11_2.1	1234	1289	Sushi domain (SCR repeat)	PF00084	449.2	1.1e-131	Sushi	Full PFAM	Predicted from a fragment model
Dn_11_2.1	1293	1348	Sushi domain (SCR repeat)	PF00084	449.2	1.1e-131	Sushi	Full PFAM	Predicted from a fragment model
Dn_11_2.1	19	72	Sushi domain (SCR repeat)	PF00084	464.6	2.6e-136	Sushi	Full PFAM	Predicted from a full length model
Dn_11_2.1	78	138	Sushi domain (SCR repeat)	PF00084	464.6	2.6e-136	Sushi	Full PFAM	Predicted from a full length model
Dn_11_2.1	143	197	Sushi domain (SCR repeat)	PF00084	464.6	2.6e-136	Sushi	Full PFAM	Predicted from a full length model
Dn_11_2.1	202	255	Sushi domain (SCR repeat)	PF00084	464.6	2.6e-136	Sushi	Full PFAM	Predicted from a full length model
Dn_11_2.1	260	315	Sushi domain (SCR repeat)	PF00084	464.6	2.6e-136	Sushi	Full PFAM	Predicted from a full length model
Dn_11_2.1	382	435	Sushi domain (SCR repeat)	PF00084	464.6	2.6e-136	Sushi	Full PFAM	Predicted from a full length model
Dn_11_2.1	440	507	Sushi domain (SCR repeat)	PF00084	464.6	2.6e-136	Sushi	Full PFAM	Predicted from a full length model
Dn_11_2.1	635	696	Sushi domain (SCR repeat)	PF00084	464.6	2.6e-136	Sushi	Full PFAM	Predicted from a full length model
Dn_11_2.1	701	764	Sushi domain (SCR repeat)	PF00084	464.6	2.6e-136	Sushi	Full PFAM	Predicted from a full length model
Dn_11_2.1	769	825	Sushi domain (SCR repeat)	PF00084	464.6	2.6e-136	Sushi	Full PFAM	Predicted from a full length model
Dn_11_2.1	857	919	Sushi domain (SCR repeat)	PF00084	464.6	2.6e-136	Sushi	Full PFAM	Predicted from a full length model
Dn_11_2.1	935	998	Sushi domain (SCR repeat)	PF00084	464.6	2.6e-136	Sushi	Full PFAM	Predicted from a full length model
Dn_11_2.1	1116	1169	Sushi domain (SCR repeat)	PF00084	464.6	2.6e-136	Sushi	Full PFAM	Predicted from a full length model
Dn_11_2.1	1174	1229	Sushi domain (SCR repeat)	PF00084	464.6	2.6e-136	Sushi	Full PFAM	Predicted from a full length model
Dn_11_2.1	1234	1289	Sushi domain (SCR repeat)	PF00084	464.6	2.6e-136	Sushi	Full PFAM	Predicted from a full length model
Dn_11_2.1	1293	1348	Sushi domain (SCR repeat)	PF00084	464.6	2.6e-136	Sushi	Full PFAM	Predicted from a full length model
Dn_11_3.11	41	74	Tetratricopeptide repeat	PF00515	63.3	1.2e-16	TPR_1	Full PFAM	Predicted from a fragment model
Dn_11_3.11	94	109	Tetratricopeptide repeat	PF00515	63.3	1.2e-16	TPR_1	Full PFAM	Predicted from a fragment model
Dn_11_3.11	124	143	Tetratricopeptide repeat	PF00515	63.3	1.2e-16	TPR_1	Full PFAM	Predicted from a fragment model
Dn_11_3.11	151	177	Tetratricopeptide repeat	PF00515	63.3	1.2e-16	TPR_1	Full PFAM	Predicted from a fragment model
Dn_11_3.11	178	211	Tetratricopeptide repeat	PF00515	63.3	1.2e-16	TPR_1	Full PFAM	Predicted from a fragment model
Dn_11_3.11	41	74	Tetratricopeptide repeat	PF07719	79.7	5.8e-21	TPR_2	Full PFAM	Predicted from a fragment model
Dn_11_3.11	91	109	Tetratricopeptide repeat	PF07719	79.7	5.8e-21	TPR_2	Full PFAM	Predicted from a fragment model
Dn_11_3.11	110	143	Tetratricopeptide repeat	PF07719	79.7	5.8e-21	TPR_2	Full PFAM	Predicted from a fragment model
Dn_11_3.11	144	177	Tetratricopeptide repeat	PF07719	79.7	5.8e-21	TPR_2	Full PFAM	Predicted from a fragment model
Dn_11_3.11	178	211	Tetratricopeptide repeat	PF07719	79.7	5.8e-21	TPR_2	Full PFAM	Predicted from a fragment model
Dn_11_3.11	41	74	Tetratricopeptide repeat	PF00515	68.3	5.2e-17	TPR_1	Full PFAM	Predicted from a full length model
Dn_11_3.11	110	143	Tetratricopeptide repeat	PF00515	68.3	5.2e-17	TPR_1	Full PFAM	Predicted from a full length model
Dn_11_3.11	144	177	Tetratricopeptide repeat	PF00515	68.3	5.2e-17	TPR_1	Full PFAM	Predicted from a full length model
Dn_11_3.11	178	211	Tetratricopeptide repeat	PF00515	68.3	5.2e-17	TPR_1	Full PFAM	Predicted from a full length model
Dn_11_3.11	41	74	Tetratricopeptide repeat	PF07719	89.4	2.2e-23	TPR_2	Full PFAM	Predicted from a full length model
Dn_11_3.11	75	109	Tetratricopeptide repeat	PF07719	89.4	2.2e-23	TPR_2	Full PFAM	Predicted from a full length model
Dn_11_3.11	110	143	Tetratricopeptide repeat	PF07719	89.4	2.2e-23	TPR_2	Full PFAM	Predicted from a full length model
Dn_11_3.11	144	177	Tetratricopeptide repeat	PF07719	89.4	2.2e-23	TPR_2	Full PFAM	Predicted from a full length model
Dn_11_3.11	178	211	Tetratricopeptide repeat	PF07719	89.4	2.2e-23	TPR_2	Full PFAM	Predicted from a full length model
Dn_11_4.0	5	86	Domain of unknown function (DUF1736)	PF08409	112.5	2.6e-30	DUF1736	Full PFAM	Predicted from a fragment model
Dn_11_4.0	1	86	Domain of unknown function (DUF1736)	PF08409	102.1	3.5e-27	DUF1736	Full PFAM	Predicted from a full length model
Dn_11_6.4	27	426	Sugar (and other) transporter	PF00083	185.4	2.9e-52	Sugar_tr	Full PFAM	Predicted from a fragment model
Dn_11_6.4	1	426	Sugar (and other) transporter	PF00083	171.4	4.6e-48	Sugar_tr	Full PFAM	Predicted from a full length model
Dn_11_6.6	835	1019	RasGEF domain	PF00617	221.8	3.1e-63	RasGEF	Full PFAM	Predicted from a fragment model
Dn_11_6.6	297	785	Guanine nucleotide exchange factor for Ras-like GTPases; N-terminal motif	PF00618	87.5	1.5e-24	RasGEF_N	Full PFAM	Predicted from a fragment model
Dn_11_6.6	1	133	RhoGEF domain	PF00621	129.8	8.1e-38	RhoGEF	Full PFAM	Predicted from a fragment model
Dn_11_6.6	834	1019	RasGEF domain	PF00617	223.4	1e-63	RasGEF	Full PFAM	Predicted from a full length model
Dn_11_6.6	297	785	Guanine nucleotide exchange factor for Ras-like GTPases; N-terminal motif	PF00618	89.5	2.2e-23	RasGEF_N	Full PFAM	Predicted from a full length model
Dn_11_6.6	1	172	RhoGEF domain	PF00621	88.5	4.3e-23	RhoGEF	Full PFAM	Predicted from a full length model
Dn_11_8.0	190	212	Zinc finger, C2H2 type	PF00096	77.4	9.6e-20	zf-C2H2	Full PFAM	Predicted from a fragment model
Dn_11_8.0	218	240	Zinc finger, C2H2 type	PF00096	77.4	9.6e-20	zf-C2H2	Full PFAM	Predicted from a fragment model
Dn_11_8.0	246	268	Zinc finger, C2H2 type	PF00096	77.4	9.6e-20	zf-C2H2	Full PFAM	Predicted from a fragment model
Dn_11_8.0	190	212	Zinc finger, C2H2 type	PF00096	83.2	1.6e-21	zf-C2H2	Full PFAM	Predicted from a full length model
Dn_11_8.0	218	240	Zinc finger, C2H2 type	PF00096	83.2	1.6e-21	zf-C2H2	Full PFAM	Predicted from a full length model
Dn_11_8.0	246	268	Zinc finger, C2H2 type	PF00096	83.2	1.6e-21	zf-C2H2	Full PFAM	Predicted from a full length model
Dn_11_9.7	19	444	Sugar (and other) transporter	PF00083	144.8	4.5e-40	Sugar_tr	Full PFAM	Predicted from a fragment model
Dn_11_9.7	1	444	Sugar (and other) transporter	PF00083	135.8	2.4e-37	Sugar_tr	Full PFAM	Predicted from a full length model
Dn_120_0.4	63	199	Neural proliferation differentiation control-1 protein (NPDC1)	PF06809	105	9.8e-29	NPDC1	Full PFAM	Predicted from a fragment model
Dn_121_2.1	4	24	Zinc finger, C2H2 type	PF00096	71.2	6.9e-18	zf-C2H2	Full PFAM	Predicted from a fragment model
Dn_121_2.1	30	52	Zinc finger, C2H2 type	PF00096	71.2	6.9e-18	zf-C2H2	Full PFAM	Predicted from a fragment model
Dn_121_2.1	59	69	Zinc finger, C2H2 type	PF00096	71.2	6.9e-18	zf-C2H2	Full PFAM	Predicted from a fragment model
Dn_121_2.1	79	99	Zinc finger, C2H2 type	PF00096	71.2	6.9e-18	zf-C2H2	Full PFAM	Predicted from a fragment model
Dn_121_2.1	125	145	Zinc finger, C2H2 type	PF00096	71.2	6.9e-18	zf-C2H2	Full PFAM	Predicted from a fragment model
Dn_121_2.1	151	174	Zinc finger, C2H2 type	PF00096	71.2	6.9e-18	zf-C2H2	Full PFAM	Predicted from a fragment model
Dn_121_2.1	4	24	Zinc finger, C2H2 type	PF00096	67.4	9.3e-17	zf-C2H2	Full PFAM	Predicted from a full length model
Dn_121_2.1	30	52	Zinc finger, C2H2 type	PF00096	67.4	9.3e-17	zf-C2H2	Full PFAM	Predicted from a full length model
Dn_121_2.1	75	99	Zinc finger, C2H2 type	PF00096	67.4	9.3e-17	zf-C2H2	Full PFAM	Predicted from a full length model
Dn_121_2.1	121	145	Zinc finger, C2H2 type	PF00096	67.4	9.3e-17	zf-C2H2	Full PFAM	Predicted from a full length model
Dn_121_2.1	151	174	Zinc finger, C2H2 type	PF00096	67.4	9.3e-17	zf-C2H2	Full PFAM	Predicted from a full length model
Dn_1221_0.1	366	486	MOFRL family	PF05161	141.7	4e-39	MOFRL	Full PFAM	Predicted from a fragment model
Dn_1221_0.1	366	486	MOFRL family	PF05161	143.7	1e-39	MOFRL	Full PFAM	Predicted from a full length model
Dn_1227_0.1	148	265	Tubulin binding cofactor C	PF07986	119.8	6.6e-36	TBCC	Full PFAM	Predicted from a fragment model
Dn_1227_0.1	148	265	Tubulin binding cofactor C	PF07986	121.7	4.2e-33	TBCC	Full PFAM	Predicted from a full length model
Dn_122_1.12	4	111	AIG2-like family	PF06094	97.5	8.1e-31	AIG2	Full PFAM	Predicted from a fragment model
Dn_122_1.12	4	111	AIG2-like family	PF06094	99.4	2.2e-26	AIG2	Full PFAM	Predicted from a full length model
Dn_122_2.10	6	586	Choline/Carnitine o-acyltransferase	PF00755	600	4.4e-177	Carn_acyltransf	Full PFAM	Predicted from a fragment model
Dn_122_2.10	6	586	Choline/Carnitine o-acyltransferase	PF00755	565.5	1.1e-166	Carn_acyltransf	Full PFAM	Predicted from a full length model
Dn_122_2.7	62	358	Dehydrogenase E1 component	PF00676	548.1	1.9e-161	E1_dh	Full PFAM	Predicted from a fragment model
Dn_122_2.7	62	358	Dehydrogenase E1 component	PF00676	550	5.1e-162	E1_dh	Full PFAM	Predicted from a full length model
Dn_122_3.3	52	420	Major Facilitator Superfamily	PF07690	125.4	3.3e-34	MFS_1	Full PFAM	Predicted from a fragment model
Dn_122_3.3	52	420	Major Facilitator Superfamily	PF07690	127.3	9.1e-35	MFS_1	Full PFAM	Predicted from a full length model
Dn_122_4.8	135	169	PPR repeat	PF01535	66.9	2.2e-18	PPR	Full PFAM	Predicted from a fragment model
Dn_122_4.8	170	182	PPR repeat	PF01535	66.9	2.2e-18	PPR	Full PFAM	Predicted from a fragment model
Dn_122_4.8	189	208	PPR repeat	PF01535	66.9	2.2e-18	PPR	Full PFAM	Predicted from a fragment model
Dn_122_4.8	209	243	PPR repeat	PF01535	66.9	2.2e-18	PPR	Full PFAM	Predicted from a fragment model
Dn_122_4.8	261	280	PPR repeat	PF01535	66.9	2.2e-18	PPR	Full PFAM	Predicted from a fragment model
Dn_122_4.8	386	399	PPR repeat	PF01535	66.9	2.2e-18	PPR	Full PFAM	Predicted from a fragment model
Dn_122_4.8	447	467	PPR repeat	PF01535	66.9	2.2e-18	PPR	Full PFAM	Predicted from a fragment model
Dn_122_5.2	20	70	Chitin binding Peritrophin-A domain	PF01607	68.5	2.6e-20	CBM_14	Full PFAM	Predicted from a fragment model
Dn_122_5.2	20	70	Chitin binding Peritrophin-A domain	PF01607	70.3	1.2e-17	CBM_14	Full PFAM	Predicted from a full length model
Dn_122_5.3	12	216	LUC7 N_terminus	PF03194	295.2	2.6e-85	LUC7	Full PFAM	Predicted from a fragment model
Dn_122_5.3	219	242	LUC7 N_terminus	PF03194	295.2	2.6e-85	LUC7	Full PFAM	Predicted from a fragment model
Dn_122_5.3	1	216	LUC7 N_terminus	PF03194	254.6	4.4e-73	LUC7	Full PFAM	Predicted from a full length model
Dn_122_5.9	208	230	Zinc finger, C2H2 type	PF00096	123.9	9.7e-34	zf-C2H2	Full PFAM	Predicted from a fragment model
Dn_122_5.9	236	258	Zinc finger, C2H2 type	PF00096	123.9	9.7e-34	zf-C2H2	Full PFAM	Predicted from a fragment model
Dn_122_5.9	264	286	Zinc finger, C2H2 type	PF00096	123.9	9.7e-34	zf-C2H2	Full PFAM	Predicted from a fragment model
Dn_122_5.9	344	366	Zinc finger, C2H2 type	PF00096	123.9	9.7e-34	zf-C2H2	Full PFAM	Predicted from a fragment model
Dn_122_5.9	372	394	Zinc finger, C2H2 type	PF00096	123.9	9.7e-34	zf-C2H2	Full PFAM	Predicted from a fragment model
Dn_122_5.9	208	230	Zinc finger, C2H2 type	PF00096	133.7	1.1e-36	zf-C2H2	Full PFAM	Predicted from a full length model
Dn_122_5.9	236	258	Zinc finger, C2H2 type	PF00096	133.7	1.1e-36	zf-C2H2	Full PFAM	Predicted from a full length model
Dn_122_5.9	264	286	Zinc finger, C2H2 type	PF00096	133.7	1.1e-36	zf-C2H2	Full PFAM	Predicted from a full length model
Dn_122_5.9	344	366	Zinc finger, C2H2 type	PF00096	133.7	1.1e-36	zf-C2H2	Full PFAM	Predicted from a full length model
Dn_122_5.9	372	394	Zinc finger, C2H2 type	PF00096	133.7	1.1e-36	zf-C2H2	Full PFAM	Predicted from a full length model
Dn_1231_0.5	40	95	ab-hydrolase associated lipase region	PF04083	78.7	5e-21	Abhydro_lipase	Full PFAM	Predicted from a fragment model
Dn_1231_0.5	31	95	ab-hydrolase associated lipase region	PF04083	75.8	2.8e-19	Abhydro_lipase	Full PFAM	Predicted from a full length model
Dn_123_5.7	236	261	Zinc finger, C2H2 type	PF00096	90.2	1.3e-23	zf-C2H2	Full PFAM	Predicted from a fragment model
Dn_123_5.7	269	296	Zinc finger, C2H2 type	PF00096	90.2	1.3e-23	zf-C2H2	Full PFAM	Predicted from a fragment model
Dn_123_5.7	302	326	Zinc finger, C2H2 type	PF00096	90.2	1.3e-23	zf-C2H2	Full PFAM	Predicted from a fragment model
Dn_123_5.7	332	357	Zinc finger, C2H2 type	PF00096	90.2	1.3e-23	zf-C2H2	Full PFAM	Predicted from a fragment model
Dn_123_5.7	363	388	Zinc finger, C2H2 type	PF00096	90.2	1.3e-23	zf-C2H2	Full PFAM	Predicted from a fragment model
Dn_123_5.7	236	261	Zinc finger, C2H2 type	PF00096	100.2	1.2e-26	zf-C2H2	Full PFAM	Predicted from a full length model
Dn_123_5.7	269	296	Zinc finger, C2H2 type	PF00096	100.2	1.2e-26	zf-C2H2	Full PFAM	Predicted from a full length model
Dn_123_5.7	302	326	Zinc finger, C2H2 type	PF00096	100.2	1.2e-26	zf-C2H2	Full PFAM	Predicted from a full length model
Dn_123_5.7	332	357	Zinc finger, C2H2 type	PF00096	100.2	1.2e-26	zf-C2H2	Full PFAM	Predicted from a full length model
Dn_123_5.7	363	388	Zinc finger, C2H2 type	PF00096	100.2	1.2e-26	zf-C2H2	Full PFAM	Predicted from a full length model
Dn_124_2.4	443	590	GMC oxidoreductase	PF05199	115.1	3.7e-34	GMC_oxred_C	Full PFAM	Predicted from a fragment model
Dn_124_2.4	46	346	GMC oxidoreductase	PF00732	142.8	5.4e-40	GMC_oxred_N	Full PFAM	Predicted from a fragment model
Dn_124_2.4	443	590	GMC oxidoreductase	PF05199	116.8	1.3e-31	GMC_oxred_C	Full PFAM	Predicted from a full length model
Dn_124_2.4	46	358	GMC oxidoreductase	PF00732	139.3	2.1e-38	GMC_oxred_N	Full PFAM	Predicted from a full length model
Dn_124_4.1	160	419	Aldehyde dehydrogenase family	PF00171	228.2	1.2e-69	Aldedh	Full PFAM	Predicted from a fragment model
Dn_124_4.1	464	515	Aldehyde dehydrogenase family	PF00171	228.2	1.2e-69	Aldedh	Full PFAM	Predicted from a fragment model
Dn_124_4.1	36	515	Aldehyde dehydrogenase family	PF00171	185.7	2.3e-52	Aldedh	Full PFAM	Predicted from a full length model
Dn_124_5.2	70	115	7 transmembrane receptor (rhodopsin family)	PF00001	63.4	5.4e-21	7tm_1	Full PFAM	Predicted from a fragment model
Dn_1251_0.1	69	117	Pao retrotransposon peptidase	PF05380	56.5	1e-19	Peptidase_A17	Full PFAM	Predicted from a fragment model
Dn_1254_0.6	79	196	Beta-ketoacyl synthase, C-terminal domain	PF02801	119.7	1.7e-32	Ketoacyl-synt_C	Full PFAM	Predicted from a fragment model
Dn_1254_0.6	79	196	Beta-ketoacyl synthase, C-terminal domain	PF02801	121.7	4.4e-33	Ketoacyl-synt_C	Full PFAM	Predicted from a full length model
Dn_1258_0.3	1	171	Reverse transcriptase (RNA-dependent DNA polymerase)	PF00078	83.9	7.1e-22	RVT_1	Full PFAM	Predicted from a fragment model
Dn_125_1.0	284	367	Protein of unknown function (DUF933)	PF06071	189.5	1.7e-53	DUF933	Full PFAM	Predicted from a fragment model
Dn_125_1.0	22	153	GTPase of unknown function	PF01926	103.5	1.3e-27	MMR_HSR1	Full PFAM	Predicted from a fragment model
Dn_125_1.0	284	367	Protein of unknown function (DUF933)	PF06071	191.5	4.1e-54	DUF933	Full PFAM	Predicted from a full length model
Dn_125_1.0	22	175	GTPase of unknown function	PF01926	104.3	7.7e-28	MMR_HSR1	Full PFAM	Predicted from a full length model
Dn_125_2.0	44	403	Receptor family ligand binding region	PF01094	132.4	2.5e-36	ANF_receptor	Full PFAM	Predicted from a fragment model
Dn_125_2.0	44	403	Receptor family ligand binding region	PF01094	134.2	7.3e-37	ANF_receptor	Full PFAM	Predicted from a full length model
Dn_125_2.1	367	520	Adenylate and Guanylate cyclase catalytic domain	PF00211	211.7	3.6e-60	Guanylate_cyc	Full PFAM	Predicted from a fragment model
Dn_125_2.1	39	159	Protein kinase domain	PF00069	82.4	6e-23	Pkinase	Full PFAM	Predicted from a fragment model
Dn_125_2.1	195	301	Protein kinase domain	PF00069	82.4	6e-23	Pkinase	Full PFAM	Predicted from a fragment model
Dn_125_2.1	36	159	Protein tyrosine kinase	PF07714	93.6	1.2e-26	Pkinase_Tyr	Full PFAM	Predicted from a fragment model
Dn_125_2.1	282	301	Protein tyrosine kinase	PF07714	93.6	1.2e-26	Pkinase_Tyr	Full PFAM	Predicted from a fragment model
Dn_125_2.1	367	520	Adenylate and Guanylate cyclase catalytic domain	PF00211	180.5	8.6e-51	Guanylate_cyc	Full PFAM	Predicted from a full length model
Dn_125_2.1	26	301	Protein kinase domain	PF00069	64.9	5.3e-16	Pkinase	Full PFAM	Predicted from a full length model
Dn_125_5.0	74	250	7 transmembrane receptor (rhodopsin family)	PF00001	169.1	5.5e-56	7tm_1	Full PFAM	Predicted from a fragment model
Dn_125_5.0	74	290	7 transmembrane receptor (rhodopsin family)	PF00001	117.8	6.2e-32	7tm_1	Full PFAM	Predicted from a full length model
Dn_1266_0.1	58	132	Core histone H2A/H2B/H3/H4	PF00125	138.3	4.3e-38	Histone	Full PFAM	Predicted from a fragment model
Dn_1266_0.1	58	132	Core histone H2A/H2B/H3/H4	PF00125	140.3	1.1e-38	Histone	Full PFAM	Predicted from a full length model
Dn_1276_0.4	141	220	Aminomethyltransferase folate-binding domain	PF01571	87.1	5.8e-27	GCV_T	Full PFAM	Predicted from a fragment model
Dn_127_0.7	5	189	Trypsin	PF00089	196.9	5.5e-61	Trypsin	Full PFAM	Predicted from a fragment model
Dn_127_0.7	1	189	Trypsin	PF00089	163	1.6e-45	Trypsin	Full PFAM	Predicted from a full length model
Dn_127_3.0	4	73	7 transmembrane receptor (rhodopsin family)	PF00001	142.1	4.7e-47	7tm_1	Full PFAM	Predicted from a fragment model
Dn_127_3.0	92	163	7 transmembrane receptor (rhodopsin family)	PF00001	142.1	4.7e-47	7tm_1	Full PFAM	Predicted from a fragment model
Dn_127_4.9	46	156	Peptidase C26	PF07722	71.1	1.1e-29	Peptidase_C26	Full PFAM	Predicted from a fragment model
Dn_127_4.9	221	264	Peptidase C26	PF07722	71.1	1.1e-29	Peptidase_C26	Full PFAM	Predicted from a fragment model
Dn_127_5.13	101	166	CAP-Gly domain	PF01302	238.4	3.2e-68	CAP_GLY	Full PFAM	Predicted from a fragment model
Dn_127_5.13	226	294	CAP-Gly domain	PF01302	238.4	3.2e-68	CAP_GLY	Full PFAM	Predicted from a fragment model
Dn_127_5.13	101	166	CAP-Gly domain	PF01302	242.2	2.2e-69	CAP_GLY	Full PFAM	Predicted from a full length model
Dn_127_5.13	226	294	CAP-Gly domain	PF01302	242.2	2.2e-69	CAP_GLY	Full PFAM	Predicted from a full length model
Dn_127_5.15	1	87	tRNA synthetases class I (C) catalytic domain	PF01406	105.5	1.5e-29	tRNA-synt_1e	Full PFAM	Predicted from a fragment model
Dn_127_5.9	30	79	Mitochondrial carrier protein	PF00153	61.2	4e-17	Mito_carr	Full PFAM	Predicted from a fragment model
Dn_127_5.9	83	183	Mitochondrial carrier protein	PF00153	61.2	4e-17	Mito_carr	Full PFAM	Predicted from a fragment model
Dn_1281_0.3	53	349	Bystin	PF05291	735	1.1e-217	Bystin	Full PFAM	Predicted from a fragment model
Dn_1281_0.3	53	350	Bystin	PF05291	732.3	6.8e-217	Bystin	Full PFAM	Predicted from a full length model
Dn_1282_0.0	49	192	Histone deacetylase domain	PF00850	203.1	1.3e-57	Hist_deacetyl	Full PFAM	Predicted from a fragment model
Dn_128_4.4	4	309	Mitochondrial matrix Mmp37	PF09139	430.7	4e-126	Mmp37	Full PFAM	Predicted from a fragment model
Dn_128_4.4	4	309	Mitochondrial matrix Mmp37	PF09139	432.5	1.2e-126	Mmp37	Full PFAM	Predicted from a full length model
Dn_128_5.1	5	228	EAP30/Vps36 family	PF04157	269.5	1.4e-77	EAP30	Full PFAM	Predicted from a fragment model
Dn_128_5.1	5	228	EAP30/Vps36 family	PF04157	271.3	4.1e-78	EAP30	Full PFAM	Predicted from a full length model
Dn_129_0.4	47	77	Protein prenyltransferase alpha subunit repeat	PF01239	151.5	2e-42	PPTA	Full PFAM	Predicted from a fragment model
Dn_129_0.4	85	115	Protein prenyltransferase alpha subunit repeat	PF01239	151.5	2e-42	PPTA	Full PFAM	Predicted from a fragment model
Dn_129_0.4	122	152	Protein prenyltransferase alpha subunit repeat	PF01239	151.5	2e-42	PPTA	Full PFAM	Predicted from a fragment model
Dn_129_0.4	157	187	Protein prenyltransferase alpha subunit repeat	PF01239	151.5	2e-42	PPTA	Full PFAM	Predicted from a fragment model
Dn_129_0.4	196	226	Protein prenyltransferase alpha subunit repeat	PF01239	151.5	2e-42	PPTA	Full PFAM	Predicted from a fragment model
Dn_129_0.4	47	77	Protein prenyltransferase alpha subunit repeat	PF01239	161.5	4.4e-45	PPTA	Full PFAM	Predicted from a full length model
Dn_129_0.4	85	115	Protein prenyltransferase alpha subunit repeat	PF01239	161.5	4.4e-45	PPTA	Full PFAM	Predicted from a full length model
Dn_129_0.4	122	152	Protein prenyltransferase alpha subunit repeat	PF01239	161.5	4.4e-45	PPTA	Full PFAM	Predicted from a full length model
Dn_129_0.4	157	187	Protein prenyltransferase alpha subunit repeat	PF01239	161.5	4.4e-45	PPTA	Full PFAM	Predicted from a full length model
Dn_129_0.4	196	226	Protein prenyltransferase alpha subunit repeat	PF01239	161.5	4.4e-45	PPTA	Full PFAM	Predicted from a full length model
Dn_129_0.6	126	286	DEAD/DEAH box helicase	PF00270	144.2	7.3e-40	DEAD	Full PFAM	Predicted from a fragment model
Dn_129_0.6	124	286	DEAD/DEAH box helicase	PF00270	142.2	3e-39	DEAD	Full PFAM	Predicted from a full length model
Dn_129_2.6	6	198	Ndr family	PF03096	216.2	1.2e-61	Ndr	Full PFAM	Predicted from a fragment model
Dn_129_2.6	1	227	Ndr family	PF03096	93.9	9.9e-25	Ndr	Full PFAM	Predicted from a full length model
Dn_129_4.1	147	325	Adenylate and Guanylate cyclase catalytic domain	PF00211	406	1.2e-118	Guanylate_cyc	Full PFAM	Predicted from a fragment model
Dn_129_4.1	723	842	Adenylate and Guanylate cyclase catalytic domain	PF00211	406	1.2e-118	Guanylate_cyc	Full PFAM	Predicted from a fragment model
Dn_129_4.1	147	325	Adenylate and Guanylate cyclase catalytic domain	PF00211	323.5	7.8e-94	Guanylate_cyc	Full PFAM	Predicted from a full length model
Dn_129_4.1	723	842	Adenylate and Guanylate cyclase catalytic domain	PF00211	323.5	7.8e-94	Guanylate_cyc	Full PFAM	Predicted from a full length model
Dn_12_10.2	27	50	Zinc finger, C2H2 type	PF00096	126.6	1.5e-34	zf-C2H2	Full PFAM	Predicted from a fragment model
Dn_12_10.2	186	209	Zinc finger, C2H2 type	PF00096	126.6	1.5e-34	zf-C2H2	Full PFAM	Predicted from a fragment model
Dn_12_10.2	217	239	Zinc finger, C2H2 type	PF00096	126.6	1.5e-34	zf-C2H2	Full PFAM	Predicted from a fragment model
Dn_12_10.2	245	268	Zinc finger, C2H2 type	PF00096	126.6	1.5e-34	zf-C2H2	Full PFAM	Predicted from a fragment model
Dn_12_10.2	303	314	Zinc finger, C2H2 type	PF00096	126.6	1.5e-34	zf-C2H2	Full PFAM	Predicted from a fragment model
Dn_12_10.2	528	551	Zinc finger, C2H2 type	PF00096	126.6	1.5e-34	zf-C2H2	Full PFAM	Predicted from a fragment model
Dn_12_10.2	739	759	Zinc finger, C2H2 type	PF00096	126.6	1.5e-34	zf-C2H2	Full PFAM	Predicted from a fragment model
Dn_12_10.2	765	788	Zinc finger, C2H2 type	PF00096	126.6	1.5e-34	zf-C2H2	Full PFAM	Predicted from a fragment model
Dn_12_10.2	815	839	Zinc finger, C2H2 type	PF00096	126.6	1.5e-34	zf-C2H2	Full PFAM	Predicted from a fragment model
Dn_12_10.2	918	941	Zinc finger, C2H2 type	PF00096	126.6	1.5e-34	zf-C2H2	Full PFAM	Predicted from a fragment model
Dn_12_10.2	975	995	Zinc finger, C2H2 type	PF00096	126.6	1.5e-34	zf-C2H2	Full PFAM	Predicted from a fragment model
Dn_12_10.2	1001	1024	Zinc finger, C2H2 type	PF00096	126.6	1.5e-34	zf-C2H2	Full PFAM	Predicted from a fragment model
Dn_12_10.2	27	50	Zinc finger, C2H2 type	PF00096	154.8	4.6e-43	zf-C2H2	Full PFAM	Predicted from a full length model
Dn_12_10.2	186	209	Zinc finger, C2H2 type	PF00096	154.8	4.6e-43	zf-C2H2	Full PFAM	Predicted from a full length model
Dn_12_10.2	217	239	Zinc finger, C2H2 type	PF00096	154.8	4.6e-43	zf-C2H2	Full PFAM	Predicted from a full length model
Dn_12_10.2	245	268	Zinc finger, C2H2 type	PF00096	154.8	4.6e-43	zf-C2H2	Full PFAM	Predicted from a full length model
Dn_12_10.2	528	551	Zinc finger, C2H2 type	PF00096	154.8	4.6e-43	zf-C2H2	Full PFAM	Predicted from a full length model
Dn_12_10.2	737	759	Zinc finger, C2H2 type	PF00096	154.8	4.6e-43	zf-C2H2	Full PFAM	Predicted from a full length model
Dn_12_10.2	765	788	Zinc finger, C2H2 type	PF00096	154.8	4.6e-43	zf-C2H2	Full PFAM	Predicted from a full length model
Dn_12_10.2	815	839	Zinc finger, C2H2 type	PF00096	154.8	4.6e-43	zf-C2H2	Full PFAM	Predicted from a full length model
Dn_12_10.2	918	941	Zinc finger, C2H2 type	PF00096	154.8	4.6e-43	zf-C2H2	Full PFAM	Predicted from a full length model
Dn_12_10.2	973	995	Zinc finger, C2H2 type	PF00096	154.8	4.6e-43	zf-C2H2	Full PFAM	Predicted from a full length model
Dn_12_10.2	1001	1024	Zinc finger, C2H2 type	PF00096	154.8	4.6e-43	zf-C2H2	Full PFAM	Predicted from a full length model
Dn_12_12.9	238	405	Hexokinase	PF03727	152.2	2.8e-42	Hexokinase_2	Full PFAM	Predicted from a fragment model
Dn_12_12.9	218	436	Hexokinase	PF03727	125.2	3.8e-34	Hexokinase_2	Full PFAM	Predicted from a full length model
Dn_12_5.14	339	475	Phosphotyrosine interaction domain (PTB/PID)	PF00640	181.9	5.5e-53	PID	Full PFAM	Predicted from a fragment model
Dn_12_5.14	500	620	Phosphotyrosine interaction domain (PTB/PID)	PF00640	181.9	5.5e-53	PID	Full PFAM	Predicted from a fragment model
Dn_12_5.14	339	475	Phosphotyrosine interaction domain (PTB/PID)	PF00640	184.3	6e-52	PID	Full PFAM	Predicted from a full length model
Dn_12_5.14	500	620	Phosphotyrosine interaction domain (PTB/PID)	PF00640	184.3	6e-52	PID	Full PFAM	Predicted from a full length model
Dn_12_6.3	13	331	Peroxisomal membrane protein (Pex16)	PF08610	257.3	6.5e-74	Pex16	Full PFAM	Predicted from a fragment model
Dn_12_6.3	13	331	Peroxisomal membrane protein (Pex16)	PF08610	259.1	1.9e-74	Pex16	Full PFAM	Predicted from a full length model
Dn_12_9.3	271	375	PCI domain	PF01399	105.3	8.6e-29	PCI	Full PFAM	Predicted from a fragment model
Dn_12_9.3	271	375	PCI domain	PF01399	107.1	1.1e-28	PCI	Full PFAM	Predicted from a full length model
Dn_12_9.4	78	234	Serine carboxypeptidase	PF00450	104.9	4.9e-28	Peptidase_S10	Full PFAM	Predicted from a fragment model
Dn_12_9.5	32	227	Serine carboxypeptidase	PF00450	279.4	1.5e-80	Peptidase_S10	Full PFAM	Predicted from a fragment model
Dn_12_9.5	32	232	Serine carboxypeptidase	PF00450	51.6	1.9e-17	Peptidase_S10	Full PFAM	Predicted from a full length model
Dn_12_9.7	73	211	Serine carboxypeptidase	PF00450	114.1	8.5e-31	Peptidase_S10	Full PFAM	Predicted from a fragment model
Dn_1302_0.4	6	80	Cytochrome oxidase c subunit VIb	PF02297	93.1	1.4e-25	COX6B	Full PFAM	Predicted from a fragment model
Dn_1302_0.4	6	80	Cytochrome oxidase c subunit VIb	PF02297	95.1	4.5e-25	COX6B	Full PFAM	Predicted from a full length model
Dn_1304_0.0	2	118	ZIP Zinc transporter	PF02535	121.7	4.2e-33	Zip	Full PFAM	Predicted from a fragment model
Dn_1309_0.1	154	227	3-oxo-5-alpha-steroid 4-dehydrogenase	PF02544	59.5	2.5e-17	Steroid_dh	Full PFAM	Predicted from a fragment model
Dn_130_0.17	22	188	Metallo-beta-lactamase superfamily	PF00753	58.6	1.3e-16	Lactamase_B	Full PFAM	Predicted from a fragment model
Dn_130_2.6	81	92	Peptidase family M13	PF05649	53	1.9e-18	Peptidase_M13_N	Full PFAM	Predicted from a fragment model
Dn_130_2.6	135	166	Peptidase family M13	PF05649	53	1.9e-18	Peptidase_M13_N	Full PFAM	Predicted from a fragment model
Dn_130_2.6	273	329	Peptidase family M13	PF05649	53	1.9e-18	Peptidase_M13_N	Full PFAM	Predicted from a fragment model
Dn_130_2.6	391	436	Peptidase family M13	PF05649	53	1.9e-18	Peptidase_M13_N	Full PFAM	Predicted from a fragment model
Dn_130_4.6	249	271	Zinc finger, C2H2 type	PF00096	118.7	3.4e-32	zf-C2H2	Full PFAM	Predicted from a fragment model
Dn_130_4.6	280	302	Zinc finger, C2H2 type	PF00096	118.7	3.4e-32	zf-C2H2	Full PFAM	Predicted from a fragment model
Dn_130_4.6	306	328	Zinc finger, C2H2 type	PF00096	118.7	3.4e-32	zf-C2H2	Full PFAM	Predicted from a fragment model
Dn_130_4.6	334	356	Zinc finger, C2H2 type	PF00096	118.7	3.4e-32	zf-C2H2	Full PFAM	Predicted from a fragment model
Dn_130_4.6	362	385	Zinc finger, C2H2 type	PF00096	118.7	3.4e-32	zf-C2H2	Full PFAM	Predicted from a fragment model
Dn_130_4.6	249	271	Zinc finger, C2H2 type	PF00096	128.5	3.8e-35	zf-C2H2	Full PFAM	Predicted from a full length model
Dn_130_4.6	280	302	Zinc finger, C2H2 type	PF00096	128.5	3.8e-35	zf-C2H2	Full PFAM	Predicted from a full length model
Dn_130_4.6	306	328	Zinc finger, C2H2 type	PF00096	128.5	3.8e-35	zf-C2H2	Full PFAM	Predicted from a full length model
Dn_130_4.6	334	356	Zinc finger, C2H2 type	PF00096	128.5	3.8e-35	zf-C2H2	Full PFAM	Predicted from a full length model
Dn_130_4.6	362	385	Zinc finger, C2H2 type	PF00096	128.5	3.8e-35	zf-C2H2	Full PFAM	Predicted from a full length model
Dn_1311_0.0	1	36	Transcription initiation factor IID, 18kD subunit	PF02269	60.6	1.2e-17	TFIID-18kDa	Full PFAM	Predicted from a fragment model
Dn_1315_0.5	492	665	Reverse transcriptase (RNA-dependent DNA polymerase)	PF00078	87.6	7.2e-23	RVT_1	Full PFAM	Predicted from a fragment model
Dn_131_3.10	12	41	WD domain, G-beta repeat	PF00400	96.2	1.1e-25	WD40	Full PFAM	Predicted from a fragment model
Dn_131_3.10	47	86	WD domain, G-beta repeat	PF00400	96.2	1.1e-25	WD40	Full PFAM	Predicted from a fragment model
Dn_131_3.10	93	133	WD domain, G-beta repeat	PF00400	96.2	1.1e-25	WD40	Full PFAM	Predicted from a fragment model
Dn_131_3.10	139	181	WD domain, G-beta repeat	PF00400	96.2	1.1e-25	WD40	Full PFAM	Predicted from a fragment model
Dn_131_3.10	187	229	WD domain, G-beta repeat	PF00400	96.2	1.1e-25	WD40	Full PFAM	Predicted from a fragment model
Dn_131_3.10	2	41	WD domain, G-beta repeat	PF00400	104.1	8.7e-28	WD40	Full PFAM	Predicted from a full length model
Dn_131_3.10	47	86	WD domain, G-beta repeat	PF00400	104.1	8.7e-28	WD40	Full PFAM	Predicted from a full length model
Dn_131_3.10	93	133	WD domain, G-beta repeat	PF00400	104.1	8.7e-28	WD40	Full PFAM	Predicted from a full length model
Dn_131_3.10	139	181	WD domain, G-beta repeat	PF00400	104.1	8.7e-28	WD40	Full PFAM	Predicted from a full length model
Dn_131_3.10	187	229	WD domain, G-beta repeat	PF00400	104.1	8.7e-28	WD40	Full PFAM	Predicted from a full length model
Dn_131_4.7	34	94	Mitochondrial carrier protein	PF00153	193.3	4.7e-56	Mito_carr	Full PFAM	Predicted from a fragment model
Dn_131_4.7	141	173	Mitochondrial carrier protein	PF00153	193.3	4.7e-56	Mito_carr	Full PFAM	Predicted from a fragment model
Dn_131_4.7	193	296	Mitochondrial carrier protein	PF00153	193.3	4.7e-56	Mito_carr	Full PFAM	Predicted from a fragment model
Dn_131_4.7	314	409	Mitochondrial carrier protein	PF00153	193.3	4.7e-56	Mito_carr	Full PFAM	Predicted from a fragment model
Dn_131_4.7	34	173	Mitochondrial carrier protein	PF00153	188.4	3.5e-53	Mito_carr	Full PFAM	Predicted from a full length model
Dn_131_4.7	193	296	Mitochondrial carrier protein	PF00153	188.4	3.5e-53	Mito_carr	Full PFAM	Predicted from a full length model
Dn_131_4.7	314	409	Mitochondrial carrier protein	PF00153	188.4	3.5e-53	Mito_carr	Full PFAM	Predicted from a full length model
Dn_131_5.0	65	109	Transmembrane amino acid transporter protein	PF01490	106.4	1.8e-28	Aa_trans	Full PFAM	Predicted from a fragment model
Dn_131_5.0	320	506	Transmembrane amino acid transporter protein	PF01490	106.4	1.8e-28	Aa_trans	Full PFAM	Predicted from a fragment model
Dn_131_5.0	65	545	Transmembrane amino acid transporter protein	PF01490	73.9	1.1e-18	Aa_trans	Full PFAM	Predicted from a full length model
Dn_131_5.2	1	312	Transmembrane amino acid transporter protein	PF01490	124.2	7.5e-34	Aa_trans	Full PFAM	Predicted from a fragment model
Dn_131_5.2	367	398	Transmembrane amino acid transporter protein	PF01490	124.2	7.5e-34	Aa_trans	Full PFAM	Predicted from a fragment model
Dn_1328_0.0	299	381	RhoGAP domain	PF00620	88.1	2.9e-25	RhoGAP	Full PFAM	Predicted from a fragment model
Dn_1330_0.1	35	142	Cleft lip and palate transmembrane protein 1 (CLPTM1)	PF05602	74.4	3.2e-21	CLPTM1	Full PFAM	Predicted from a fragment model
Dn_1335_0.1	46	84	Torsin	PF06309	147.1	2.2e-48	Torsin	Full PFAM	Predicted from a fragment model
Dn_1335_0.1	86	106	Torsin	PF06309	147.1	2.2e-48	Torsin	Full PFAM	Predicted from a fragment model
Dn_1335_0.1	119	175	Torsin	PF06309	147.1	2.2e-48	Torsin	Full PFAM	Predicted from a fragment model
Dn_1335_0.1	180	281	Torsin	PF06309	147.1	2.2e-48	Torsin	Full PFAM	Predicted from a fragment model
Dn_1335_0.1	46	281	Torsin	PF06309	112.3	2.9e-30	Torsin	Full PFAM	Predicted from a full length model
Dn_1336_0.2	518	607	C2 domain	PF00168	84.7	3.3e-24	C2	Full PFAM	Predicted from a fragment model
Dn_1336_0.2	518	607	C2 domain	PF00168	86.6	1.5e-22	C2	Full PFAM	Predicted from a full length model
Dn_1337_0.0	1	248	G-protein alpha subunit	PF00503	617.8	1.9e-182	G-alpha	Full PFAM	Predicted from a fragment model
Dn_1337_0.0	1	248	G-protein alpha subunit	PF00503	485.2	1.6e-142	G-alpha	Full PFAM	Predicted from a full length model
Dn_133_0.0	5	23	Cyclophilin type peptidyl-prolyl cis-trans isomerase/CLD	PF00160	171.2	1.7e-49	Pro_isomerase	Full PFAM	Predicted from a fragment model
Dn_133_0.0	36	104	Cyclophilin type peptidyl-prolyl cis-trans isomerase/CLD	PF00160	171.2	1.7e-49	Pro_isomerase	Full PFAM	Predicted from a fragment model
Dn_133_0.0	5	104	Cyclophilin type peptidyl-prolyl cis-trans isomerase/CLD	PF00160	111.3	5.8e-30	Pro_isomerase	Full PFAM	Predicted from a full length model
Dn_133_2.3	2	179	7 transmembrane receptor (rhodopsin family)	PF00001	49.7	1.9e-16	7tm_1	Full PFAM	Predicted from a fragment model
Dn_133_5.1	114	306	RasGEF domain	PF00617	109.3	2.3e-29	RasGEF	Full PFAM	Predicted from a fragment model
Dn_133_5.1	105	306	RasGEF domain	PF00617	111.8	4.1e-30	RasGEF	Full PFAM	Predicted from a full length model
Dn_1341_0.0	38	124	Phosphofructokinase	PF00365	173.2	6.7e-60	PFK	Full PFAM	Predicted from a fragment model
Dn_1341_0.0	146	235	Phosphofructokinase	PF00365	173.2	6.7e-60	PFK	Full PFAM	Predicted from a fragment model
Dn_1341_0.0	278	315	Phosphofructokinase	PF00365	173.2	6.7e-60	PFK	Full PFAM	Predicted from a fragment model
Dn_1341_0.0	28	315	Phosphofructokinase	PF00365	170.6	8e-48	PFK	Full PFAM	Predicted from a full length model
Dn_1341_0.1	7	434	S-adenosyl-L-homocysteine hydrolase	PF05221	722	3.4e-284	AdoHcyase	Full PFAM	Predicted from a fragment model
Dn_1341_0.1	194	355	S-adenosyl-L-homocysteine hydrolase, NAD binding domain	PF00670	372.3	1.5e-108	AdoHcyase_NAD	Full PFAM	Predicted from a fragment model
Dn_1341_0.1	7	434	S-adenosyl-L-homocysteine hydrolase	PF05221	723.8	2.4e-214	AdoHcyase	Full PFAM	Predicted from a full length model
Dn_1341_0.1	194	355	S-adenosyl-L-homocysteine hydrolase, NAD binding domain	PF00670	374.3	3.9e-109	AdoHcyase_NAD	Full PFAM	Predicted from a full length model
Dn_134_0.9	169	496	Kinesin motor domain	PF00225	450.6	4.1e-132	Kinesin	Full PFAM	Predicted from a fragment model
Dn_134_0.9	169	496	Kinesin motor domain	PF00225	452.4	1.2e-132	Kinesin	Full PFAM	Predicted from a full length model
Dn_1353_0.1	1	77	Sugar (and other) transporter	PF00083	140.1	9.3e-39	Sugar_tr	Full PFAM	Predicted from a fragment model
Dn_1353_0.1	83	215	Sugar (and other) transporter	PF00083	140.1	9.3e-39	Sugar_tr	Full PFAM	Predicted from a fragment model
Dn_1357_0.0	1	175	Transketolase, pyrimidine binding domain	PF02779	220.2	5e-64	Transket_pyr	Full PFAM	Predicted from a fragment model
Dn_1357_0.0	189	276	Transketolase, C-terminal domain	PF02780	122.1	2e-34	Transketolase_C	Full PFAM	Predicted from a fragment model
Dn_1357_0.0	1	175	Transketolase, pyrimidine binding domain	PF02779	218.9	2.4e-62	Transket_pyr	Full PFAM	Predicted from a full length model
Dn_1357_0.0	189	277	Transketolase, C-terminal domain	PF02780	74.2	8.4e-19	Transketolase_C	Full PFAM	Predicted from a full length model
Dn_135_0.4	157	436	Adaptor complexes medium subunit family	PF00928	397.1	5.4e-116	Adap_comp_sub	Full PFAM	Predicted from a fragment model
Dn_135_0.4	157	436	Adaptor complexes medium subunit family	PF00928	398.9	1.5e-116	Adap_comp_sub	Full PFAM	Predicted from a full length model
Dn_135_1.0	3	206	Protein kinase domain	PF00069	303.7	7.2e-88	Pkinase	Full PFAM	Predicted from a fragment model
Dn_135_1.0	1	206	Protein kinase domain	PF00069	238.3	3.4e-68	Pkinase	Full PFAM	Predicted from a full length model
Dn_135_4.0	27	120	Carbonic anhydrase	PF00484	92.9	2.3e-25	Pro_CA	Full PFAM	Predicted from a fragment model
Dn_135_4.0	182	229	Carbonic anhydrase	PF00484	92.9	2.3e-25	Pro_CA	Full PFAM	Predicted from a fragment model
Dn_135_4.0	27	229	Carbonic anhydrase	PF00484	65	5e-16	Pro_CA	Full PFAM	Predicted from a full length model
Dn_136_0.1	738	770	Ankyrin repeat	PF00023	85.8	1.1e-22	Ank	Full PFAM	Predicted from a fragment model
Dn_136_0.1	771	803	Ankyrin repeat	PF00023	85.8	1.1e-22	Ank	Full PFAM	Predicted from a fragment model
Dn_136_0.1	738	770	Ankyrin repeat	PF00023	89.8	1.7e-23	Ank	Full PFAM	Predicted from a full length model
Dn_136_0.1	771	803	Ankyrin repeat	PF00023	89.8	1.7e-23	Ank	Full PFAM	Predicted from a full length model
Dn_137_5.7	206	369	Adenylate and Guanylate cyclase catalytic domain	PF00211	247.5	5.9e-71	Guanylate_cyc	Full PFAM	Predicted from a fragment model
Dn_137_5.7	1	99	Heme NO binding	PF07700	119.8	6.4e-33	HNOB	Full PFAM	Predicted from a fragment model
Dn_137_5.7	99	203	Heme NO binding associated	PF07701	102	3.7e-27	HNOBA	Full PFAM	Predicted from a fragment model
Dn_137_5.7	206	369	Adenylate and Guanylate cyclase catalytic domain	PF00211	237.3	6.7e-68	Guanylate_cyc	Full PFAM	Predicted from a full length model
Dn_1385_0.4	206	286	hAT family dimerisation domain	PF05699	84.6	1.9e-23	hATC	Full PFAM	Predicted from a fragment model
Dn_1385_0.4	206	286	hAT family dimerisation domain	PF05699	86.5	1.7e-22	hATC	Full PFAM	Predicted from a full length model
Dn_138_2.2	88	179	Lipase	PF00151	89.7	1.5e-23	Lipase	Full PFAM	Predicted from a fragment model
Dn_138_2.3	8	126	Ras family	PF00071	65.8	5.2e-19	Ras	Full PFAM	Predicted from a fragment model
Dn_1392_0.0	96	118	Zinc finger, C2H2 type	PF00096	65	5e-16	zf-C2H2	Full PFAM	Predicted from a fragment model
Dn_1392_0.0	124	146	Zinc finger, C2H2 type	PF00096	65	5e-16	zf-C2H2	Full PFAM	Predicted from a fragment model
Dn_1392_0.0	152	174	Zinc finger, C2H2 type	PF00096	65	5e-16	zf-C2H2	Full PFAM	Predicted from a fragment model
Dn_1392_0.0	180	202	Zinc finger, C2H2 type	PF00096	65	5e-16	zf-C2H2	Full PFAM	Predicted from a fragment model
Dn_1392_0.0	96	118	Zinc finger, C2H2 type	PF00096	72.9	2.2e-18	zf-C2H2	Full PFAM	Predicted from a full length model
Dn_1392_0.0	124	146	Zinc finger, C2H2 type	PF00096	72.9	2.2e-18	zf-C2H2	Full PFAM	Predicted from a full length model
Dn_1392_0.0	152	174	Zinc finger, C2H2 type	PF00096	72.9	2.2e-18	zf-C2H2	Full PFAM	Predicted from a full length model
Dn_1392_0.0	180	202	Zinc finger, C2H2 type	PF00096	72.9	2.2e-18	zf-C2H2	Full PFAM	Predicted from a full length model
Dn_139_0.0	139	265	SNF2 family N-terminal domain	PF00176	149	2.6e-41	SNF2_N	Full PFAM	Predicted from a fragment model
Dn_13_1.6	46	215	Enoyl-CoA hydratase/isomerase family	PF00378	216	1.8e-61	ECH	Full PFAM	Predicted from a fragment model
Dn_13_1.6	46	215	Enoyl-CoA hydratase/isomerase family	PF00378	218	4.5e-62	ECH	Full PFAM	Predicted from a full length model
Dn_13_10.2	199	267	Associated with zinc fingers	PF07530	67.3	1.6e-18	PRE_C2HC	Full PFAM	Predicted from a fragment model
Dn_13_10.2	199	267	Associated with zinc fingers	PF07530	69.1	3e-17	PRE_C2HC	Full PFAM	Predicted from a full length model
Dn_13_2.0	243	554	NPL4 family	PF05021	480.8	3.5e-141	NPL4	Full PFAM	Predicted from a fragment model
Dn_13_2.0	101	241	NPL4 family, putative zinc binding region	PF05020	336.4	2.6e-101	zf-NPL4	Full PFAM	Predicted from a fragment model
Dn_13_2.0	243	554	NPL4 family	PF05021	482.7	9.2e-142	NPL4	Full PFAM	Predicted from a full length model
Dn_13_2.0	101	241	NPL4 family, putative zinc binding region	PF05020	338.4	2.5e-98	zf-NPL4	Full PFAM	Predicted from a full length model
Dn_13_3.0	163	433	Male sterility protein	PF07993	409.2	6.1e-144	NAD_binding_4	Full PFAM	Predicted from a fragment model
Dn_13_3.0	1	72	Male sterility protein	PF03015	199.6	1.7e-59	Sterile	Full PFAM	Predicted from a fragment model
Dn_13_3.0	504	597	Male sterility protein	PF03015	199.6	1.7e-59	Sterile	Full PFAM	Predicted from a fragment model
Dn_13_3.0	163	433	Male sterility protein	PF07993	411.2	3.1e-120	NAD_binding_4	Full PFAM	Predicted from a full length model
Dn_13_3.0	1	72	Male sterility protein	PF03015	171.8	3.5e-48	Sterile	Full PFAM	Predicted from a full length model
Dn_13_3.0	504	597	Male sterility protein	PF03015	171.8	3.5e-48	Sterile	Full PFAM	Predicted from a full length model
Dn_13_6.3	531	944	Dynein heavy chain, N-terminal region 2	PF08393	561.3	9.9e-167	DHC_N2	Full PFAM	Predicted from a fragment model
Dn_13_6.3	2970	3683	Dynein heavy chain	PF03028	1124	0	Dynein_heavy	Full PFAM	Predicted from a fragment model
Dn_13_6.3	531	944	Dynein heavy chain, N-terminal region 2	PF08393	563.2	5.2e-166	DHC_N2	Full PFAM	Predicted from a full length model
Dn_13_6.3	2970	3683	Dynein heavy chain	PF03028	1125.9	0	Dynein_heavy	Full PFAM	Predicted from a full length model
Dn_13_8.6	20	176	Heparan sulfate 6-sulfotransferase (HS6ST)	PF06765	548.1	8.9e-167	HS6ST	Full PFAM	Predicted from a fragment model
Dn_13_8.6	178	306	Heparan sulfate 6-sulfotransferase (HS6ST)	PF06765	548.1	8.9e-167	HS6ST	Full PFAM	Predicted from a fragment model
Dn_13_8.6	1	306	Heparan sulfate 6-sulfotransferase (HS6ST)	PF06765	524.7	2.1e-154	HS6ST	Full PFAM	Predicted from a full length model
Dn_13_9.0	293	349	Homeobox domain	PF00046	108.5	4.1e-29	Homeobox	Full PFAM	Predicted from a fragment model
Dn_13_9.0	293	349	Homeobox domain	PF00046	110.5	1e-29	Homeobox	Full PFAM	Predicted from a full length model
Dn_140_0.7	387	464	Band 3 cytoplasmic domain	PF07565	299.2	1.6e-86	Band_3_cyto	Full PFAM	Predicted from a fragment model
Dn_140_0.7	556	671	Band 3 cytoplasmic domain	PF07565	299.2	1.6e-86	Band_3_cyto	Full PFAM	Predicted from a fragment model
Dn_140_0.7	716	1062	HCO3- transporter family	PF00955	950.4	1.4e-282	HCO3_cotransp	Full PFAM	Predicted from a fragment model
Dn_140_0.7	1096	1248	HCO3- transporter family	PF00955	950.4	1.4e-282	HCO3_cotransp	Full PFAM	Predicted from a fragment model
Dn_140_0.7	387	671	Band 3 cytoplasmic domain	PF07565	301.3	3.6e-87	Band_3_cyto	Full PFAM	Predicted from a full length model
Dn_140_0.7	716	1248	HCO3- transporter family	PF00955	927.6	1e-275	HCO3_cotransp	Full PFAM	Predicted from a full length model
Dn_140_1.6	40	155	Cytochrome P450	PF00067	96.9	1.5e-29	p450	Full PFAM	Predicted from a fragment model
Dn_140_1.6	219	337	Cytochrome P450	PF00067	96.9	1.5e-29	p450	Full PFAM	Predicted from a fragment model
Dn_140_4.4	92	198	Papain family cysteine protease	PF00112	174.9	7e-51	Peptidase_C1	Full PFAM	Predicted from a fragment model
Dn_140_4.4	247	311	Papain family cysteine protease	PF00112	174.9	7e-51	Peptidase_C1	Full PFAM	Predicted from a fragment model
Dn_140_4.4	92	311	Papain family cysteine protease	PF00112	143.5	1.2e-39	Peptidase_C1	Full PFAM	Predicted from a full length model
Dn_140_4.6	63	169	Papain family cysteine protease	PF00112	372	1.1e-108	Peptidase_C1	Full PFAM	Predicted from a fragment model
Dn_140_4.6	223	303	Papain family cysteine protease	PF00112	372	1.1e-108	Peptidase_C1	Full PFAM	Predicted from a fragment model
Dn_140_4.6	383	634	Papain family cysteine protease	PF00112	372	1.1e-108	Peptidase_C1	Full PFAM	Predicted from a fragment model
Dn_140_4.6	63	308	Papain family cysteine protease	PF00112	359.4	1.2e-104	Peptidase_C1	Full PFAM	Predicted from a full length model
Dn_140_4.6	383	634	Papain family cysteine protease	PF00112	359.4	1.2e-104	Peptidase_C1	Full PFAM	Predicted from a full length model
Dn_141_0.4	21	206	FtsJ-like methyltransferase	PF01728	283.1	1.3e-86	FtsJ	Full PFAM	Predicted from a fragment model
Dn_141_0.4	21	206	FtsJ-like methyltransferase	PF01728	284.9	3.1e-82	FtsJ	Full PFAM	Predicted from a full length model
Dn_141_2.5	42	61	NF-X1 type zinc finger	PF01422	62.6	7.3e-22	zf-NF-X1	Full PFAM	Predicted from a fragment model
Dn_141_2.5	102	125	NF-X1 type zinc finger	PF01422	62.6	7.3e-22	zf-NF-X1	Full PFAM	Predicted from a fragment model
Dn_141_2.5	161	180	NF-X1 type zinc finger	PF01422	62.6	7.3e-22	zf-NF-X1	Full PFAM	Predicted from a fragment model
Dn_141_2.5	188	207	NF-X1 type zinc finger	PF01422	62.6	7.3e-22	zf-NF-X1	Full PFAM	Predicted from a fragment model
Dn_141_2.5	245	264	NF-X1 type zinc finger	PF01422	62.6	7.3e-22	zf-NF-X1	Full PFAM	Predicted from a fragment model
Dn_141_2.5	299	320	NF-X1 type zinc finger	PF01422	62.6	7.3e-22	zf-NF-X1	Full PFAM	Predicted from a fragment model
Dn_141_2.5	329	349	NF-X1 type zinc finger	PF01422	62.6	7.3e-22	zf-NF-X1	Full PFAM	Predicted from a fragment model
Dn_141_2.5	42	61	NF-X1 type zinc finger	PF01422	75.8	2.9e-19	zf-NF-X1	Full PFAM	Predicted from a full length model
Dn_141_2.5	102	125	NF-X1 type zinc finger	PF01422	75.8	2.9e-19	zf-NF-X1	Full PFAM	Predicted from a full length model
Dn_141_2.5	161	180	NF-X1 type zinc finger	PF01422	75.8	2.9e-19	zf-NF-X1	Full PFAM	Predicted from a full length model
Dn_141_2.5	188	207	NF-X1 type zinc finger	PF01422	75.8	2.9e-19	zf-NF-X1	Full PFAM	Predicted from a full length model
Dn_141_2.5	245	264	NF-X1 type zinc finger	PF01422	75.8	2.9e-19	zf-NF-X1	Full PFAM	Predicted from a full length model
Dn_141_2.5	299	320	NF-X1 type zinc finger	PF01422	75.8	2.9e-19	zf-NF-X1	Full PFAM	Predicted from a full length model
Dn_141_2.5	329	349	NF-X1 type zinc finger	PF01422	75.8	2.9e-19	zf-NF-X1	Full PFAM	Predicted from a full length model
Dn_141_5.0	185	284	RasGEF domain	PF00617	103.7	1.1e-27	RasGEF	Full PFAM	Predicted from a fragment model
Dn_1426_0.1	11	537	LMBR1-like membrane protein	PF04791	417.4	4.3e-122	LMBR1	Full PFAM	Predicted from a fragment model
Dn_1426_0.1	11	537	LMBR1-like membrane protein	PF04791	419.2	1.2e-122	LMBR1	Full PFAM	Predicted from a full length model
Dn_1426_0.2	240	419	Ku70/Ku80 beta-barrel domain	PF02735	79.4	2.1e-21	Ku	Full PFAM	Predicted from a fragment model
Dn_1426_0.2	240	440	Ku70/Ku80 beta-barrel domain	PF02735	72.7	2.4e-18	Ku	Full PFAM	Predicted from a full length model
Dn_1426_0.4	581	599	Zona pellucida-like domain	PF00100	136	2.3e-38	Zona_pellucida	Full PFAM	Predicted from a fragment model
Dn_1426_0.4	1087	1105	Zona pellucida-like domain	PF00100	136	2.3e-38	Zona_pellucida	Full PFAM	Predicted from a fragment model
Dn_1426_0.4	3054	3292	Zona pellucida-like domain	PF00100	136	2.3e-38	Zona_pellucida	Full PFAM	Predicted from a fragment model
Dn_1426_0.4	3054	3292	Zona pellucida-like domain	PF00100	140.1	1.3e-38	Zona_pellucida	Full PFAM	Predicted from a full length model
Dn_1427_0.1	17	44	Dihydrouridine synthase (Dus)	PF01207	159	5.3e-46	Dus	Full PFAM	Predicted from a fragment model
Dn_1427_0.1	74	217	Dihydrouridine synthase (Dus)	PF01207	159	5.3e-46	Dus	Full PFAM	Predicted from a fragment model
Dn_1427_0.1	218	418	Glycosyl hydrolases family 35	PF01301	289.4	5.1e-84	Glyco_hydro_35	Full PFAM	Predicted from a fragment model
Dn_1427_0.1	17	328	Dihydrouridine synthase (Dus)	PF01207	87.7	7.6e-23	Dus	Full PFAM	Predicted from a full length model
Dn_1427_0.1	169	418	Glycosyl hydrolases family 35	PF01301	167.6	6.6e-47	Glyco_hydro_35	Full PFAM	Predicted from a full length model
Dn_142_1.0	65	87	Leucine Rich Repeat	PF00560	67	1.2e-16	LRR_1	Full PFAM	Predicted from a full length model
Dn_142_1.0	91	113	Leucine Rich Repeat	PF00560	67	1.2e-16	LRR_1	Full PFAM	Predicted from a full length model
Dn_142_1.0	115	137	Leucine Rich Repeat	PF00560	67	1.2e-16	LRR_1	Full PFAM	Predicted from a full length model
Dn_142_1.0	139	161	Leucine Rich Repeat	PF00560	67	1.2e-16	LRR_1	Full PFAM	Predicted from a full length model
Dn_142_1.0	163	185	Leucine Rich Repeat	PF00560	67	1.2e-16	LRR_1	Full PFAM	Predicted from a full length model
Dn_142_1.0	187	209	Leucine Rich Repeat	PF00560	67	1.2e-16	LRR_1	Full PFAM	Predicted from a full length model
Dn_142_2.7	221	492	ABC transporter transmembrane region	PF00664	196.4	1.4e-55	ABC_membrane	Full PFAM	Predicted from a fragment model
Dn_142_2.7	858	914	ABC transporter transmembrane region	PF00664	196.4	1.4e-55	ABC_membrane	Full PFAM	Predicted from a fragment model
Dn_142_2.7	564	737	ABC transporter	PF00005	133.5	1.2e-36	ABC_tran	Full PFAM	Predicted from a fragment model
Dn_142_2.7	221	492	ABC transporter transmembrane region	PF00664	174.5	5.3e-49	ABC_membrane	Full PFAM	Predicted from a full length model
Dn_142_2.7	564	737	ABC transporter	PF00005	135.3	3.5e-37	ABC_tran	Full PFAM	Predicted from a full length model
Dn_142_2.8	114	198	AMP-binding enzyme	PF00501	90.7	3.9e-25	AMP-binding	Full PFAM	Predicted from a fragment model
Dn_142_3.1	54	143	Thioredoxin	PF00085	78.2	2.8e-21	Thioredoxin	Full PFAM	Predicted from a fragment model
Dn_142_3.1	42	143	Thioredoxin	PF00085	79	3.1e-20	Thioredoxin	Full PFAM	Predicted from a full length model
Dn_142_3.5	172	510	Sulfate transporter family	PF00916	211.3	4.6e-60	Sulfate_transp	Full PFAM	Predicted from a fragment model
Dn_142_3.5	172	510	Sulfate transporter family	PF00916	213.2	1.2e-60	Sulfate_transp	Full PFAM	Predicted from a full length model
Dn_142_3.6	10	191	Microsomal signal peptidase 25 kDa subunit (SPC25)	PF06703	218	2.4e-64	SPC25	Full PFAM	Predicted from a fragment model
Dn_142_3.6	10	191	Microsomal signal peptidase 25 kDa subunit (SPC25)	PF06703	219.9	1.1e-62	SPC25	Full PFAM	Predicted from a full length model
Dn_1432_0.0	20	280	Innexin	PF00876	218.7	2.8e-62	Innexin	Full PFAM	Predicted from a fragment model
Dn_1432_0.0	20	286	Innexin	PF00876	120.6	9.2e-33	Innexin	Full PFAM	Predicted from a full length model
Dn_1449_0.0	61	118	Protein of unknown function (DUF1154)	PF06631	74.1	9.3e-19	DUF1154	Full PFAM	Predicted from a fragment model
Dn_1449_0.0	61	118	Protein of unknown function (DUF1154)	PF06631	76.1	2.3e-19	DUF1154	Full PFAM	Predicted from a full length model
Dn_144_3.3	26	417	DEAD/DEAH box helicase	PF00270	174.1	7.1e-49	DEAD	Full PFAM	Predicted from a fragment model
Dn_144_3.3	523	562	DEAD/DEAH box helicase	PF00270	174.1	7.1e-49	DEAD	Full PFAM	Predicted from a fragment model
Dn_144_3.3	525	600	Helicase conserved C-terminal domain	PF00271	85.3	1.1e-23	Helicase_C	Full PFAM	Predicted from a fragment model
Dn_144_3.3	129	245	SPRY domain	PF00622	108.1	2e-30	SPRY	Full PFAM	Predicted from a fragment model
Dn_144_3.3	26	417	DEAD/DEAH box helicase	PF00270	174.5	5.4e-49	DEAD	Full PFAM	Predicted from a full length model
Dn_144_3.3	525	600	Helicase conserved C-terminal domain	PF00271	87.3	9.7e-23	Helicase_C	Full PFAM	Predicted from a full length model
Dn_144_3.3	129	245	SPRY domain	PF00622	109.8	1.6e-29	SPRY	Full PFAM	Predicted from a full length model
Dn_144_3.4	134	332	DNA fragmentation factor 40 kDa	PF09230	183	1.6e-51	DFF40	Full PFAM	Predicted from a fragment model
Dn_144_3.4	102	332	DNA fragmentation factor 40 kDa	PF09230	170.6	8.1e-48	DFF40	Full PFAM	Predicted from a full length model
Dn_144_5.7	240	519	N-Acetylglucosaminyltransferase-IV (GnT-IV) conserved region	PF04666	486.8	5.3e-143	Glyco_transf_54	Full PFAM	Predicted from a fragment model
Dn_144_5.7	207	519	N-Acetylglucosaminyltransferase-IV (GnT-IV) conserved region	PF04666	486	9.3e-143	Glyco_transf_54	Full PFAM	Predicted from a full length model
Dn_1450_0.1	404	543	HECT-domain (ubiquitin-transferase)	PF00632	153.2	1.4e-42	HECT	Full PFAM	Predicted from a fragment model
Dn_1456_0.0	2	146	Methylpurine-DNA glycosylase (MPG)	PF02245	169	4.7e-48	Pur_DNA_glyco	Full PFAM	Predicted from a fragment model
Dn_1456_0.0	2	150	Methylpurine-DNA glycosylase (MPG)	PF02245	113.1	1.6e-30	Pur_DNA_glyco	Full PFAM	Predicted from a full length model
Dn_1462_0.0	284	340	LIM domain	PF00412	57.4	9.7e-16	LIM	Full PFAM	Predicted from a fragment model
Dn_1463_0.0	90	344	Ubiquitin carboxyl-terminal hydrolase	PF00443	142.6	4.3e-46	UCH	Full PFAM	Predicted from a fragment model
Dn_1463_0.0	88	344	Ubiquitin carboxyl-terminal hydrolase	PF00443	67.4	9.5e-17	UCH	Full PFAM	Predicted from a full length model
Dn_1463_0.2	8	211	Trehalase	PF01204	273.3	9.7e-79	Trehalase	Full PFAM	Predicted from a fragment model
Dn_1465_0.1	91	226	CDP-alcohol phosphatidyltransferase	PF01066	63.7	3.8e-19	CDP-OH_P_transf	Full PFAM	Predicted from a fragment model
Dn_1465_0.1	91	226	CDP-alcohol phosphatidyltransferase	PF01066	65.6	3.4e-16	CDP-OH_P_transf	Full PFAM	Predicted from a full length model
Dn_1466_0.1	26	162	Dak1 domain	PF02733	110	9.9e-31	Dak1	Full PFAM	Predicted from a fragment model
Dn_1466_0.1	205	301	DAK2 domain	PF02734	68.7	8.2e-18	Dak2	Full PFAM	Predicted from a fragment model
Dn_1466_0.1	308	340	DAK2 domain	PF02734	68.7	8.2e-18	Dak2	Full PFAM	Predicted from a fragment model
Dn_146_0.0	65	89	Zinc finger, C2H2 type	PF00096	72	4e-18	zf-C2H2	Full PFAM	Predicted from a full length model
Dn_146_0.0	494	517	Zinc finger, C2H2 type	PF00096	72	4e-18	zf-C2H2	Full PFAM	Predicted from a full length model
Dn_146_0.0	523	545	Zinc finger, C2H2 type	PF00096	72	4e-18	zf-C2H2	Full PFAM	Predicted from a full length model
Dn_146_0.0	552	575	Zinc finger, C2H2 type	PF00096	72	4e-18	zf-C2H2	Full PFAM	Predicted from a full length model
Dn_146_0.0	581	603	Zinc finger, C2H2 type	PF00096	72	4e-18	zf-C2H2	Full PFAM	Predicted from a full length model
Dn_146_5.1	84	560	7 transmembrane receptor (rhodopsin family)	PF00001	267.5	1.5e-88	7tm_1	Full PFAM	Predicted from a fragment model
Dn_146_5.1	84	560	7 transmembrane receptor (rhodopsin family)	PF00001	269.4	1.5e-77	7tm_1	Full PFAM	Predicted from a full length model
Dn_1470_0.0	33	85	Phorbol esters/diacylglycerol binding domain (C1 domain)	PF00130	88.8	1.1e-23	C1_1	Full PFAM	Predicted from a fragment model
Dn_1470_0.0	106	159	Phorbol esters/diacylglycerol binding domain (C1 domain)	PF00130	88.8	1.1e-23	C1_1	Full PFAM	Predicted from a fragment model
Dn_1470_0.0	190	302	Diacylglycerol kinase catalytic domain (presumed)	PF00781	120	6.7e-35	DAGK_cat	Full PFAM	Predicted from a fragment model
Dn_1470_0.0	33	85	Phorbol esters/diacylglycerol binding domain (C1 domain)	PF00130	92.7	2.2e-24	C1_1	Full PFAM	Predicted from a full length model
Dn_1470_0.0	106	159	Phorbol esters/diacylglycerol binding domain (C1 domain)	PF00130	92.7	2.2e-24	C1_1	Full PFAM	Predicted from a full length model
Dn_1470_0.0	190	313	Diacylglycerol kinase catalytic domain (presumed)	PF00781	118.3	4.6e-32	DAGK_cat	Full PFAM	Predicted from a full length model
Dn_1472_0.3	26	220	Actin	PF00022	87.4	4e-27	Actin	Full PFAM	Predicted from a fragment model
Dn_147_0.0	52	116	Noggin	PF05806	68.9	5.2e-34	Noggin	Full PFAM	Predicted from a fragment model
Dn_1481_0.0	2	31	EGF-like domain	PF00008	268.6	2.6e-77	EGF	Full PFAM	Predicted from a fragment model
Dn_1481_0.0	37	73	EGF-like domain	PF00008	268.6	2.6e-77	EGF	Full PFAM	Predicted from a fragment model
Dn_1481_0.0	79	115	EGF-like domain	PF00008	268.6	2.6e-77	EGF	Full PFAM	Predicted from a fragment model
Dn_1481_0.0	121	157	EGF-like domain	PF00008	268.6	2.6e-77	EGF	Full PFAM	Predicted from a fragment model
Dn_1481_0.0	235	271	EGF-like domain	PF00008	268.6	2.6e-77	EGF	Full PFAM	Predicted from a fragment model
Dn_1481_0.0	277	315	EGF-like domain	PF00008	268.6	2.6e-77	EGF	Full PFAM	Predicted from a fragment model
Dn_1481_0.0	321	356	EGF-like domain	PF00008	268.6	2.6e-77	EGF	Full PFAM	Predicted from a fragment model
Dn_1481_0.0	362	389	EGF-like domain	PF00008	268.6	2.6e-77	EGF	Full PFAM	Predicted from a fragment model
Dn_1481_0.0	406	442	EGF-like domain	PF00008	268.6	2.6e-77	EGF	Full PFAM	Predicted from a fragment model
Dn_1481_0.0	448	483	EGF-like domain	PF00008	268.6	2.6e-77	EGF	Full PFAM	Predicted from a fragment model
Dn_1481_0.0	565	601	EGF-like domain	PF00008	268.6	2.6e-77	EGF	Full PFAM	Predicted from a fragment model
Dn_1481_0.0	607	643	EGF-like domain	PF00008	268.6	2.6e-77	EGF	Full PFAM	Predicted from a fragment model
Dn_1481_0.0	721	757	EGF-like domain	PF00008	268.6	2.6e-77	EGF	Full PFAM	Predicted from a fragment model
Dn_1481_0.0	763	800	EGF-like domain	PF00008	268.6	2.6e-77	EGF	Full PFAM	Predicted from a fragment model
Dn_1481_0.0	806	842	EGF-like domain	PF00008	268.6	2.6e-77	EGF	Full PFAM	Predicted from a fragment model
Dn_1481_0.0	848	876	EGF-like domain	PF00008	268.6	2.6e-77	EGF	Full PFAM	Predicted from a fragment model
Dn_1481_0.0	889	926	EGF-like domain	PF00008	268.6	2.6e-77	EGF	Full PFAM	Predicted from a fragment model
Dn_1481_0.0	1	31	Calcium binding EGF domain	PF07645	491.6	2.7e-148	EGF_CA	Full PFAM	Predicted from a fragment model
Dn_1481_0.0	33	73	Calcium binding EGF domain	PF07645	491.6	2.7e-148	EGF_CA	Full PFAM	Predicted from a fragment model
Dn_1481_0.0	75	115	Calcium binding EGF domain	PF07645	491.6	2.7e-148	EGF_CA	Full PFAM	Predicted from a fragment model
Dn_1481_0.0	117	157	Calcium binding EGF domain	PF07645	491.6	2.7e-148	EGF_CA	Full PFAM	Predicted from a fragment model
Dn_1481_0.0	231	271	Calcium binding EGF domain	PF07645	491.6	2.7e-148	EGF_CA	Full PFAM	Predicted from a fragment model
Dn_1481_0.0	273	315	Calcium binding EGF domain	PF07645	491.6	2.7e-148	EGF_CA	Full PFAM	Predicted from a fragment model
Dn_1481_0.0	317	356	Calcium binding EGF domain	PF07645	491.6	2.7e-148	EGF_CA	Full PFAM	Predicted from a fragment model
Dn_1481_0.0	358	396	Calcium binding EGF domain	PF07645	491.6	2.7e-148	EGF_CA	Full PFAM	Predicted from a fragment model
Dn_1481_0.0	402	442	Calcium binding EGF domain	PF07645	491.6	2.7e-148	EGF_CA	Full PFAM	Predicted from a fragment model
Dn_1481_0.0	444	483	Calcium binding EGF domain	PF07645	491.6	2.7e-148	EGF_CA	Full PFAM	Predicted from a fragment model
Dn_1481_0.0	561	597	Calcium binding EGF domain	PF07645	491.6	2.7e-148	EGF_CA	Full PFAM	Predicted from a fragment model
Dn_1481_0.0	603	643	Calcium binding EGF domain	PF07645	491.6	2.7e-148	EGF_CA	Full PFAM	Predicted from a fragment model
Dn_1481_0.0	718	757	Calcium binding EGF domain	PF07645	491.6	2.7e-148	EGF_CA	Full PFAM	Predicted from a fragment model
Dn_1481_0.0	759	800	Calcium binding EGF domain	PF07645	491.6	2.7e-148	EGF_CA	Full PFAM	Predicted from a fragment model
Dn_1481_0.0	802	842	Calcium binding EGF domain	PF07645	491.6	2.7e-148	EGF_CA	Full PFAM	Predicted from a fragment model
Dn_1481_0.0	844	882	Calcium binding EGF domain	PF07645	491.6	2.7e-148	EGF_CA	Full PFAM	Predicted from a fragment model
Dn_1481_0.0	885	926	Calcium binding EGF domain	PF07645	491.6	2.7e-148	EGF_CA	Full PFAM	Predicted from a fragment model
Dn_1481_0.0	945	962	Calcium binding EGF domain	PF07645	491.6	2.7e-148	EGF_CA	Full PFAM	Predicted from a fragment model
Dn_1481_0.0	172	218	TB domain	PF00683	134.2	3.2e-41	TB	Full PFAM	Predicted from a fragment model
Dn_1481_0.0	502	543	TB domain	PF00683	134.2	3.2e-41	TB	Full PFAM	Predicted from a fragment model
Dn_1481_0.0	658	699	TB domain	PF00683	134.2	3.2e-41	TB	Full PFAM	Predicted from a fragment model
Dn_1481_0.0	1	31	EGF-like domain	PF00008	285.4	2.3e-82	EGF	Full PFAM	Predicted from a full length model
Dn_1481_0.0	37	73	EGF-like domain	PF00008	285.4	2.3e-82	EGF	Full PFAM	Predicted from a full length model
Dn_1481_0.0	79	115	EGF-like domain	PF00008	285.4	2.3e-82	EGF	Full PFAM	Predicted from a full length model
Dn_1481_0.0	121	157	EGF-like domain	PF00008	285.4	2.3e-82	EGF	Full PFAM	Predicted from a full length model
Dn_1481_0.0	235	271	EGF-like domain	PF00008	285.4	2.3e-82	EGF	Full PFAM	Predicted from a full length model
Dn_1481_0.0	277	315	EGF-like domain	PF00008	285.4	2.3e-82	EGF	Full PFAM	Predicted from a full length model
Dn_1481_0.0	321	356	EGF-like domain	PF00008	285.4	2.3e-82	EGF	Full PFAM	Predicted from a full length model
Dn_1481_0.0	362	400	EGF-like domain	PF00008	285.4	2.3e-82	EGF	Full PFAM	Predicted from a full length model
Dn_1481_0.0	406	442	EGF-like domain	PF00008	285.4	2.3e-82	EGF	Full PFAM	Predicted from a full length model
Dn_1481_0.0	448	483	EGF-like domain	PF00008	285.4	2.3e-82	EGF	Full PFAM	Predicted from a full length model
Dn_1481_0.0	565	601	EGF-like domain	PF00008	285.4	2.3e-82	EGF	Full PFAM	Predicted from a full length model
Dn_1481_0.0	607	643	EGF-like domain	PF00008	285.4	2.3e-82	EGF	Full PFAM	Predicted from a full length model
Dn_1481_0.0	721	757	EGF-like domain	PF00008	285.4	2.3e-82	EGF	Full PFAM	Predicted from a full length model
Dn_1481_0.0	763	800	EGF-like domain	PF00008	285.4	2.3e-82	EGF	Full PFAM	Predicted from a full length model
Dn_1481_0.0	806	842	EGF-like domain	PF00008	285.4	2.3e-82	EGF	Full PFAM	Predicted from a full length model
Dn_1481_0.0	848	883	EGF-like domain	PF00008	285.4	2.3e-82	EGF	Full PFAM	Predicted from a full length model
Dn_1481_0.0	889	926	EGF-like domain	PF00008	285.4	2.3e-82	EGF	Full PFAM	Predicted from a full length model
Dn_1481_0.0	1	31	Calcium binding EGF domain	PF07645	508.1	2e-149	EGF_CA	Full PFAM	Predicted from a full length model
Dn_1481_0.0	33	73	Calcium binding EGF domain	PF07645	508.1	2e-149	EGF_CA	Full PFAM	Predicted from a full length model
Dn_1481_0.0	75	115	Calcium binding EGF domain	PF07645	508.1	2e-149	EGF_CA	Full PFAM	Predicted from a full length model
Dn_1481_0.0	117	157	Calcium binding EGF domain	PF07645	508.1	2e-149	EGF_CA	Full PFAM	Predicted from a full length model
Dn_1481_0.0	231	271	Calcium binding EGF domain	PF07645	508.1	2e-149	EGF_CA	Full PFAM	Predicted from a full length model
Dn_1481_0.0	273	315	Calcium binding EGF domain	PF07645	508.1	2e-149	EGF_CA	Full PFAM	Predicted from a full length model
Dn_1481_0.0	317	356	Calcium binding EGF domain	PF07645	508.1	2e-149	EGF_CA	Full PFAM	Predicted from a full length model
Dn_1481_0.0	358	400	Calcium binding EGF domain	PF07645	508.1	2e-149	EGF_CA	Full PFAM	Predicted from a full length model
Dn_1481_0.0	402	442	Calcium binding EGF domain	PF07645	508.1	2e-149	EGF_CA	Full PFAM	Predicted from a full length model
Dn_1481_0.0	444	483	Calcium binding EGF domain	PF07645	508.1	2e-149	EGF_CA	Full PFAM	Predicted from a full length model
Dn_1481_0.0	561	601	Calcium binding EGF domain	PF07645	508.1	2e-149	EGF_CA	Full PFAM	Predicted from a full length model
Dn_1481_0.0	603	643	Calcium binding EGF domain	PF07645	508.1	2e-149	EGF_CA	Full PFAM	Predicted from a full length model
Dn_1481_0.0	718	757	Calcium binding EGF domain	PF07645	508.1	2e-149	EGF_CA	Full PFAM	Predicted from a full length model
Dn_1481_0.0	759	800	Calcium binding EGF domain	PF07645	508.1	2e-149	EGF_CA	Full PFAM	Predicted from a full length model
Dn_1481_0.0	802	842	Calcium binding EGF domain	PF07645	508.1	2e-149	EGF_CA	Full PFAM	Predicted from a full length model
Dn_1481_0.0	844	883	Calcium binding EGF domain	PF07645	508.1	2e-149	EGF_CA	Full PFAM	Predicted from a full length model
Dn_1481_0.0	885	926	Calcium binding EGF domain	PF07645	508.1	2e-149	EGF_CA	Full PFAM	Predicted from a full length model
Dn_1481_0.0	172	218	TB domain	PF00683	140.1	1.3e-38	TB	Full PFAM	Predicted from a full length model
Dn_1481_0.0	502	543	TB domain	PF00683	140.1	1.3e-38	TB	Full PFAM	Predicted from a full length model
Dn_1481_0.0	658	699	TB domain	PF00683	140.1	1.3e-38	TB	Full PFAM	Predicted from a full length model
Dn_1487_0.0	1	145	Pyridoxal-phosphate dependent enzyme	PF00291	135.7	1.9e-38	PALP	Full PFAM	Predicted from a fragment model
Dn_1488_0.1	15	72	Cysteine rich repeat	PF00839	111.8	6.5e-31	Cys_rich_FGFR	Full PFAM	Predicted from a fragment model
Dn_1488_0.1	73	128	Cysteine rich repeat	PF00839	111.8	6.5e-31	Cys_rich_FGFR	Full PFAM	Predicted from a fragment model
Dn_1488_0.1	131	188	Cysteine rich repeat	PF00839	111.8	6.5e-31	Cys_rich_FGFR	Full PFAM	Predicted from a fragment model
Dn_1488_0.1	195	223	Cysteine rich repeat	PF00839	111.8	6.5e-31	Cys_rich_FGFR	Full PFAM	Predicted from a fragment model
Dn_1488_0.1	227	267	Cysteine rich repeat	PF00839	111.8	6.5e-31	Cys_rich_FGFR	Full PFAM	Predicted from a fragment model
Dn_1488_0.1	15	72	Cysteine rich repeat	PF00839	103.5	1.3e-27	Cys_rich_FGFR	Full PFAM	Predicted from a full length model
Dn_1488_0.1	73	128	Cysteine rich repeat	PF00839	103.5	1.3e-27	Cys_rich_FGFR	Full PFAM	Predicted from a full length model
Dn_1488_0.1	131	195	Cysteine rich repeat	PF00839	103.5	1.3e-27	Cys_rich_FGFR	Full PFAM	Predicted from a full length model
Dn_1488_0.1	227	273	Cysteine rich repeat	PF00839	103.5	1.3e-27	Cys_rich_FGFR	Full PFAM	Predicted from a full length model
Dn_1493_0.3	21	191	Oligosaccharide biosynthesis protein Alg14 like	PF08660	255.7	1.3e-74	Alg14	Full PFAM	Predicted from a fragment model
Dn_1493_0.3	21	191	Oligosaccharide biosynthesis protein Alg14 like	PF08660	257.6	5.3e-74	Alg14	Full PFAM	Predicted from a full length model
Dn_1499_0.0	39	182	Diaphanous FH3 Domain	PF06367	200.3	7.4e-60	Drf_FH3	Full PFAM	Predicted from a fragment model
Dn_1499_0.0	39	233	Diaphanous FH3 Domain	PF06367	192.9	1.6e-54	Drf_FH3	Full PFAM	Predicted from a full length model
Dn_149_5.0	7	51	Casein kinase II regulatory subunit	PF01214	89.9	3.8e-28	CK_II_beta	Full PFAM	Predicted from a fragment model
Dn_149_5.0	75	118	Casein kinase II regulatory subunit	PF01214	89.9	3.8e-28	CK_II_beta	Full PFAM	Predicted from a fragment model
Dn_14_0.1	1	114	Alkaline phosphatase	PF00245	60.4	1.2e-16	Alk_phosphatase	Full PFAM	Predicted from a fragment model
Dn_14_11.12	49	200	Exonuclease	PF00929	102.2	4.7e-30	Exonuc_X-T	Full PFAM	Predicted from a fragment model
Dn_14_11.12	49	200	Exonuclease	PF00929	104	9.1e-28	Exonuc_X-T	Full PFAM	Predicted from a full length model
Dn_14_3.0	1	485	Hsp70 protein	PF00012	1000.9	9.6e-298	HSP70	Full PFAM	Predicted from a fragment model
Dn_14_3.0	1	485	Hsp70 protein	PF00012	852.7	3.7e-253	HSP70	Full PFAM	Predicted from a full length model
Dn_14_3.2	56	119	KH domain	PF00013	116.2	4.3e-33	KH_1	Full PFAM	Predicted from a fragment model
Dn_14_3.2	264	326	KH domain	PF00013	116.2	4.3e-33	KH_1	Full PFAM	Predicted from a fragment model
Dn_14_3.2	56	119	KH domain	PF00013	119.5	1.9e-32	KH_1	Full PFAM	Predicted from a full length model
Dn_14_3.2	264	326	KH domain	PF00013	119.5	1.9e-32	KH_1	Full PFAM	Predicted from a full length model
Dn_150_0.5	293	338	Ataxin-1 and HBP1 module (AXH)	PF08517	137	5e-39	AXH	Full PFAM	Predicted from a fragment model
Dn_150_0.5	393	434	Ataxin-1 and HBP1 module (AXH)	PF08517	137	5e-39	AXH	Full PFAM	Predicted from a fragment model
Dn_150_0.5	293	434	Ataxin-1 and HBP1 module (AXH)	PF08517	130.8	8e-36	AXH	Full PFAM	Predicted from a full length model
Dn_150_2.2	103	159	Zona pellucida-like domain	PF00100	90.2	2.7e-25	Zona_pellucida	Full PFAM	Predicted from a fragment model
Dn_150_2.2	182	372	Zona pellucida-like domain	PF00100	90.2	2.7e-25	Zona_pellucida	Full PFAM	Predicted from a fragment model
Dn_150_2.2	103	372	Zona pellucida-like domain	PF00100	84.5	6.6e-22	Zona_pellucida	Full PFAM	Predicted from a full length model
Dn_150_4.2	7	97	K+ channel tetramerisation domain	PF02214	165.3	6.3e-49	K_tetra	Full PFAM	Predicted from a fragment model
Dn_150_4.2	7	97	K+ channel tetramerisation domain	PF02214	167.2	8.9e-47	K_tetra	Full PFAM	Predicted from a full length model
Dn_150_4.5	31	121	K+ channel tetramerisation domain	PF02214	165	7.6e-49	K_tetra	Full PFAM	Predicted from a fragment model
Dn_150_4.5	31	121	K+ channel tetramerisation domain	PF02214	166.9	1.1e-46	K_tetra	Full PFAM	Predicted from a full length model
Dn_1515_0.0	70	227	Integrase core domain	PF00665	69.9	1.4e-18	rve	Full PFAM	Predicted from a fragment model
Dn_1515_0.0	70	227	Integrase core domain	PF00665	71.8	4.6e-18	rve	Full PFAM	Predicted from a full length model
Dn_1519_0.0	1	160	Carboxylesterase	PF00135	125.6	5.9e-36	COesterase	Full PFAM	Predicted from a fragment model
Dn_1519_0.1	10	165	Carboxylesterase	PF00135	168.3	3e-48	COesterase	Full PFAM	Predicted from a fragment model
Dn_151_2.1	128	184	Homeobox domain	PF00046	103.5	1.3e-27	Homeobox	Full PFAM	Predicted from a fragment model
Dn_151_2.1	128	184	Homeobox domain	PF00046	105.5	3.3e-28	Homeobox	Full PFAM	Predicted from a full length model
Dn_151_3.0	27	83	Homeobox domain	PF00046	109.5	2.1e-29	Homeobox	Full PFAM	Predicted from a fragment model
Dn_151_3.0	27	83	Homeobox domain	PF00046	111.5	5.2e-30	Homeobox	Full PFAM	Predicted from a full length model
Dn_1521_0.0	241	293	NOPS (NUC059) domain	PF08075	105.3	6.4e-41	NOPS	Full PFAM	Predicted from a fragment model
Dn_1521_0.0	97	161	RNA recognition motif. (a.k.a. RRM, RBD, or RNP domain)	PF00076	94.8	1.8e-25	RRM_1	Full PFAM	Predicted from a fragment model
Dn_1521_0.0	170	230	RNA recognition motif. (a.k.a. RRM, RBD, or RNP domain)	PF00076	94.8	1.8e-25	RRM_1	Full PFAM	Predicted from a fragment model
Dn_1521_0.0	241	293	NOPS (NUC059) domain	PF08075	107.3	9.5e-29	NOPS	Full PFAM	Predicted from a full length model
Dn_1521_0.0	97	161	RNA recognition motif. (a.k.a. RRM, RBD, or RNP domain)	PF00076	96.9	1.2e-25	RRM_1	Full PFAM	Predicted from a full length model
Dn_1521_0.0	170	240	RNA recognition motif. (a.k.a. RRM, RBD, or RNP domain)	PF00076	96.9	1.2e-25	RRM_1	Full PFAM	Predicted from a full length model
Dn_1534_0.4	88	150	IBR domain	PF01485	82.4	8.1e-25	IBR	Full PFAM	Predicted from a fragment model
Dn_1534_0.4	189	210	IBR domain	PF01485	82.4	8.1e-25	IBR	Full PFAM	Predicted from a fragment model
Dn_1534_0.4	88	150	IBR domain	PF01485	93	1.9e-24	IBR	Full PFAM	Predicted from a full length model
Dn_1535_0.3	5	43	WD domain, G-beta repeat	PF00400	131.2	6.1e-36	WD40	Full PFAM	Predicted from a fragment model
Dn_1535_0.3	49	89	WD domain, G-beta repeat	PF00400	131.2	6.1e-36	WD40	Full PFAM	Predicted from a fragment model
Dn_1535_0.3	102	133	WD domain, G-beta repeat	PF00400	131.2	6.1e-36	WD40	Full PFAM	Predicted from a fragment model
Dn_1535_0.3	138	189	WD domain, G-beta repeat	PF00400	131.2	6.1e-36	WD40	Full PFAM	Predicted from a fragment model
Dn_1535_0.3	195	237	WD domain, G-beta repeat	PF00400	131.2	6.1e-36	WD40	Full PFAM	Predicted from a fragment model
Dn_1535_0.3	253	281	WD domain, G-beta repeat	PF00400	131.2	6.1e-36	WD40	Full PFAM	Predicted from a fragment model
Dn_1535_0.3	5	43	WD domain, G-beta repeat	PF00400	137.7	6.8e-38	WD40	Full PFAM	Predicted from a full length model
Dn_1535_0.3	49	89	WD domain, G-beta repeat	PF00400	137.7	6.8e-38	WD40	Full PFAM	Predicted from a full length model
Dn_1535_0.3	92	133	WD domain, G-beta repeat	PF00400	137.7	6.8e-38	WD40	Full PFAM	Predicted from a full length model
Dn_1535_0.3	138	189	WD domain, G-beta repeat	PF00400	137.7	6.8e-38	WD40	Full PFAM	Predicted from a full length model
Dn_1535_0.3	195	237	WD domain, G-beta repeat	PF00400	137.7	6.8e-38	WD40	Full PFAM	Predicted from a full length model
Dn_1535_0.3	244	281	WD domain, G-beta repeat	PF00400	137.7	6.8e-38	WD40	Full PFAM	Predicted from a full length model
Dn_153_1.7	37	195	Eukaryotic protein of unknown function (DUF866)	PF05907	171.7	3.9e-48	DUF866	Full PFAM	Predicted from a fragment model
Dn_153_1.7	37	195	Eukaryotic protein of unknown function (DUF866)	PF05907	172.5	2.2e-48	DUF866	Full PFAM	Predicted from a full length model
Dn_153_2.1	11	181	7 transmembrane receptor (rhodopsin family)	PF00001	160.2	4.8e-53	7tm_1	Full PFAM	Predicted from a fragment model
Dn_153_2.1	11	195	7 transmembrane receptor (rhodopsin family)	PF00001	65.3	4.2e-16	7tm_1	Full PFAM	Predicted from a full length model
Dn_153_4.1	27	156	7 transmembrane receptor (rhodopsin family)	PF00001	176.6	1.9e-58	7tm_1	Full PFAM	Predicted from a fragment model
Dn_153_4.1	348	382	7 transmembrane receptor (rhodopsin family)	PF00001	176.6	1.9e-58	7tm_1	Full PFAM	Predicted from a fragment model
Dn_153_4.1	27	382	7 transmembrane receptor (rhodopsin family)	PF00001	141	6.7e-39	7tm_1	Full PFAM	Predicted from a full length model
Dn_1541_0.2	32	89	Myosin head (motor domain)	PF00063	299.1	1.7e-87	Myosin_head	Full PFAM	Predicted from a fragment model
Dn_1541_0.2	98	384	Myosin head (motor domain)	PF00063	299.1	1.7e-87	Myosin_head	Full PFAM	Predicted from a fragment model
Dn_1541_0.2	467	610	Myosin tail	PF06017	63.8	1.9e-16	Myosin_TH1	Full PFAM	Predicted from a fragment model
Dn_154_0.3	10	78	RNA recognition motif. (a.k.a. RRM, RBD, or RNP domain)	PF00076	248.7	2.6e-71	RRM_1	Full PFAM	Predicted from a fragment model
Dn_154_0.3	98	169	RNA recognition motif. (a.k.a. RRM, RBD, or RNP domain)	PF00076	248.7	2.6e-71	RRM_1	Full PFAM	Predicted from a fragment model
Dn_154_0.3	207	272	RNA recognition motif. (a.k.a. RRM, RBD, or RNP domain)	PF00076	248.7	2.6e-71	RRM_1	Full PFAM	Predicted from a fragment model
Dn_154_0.3	10	78	RNA recognition motif. (a.k.a. RRM, RBD, or RNP domain)	PF00076	254.5	4.6e-73	RRM_1	Full PFAM	Predicted from a full length model
Dn_154_0.3	98	169	RNA recognition motif. (a.k.a. RRM, RBD, or RNP domain)	PF00076	254.5	4.6e-73	RRM_1	Full PFAM	Predicted from a full length model
Dn_154_0.3	207	272	RNA recognition motif. (a.k.a. RRM, RBD, or RNP domain)	PF00076	254.5	4.6e-73	RRM_1	Full PFAM	Predicted from a full length model
Dn_154_4.24	61	125	Insect cuticle protein	PF00379	87.9	2.8e-24	Chitin_bind_4	Full PFAM	Predicted from a fragment model
Dn_154_4.24	164	214	Insect cuticle protein	PF00379	87.9	2.8e-24	Chitin_bind_4	Full PFAM	Predicted from a fragment model
Dn_154_4.24	61	130	Insect cuticle protein	PF00379	69.3	2.6e-17	Chitin_bind_4	Full PFAM	Predicted from a full length model
Dn_154_4.24	164	223	Insect cuticle protein	PF00379	69.3	2.6e-17	Chitin_bind_4	Full PFAM	Predicted from a full length model
Dn_154_4.26	36	98	Insect cuticle protein	PF00379	68.7	9e-19	Chitin_bind_4	Full PFAM	Predicted from a fragment model
Dn_154_4.26	29	98	Insect cuticle protein	PF00379	67.1	1.2e-16	Chitin_bind_4	Full PFAM	Predicted from a full length model
Dn_154_4.39	174	323	Acyl-CoA dehydrogenase, C-terminal domain	PF00441	206.8	1e-58	Acyl-CoA_dh_1	Full PFAM	Predicted from a fragment model
Dn_154_4.39	189	312	Acyl-CoA dehydrogenase, C-terminal domain	PF08028	84.9	4.9e-22	Acyl-CoA_dh_2	Full PFAM	Predicted from a fragment model
Dn_154_4.39	67	118	Acyl-CoA dehydrogenase, middle domain	PF02770	92.8	2e-25	Acyl-CoA_dh_M	Full PFAM	Predicted from a fragment model
Dn_154_4.39	174	323	Acyl-CoA dehydrogenase, C-terminal domain	PF00441	208.8	2.6e-59	Acyl-CoA_dh_1	Full PFAM	Predicted from a full length model
Dn_154_4.39	189	312	Acyl-CoA dehydrogenase, C-terminal domain	PF08028	86.8	1.4e-22	Acyl-CoA_dh_2	Full PFAM	Predicted from a full length model
Dn_154_4.39	67	118	Acyl-CoA dehydrogenase, middle domain	PF02770	94.7	5.9e-25	Acyl-CoA_dh_M	Full PFAM	Predicted from a full length model
Dn_155_1.4	459	915	DNA polymerase family B	PF00136	689.6	5.9e-205	DNA_pol_B	Full PFAM	Predicted from a fragment model
Dn_155_1.4	115	190	DNA polymerase family B, exonuclease domain	PF03104	306.3	1.2e-88	DNA_pol_B_exo	Full PFAM	Predicted from a fragment model
Dn_155_1.4	192	386	DNA polymerase family B, exonuclease domain	PF03104	306.3	1.2e-88	DNA_pol_B_exo	Full PFAM	Predicted from a fragment model
Dn_155_1.4	459	915	DNA polymerase family B	PF00136	691.4	1.4e-204	DNA_pol_B	Full PFAM	Predicted from a full length model
Dn_155_1.4	115	386	DNA polymerase family B, exonuclease domain	PF03104	273.9	6.4e-79	DNA_pol_B_exo	Full PFAM	Predicted from a full length model
Dn_1565_0.0	1	17	BTG family	PF07742	149.7	1.6e-41	BTG	Full PFAM	Predicted from a fragment model
Dn_1565_0.0	45	130	BTG family	PF07742	149.7	1.6e-41	BTG	Full PFAM	Predicted from a fragment model
Dn_1565_0.0	1	130	BTG family	PF07742	151.2	5.8e-42	BTG	Full PFAM	Predicted from a full length model
Dn_156_4.20	283	415	DOMON domain	PF03351	76.2	1e-19	DOMON	Full PFAM	Predicted from a fragment model
Dn_156_4.20	283	415	DOMON domain	PF03351	78.2	5.4e-20	DOMON	Full PFAM	Predicted from a full length model
Dn_156_4.30	103	222	JmjC domain	PF02373	70.2	5.7e-20	JmjC	Full PFAM	Predicted from a fragment model
Dn_156_4.30	103	222	JmjC domain	PF02373	72.2	3.5e-18	JmjC	Full PFAM	Predicted from a full length model
Dn_157_0.1	97	136	WD domain, G-beta repeat	PF00400	62.1	4.2e-16	WD40	Full PFAM	Predicted from a fragment model
Dn_157_0.1	140	178	WD domain, G-beta repeat	PF00400	62.1	4.2e-16	WD40	Full PFAM	Predicted from a fragment model
Dn_157_0.1	97	136	WD domain, G-beta repeat	PF00400	66	2.5e-16	WD40	Full PFAM	Predicted from a full length model
Dn_157_0.1	140	178	WD domain, G-beta repeat	PF00400	66	2.5e-16	WD40	Full PFAM	Predicted from a full length model
Dn_157_4.1	35	506	Cytochrome P450	PF00067	356.5	3.4e-109	p450	Full PFAM	Predicted from a fragment model
Dn_157_4.1	35	506	Cytochrome P450	PF00067	358.4	2.4e-104	p450	Full PFAM	Predicted from a full length model
Dn_157_4.8	111	617	Ubiquitin carboxyl-terminal hydrolase	PF00443	126.8	5.6e-41	UCH	Full PFAM	Predicted from a fragment model
Dn_157_4.8	36	617	Ubiquitin carboxyl-terminal hydrolase	PF00443	66	2.6e-16	UCH	Full PFAM	Predicted from a full length model
Dn_1585_0.2	34	61	Phosphotyrosyl phosphate activator (PTPA) protein	PF03095	79	6.4e-22	PTPA	Full PFAM	Predicted from a fragment model
Dn_1585_0.2	156	190	Phosphotyrosyl phosphate activator (PTPA) protein	PF03095	79	6.4e-22	PTPA	Full PFAM	Predicted from a fragment model
Dn_1585_0.2	200	245	Phosphotyrosyl phosphate activator (PTPA) protein	PF03095	79	6.4e-22	PTPA	Full PFAM	Predicted from a fragment model
Dn_1585_0.2	304	357	Phosphotyrosyl phosphate activator (PTPA) protein	PF03095	79	6.4e-22	PTPA	Full PFAM	Predicted from a fragment model
Dn_1585_0.2	34	357	Phosphotyrosyl phosphate activator (PTPA) protein	PF03095	31	2.7e-16	PTPA	Full PFAM	Predicted from a full length model
Dn_158_0.4	497	744	Peptidase M16C associated	PF08367	285.5	3.5e-87	M16C_assoc	Full PFAM	Predicted from a fragment model
Dn_158_0.4	235	425	Peptidase M16 inactive domain	PF05193	76.7	7.6e-21	Peptidase_M16_C	Full PFAM	Predicted from a fragment model
Dn_158_0.4	824	921	Peptidase M16 inactive domain	PF05193	76.7	7.6e-21	Peptidase_M16_C	Full PFAM	Predicted from a fragment model
Dn_158_0.4	497	744	Peptidase M16C associated	PF08367	287.4	5.5e-83	M16C_assoc	Full PFAM	Predicted from a full length model
Dn_158_0.4	235	425	Peptidase M16 inactive domain	PF05193	68.2	5.3e-17	Peptidase_M16_C	Full PFAM	Predicted from a full length model
Dn_158_0.4	752	921	Peptidase M16 inactive domain	PF05193	68.2	5.3e-17	Peptidase_M16_C	Full PFAM	Predicted from a full length model
Dn_158_0.8	48	245	Iron-containing alcohol dehydrogenase	PF00465	146.7	8.1e-42	Fe-ADH	Full PFAM	Predicted from a fragment model
Dn_158_0.8	272	452	Iron-containing alcohol dehydrogenase	PF00465	146.7	8.1e-42	Fe-ADH	Full PFAM	Predicted from a fragment model
Dn_158_0.8	47	452	Iron-containing alcohol dehydrogenase	PF00465	142	3.3e-39	Fe-ADH	Full PFAM	Predicted from a full length model
Dn_158_2.0	5	97	K+ channel tetramerisation domain	PF02214	64.1	1.8e-18	K_tetra	Full PFAM	Predicted from a fragment model
Dn_158_2.0	5	97	K+ channel tetramerisation domain	PF02214	66.1	2.4e-16	K_tetra	Full PFAM	Predicted from a full length model
Dn_158_4.3	68	202	Deoxynucleoside kinase	PF01712	85.5	8e-24	dNK	Full PFAM	Predicted from a fragment model
Dn_158_4.3	68	215	Deoxynucleoside kinase	PF01712	84.4	7.4e-22	dNK	Full PFAM	Predicted from a full length model
Dn_159_2.2	124	180	Homeobox domain	PF00046	90.9	8.3e-24	Homeobox	Full PFAM	Predicted from a fragment model
Dn_159_2.2	31	105	Pou domain - N-terminal to homeobox domain	PF00157	193.1	1.3e-54	Pou	Full PFAM	Predicted from a fragment model
Dn_159_2.2	124	180	Homeobox domain	PF00046	92.9	2.1e-24	Homeobox	Full PFAM	Predicted from a full length model
Dn_159_2.2	31	105	Pou domain - N-terminal to homeobox domain	PF00157	195.1	3.5e-55	Pou	Full PFAM	Predicted from a full length model
Dn_159_4.19	94	170	Ribosomal family S4e	PF00900	135.8	3.7e-38	Ribosomal_S4e	Full PFAM	Predicted from a fragment model
Dn_159_4.19	3	40	RS4NT (NUC023) domain	PF08071	83.7	1.2e-21	RS4NT	Full PFAM	Predicted from a fragment model
Dn_159_4.19	94	170	Ribosomal family S4e	PF00900	137.7	6.5e-38	Ribosomal_S4e	Full PFAM	Predicted from a full length model
Dn_159_4.19	3	40	RS4NT (NUC023) domain	PF08071	85.7	3e-22	RS4NT	Full PFAM	Predicted from a full length model
Dn_15_10.0	44	111	Insect cuticle protein	PF00379	100.9	5.1e-28	Chitin_bind_4	Full PFAM	Predicted from a fragment model
Dn_15_10.0	44	111	Insect cuticle protein	PF00379	102.8	2e-27	Chitin_bind_4	Full PFAM	Predicted from a full length model
Dn_15_10.4	107	175	Insect cuticle protein	PF00379	90.1	6.6e-25	Chitin_bind_4	Full PFAM	Predicted from a fragment model
Dn_15_10.4	107	175	Insect cuticle protein	PF00379	92	3.6e-24	Chitin_bind_4	Full PFAM	Predicted from a full length model
Dn_15_10.6	31	99	Insect cuticle protein	PF00379	78.8	1.1e-21	Chitin_bind_4	Full PFAM	Predicted from a fragment model
Dn_15_10.6	31	99	Insect cuticle protein	PF00379	80.8	8.7e-21	Chitin_bind_4	Full PFAM	Predicted from a full length model
Dn_15_11.6	99	185	PET Domain	PF06297	108.1	9.7e-33	PET	Full PFAM	Predicted from a fragment model
Dn_15_11.6	77	185	PET Domain	PF06297	107.4	8.7e-29	PET	Full PFAM	Predicted from a full length model
Dn_15_11.7	59	104	LIM domain	PF00412	66.2	2.6e-18	LIM	Full PFAM	Predicted from a fragment model
Dn_15_11.7	108	165	LIM domain	PF00412	66.2	2.6e-18	LIM	Full PFAM	Predicted from a fragment model
Dn_15_5.0	37	322	Protein kinase domain	PF00069	300.7	5.8e-87	Pkinase	Full PFAM	Predicted from a fragment model
Dn_15_5.0	37	322	Protein kinase domain	PF00069	302.6	1.5e-87	Pkinase	Full PFAM	Predicted from a full length model
Dn_15_7.3	98	171	BTB And C-terminal Kelch	PF07707	91.2	6.3e-24	BACK	Full PFAM	Predicted from a fragment model
Dn_15_7.3	78	171	BTB And C-terminal Kelch	PF07707	71.4	6.1e-18	BACK	Full PFAM	Predicted from a full length model
Dn_15_7.4	165	249	PDZ domain (Also known as DHR or GLGF)	PF00595	352.1	1.9e-102	PDZ	Full PFAM	Predicted from a fragment model
Dn_15_7.4	275	353	PDZ domain (Also known as DHR or GLGF)	PF00595	352.1	1.9e-102	PDZ	Full PFAM	Predicted from a fragment model
Dn_15_7.4	449	531	PDZ domain (Also known as DHR or GLGF)	PF00595	352.1	1.9e-102	PDZ	Full PFAM	Predicted from a fragment model
Dn_15_7.4	645	730	PDZ domain (Also known as DHR or GLGF)	PF00595	352.1	1.9e-102	PDZ	Full PFAM	Predicted from a fragment model
Dn_15_7.4	816	900	PDZ domain (Also known as DHR or GLGF)	PF00595	352.1	1.9e-102	PDZ	Full PFAM	Predicted from a fragment model
Dn_15_7.4	1001	1039	PDZ domain (Also known as DHR or GLGF)	PF00595	352.1	1.9e-102	PDZ	Full PFAM	Predicted from a fragment model
Dn_15_7.4	1290	1382	PDZ domain (Also known as DHR or GLGF)	PF00595	352.1	1.9e-102	PDZ	Full PFAM	Predicted from a fragment model
Dn_15_7.4	165	249	PDZ domain (Also known as DHR or GLGF)	PF00595	361.6	2.6e-105	PDZ	Full PFAM	Predicted from a full length model
Dn_15_7.4	275	353	PDZ domain (Also known as DHR or GLGF)	PF00595	361.6	2.6e-105	PDZ	Full PFAM	Predicted from a full length model
Dn_15_7.4	449	531	PDZ domain (Also known as DHR or GLGF)	PF00595	361.6	2.6e-105	PDZ	Full PFAM	Predicted from a full length model
Dn_15_7.4	645	730	PDZ domain (Also known as DHR or GLGF)	PF00595	361.6	2.6e-105	PDZ	Full PFAM	Predicted from a full length model
Dn_15_7.4	816	900	PDZ domain (Also known as DHR or GLGF)	PF00595	361.6	2.6e-105	PDZ	Full PFAM	Predicted from a full length model
Dn_15_7.4	969	1050	PDZ domain (Also known as DHR or GLGF)	PF00595	361.6	2.6e-105	PDZ	Full PFAM	Predicted from a full length model
Dn_15_7.4	1290	1382	PDZ domain (Also known as DHR or GLGF)	PF00595	361.6	2.6e-105	PDZ	Full PFAM	Predicted from a full length model
Dn_15_8.0	83	159	PDZ domain (Also known as DHR or GLGF)	PF00595	93.4	2.9e-25	PDZ	Full PFAM	Predicted from a fragment model
Dn_15_8.0	183	264	PDZ domain (Also known as DHR or GLGF)	PF00595	93.4	2.9e-25	PDZ	Full PFAM	Predicted from a fragment model
Dn_15_8.0	83	164	PDZ domain (Also known as DHR or GLGF)	PF00595	96.6	1.6e-25	PDZ	Full PFAM	Predicted from a full length model
Dn_15_8.0	183	264	PDZ domain (Also known as DHR or GLGF)	PF00595	96.6	1.6e-25	PDZ	Full PFAM	Predicted from a full length model
Dn_15_8.1	29	108	PDZ domain (Also known as DHR or GLGF)	PF00595	149.6	1.7e-41	PDZ	Full PFAM	Predicted from a fragment model
Dn_15_8.1	132	209	PDZ domain (Also known as DHR or GLGF)	PF00595	149.6	1.7e-41	PDZ	Full PFAM	Predicted from a fragment model
Dn_15_8.1	29	108	PDZ domain (Also known as DHR or GLGF)	PF00595	153.5	1.2e-42	PDZ	Full PFAM	Predicted from a full length model
Dn_15_8.1	132	209	PDZ domain (Also known as DHR or GLGF)	PF00595	153.5	1.2e-42	PDZ	Full PFAM	Predicted from a full length model
Dn_15_8.2	6	38	EGF-like domain	PF00008	349.8	9.4e-102	EGF	Full PFAM	Predicted from a fragment model
Dn_15_8.2	45	102	EGF-like domain	PF00008	349.8	9.4e-102	EGF	Full PFAM	Predicted from a fragment model
Dn_15_8.2	109	139	EGF-like domain	PF00008	349.8	9.4e-102	EGF	Full PFAM	Predicted from a fragment model
Dn_15_8.2	146	177	EGF-like domain	PF00008	349.8	9.4e-102	EGF	Full PFAM	Predicted from a fragment model
Dn_15_8.2	184	220	EGF-like domain	PF00008	349.8	9.4e-102	EGF	Full PFAM	Predicted from a fragment model
Dn_15_8.2	400	431	EGF-like domain	PF00008	349.8	9.4e-102	EGF	Full PFAM	Predicted from a fragment model
Dn_15_8.2	616	647	EGF-like domain	PF00008	349.8	9.4e-102	EGF	Full PFAM	Predicted from a fragment model
Dn_15_8.2	653	673	EGF-like domain	PF00008	349.8	9.4e-102	EGF	Full PFAM	Predicted from a fragment model
Dn_15_8.2	920	951	EGF-like domain	PF00008	349.8	9.4e-102	EGF	Full PFAM	Predicted from a fragment model
Dn_15_8.2	958	989	EGF-like domain	PF00008	349.8	9.4e-102	EGF	Full PFAM	Predicted from a fragment model
Dn_15_8.2	996	1027	EGF-like domain	PF00008	349.8	9.4e-102	EGF	Full PFAM	Predicted from a fragment model
Dn_15_8.2	1035	1070	EGF-like domain	PF00008	349.8	9.4e-102	EGF	Full PFAM	Predicted from a fragment model
Dn_15_8.2	1075	1105	EGF-like domain	PF00008	349.8	9.4e-102	EGF	Full PFAM	Predicted from a fragment model
Dn_15_8.2	1112	1148	EGF-like domain	PF00008	349.8	9.4e-102	EGF	Full PFAM	Predicted from a fragment model
Dn_15_8.2	1155	1188	EGF-like domain	PF00008	349.8	9.4e-102	EGF	Full PFAM	Predicted from a fragment model
Dn_15_8.2	1194	1229	EGF-like domain	PF00008	349.8	9.4e-102	EGF	Full PFAM	Predicted from a fragment model
Dn_15_8.2	250	376	Laminin G domain	PF00054	131.2	6e-37	Laminin_G_1	Full PFAM	Predicted from a fragment model
Dn_15_8.2	472	559	Laminin G domain	PF00054	131.2	6e-37	Laminin_G_1	Full PFAM	Predicted from a fragment model
Dn_15_8.2	250	373	Laminin G domain	PF02210	106.7	4.7e-30	Laminin_G_2	Full PFAM	Predicted from a fragment model
Dn_15_8.2	472	568	Laminin G domain	PF02210	106.7	4.7e-30	Laminin_G_2	Full PFAM	Predicted from a fragment model
Dn_15_8.2	870	882	Laminin G domain	PF02210	106.7	4.7e-30	Laminin_G_2	Full PFAM	Predicted from a fragment model
Dn_15_8.2	6	38	EGF-like domain	PF00008	383.2	8.4e-112	EGF	Full PFAM	Predicted from a full length model
Dn_15_8.2	45	102	EGF-like domain	PF00008	383.2	8.4e-112	EGF	Full PFAM	Predicted from a full length model
Dn_15_8.2	109	139	EGF-like domain	PF00008	383.2	8.4e-112	EGF	Full PFAM	Predicted from a full length model
Dn_15_8.2	146	177	EGF-like domain	PF00008	383.2	8.4e-112	EGF	Full PFAM	Predicted from a full length model
Dn_15_8.2	184	220	EGF-like domain	PF00008	383.2	8.4e-112	EGF	Full PFAM	Predicted from a full length model
Dn_15_8.2	400	431	EGF-like domain	PF00008	383.2	8.4e-112	EGF	Full PFAM	Predicted from a full length model
Dn_15_8.2	616	647	EGF-like domain	PF00008	383.2	8.4e-112	EGF	Full PFAM	Predicted from a full length model
Dn_15_8.2	920	951	EGF-like domain	PF00008	383.2	8.4e-112	EGF	Full PFAM	Predicted from a full length model
Dn_15_8.2	958	989	EGF-like domain	PF00008	383.2	8.4e-112	EGF	Full PFAM	Predicted from a full length model
Dn_15_8.2	996	1027	EGF-like domain	PF00008	383.2	8.4e-112	EGF	Full PFAM	Predicted from a full length model
Dn_15_8.2	1035	1070	EGF-like domain	PF00008	383.2	8.4e-112	EGF	Full PFAM	Predicted from a full length model
Dn_15_8.2	1075	1105	EGF-like domain	PF00008	383.2	8.4e-112	EGF	Full PFAM	Predicted from a full length model
Dn_15_8.2	1112	1148	EGF-like domain	PF00008	383.2	8.4e-112	EGF	Full PFAM	Predicted from a full length model
Dn_15_8.2	1155	1188	EGF-like domain	PF00008	383.2	8.4e-112	EGF	Full PFAM	Predicted from a full length model
Dn_15_8.2	1194	1229	EGF-like domain	PF00008	383.2	8.4e-112	EGF	Full PFAM	Predicted from a full length model
Dn_15_8.2	250	376	Laminin G domain	PF00054	115.3	3.6e-31	Laminin_G_1	Full PFAM	Predicted from a full length model
Dn_15_8.2	472	622	Laminin G domain	PF00054	115.3	3.6e-31	Laminin_G_1	Full PFAM	Predicted from a full length model
Dn_15_8.2	250	373	Laminin G domain	PF02210	87.8	6.7e-23	Laminin_G_2	Full PFAM	Predicted from a full length model
Dn_15_8.2	472	604	Laminin G domain	PF02210	87.8	6.7e-23	Laminin_G_2	Full PFAM	Predicted from a full length model
Dn_160_0.12	18	545	Carboxylesterase	PF00135	990.5	1.3e-294	COesterase	Full PFAM	Predicted from a fragment model
Dn_160_0.12	590	1068	Carboxylesterase	PF00135	990.5	1.3e-294	COesterase	Full PFAM	Predicted from a fragment model
Dn_160_0.12	18	545	Carboxylesterase	PF00135	962.9	2.6e-286	COesterase	Full PFAM	Predicted from a full length model
Dn_160_0.12	549	1068	Carboxylesterase	PF00135	962.9	2.6e-286	COesterase	Full PFAM	Predicted from a full length model
Dn_160_2.7	617	858	Protein kinase domain	PF00069	232.3	2.3e-66	Pkinase	Full PFAM	Predicted from a fragment model
Dn_160_2.7	642	856	Protein tyrosine kinase	PF07714	89.7	1.6e-25	Pkinase_Tyr	Full PFAM	Predicted from a fragment model
Dn_160_2.7	617	858	Protein kinase domain	PF00069	234.1	6.3e-67	Pkinase	Full PFAM	Predicted from a full length model
Dn_160_2.7	617	856	Protein tyrosine kinase	PF07714	80.7	9.5e-21	Pkinase_Tyr	Full PFAM	Predicted from a full length model
Dn_160_4.0	11	226	Endonuclease/Exonuclease/phosphatase family	PF03372	80.6	3.5e-22	Exo_endo_phos	Full PFAM	Predicted from a fragment model
Dn_160_4.0	11	226	Endonuclease/Exonuclease/phosphatase family	PF03372	82.5	2.7e-21	Exo_endo_phos	Full PFAM	Predicted from a full length model
Dn_1614_0.0	156	263	BTB/POZ domain	PF00651	135.1	4e-37	BTB	Full PFAM	Predicted from a fragment model
Dn_1614_0.0	156	263	BTB/POZ domain	PF00651	136.9	1.1e-37	BTB	Full PFAM	Predicted from a full length model
Dn_161_0.10	45	189	Insulinase (Peptidase family M16)	PF00675	65.3	1.9e-17	Peptidase_M16	Full PFAM	Predicted from a fragment model
Dn_161_0.10	194	369	Peptidase M16 inactive domain	PF05193	62.3	8.3e-17	Peptidase_M16_C	Full PFAM	Predicted from a fragment model
Dn_161_0.10	45	189	Insulinase (Peptidase family M16)	PF00675	67.2	1.1e-16	Peptidase_M16	Full PFAM	Predicted from a full length model
Dn_161_0.10	194	369	Peptidase M16 inactive domain	PF05193	64.2	9e-16	Peptidase_M16_C	Full PFAM	Predicted from a full length model
Dn_161_1.8	43	692	Cullin family	PF00888	864.1	1.5e-256	Cullin	Full PFAM	Predicted from a fragment model
Dn_161_1.8	43	692	Cullin family	PF00888	866	3.8e-257	Cullin	Full PFAM	Predicted from a full length model
Dn_161_4.13	1	73	Signal peptidase subunit	PF04573	78.3	4.5e-22	SPC22	Full PFAM	Predicted from a fragment model
Dn_1629_0.0	1	187	Animal haem peroxidase	PF03098	734.1	1.9e-217	An_peroxidase	Full PFAM	Predicted from a fragment model
Dn_1629_0.0	289	594	Animal haem peroxidase	PF03098	734.1	1.9e-217	An_peroxidase	Full PFAM	Predicted from a fragment model
Dn_1629_0.0	289	604	Animal haem peroxidase	PF03098	154.4	6.4e-43	An_peroxidase	Full PFAM	Predicted from a full length model
Dn_162_1.1	48	89	Calpain family cysteine protease	PF00648	360.6	5.2e-105	Peptidase_C2	Full PFAM	Predicted from a fragment model
Dn_162_1.1	135	278	Calpain family cysteine protease	PF00648	360.6	5.2e-105	Peptidase_C2	Full PFAM	Predicted from a fragment model
Dn_162_1.1	295	384	Calpain family cysteine protease	PF00648	360.6	5.2e-105	Peptidase_C2	Full PFAM	Predicted from a fragment model
Dn_162_1.1	48	384	Calpain family cysteine protease	PF00648	340.8	4.7e-99	Peptidase_C2	Full PFAM	Predicted from a full length model
Dn_162_4.1	155	193	WD domain, G-beta repeat	PF00400	72.5	4.9e-19	WD40	Full PFAM	Predicted from a fragment model
Dn_162_4.1	197	238	WD domain, G-beta repeat	PF00400	72.5	4.9e-19	WD40	Full PFAM	Predicted from a fragment model
Dn_162_4.1	244	283	WD domain, G-beta repeat	PF00400	72.5	4.9e-19	WD40	Full PFAM	Predicted from a fragment model
Dn_162_4.1	359	377	WD domain, G-beta repeat	PF00400	72.5	4.9e-19	WD40	Full PFAM	Predicted from a fragment model
Dn_162_4.1	395	420	WD domain, G-beta repeat	PF00400	72.5	4.9e-19	WD40	Full PFAM	Predicted from a fragment model
Dn_162_4.1	155	193	WD domain, G-beta repeat	PF00400	78.9	3.2e-20	WD40	Full PFAM	Predicted from a full length model
Dn_162_4.1	197	238	WD domain, G-beta repeat	PF00400	78.9	3.2e-20	WD40	Full PFAM	Predicted from a full length model
Dn_162_4.1	244	283	WD domain, G-beta repeat	PF00400	78.9	3.2e-20	WD40	Full PFAM	Predicted from a full length model
Dn_162_4.1	341	377	WD domain, G-beta repeat	PF00400	78.9	3.2e-20	WD40	Full PFAM	Predicted from a full length model
Dn_162_4.1	382	420	WD domain, G-beta repeat	PF00400	78.9	3.2e-20	WD40	Full PFAM	Predicted from a full length model
Dn_162_4.4	93	283	Phosphofructokinase	PF00365	562	1.6e-194	PFK	Full PFAM	Predicted from a fragment model
Dn_162_4.4	285	360	Phosphofructokinase	PF00365	562	1.6e-194	PFK	Full PFAM	Predicted from a fragment model
Dn_162_4.4	93	360	Phosphofructokinase	PF00365	526.4	6.3e-155	PFK	Full PFAM	Predicted from a full length model
Dn_162_4.7	9	93	DREV methyltransferase	PF05219	78.2	3.4e-21	DREV	Full PFAM	Predicted from a fragment model
Dn_163_1.3	182	493	Glycosyl hydrolase family 20, catalytic domain	PF00728	361	4e-105	Glyco_hydro_20	Full PFAM	Predicted from a fragment model
Dn_163_1.3	69	180	Glycosyl hydrolase family 20, domain 2	PF02838	90	6.2e-28	Glyco_hydro_20b	Full PFAM	Predicted from a fragment model
Dn_163_1.3	182	493	Glycosyl hydrolase family 20, catalytic domain	PF00728	362.7	1.2e-105	Glyco_hydro_20	Full PFAM	Predicted from a full length model
Dn_163_1.3	52	180	Glycosyl hydrolase family 20, domain 2	PF02838	91.8	4.4e-24	Glyco_hydro_20b	Full PFAM	Predicted from a full length model
Dn_163_2.3	248	278	DOMON domain	PF03351	180.9	6.4e-51	DOMON	Full PFAM	Predicted from a fragment model
Dn_163_2.3	578	666	DOMON domain	PF03351	180.9	6.4e-51	DOMON	Full PFAM	Predicted from a fragment model
Dn_163_2.3	774	890	DOMON domain	PF03351	180.9	6.4e-51	DOMON	Full PFAM	Predicted from a fragment model
Dn_163_2.3	546	666	DOMON domain	PF03351	164.9	4.4e-46	DOMON	Full PFAM	Predicted from a full length model
Dn_163_2.3	774	890	DOMON domain	PF03351	164.9	4.4e-46	DOMON	Full PFAM	Predicted from a full length model
Dn_163_4.13	11	43	Ankyrin repeat	PF00023	76.1	5.3e-20	Ank	Full PFAM	Predicted from a fragment model
Dn_163_4.13	44	77	Ankyrin repeat	PF00023	76.1	5.3e-20	Ank	Full PFAM	Predicted from a fragment model
Dn_163_4.13	78	98	Ankyrin repeat	PF00023	76.1	5.3e-20	Ank	Full PFAM	Predicted from a fragment model
Dn_163_4.13	11	43	Ankyrin repeat	PF00023	76.3	2e-19	Ank	Full PFAM	Predicted from a full length model
Dn_163_4.13	44	77	Ankyrin repeat	PF00023	76.3	2e-19	Ank	Full PFAM	Predicted from a full length model
Dn_163_4.13	78	107	Ankyrin repeat	PF00023	76.3	2e-19	Ank	Full PFAM	Predicted from a full length model
Dn_163_4.16	113	274	MIF4G like	PF09090	124	3.7e-35	MIF4G_like_2	Full PFAM	Predicted from a fragment model
Dn_163_4.16	27	309	MIF4G like	PF09090	74.7	6.2e-19	MIF4G_like_2	Full PFAM	Predicted from a full length model
Dn_163_4.8	47	296	Cytochrome P450	PF00067	441.2	3.5e-135	p450	Full PFAM	Predicted from a fragment model
Dn_163_4.8	355	415	Cytochrome P450	PF00067	441.2	3.5e-135	p450	Full PFAM	Predicted from a fragment model
Dn_163_4.8	442	541	Cytochrome P450	PF00067	441.2	3.5e-135	p450	Full PFAM	Predicted from a fragment model
Dn_163_4.8	578	639	Cytochrome P450	PF00067	441.2	3.5e-135	p450	Full PFAM	Predicted from a fragment model
Dn_163_4.8	666	767	Cytochrome P450	PF00067	441.2	3.5e-135	p450	Full PFAM	Predicted from a fragment model
Dn_1652_0.0	176	308	Calcium/calmodulin dependent protein kinase II Association	PF08332	264.4	4.8e-76	CaMKII_AD	Full PFAM	Predicted from a fragment model
Dn_1652_0.0	176	308	Calcium/calmodulin dependent protein kinase II Association	PF08332	266.4	1.2e-76	CaMKII_AD	Full PFAM	Predicted from a full length model
Dn_165_0.6	50	212	GMP-PDE, delta subunit	PF05351	279.3	1.6e-80	GMP_PDE_delta	Full PFAM	Predicted from a fragment model
Dn_165_0.6	50	212	GMP-PDE, delta subunit	PF05351	281.3	4e-81	GMP_PDE_delta	Full PFAM	Predicted from a full length model
Dn_165_1.0	13	34	Domain of unknown function (DUF941)	PF06090	91.8	6.3e-26	DUF941	Full PFAM	Predicted from a fragment model
Dn_165_1.0	144	225	Domain of unknown function (DUF941)	PF06090	91.8	6.3e-26	DUF941	Full PFAM	Predicted from a fragment model
Dn_165_1.0	359	376	Domain of unknown function (DUF941)	PF06090	91.8	6.3e-26	DUF941	Full PFAM	Predicted from a fragment model
Dn_165_3.3	11	40	WW domain	PF00397	69.3	1e-20	WW	Full PFAM	Predicted from a fragment model
Dn_165_3.3	58	87	WW domain	PF00397	69.3	1e-20	WW	Full PFAM	Predicted from a fragment model
Dn_165_3.3	11	40	WW domain	PF00397	73.3	1.6e-18	WW	Full PFAM	Predicted from a full length model
Dn_165_3.3	58	87	WW domain	PF00397	73.3	1.6e-18	WW	Full PFAM	Predicted from a full length model
Dn_165_4.10	234	269	NAD binding domain of 6-phosphogluconate dehydrogenase	PF03446	56.8	1e-16	NAD_binding_2	Full PFAM	Predicted from a fragment model
Dn_165_4.10	6	79	PWWP domain	PF00855	56.9	4.8e-16	PWWP	Full PFAM	Predicted from a fragment model
Dn_165_4.11	2	128	NAD binding domain of 6-phosphogluconate dehydrogenase	PF03446	54.3	5.9e-16	NAD_binding_2	Full PFAM	Predicted from a fragment model
Dn_165_4.16	2	185	DENN (AEX-3) domain	PF02141	224.8	3.9e-64	DENN	Full PFAM	Predicted from a fragment model
Dn_165_4.16	2	185	DENN (AEX-3) domain	PF02141	226.6	1.1e-64	DENN	Full PFAM	Predicted from a full length model
Dn_166_1.4	96	136	WD domain, G-beta repeat	PF00400	143.3	1.4e-39	WD40	Full PFAM	Predicted from a fragment model
Dn_166_1.4	366	404	WD domain, G-beta repeat	PF00400	143.3	1.4e-39	WD40	Full PFAM	Predicted from a fragment model
Dn_166_1.4	408	446	WD domain, G-beta repeat	PF00400	143.3	1.4e-39	WD40	Full PFAM	Predicted from a fragment model
Dn_166_1.4	451	489	WD domain, G-beta repeat	PF00400	143.3	1.4e-39	WD40	Full PFAM	Predicted from a fragment model
Dn_166_1.4	495	533	WD domain, G-beta repeat	PF00400	143.3	1.4e-39	WD40	Full PFAM	Predicted from a fragment model
Dn_166_1.4	550	574	WD domain, G-beta repeat	PF00400	143.3	1.4e-39	WD40	Full PFAM	Predicted from a fragment model
Dn_166_1.4	593	617	WD domain, G-beta repeat	PF00400	143.3	1.4e-39	WD40	Full PFAM	Predicted from a fragment model
Dn_166_1.4	621	659	WD domain, G-beta repeat	PF00400	143.3	1.4e-39	WD40	Full PFAM	Predicted from a fragment model
Dn_166_1.4	96	136	WD domain, G-beta repeat	PF00400	152.7	2.1e-42	WD40	Full PFAM	Predicted from a full length model
Dn_166_1.4	366	404	WD domain, G-beta repeat	PF00400	152.7	2.1e-42	WD40	Full PFAM	Predicted from a full length model
Dn_166_1.4	408	446	WD domain, G-beta repeat	PF00400	152.7	2.1e-42	WD40	Full PFAM	Predicted from a full length model
Dn_166_1.4	451	489	WD domain, G-beta repeat	PF00400	152.7	2.1e-42	WD40	Full PFAM	Predicted from a full length model
Dn_166_1.4	495	533	WD domain, G-beta repeat	PF00400	152.7	2.1e-42	WD40	Full PFAM	Predicted from a full length model
Dn_166_1.4	536	574	WD domain, G-beta repeat	PF00400	152.7	2.1e-42	WD40	Full PFAM	Predicted from a full length model
Dn_166_1.4	578	617	WD domain, G-beta repeat	PF00400	152.7	2.1e-42	WD40	Full PFAM	Predicted from a full length model
Dn_166_1.4	621	659	WD domain, G-beta repeat	PF00400	152.7	2.1e-42	WD40	Full PFAM	Predicted from a full length model
Dn_1677_0.1	373	450	Rhodanese-like domain	PF00581	65.1	8.6e-19	Rhodanese	Full PFAM	Predicted from a fragment model
Dn_167_0.1	17	204	Male sterility protein	PF07993	202.1	4.5e-71	NAD_binding_4	Full PFAM	Predicted from a fragment model
Dn_167_0.1	266	359	Male sterility protein	PF03015	134	1.1e-39	Sterile	Full PFAM	Predicted from a fragment model
Dn_167_0.1	17	204	Male sterility protein	PF07993	135.8	2.4e-37	NAD_binding_4	Full PFAM	Predicted from a full length model
Dn_167_0.1	266	359	Male sterility protein	PF03015	135.9	2.3e-37	Sterile	Full PFAM	Predicted from a full length model
Dn_167_1.1	268	407	Acyl-CoA dehydrogenase, C-terminal domain	PF00441	100.7	1.3e-27	Acyl-CoA_dh_1	Full PFAM	Predicted from a fragment model
Dn_167_1.1	156	210	Acyl-CoA dehydrogenase, middle domain	PF02770	92.7	2.1e-25	Acyl-CoA_dh_M	Full PFAM	Predicted from a fragment model
Dn_167_1.1	258	407	Acyl-CoA dehydrogenase, C-terminal domain	PF00441	96.3	1.9e-25	Acyl-CoA_dh_1	Full PFAM	Predicted from a full length model
Dn_167_1.1	156	210	Acyl-CoA dehydrogenase, middle domain	PF02770	94.7	5.9e-25	Acyl-CoA_dh_M	Full PFAM	Predicted from a full length model
Dn_167_2.2	83	514	Cytochrome P450	PF00067	928	1.6e-284	p450	Full PFAM	Predicted from a fragment model
Dn_167_2.2	519	929	Cytochrome P450	PF00067	928	1.6e-284	p450	Full PFAM	Predicted from a fragment model
Dn_167_2.2	1028	1459	Cytochrome P450	PF00067	928	1.6e-284	p450	Full PFAM	Predicted from a fragment model
Dn_167_2.2	47	514	Cytochrome P450	PF00067	892.3	4.5e-265	p450	Full PFAM	Predicted from a full length model
Dn_167_2.2	518	961	Cytochrome P450	PF00067	892.3	4.5e-265	p450	Full PFAM	Predicted from a full length model
Dn_167_2.2	992	1459	Cytochrome P450	PF00067	892.3	4.5e-265	p450	Full PFAM	Predicted from a full length model
Dn_167_4.0	3	67	SAM domain (Sterile alpha motif)	PF00536	64.6	9.4e-18	SAM_1	Full PFAM	Predicted from a fragment model
Dn_167_4.0	3	67	SAM domain (Sterile alpha motif)	PF00536	66.6	1.7e-16	SAM_1	Full PFAM	Predicted from a full length model
Dn_1681_0.0	11	70	COG (conserved oligomeric Golgi) complex component, COG2	PF06148	63.7	1.1e-18	COG2	Full PFAM	Predicted from a fragment model
Dn_1681_0.0	125	254	COG (conserved oligomeric Golgi) complex component, COG2	PF06148	63.7	1.1e-18	COG2	Full PFAM	Predicted from a fragment model
Dn_1681_0.0	250	486	FAD linked oxidases, C-terminal domain	PF02913	202.2	2.5e-57	FAD-oxidase_C	Full PFAM	Predicted from a fragment model
Dn_1681_0.0	244	486	FAD linked oxidases, C-terminal domain	PF02913	201.7	3.5e-57	FAD-oxidase_C	Full PFAM	Predicted from a full length model
Dn_168_1.6	157	436	Adaptor complexes medium subunit family	PF00928	397	5.6e-116	Adap_comp_sub	Full PFAM	Predicted from a fragment model
Dn_168_1.6	157	436	Adaptor complexes medium subunit family	PF00928	398.9	1.5e-116	Adap_comp_sub	Full PFAM	Predicted from a full length model
Dn_168_2.1	232	372	Ion transport protein	PF00520	108.4	1.3e-29	Ion_trans	Full PFAM	Predicted from a fragment model
Dn_168_2.1	43	132	K+ channel tetramerisation domain	PF02214	161.7	7.3e-48	K_tetra	Full PFAM	Predicted from a fragment model
Dn_168_2.1	43	132	K+ channel tetramerisation domain	PF02214	163.6	1e-45	K_tetra	Full PFAM	Predicted from a full length model
Dn_168_4.16	48	106	DKCLD (NUC011) domain	PF08068	124.8	1.8e-34	DKCLD	Full PFAM	Predicted from a fragment model
Dn_168_4.16	48	106	DKCLD (NUC011) domain	PF08068	126.8	1.3e-34	DKCLD	Full PFAM	Predicted from a full length model
Dn_168_4.9	2022	2110	Fibronectin type III domain	PF00041	2355.4	0	fn3	Full PFAM	Predicted from a fragment model
Dn_168_4.9	2125	2211	Fibronectin type III domain	PF00041	2355.4	0	fn3	Full PFAM	Predicted from a fragment model
Dn_168_4.9	2321	2405	Fibronectin type III domain	PF00041	2355.4	0	fn3	Full PFAM	Predicted from a fragment model
Dn_168_4.9	2423	2509	Fibronectin type III domain	PF00041	2355.4	0	fn3	Full PFAM	Predicted from a fragment model
Dn_168_4.9	2618	2709	Fibronectin type III domain	PF00041	2355.4	0	fn3	Full PFAM	Predicted from a fragment model
Dn_168_4.9	2724	2810	Fibronectin type III domain	PF00041	2355.4	0	fn3	Full PFAM	Predicted from a fragment model
Dn_168_4.9	2926	3008	Fibronectin type III domain	PF00041	2355.4	0	fn3	Full PFAM	Predicted from a fragment model
Dn_168_4.9	3026	3112	Fibronectin type III domain	PF00041	2355.4	0	fn3	Full PFAM	Predicted from a fragment model
Dn_168_4.9	3221	3305	Fibronectin type III domain	PF00041	2355.4	0	fn3	Full PFAM	Predicted from a fragment model
Dn_168_4.9	3323	3409	Fibronectin type III domain	PF00041	2355.4	0	fn3	Full PFAM	Predicted from a fragment model
Dn_168_4.9	3518	3600	Fibronectin type III domain	PF00041	2355.4	0	fn3	Full PFAM	Predicted from a fragment model
Dn_168_4.9	3618	3703	Fibronectin type III domain	PF00041	2355.4	0	fn3	Full PFAM	Predicted from a fragment model
Dn_168_4.9	3812	3894	Fibronectin type III domain	PF00041	2355.4	0	fn3	Full PFAM	Predicted from a fragment model
Dn_168_4.9	3912	3998	Fibronectin type III domain	PF00041	2355.4	0	fn3	Full PFAM	Predicted from a fragment model
Dn_168_4.9	4107	4189	Fibronectin type III domain	PF00041	2355.4	0	fn3	Full PFAM	Predicted from a fragment model
Dn_168_4.9	4207	4293	Fibronectin type III domain	PF00041	2355.4	0	fn3	Full PFAM	Predicted from a fragment model
Dn_168_4.9	4402	4484	Fibronectin type III domain	PF00041	2355.4	0	fn3	Full PFAM	Predicted from a fragment model
Dn_168_4.9	4502	4588	Fibronectin type III domain	PF00041	2355.4	0	fn3	Full PFAM	Predicted from a fragment model
Dn_168_4.9	4697	4779	Fibronectin type III domain	PF00041	2355.4	0	fn3	Full PFAM	Predicted from a fragment model
Dn_168_4.9	4797	4882	Fibronectin type III domain	PF00041	2355.4	0	fn3	Full PFAM	Predicted from a fragment model
Dn_168_4.9	4991	5075	Fibronectin type III domain	PF00041	2355.4	0	fn3	Full PFAM	Predicted from a fragment model
Dn_168_4.9	5093	5179	Fibronectin type III domain	PF00041	2355.4	0	fn3	Full PFAM	Predicted from a fragment model
Dn_168_4.9	5288	5370	Fibronectin type III domain	PF00041	2355.4	0	fn3	Full PFAM	Predicted from a fragment model
Dn_168_4.9	5388	5473	Fibronectin type III domain	PF00041	2355.4	0	fn3	Full PFAM	Predicted from a fragment model
Dn_168_4.9	5582	5664	Fibronectin type III domain	PF00041	2355.4	0	fn3	Full PFAM	Predicted from a fragment model
Dn_168_4.9	5682	5768	Fibronectin type III domain	PF00041	2355.4	0	fn3	Full PFAM	Predicted from a fragment model
Dn_168_4.9	5876	5962	Fibronectin type III domain	PF00041	2355.4	0	fn3	Full PFAM	Predicted from a fragment model
Dn_168_4.9	5980	6067	Fibronectin type III domain	PF00041	2355.4	0	fn3	Full PFAM	Predicted from a fragment model
Dn_168_4.9	6178	6264	Fibronectin type III domain	PF00041	2355.4	0	fn3	Full PFAM	Predicted from a fragment model
Dn_168_4.9	6278	6363	Fibronectin type III domain	PF00041	2355.4	0	fn3	Full PFAM	Predicted from a fragment model
Dn_168_4.9	6378	6464	Fibronectin type III domain	PF00041	2355.4	0	fn3	Full PFAM	Predicted from a fragment model
Dn_168_4.9	6574	6659	Fibronectin type III domain	PF00041	2355.4	0	fn3	Full PFAM	Predicted from a fragment model
Dn_168_4.9	6674	6760	Fibronectin type III domain	PF00041	2355.4	0	fn3	Full PFAM	Predicted from a fragment model
Dn_168_4.9	6871	6957	Fibronectin type III domain	PF00041	2355.4	0	fn3	Full PFAM	Predicted from a fragment model
Dn_168_4.9	6972	7059	Fibronectin type III domain	PF00041	2355.4	0	fn3	Full PFAM	Predicted from a fragment model
Dn_168_4.9	7074	7160	Fibronectin type III domain	PF00041	2355.4	0	fn3	Full PFAM	Predicted from a fragment model
Dn_168_4.9	7363	7449	Fibronectin type III domain	PF00041	2355.4	0	fn3	Full PFAM	Predicted from a fragment model
Dn_168_4.9	7464	7550	Fibronectin type III domain	PF00041	2355.4	0	fn3	Full PFAM	Predicted from a fragment model
Dn_168_4.9	7756	7840	Fibronectin type III domain	PF00041	2355.4	0	fn3	Full PFAM	Predicted from a fragment model
Dn_168_4.9	14	108	Immunoglobulin I-set domain	PF07679	2189.2	0	I-set	Full PFAM	Predicted from a fragment model
Dn_168_4.9	124	217	Immunoglobulin I-set domain	PF07679	2189.2	0	I-set	Full PFAM	Predicted from a fragment model
Dn_168_4.9	231	324	Immunoglobulin I-set domain	PF07679	2189.2	0	I-set	Full PFAM	Predicted from a fragment model
Dn_168_4.9	340	432	Immunoglobulin I-set domain	PF07679	2189.2	0	I-set	Full PFAM	Predicted from a fragment model
Dn_168_4.9	443	536	Immunoglobulin I-set domain	PF07679	2189.2	0	I-set	Full PFAM	Predicted from a fragment model
Dn_168_4.9	547	640	Immunoglobulin I-set domain	PF07679	2189.2	0	I-set	Full PFAM	Predicted from a fragment model
Dn_168_4.9	644	730	Immunoglobulin I-set domain	PF07679	2189.2	0	I-set	Full PFAM	Predicted from a fragment model
Dn_168_4.9	748	767	Immunoglobulin I-set domain	PF07679	2189.2	0	I-set	Full PFAM	Predicted from a fragment model
Dn_168_4.9	779	838	Immunoglobulin I-set domain	PF07679	2189.2	0	I-set	Full PFAM	Predicted from a fragment model
Dn_168_4.9	1431	1511	Immunoglobulin I-set domain	PF07679	2189.2	0	I-set	Full PFAM	Predicted from a fragment model
Dn_168_4.9	1595	1647	Immunoglobulin I-set domain	PF07679	2189.2	0	I-set	Full PFAM	Predicted from a fragment model
Dn_168_4.9	1685	1728	Immunoglobulin I-set domain	PF07679	2189.2	0	I-set	Full PFAM	Predicted from a fragment model
Dn_168_4.9	1747	1819	Immunoglobulin I-set domain	PF07679	2189.2	0	I-set	Full PFAM	Predicted from a fragment model
Dn_168_4.9	1866	1908	Immunoglobulin I-set domain	PF07679	2189.2	0	I-set	Full PFAM	Predicted from a fragment model
Dn_168_4.9	2233	2317	Immunoglobulin I-set domain	PF07679	2189.2	0	I-set	Full PFAM	Predicted from a fragment model
Dn_168_4.9	2546	2614	Immunoglobulin I-set domain	PF07679	2189.2	0	I-set	Full PFAM	Predicted from a fragment model
Dn_168_4.9	2825	2922	Immunoglobulin I-set domain	PF07679	2189.2	0	I-set	Full PFAM	Predicted from a fragment model
Dn_168_4.9	3133	3217	Immunoglobulin I-set domain	PF07679	2189.2	0	I-set	Full PFAM	Predicted from a fragment model
Dn_168_4.9	3424	3514	Immunoglobulin I-set domain	PF07679	2189.2	0	I-set	Full PFAM	Predicted from a fragment model
Dn_168_4.9	3718	3808	Immunoglobulin I-set domain	PF07679	2189.2	0	I-set	Full PFAM	Predicted from a fragment model
Dn_168_4.9	4013	4103	Immunoglobulin I-set domain	PF07679	2189.2	0	I-set	Full PFAM	Predicted from a fragment model
Dn_168_4.9	4308	4398	Immunoglobulin I-set domain	PF07679	2189.2	0	I-set	Full PFAM	Predicted from a fragment model
Dn_168_4.9	4603	4693	Immunoglobulin I-set domain	PF07679	2189.2	0	I-set	Full PFAM	Predicted from a fragment model
Dn_168_4.9	4897	4987	Immunoglobulin I-set domain	PF07679	2189.2	0	I-set	Full PFAM	Predicted from a fragment model
Dn_168_4.9	5194	5284	Immunoglobulin I-set domain	PF07679	2189.2	0	I-set	Full PFAM	Predicted from a fragment model
Dn_168_4.9	5488	5578	Immunoglobulin I-set domain	PF07679	2189.2	0	I-set	Full PFAM	Predicted from a fragment model
Dn_168_4.9	5783	5872	Immunoglobulin I-set domain	PF07679	2189.2	0	I-set	Full PFAM	Predicted from a fragment model
Dn_168_4.9	6093	6174	Immunoglobulin I-set domain	PF07679	2189.2	0	I-set	Full PFAM	Predicted from a fragment model
Dn_168_4.9	6487	6570	Immunoglobulin I-set domain	PF07679	2189.2	0	I-set	Full PFAM	Predicted from a fragment model
Dn_168_4.9	6775	6867	Immunoglobulin I-set domain	PF07679	2189.2	0	I-set	Full PFAM	Predicted from a fragment model
Dn_168_4.9	7177	7266	Immunoglobulin I-set domain	PF07679	2189.2	0	I-set	Full PFAM	Predicted from a fragment model
Dn_168_4.9	7270	7359	Immunoglobulin I-set domain	PF07679	2189.2	0	I-set	Full PFAM	Predicted from a fragment model
Dn_168_4.9	7567	7656	Immunoglobulin I-set domain	PF07679	2189.2	0	I-set	Full PFAM	Predicted from a fragment model
Dn_168_4.9	7677	7752	Immunoglobulin I-set domain	PF07679	2189.2	0	I-set	Full PFAM	Predicted from a fragment model
Dn_168_4.9	8231	8320	Immunoglobulin I-set domain	PF07679	2189.2	0	I-set	Full PFAM	Predicted from a fragment model
Dn_168_4.9	8356	8444	Immunoglobulin I-set domain	PF07679	2189.2	0	I-set	Full PFAM	Predicted from a fragment model
Dn_168_4.9	8539	8628	Immunoglobulin I-set domain	PF07679	2189.2	0	I-set	Full PFAM	Predicted from a fragment model
Dn_168_4.9	8644	8730	Immunoglobulin I-set domain	PF07679	2189.2	0	I-set	Full PFAM	Predicted from a fragment model
Dn_168_4.9	8736	8822	Immunoglobulin I-set domain	PF07679	2189.2	0	I-set	Full PFAM	Predicted from a fragment model
Dn_168_4.9	28	90	Immunoglobulin domain	PF00047	527	4.4e-155	ig	Full PFAM	Predicted from a fragment model
Dn_168_4.9	138	199	Immunoglobulin domain	PF00047	527	4.4e-155	ig	Full PFAM	Predicted from a fragment model
Dn_168_4.9	245	309	Immunoglobulin domain	PF00047	527	4.4e-155	ig	Full PFAM	Predicted from a fragment model
Dn_168_4.9	352	417	Immunoglobulin domain	PF00047	527	4.4e-155	ig	Full PFAM	Predicted from a fragment model
Dn_168_4.9	457	521	Immunoglobulin domain	PF00047	527	4.4e-155	ig	Full PFAM	Predicted from a fragment model
Dn_168_4.9	561	625	Immunoglobulin domain	PF00047	527	4.4e-155	ig	Full PFAM	Predicted from a fragment model
Dn_168_4.9	658	719	Immunoglobulin domain	PF00047	527	4.4e-155	ig	Full PFAM	Predicted from a fragment model
Dn_168_4.9	762	820	Immunoglobulin domain	PF00047	527	4.4e-155	ig	Full PFAM	Predicted from a fragment model
Dn_168_4.9	1442	1492	Immunoglobulin domain	PF00047	527	4.4e-155	ig	Full PFAM	Predicted from a fragment model
Dn_168_4.9	1669	1729	Immunoglobulin domain	PF00047	527	4.4e-155	ig	Full PFAM	Predicted from a fragment model
Dn_168_4.9	1761	1820	Immunoglobulin domain	PF00047	527	4.4e-155	ig	Full PFAM	Predicted from a fragment model
Dn_168_4.9	1867	1909	Immunoglobulin domain	PF00047	527	4.4e-155	ig	Full PFAM	Predicted from a fragment model
Dn_168_4.9	2251	2299	Immunoglobulin domain	PF00047	527	4.4e-155	ig	Full PFAM	Predicted from a fragment model
Dn_168_4.9	2548	2596	Immunoglobulin domain	PF00047	527	4.4e-155	ig	Full PFAM	Predicted from a fragment model
Dn_168_4.9	3151	3199	Immunoglobulin domain	PF00047	527	4.4e-155	ig	Full PFAM	Predicted from a fragment model
Dn_168_4.9	3733	3790	Immunoglobulin domain	PF00047	527	4.4e-155	ig	Full PFAM	Predicted from a fragment model
Dn_168_4.9	4028	4084	Immunoglobulin domain	PF00047	527	4.4e-155	ig	Full PFAM	Predicted from a fragment model
Dn_168_4.9	4332	4380	Immunoglobulin domain	PF00047	527	4.4e-155	ig	Full PFAM	Predicted from a fragment model
Dn_168_4.9	4618	4675	Immunoglobulin domain	PF00047	527	4.4e-155	ig	Full PFAM	Predicted from a fragment model
Dn_168_4.9	4912	4969	Immunoglobulin domain	PF00047	527	4.4e-155	ig	Full PFAM	Predicted from a fragment model
Dn_168_4.9	5209	5266	Immunoglobulin domain	PF00047	527	4.4e-155	ig	Full PFAM	Predicted from a fragment model
Dn_168_4.9	5513	5565	Immunoglobulin domain	PF00047	527	4.4e-155	ig	Full PFAM	Predicted from a fragment model
Dn_168_4.9	5808	5868	Immunoglobulin domain	PF00047	527	4.4e-155	ig	Full PFAM	Predicted from a fragment model
Dn_168_4.9	6099	6156	Immunoglobulin domain	PF00047	527	4.4e-155	ig	Full PFAM	Predicted from a fragment model
Dn_168_4.9	6494	6552	Immunoglobulin domain	PF00047	527	4.4e-155	ig	Full PFAM	Predicted from a fragment model
Dn_168_4.9	7191	7251	Immunoglobulin domain	PF00047	527	4.4e-155	ig	Full PFAM	Predicted from a fragment model
Dn_168_4.9	7581	7641	Immunoglobulin domain	PF00047	527	4.4e-155	ig	Full PFAM	Predicted from a fragment model
Dn_168_4.9	7677	7734	Immunoglobulin domain	PF00047	527	4.4e-155	ig	Full PFAM	Predicted from a fragment model
Dn_168_4.9	8245	8301	Immunoglobulin domain	PF00047	527	4.4e-155	ig	Full PFAM	Predicted from a fragment model
Dn_168_4.9	8370	8429	Immunoglobulin domain	PF00047	527	4.4e-155	ig	Full PFAM	Predicted from a fragment model
Dn_168_4.9	8553	8613	Immunoglobulin domain	PF00047	527	4.4e-155	ig	Full PFAM	Predicted from a fragment model
Dn_168_4.9	8658	8718	Immunoglobulin domain	PF00047	527	4.4e-155	ig	Full PFAM	Predicted from a fragment model
Dn_168_4.9	8750	8791	Immunoglobulin domain	PF00047	527	4.4e-155	ig	Full PFAM	Predicted from a fragment model
Dn_168_4.9	7908	8163	Protein kinase domain	PF00069	313.7	7e-91	Pkinase	Full PFAM	Predicted from a fragment model
Dn_168_4.9	343	415	Immunoglobulin V-set domain	PF07686	122.5	1.3e-33	V-set	Full PFAM	Predicted from a fragment model
Dn_168_4.9	513	537	Immunoglobulin V-set domain	PF07686	122.5	1.3e-33	V-set	Full PFAM	Predicted from a fragment model
Dn_168_4.9	616	639	Immunoglobulin V-set domain	PF07686	122.5	1.3e-33	V-set	Full PFAM	Predicted from a fragment model
Dn_168_4.9	748	839	Immunoglobulin V-set domain	PF07686	122.5	1.3e-33	V-set	Full PFAM	Predicted from a fragment model
Dn_168_4.9	1464	1512	Immunoglobulin V-set domain	PF07686	122.5	1.3e-33	V-set	Full PFAM	Predicted from a fragment model
Dn_168_4.9	1654	1743	Immunoglobulin V-set domain	PF07686	122.5	1.3e-33	V-set	Full PFAM	Predicted from a fragment model
Dn_168_4.9	2285	2318	Immunoglobulin V-set domain	PF07686	122.5	1.3e-33	V-set	Full PFAM	Predicted from a fragment model
Dn_168_4.9	2537	2596	Immunoglobulin V-set domain	PF07686	122.5	1.3e-33	V-set	Full PFAM	Predicted from a fragment model
Dn_168_4.9	3778	3809	Immunoglobulin V-set domain	PF07686	122.5	1.3e-33	V-set	Full PFAM	Predicted from a fragment model
Dn_168_4.9	4369	4399	Immunoglobulin V-set domain	PF07686	122.5	1.3e-33	V-set	Full PFAM	Predicted from a fragment model
Dn_168_4.9	4955	4988	Immunoglobulin V-set domain	PF07686	122.5	1.3e-33	V-set	Full PFAM	Predicted from a fragment model
Dn_168_4.9	5252	5285	Immunoglobulin V-set domain	PF07686	122.5	1.3e-33	V-set	Full PFAM	Predicted from a fragment model
Dn_168_4.9	5849	5873	Immunoglobulin V-set domain	PF07686	122.5	1.3e-33	V-set	Full PFAM	Predicted from a fragment model
Dn_168_4.9	6526	6569	Immunoglobulin V-set domain	PF07686	122.5	1.3e-33	V-set	Full PFAM	Predicted from a fragment model
Dn_168_4.9	8231	8321	Immunoglobulin V-set domain	PF07686	122.5	1.3e-33	V-set	Full PFAM	Predicted from a fragment model
Dn_168_4.9	8354	8445	Immunoglobulin V-set domain	PF07686	122.5	1.3e-33	V-set	Full PFAM	Predicted from a fragment model
Dn_168_4.9	8549	8629	Immunoglobulin V-set domain	PF07686	122.5	1.3e-33	V-set	Full PFAM	Predicted from a fragment model
Dn_168_4.9	8642	8720	Immunoglobulin V-set domain	PF07686	122.5	1.3e-33	V-set	Full PFAM	Predicted from a fragment model
Dn_168_4.9	8735	8777	Immunoglobulin V-set domain	PF07686	122.5	1.3e-33	V-set	Full PFAM	Predicted from a fragment model
Dn_168_4.9	2022	2110	Fibronectin type III domain	PF00041	2432.1	0	fn3	Full PFAM	Predicted from a full length model
Dn_168_4.9	2125	2211	Fibronectin type III domain	PF00041	2432.1	0	fn3	Full PFAM	Predicted from a full length model
Dn_168_4.9	2321	2405	Fibronectin type III domain	PF00041	2432.1	0	fn3	Full PFAM	Predicted from a full length model
Dn_168_4.9	2423	2509	Fibronectin type III domain	PF00041	2432.1	0	fn3	Full PFAM	Predicted from a full length model
Dn_168_4.9	2618	2709	Fibronectin type III domain	PF00041	2432.1	0	fn3	Full PFAM	Predicted from a full length model
Dn_168_4.9	2724	2810	Fibronectin type III domain	PF00041	2432.1	0	fn3	Full PFAM	Predicted from a full length model
Dn_168_4.9	2926	3008	Fibronectin type III domain	PF00041	2432.1	0	fn3	Full PFAM	Predicted from a full length model
Dn_168_4.9	3026	3112	Fibronectin type III domain	PF00041	2432.1	0	fn3	Full PFAM	Predicted from a full length model
Dn_168_4.9	3221	3305	Fibronectin type III domain	PF00041	2432.1	0	fn3	Full PFAM	Predicted from a full length model
Dn_168_4.9	3323	3409	Fibronectin type III domain	PF00041	2432.1	0	fn3	Full PFAM	Predicted from a full length model
Dn_168_4.9	3518	3600	Fibronectin type III domain	PF00041	2432.1	0	fn3	Full PFAM	Predicted from a full length model
Dn_168_4.9	3618	3703	Fibronectin type III domain	PF00041	2432.1	0	fn3	Full PFAM	Predicted from a full length model
Dn_168_4.9	3812	3894	Fibronectin type III domain	PF00041	2432.1	0	fn3	Full PFAM	Predicted from a full length model
Dn_168_4.9	3912	3998	Fibronectin type III domain	PF00041	2432.1	0	fn3	Full PFAM	Predicted from a full length model
Dn_168_4.9	4107	4189	Fibronectin type III domain	PF00041	2432.1	0	fn3	Full PFAM	Predicted from a full length model
Dn_168_4.9	4207	4293	Fibronectin type III domain	PF00041	2432.1	0	fn3	Full PFAM	Predicted from a full length model
Dn_168_4.9	4402	4484	Fibronectin type III domain	PF00041	2432.1	0	fn3	Full PFAM	Predicted from a full length model
Dn_168_4.9	4502	4588	Fibronectin type III domain	PF00041	2432.1	0	fn3	Full PFAM	Predicted from a full length model
Dn_168_4.9	4697	4779	Fibronectin type III domain	PF00041	2432.1	0	fn3	Full PFAM	Predicted from a full length model
Dn_168_4.9	4797	4882	Fibronectin type III domain	PF00041	2432.1	0	fn3	Full PFAM	Predicted from a full length model
Dn_168_4.9	4991	5075	Fibronectin type III domain	PF00041	2432.1	0	fn3	Full PFAM	Predicted from a full length model
Dn_168_4.9	5093	5179	Fibronectin type III domain	PF00041	2432.1	0	fn3	Full PFAM	Predicted from a full length model
Dn_168_4.9	5288	5370	Fibronectin type III domain	PF00041	2432.1	0	fn3	Full PFAM	Predicted from a full length model
Dn_168_4.9	5388	5473	Fibronectin type III domain	PF00041	2432.1	0	fn3	Full PFAM	Predicted from a full length model
Dn_168_4.9	5582	5664	Fibronectin type III domain	PF00041	2432.1	0	fn3	Full PFAM	Predicted from a full length model
Dn_168_4.9	5682	5768	Fibronectin type III domain	PF00041	2432.1	0	fn3	Full PFAM	Predicted from a full length model
Dn_168_4.9	5876	5962	Fibronectin type III domain	PF00041	2432.1	0	fn3	Full PFAM	Predicted from a full length model
Dn_168_4.9	5980	6067	Fibronectin type III domain	PF00041	2432.1	0	fn3	Full PFAM	Predicted from a full length model
Dn_168_4.9	6178	6264	Fibronectin type III domain	PF00041	2432.1	0	fn3	Full PFAM	Predicted from a full length model
Dn_168_4.9	6278	6363	Fibronectin type III domain	PF00041	2432.1	0	fn3	Full PFAM	Predicted from a full length model
Dn_168_4.9	6378	6464	Fibronectin type III domain	PF00041	2432.1	0	fn3	Full PFAM	Predicted from a full length model
Dn_168_4.9	6574	6659	Fibronectin type III domain	PF00041	2432.1	0	fn3	Full PFAM	Predicted from a full length model
Dn_168_4.9	6674	6760	Fibronectin type III domain	PF00041	2432.1	0	fn3	Full PFAM	Predicted from a full length model
Dn_168_4.9	6871	6957	Fibronectin type III domain	PF00041	2432.1	0	fn3	Full PFAM	Predicted from a full length model
Dn_168_4.9	6972	7059	Fibronectin type III domain	PF00041	2432.1	0	fn3	Full PFAM	Predicted from a full length model
Dn_168_4.9	7074	7160	Fibronectin type III domain	PF00041	2432.1	0	fn3	Full PFAM	Predicted from a full length model
Dn_168_4.9	7363	7449	Fibronectin type III domain	PF00041	2432.1	0	fn3	Full PFAM	Predicted from a full length model
Dn_168_4.9	7464	7550	Fibronectin type III domain	PF00041	2432.1	0	fn3	Full PFAM	Predicted from a full length model
Dn_168_4.9	7756	7840	Fibronectin type III domain	PF00041	2432.1	0	fn3	Full PFAM	Predicted from a full length model
Dn_168_4.9	14	108	Immunoglobulin I-set domain	PF07679	2180.4	0	I-set	Full PFAM	Predicted from a full length model
Dn_168_4.9	124	217	Immunoglobulin I-set domain	PF07679	2180.4	0	I-set	Full PFAM	Predicted from a full length model
Dn_168_4.9	231	324	Immunoglobulin I-set domain	PF07679	2180.4	0	I-set	Full PFAM	Predicted from a full length model
Dn_168_4.9	340	432	Immunoglobulin I-set domain	PF07679	2180.4	0	I-set	Full PFAM	Predicted from a full length model
Dn_168_4.9	443	536	Immunoglobulin I-set domain	PF07679	2180.4	0	I-set	Full PFAM	Predicted from a full length model
Dn_168_4.9	547	640	Immunoglobulin I-set domain	PF07679	2180.4	0	I-set	Full PFAM	Predicted from a full length model
Dn_168_4.9	644	739	Immunoglobulin I-set domain	PF07679	2180.4	0	I-set	Full PFAM	Predicted from a full length model
Dn_168_4.9	748	838	Immunoglobulin I-set domain	PF07679	2180.4	0	I-set	Full PFAM	Predicted from a full length model
Dn_168_4.9	1419	1511	Immunoglobulin I-set domain	PF07679	2180.4	0	I-set	Full PFAM	Predicted from a full length model
Dn_168_4.9	1561	1647	Immunoglobulin I-set domain	PF07679	2180.4	0	I-set	Full PFAM	Predicted from a full length model
Dn_168_4.9	1654	1742	Immunoglobulin I-set domain	PF07679	2180.4	0	I-set	Full PFAM	Predicted from a full length model
Dn_168_4.9	1747	1831	Immunoglobulin I-set domain	PF07679	2180.4	0	I-set	Full PFAM	Predicted from a full length model
Dn_168_4.9	1835	1920	Immunoglobulin I-set domain	PF07679	2180.4	0	I-set	Full PFAM	Predicted from a full length model
Dn_168_4.9	2221	2317	Immunoglobulin I-set domain	PF07679	2180.4	0	I-set	Full PFAM	Predicted from a full length model
Dn_168_4.9	2524	2614	Immunoglobulin I-set domain	PF07679	2180.4	0	I-set	Full PFAM	Predicted from a full length model
Dn_168_4.9	2825	2922	Immunoglobulin I-set domain	PF07679	2180.4	0	I-set	Full PFAM	Predicted from a full length model
Dn_168_4.9	3133	3217	Immunoglobulin I-set domain	PF07679	2180.4	0	I-set	Full PFAM	Predicted from a full length model
Dn_168_4.9	3424	3514	Immunoglobulin I-set domain	PF07679	2180.4	0	I-set	Full PFAM	Predicted from a full length model
Dn_168_4.9	3718	3808	Immunoglobulin I-set domain	PF07679	2180.4	0	I-set	Full PFAM	Predicted from a full length model
Dn_168_4.9	4013	4103	Immunoglobulin I-set domain	PF07679	2180.4	0	I-set	Full PFAM	Predicted from a full length model
Dn_168_4.9	4308	4398	Immunoglobulin I-set domain	PF07679	2180.4	0	I-set	Full PFAM	Predicted from a full length model
Dn_168_4.9	4603	4693	Immunoglobulin I-set domain	PF07679	2180.4	0	I-set	Full PFAM	Predicted from a full length model
Dn_168_4.9	4897	4987	Immunoglobulin I-set domain	PF07679	2180.4	0	I-set	Full PFAM	Predicted from a full length model
Dn_168_4.9	5194	5284	Immunoglobulin I-set domain	PF07679	2180.4	0	I-set	Full PFAM	Predicted from a full length model
Dn_168_4.9	5488	5578	Immunoglobulin I-set domain	PF07679	2180.4	0	I-set	Full PFAM	Predicted from a full length model
Dn_168_4.9	5783	5872	Immunoglobulin I-set domain	PF07679	2180.4	0	I-set	Full PFAM	Predicted from a full length model
Dn_168_4.9	6084	6174	Immunoglobulin I-set domain	PF07679	2180.4	0	I-set	Full PFAM	Predicted from a full length model
Dn_168_4.9	6479	6570	Immunoglobulin I-set domain	PF07679	2180.4	0	I-set	Full PFAM	Predicted from a full length model
Dn_168_4.9	6775	6867	Immunoglobulin I-set domain	PF07679	2180.4	0	I-set	Full PFAM	Predicted from a full length model
Dn_168_4.9	7177	7266	Immunoglobulin I-set domain	PF07679	2180.4	0	I-set	Full PFAM	Predicted from a full length model
Dn_168_4.9	7270	7359	Immunoglobulin I-set domain	PF07679	2180.4	0	I-set	Full PFAM	Predicted from a full length model
Dn_168_4.9	7567	7656	Immunoglobulin I-set domain	PF07679	2180.4	0	I-set	Full PFAM	Predicted from a full length model
Dn_168_4.9	7660	7752	Immunoglobulin I-set domain	PF07679	2180.4	0	I-set	Full PFAM	Predicted from a full length model
Dn_168_4.9	8231	8320	Immunoglobulin I-set domain	PF07679	2180.4	0	I-set	Full PFAM	Predicted from a full length model
Dn_168_4.9	8356	8444	Immunoglobulin I-set domain	PF07679	2180.4	0	I-set	Full PFAM	Predicted from a full length model
Dn_168_4.9	8539	8628	Immunoglobulin I-set domain	PF07679	2180.4	0	I-set	Full PFAM	Predicted from a full length model
Dn_168_4.9	8644	8733	Immunoglobulin I-set domain	PF07679	2180.4	0	I-set	Full PFAM	Predicted from a full length model
Dn_168_4.9	8736	8826	Immunoglobulin I-set domain	PF07679	2180.4	0	I-set	Full PFAM	Predicted from a full length model
Dn_168_4.9	28	93	Immunoglobulin domain	PF00047	529.5	7.4e-156	ig	Full PFAM	Predicted from a full length model
Dn_168_4.9	138	202	Immunoglobulin domain	PF00047	529.5	7.4e-156	ig	Full PFAM	Predicted from a full length model
Dn_168_4.9	245	309	Immunoglobulin domain	PF00047	529.5	7.4e-156	ig	Full PFAM	Predicted from a full length model
Dn_168_4.9	352	417	Immunoglobulin domain	PF00047	529.5	7.4e-156	ig	Full PFAM	Predicted from a full length model
Dn_168_4.9	457	521	Immunoglobulin domain	PF00047	529.5	7.4e-156	ig	Full PFAM	Predicted from a full length model
Dn_168_4.9	561	625	Immunoglobulin domain	PF00047	529.5	7.4e-156	ig	Full PFAM	Predicted from a full length model
Dn_168_4.9	658	723	Immunoglobulin domain	PF00047	529.5	7.4e-156	ig	Full PFAM	Predicted from a full length model
Dn_168_4.9	762	823	Immunoglobulin domain	PF00047	529.5	7.4e-156	ig	Full PFAM	Predicted from a full length model
Dn_168_4.9	1434	1496	Immunoglobulin domain	PF00047	529.5	7.4e-156	ig	Full PFAM	Predicted from a full length model
Dn_168_4.9	1669	1729	Immunoglobulin domain	PF00047	529.5	7.4e-156	ig	Full PFAM	Predicted from a full length model
Dn_168_4.9	1761	1820	Immunoglobulin domain	PF00047	529.5	7.4e-156	ig	Full PFAM	Predicted from a full length model
Dn_168_4.9	1849	1909	Immunoglobulin domain	PF00047	529.5	7.4e-156	ig	Full PFAM	Predicted from a full length model
Dn_168_4.9	3142	3202	Immunoglobulin domain	PF00047	529.5	7.4e-156	ig	Full PFAM	Predicted from a full length model
Dn_168_4.9	3733	3793	Immunoglobulin domain	PF00047	529.5	7.4e-156	ig	Full PFAM	Predicted from a full length model
Dn_168_4.9	4028	4088	Immunoglobulin domain	PF00047	529.5	7.4e-156	ig	Full PFAM	Predicted from a full length model
Dn_168_4.9	4618	4678	Immunoglobulin domain	PF00047	529.5	7.4e-156	ig	Full PFAM	Predicted from a full length model
Dn_168_4.9	4912	4972	Immunoglobulin domain	PF00047	529.5	7.4e-156	ig	Full PFAM	Predicted from a full length model
Dn_168_4.9	5209	5269	Immunoglobulin domain	PF00047	529.5	7.4e-156	ig	Full PFAM	Predicted from a full length model
Dn_168_4.9	5795	5872	Immunoglobulin domain	PF00047	529.5	7.4e-156	ig	Full PFAM	Predicted from a full length model
Dn_168_4.9	6099	6159	Immunoglobulin domain	PF00047	529.5	7.4e-156	ig	Full PFAM	Predicted from a full length model
Dn_168_4.9	6494	6555	Immunoglobulin domain	PF00047	529.5	7.4e-156	ig	Full PFAM	Predicted from a full length model
Dn_168_4.9	7191	7251	Immunoglobulin domain	PF00047	529.5	7.4e-156	ig	Full PFAM	Predicted from a full length model
Dn_168_4.9	7581	7641	Immunoglobulin domain	PF00047	529.5	7.4e-156	ig	Full PFAM	Predicted from a full length model
Dn_168_4.9	7677	7737	Immunoglobulin domain	PF00047	529.5	7.4e-156	ig	Full PFAM	Predicted from a full length model
Dn_168_4.9	8245	8305	Immunoglobulin domain	PF00047	529.5	7.4e-156	ig	Full PFAM	Predicted from a full length model
Dn_168_4.9	8370	8429	Immunoglobulin domain	PF00047	529.5	7.4e-156	ig	Full PFAM	Predicted from a full length model
Dn_168_4.9	8553	8613	Immunoglobulin domain	PF00047	529.5	7.4e-156	ig	Full PFAM	Predicted from a full length model
Dn_168_4.9	8658	8718	Immunoglobulin domain	PF00047	529.5	7.4e-156	ig	Full PFAM	Predicted from a full length model
Dn_168_4.9	8750	8810	Immunoglobulin domain	PF00047	529.5	7.4e-156	ig	Full PFAM	Predicted from a full length model
Dn_168_4.9	7908	8163	Protein kinase domain	PF00069	315.5	1.9e-91	Pkinase	Full PFAM	Predicted from a full length model
Dn_168_4.9	748	839	Immunoglobulin V-set domain	PF07686	83.9	1e-21	V-set	Full PFAM	Predicted from a full length model
Dn_168_4.9	1654	1743	Immunoglobulin V-set domain	PF07686	83.9	1e-21	V-set	Full PFAM	Predicted from a full length model
Dn_168_4.9	7177	7265	Immunoglobulin V-set domain	PF07686	83.9	1e-21	V-set	Full PFAM	Predicted from a full length model
Dn_168_4.9	8231	8321	Immunoglobulin V-set domain	PF07686	83.9	1e-21	V-set	Full PFAM	Predicted from a full length model
Dn_168_4.9	8354	8445	Immunoglobulin V-set domain	PF07686	83.9	1e-21	V-set	Full PFAM	Predicted from a full length model
Dn_168_4.9	8538	8629	Immunoglobulin V-set domain	PF07686	83.9	1e-21	V-set	Full PFAM	Predicted from a full length model
Dn_168_4.9	8642	8734	Immunoglobulin V-set domain	PF07686	83.9	1e-21	V-set	Full PFAM	Predicted from a full length model
Dn_1697_0.1	147	275	OTU-like cysteine protease	PF02338	125.6	3.6e-36	OTU	Full PFAM	Predicted from a fragment model
Dn_1697_0.1	147	275	OTU-like cysteine protease	PF02338	127.4	8.4e-35	OTU	Full PFAM	Predicted from a full length model
Dn_169_1.1	19	65	Kelch motif	PF01344	69	2.3e-18	Kelch_1	Full PFAM	Predicted from a fragment model
Dn_169_1.1	70	115	Kelch motif	PF01344	69	2.3e-18	Kelch_1	Full PFAM	Predicted from a fragment model
Dn_169_1.1	119	160	Kelch motif	PF01344	69	2.3e-18	Kelch_1	Full PFAM	Predicted from a fragment model
Dn_169_1.1	19	65	Kelch motif	PF01344	74.3	7.8e-19	Kelch_1	Full PFAM	Predicted from a full length model
Dn_169_1.1	70	115	Kelch motif	PF01344	74.3	7.8e-19	Kelch_1	Full PFAM	Predicted from a full length model
Dn_169_1.1	119	164	Kelch motif	PF01344	74.3	7.8e-19	Kelch_1	Full PFAM	Predicted from a full length model
Dn_169_2.12	18	153	ThiF family	PF00899	147.2	6.9e-41	ThiF	Full PFAM	Predicted from a fragment model
Dn_169_2.12	316	382	Repeat in ubiquitin-activating (UBA) protein	PF02134	105.2	1.2e-28	UBACT	Full PFAM	Predicted from a fragment model
Dn_169_2.12	18	153	ThiF family	PF00899	149.1	2.4e-41	ThiF	Full PFAM	Predicted from a full length model
Dn_169_2.12	316	382	Repeat in ubiquitin-activating (UBA) protein	PF02134	107.1	1.1e-28	UBACT	Full PFAM	Predicted from a full length model
Dn_16_1.6	30	147	Tropomyosin	PF00261	537.4	3.2e-158	Tropomyosin	Full PFAM	Predicted from a fragment model
Dn_16_1.6	148	253	Tropomyosin	PF00261	537.4	3.2e-158	Tropomyosin	Full PFAM	Predicted from a fragment model
Dn_16_1.6	255	320	Tropomyosin	PF00261	537.4	3.2e-158	Tropomyosin	Full PFAM	Predicted from a fragment model
Dn_16_1.6	30	321	Tropomyosin	PF00261	432.7	1.1e-126	Tropomyosin	Full PFAM	Predicted from a full length model
Dn_16_10.3	14	85	RNA recognition motif. (a.k.a. RRM, RBD, or RNP domain)	PF00076	145.7	2.7e-40	RRM_1	Full PFAM	Predicted from a fragment model
Dn_16_10.3	311	382	RNA recognition motif. (a.k.a. RRM, RBD, or RNP domain)	PF00076	145.7	2.7e-40	RRM_1	Full PFAM	Predicted from a fragment model
Dn_16_10.3	14	85	RNA recognition motif. (a.k.a. RRM, RBD, or RNP domain)	PF00076	149.6	1.7e-41	RRM_1	Full PFAM	Predicted from a full length model
Dn_16_10.3	311	382	RNA recognition motif. (a.k.a. RRM, RBD, or RNP domain)	PF00076	149.6	1.7e-41	RRM_1	Full PFAM	Predicted from a full length model
Dn_16_3.4	42	148	Protein kinase domain	PF00069	185.5	2.6e-52	Pkinase	Full PFAM	Predicted from a fragment model
Dn_16_3.4	416	508	Protein kinase domain	PF00069	185.5	2.6e-52	Pkinase	Full PFAM	Predicted from a fragment model
Dn_16_3.4	14	508	Protein kinase domain	PF00069	89.4	2.3e-23	Pkinase	Full PFAM	Predicted from a full length model
Dn_16_6.2	5	67	Centromere binding protein B, DNA binding	PF09091	64.3	3.1e-17	CenpB-DNA-bind	Full PFAM	Predicted from a fragment model
Dn_16_6.2	5	67	Centromere binding protein B, DNA binding	PF09091	66.2	2.1e-16	CenpB-DNA-bind	Full PFAM	Predicted from a full length model
Dn_1701_0.0	32	169	Legume-like lectin family	PF03388	260.6	6.8e-75	Lectin_leg-like	Full PFAM	Predicted from a fragment model
Dn_1701_0.0	32	169	Legume-like lectin family	PF03388	134.6	5.8e-37	Lectin_leg-like	Full PFAM	Predicted from a full length model
Dn_170_0.5	246	447	Predicted by CLC Genomics Workbench version 7.0.4	PF00217	440.8	3.8e-129	ATP-gua_Ptrans	Full PFAM			ATP:guanido phosphotransferase, C-terminal catalytic domain
Dn_170_0.5	159	235	Predicted by CLC Genomics Workbench version 7.0.4	PF02807	126.5	1.6e-34	ATP-gua_PtransN	Full PFAM			ATP:guanido phosphotransferase, N-terminal domain
Dn_170_0.5	246	447	Predicted by CLC Genomics Workbench version 7.0.4	PF00217	362.2	1.7e-105	ATP-gua_Ptrans	Full PFAM			ATP:guanido phosphotransferase, C-terminal catalytic domain
Dn_170_0.5	159	235	Predicted by CLC Genomics Workbench version 7.0.4	PF02807	128.4	4.2e-35	ATP-gua_PtransN	Full PFAM			ATP:guanido phosphotransferase, N-terminal domain
Dn_170_0.7	38	70	Protein of unknown function (DUF798)	PF05640	89	1.8e-25	DUF798	Full PFAM	Predicted from a fragment model
Dn_170_0.7	81	158	Protein of unknown function (DUF798)	PF05640	89	1.8e-25	DUF798	Full PFAM	Predicted from a fragment model
Dn_170_0.8	22	50	EF hand	PF00036	87.4	9.4e-23	efhand	Full PFAM	Predicted from a fragment model
Dn_170_0.8	54	82	EF hand	PF00036	87.4	9.4e-23	efhand	Full PFAM	Predicted from a fragment model
Dn_170_0.8	91	119	EF hand	PF00036	87.4	9.4e-23	efhand	Full PFAM	Predicted from a fragment model
Dn_170_0.8	132	160	EF hand	PF00036	87.4	9.4e-23	efhand	Full PFAM	Predicted from a fragment model
Dn_170_0.8	22	50	EF hand	PF00036	95.4	3.7e-25	efhand	Full PFAM	Predicted from a full length model
Dn_170_0.8	54	82	EF hand	PF00036	95.4	3.7e-25	efhand	Full PFAM	Predicted from a full length model
Dn_170_0.8	91	119	EF hand	PF00036	95.4	3.7e-25	efhand	Full PFAM	Predicted from a full length model
Dn_170_0.8	132	160	EF hand	PF00036	95.4	3.7e-25	efhand	Full PFAM	Predicted from a full length model
Dn_1710_0.1	32	304	Coatamer beta C-terminal region	PF07718	441.4	2.5e-129	Coatamer_beta_C	Full PFAM	Predicted from a fragment model
Dn_1710_0.1	32	310	Coatamer beta C-terminal region	PF07718	438.1	2.4e-128	Coatamer_beta_C	Full PFAM	Predicted from a full length model
Dn_171_4.1	17	73	Homeobox domain	PF00046	108.3	4.8e-29	Homeobox	Full PFAM	Predicted from a fragment model
Dn_171_4.1	17	73	Homeobox domain	PF00046	110.3	1.2e-29	Homeobox	Full PFAM	Predicted from a full length model
Dn_1725_0.0	84	153	Insect cuticle protein	PF00379	88.2	2.2e-24	Chitin_bind_4	Full PFAM	Predicted from a fragment model
Dn_1725_0.0	84	153	Insect cuticle protein	PF00379	90.2	1.3e-23	Chitin_bind_4	Full PFAM	Predicted from a full length model
Dn_172_2.17	167	326	Cyclophilin type peptidyl-prolyl cis-trans isomerase/CLD	PF00160	337.5	3.6e-98	Pro_isomerase	Full PFAM	Predicted from a fragment model
Dn_172_2.17	46	115	RNA recognition motif. (a.k.a. RRM, RBD, or RNP domain)	PF00076	88.5	1.1e-23	RRM_1	Full PFAM	Predicted from a fragment model
Dn_172_2.17	167	326	Cyclophilin type peptidyl-prolyl cis-trans isomerase/CLD	PF00160	339.4	1.3e-98	Pro_isomerase	Full PFAM	Predicted from a full length model
Dn_172_2.17	46	115	RNA recognition motif. (a.k.a. RRM, RBD, or RNP domain)	PF00076	90.4	1.1e-23	RRM_1	Full PFAM	Predicted from a full length model
Dn_172_3.3	23	87	Double-stranded RNA binding motif	PF00035	96.8	4.3e-26	dsrm	Full PFAM	Predicted from a fragment model
Dn_172_3.3	120	185	Double-stranded RNA binding motif	PF00035	96.8	4.3e-26	dsrm	Full PFAM	Predicted from a fragment model
Dn_172_3.3	23	87	Double-stranded RNA binding motif	PF00035	100.7	8.9e-27	dsrm	Full PFAM	Predicted from a full length model
Dn_172_3.3	120	185	Double-stranded RNA binding motif	PF00035	100.7	8.9e-27	dsrm	Full PFAM	Predicted from a full length model
Dn_172_3.7	2	106	Proteasome A-type and B-type	PF00227	110.4	3e-31	Proteasome	Full PFAM	Predicted from a fragment model
Dn_1732_0.0	166	288	Sulfate transporter family	PF00916	88.8	1e-23	Sulfate_transp	Full PFAM	Predicted from a fragment model
Dn_1738_0.0	39	127	Cache domain	PF02743	105.4	7.5e-31	Cache_1	Full PFAM	Predicted from a fragment model
Dn_1738_0.0	39	135	Cache domain	PF02743	106.2	1.9e-28	Cache_1	Full PFAM	Predicted from a full length model
Dn_173_1.7	6	28	Zinc finger, C2H2 type	PF00096	184	7.4e-52	zf-C2H2	Full PFAM	Predicted from a fragment model
Dn_173_1.7	34	56	Zinc finger, C2H2 type	PF00096	184	7.4e-52	zf-C2H2	Full PFAM	Predicted from a fragment model
Dn_173_1.7	62	84	Zinc finger, C2H2 type	PF00096	184	7.4e-52	zf-C2H2	Full PFAM	Predicted from a fragment model
Dn_173_1.7	90	112	Zinc finger, C2H2 type	PF00096	184	7.4e-52	zf-C2H2	Full PFAM	Predicted from a fragment model
Dn_173_1.7	118	140	Zinc finger, C2H2 type	PF00096	184	7.4e-52	zf-C2H2	Full PFAM	Predicted from a fragment model
Dn_173_1.7	146	168	Zinc finger, C2H2 type	PF00096	184	7.4e-52	zf-C2H2	Full PFAM	Predicted from a fragment model
Dn_173_1.7	174	196	Zinc finger, C2H2 type	PF00096	184	7.4e-52	zf-C2H2	Full PFAM	Predicted from a fragment model
Dn_173_1.7	202	224	Zinc finger, C2H2 type	PF00096	184	7.4e-52	zf-C2H2	Full PFAM	Predicted from a fragment model
Dn_173_1.7	6	28	Zinc finger, C2H2 type	PF00096	199.8	1.4e-56	zf-C2H2	Full PFAM	Predicted from a full length model
Dn_173_1.7	34	56	Zinc finger, C2H2 type	PF00096	199.8	1.4e-56	zf-C2H2	Full PFAM	Predicted from a full length model
Dn_173_1.7	62	84	Zinc finger, C2H2 type	PF00096	199.8	1.4e-56	zf-C2H2	Full PFAM	Predicted from a full length model
Dn_173_1.7	90	112	Zinc finger, C2H2 type	PF00096	199.8	1.4e-56	zf-C2H2	Full PFAM	Predicted from a full length model
Dn_173_1.7	118	140	Zinc finger, C2H2 type	PF00096	199.8	1.4e-56	zf-C2H2	Full PFAM	Predicted from a full length model
Dn_173_1.7	146	168	Zinc finger, C2H2 type	PF00096	199.8	1.4e-56	zf-C2H2	Full PFAM	Predicted from a full length model
Dn_173_1.7	174	196	Zinc finger, C2H2 type	PF00096	199.8	1.4e-56	zf-C2H2	Full PFAM	Predicted from a full length model
Dn_173_1.7	202	224	Zinc finger, C2H2 type	PF00096	199.8	1.4e-56	zf-C2H2	Full PFAM	Predicted from a full length model
Dn_1740_0.0	115	185	Transcription factor TFIIB repeat	PF00382	234.1	6.2e-67	TFIIB	Full PFAM	Predicted from a fragment model
Dn_1740_0.0	209	279	Transcription factor TFIIB repeat	PF00382	234.1	6.2e-67	TFIIB	Full PFAM	Predicted from a fragment model
Dn_1740_0.0	115	185	Transcription factor TFIIB repeat	PF00382	238.1	4.1e-68	TFIIB	Full PFAM	Predicted from a full length model
Dn_1740_0.0	209	279	Transcription factor TFIIB repeat	PF00382	238.1	4.1e-68	TFIIB	Full PFAM	Predicted from a full length model
Dn_1747_0.0	247	355	Bicoid-interacting protein 3 (Bin3)	PF06859	214.4	9.2e-67	Bin3	Full PFAM	Predicted from a fragment model
Dn_1747_0.0	247	355	Bicoid-interacting protein 3 (Bin3)	PF06859	216.4	1.3e-61	Bin3	Full PFAM	Predicted from a full length model
Dn_174_1.1	111	274	CD36 family	PF01130	120.8	2.7e-33	CD36	Full PFAM	Predicted from a fragment model
Dn_1752_0.1	18	93	Ligand-binding domain of nuclear hormone receptor	PF00104	87.3	1.9e-25	Hormone_recep	Full PFAM	Predicted from a fragment model
Dn_1754_0.1	75	190	Regulator of G protein signaling domain	PF00615	167.8	4.4e-51	RGS	Full PFAM	Predicted from a fragment model
Dn_1754_0.1	75	190	Regulator of G protein signaling domain	PF00615	169.7	1.6e-47	RGS	Full PFAM	Predicted from a full length model
Dn_175_1.6	7	116	Tudor domain	PF00567	150.3	1.1e-41	TUDOR	Full PFAM	Predicted from a fragment model
Dn_175_1.6	189	305	Tudor domain	PF00567	150.3	1.1e-41	TUDOR	Full PFAM	Predicted from a fragment model
Dn_175_1.6	418	469	Tudor domain	PF00567	150.3	1.1e-41	TUDOR	Full PFAM	Predicted from a fragment model
Dn_175_1.6	1	116	Tudor domain	PF00567	139.6	1.7e-38	TUDOR	Full PFAM	Predicted from a full length model
Dn_175_1.6	189	305	Tudor domain	PF00567	139.6	1.7e-38	TUDOR	Full PFAM	Predicted from a full length model
Dn_175_1.6	357	469	Tudor domain	PF00567	139.6	1.7e-38	TUDOR	Full PFAM	Predicted from a full length model
Dn_175_1.8	52	261	Glycosyltransferase family 43	PF03360	396.3	9.2e-116	Glyco_transf_43	Full PFAM	Predicted from a fragment model
Dn_175_1.8	52	261	Glycosyltransferase family 43	PF03360	398.2	2.5e-116	Glyco_transf_43	Full PFAM	Predicted from a full length model
Dn_175_2.9	680	852	RhoGEF domain	PF00621	94.5	2.3e-27	RhoGEF	Full PFAM	Predicted from a fragment model
Dn_175_2.9	40	62	Spectrin repeat	PF00435	71.5	2.1e-20	Spectrin	Full PFAM	Predicted from a fragment model
Dn_175_2.9	151	173	Spectrin repeat	PF00435	71.5	2.1e-20	Spectrin	Full PFAM	Predicted from a fragment model
Dn_175_2.9	237	291	Spectrin repeat	PF00435	71.5	2.1e-20	Spectrin	Full PFAM	Predicted from a fragment model
Dn_175_2.9	293	398	Spectrin repeat	PF00435	71.5	2.1e-20	Spectrin	Full PFAM	Predicted from a fragment model
Dn_175_2.9	523	629	Spectrin repeat	PF00435	71.5	2.1e-20	Spectrin	Full PFAM	Predicted from a fragment model
Dn_175_2.9	680	852	RhoGEF domain	PF00621	96.3	1.9e-25	RhoGEF	Full PFAM	Predicted from a full length model
Dn_175_2.9	293	398	Spectrin repeat	PF00435	82.3	3.2e-21	Spectrin	Full PFAM	Predicted from a full length model
Dn_175_2.9	523	629	Spectrin repeat	PF00435	82.3	3.2e-21	Spectrin	Full PFAM	Predicted from a full length model
Dn_1765_0.1	1	128	ATP-grasp domain	PF08442	207.1	2.7e-66	ATP-grasp_2	Full PFAM	Predicted from a fragment model
Dn_1765_0.1	171	307	CoA-ligase	PF00549	254.2	5.6e-73	Ligase_CoA	Full PFAM	Predicted from a fragment model
Dn_1765_0.1	1	128	ATP-grasp domain	PF08442	103.1	1.7e-27	ATP-grasp_2	Full PFAM	Predicted from a full length model
Dn_1765_0.1	171	307	CoA-ligase	PF00549	256.1	1.5e-73	Ligase_CoA	Full PFAM	Predicted from a full length model
Dn_1778_0.0	125	322	Major royal jelly protein	PF03022	120.2	5.2e-33	MRJP	Full PFAM	Predicted from a fragment model
Dn_1778_0.0	125	389	Major royal jelly protein	PF03022	114.7	5.5e-31	MRJP	Full PFAM	Predicted from a full length model
Dn_1779_0.2	243	410	FGGY family of carbohydrate kinases, C-terminal domain	PF02782	56.7	1.9e-16	FGGY_C	Full PFAM	Predicted from a fragment model
Dn_1779_0.2	26	240	FGGY family of carbohydrate kinases, N-terminal domain	PF00370	93	6.4e-26	FGGY_N	Full PFAM	Predicted from a fragment model
Dn_1780_0.1	169	249	hAT family dimerisation domain	PF05699	79.5	5.9e-22	hATC	Full PFAM	Predicted from a fragment model
Dn_1780_0.1	169	249	hAT family dimerisation domain	PF05699	81.3	6.1e-21	hATC	Full PFAM	Predicted from a full length model
Dn_1787_0.0	5	71	'Paired box' domain	PF00292	148	5.2e-41	PAX	Full PFAM	Predicted from a fragment model
Dn_1787_0.0	4	78	'Paired box' domain	PF00292	79.7	1.9e-20	PAX	Full PFAM	Predicted from a full length model
Dn_17_1.5	318	477	DNA gyrase B	PF00204	143.3	1.3e-39	DNA_gyraseB	Full PFAM	Predicted from a fragment model
Dn_17_1.5	760	1117	DNA gyrase/topoisomerase IV, subunit A	PF00521	332.1	2e-96	DNA_topoisoIV	Full PFAM	Predicted from a fragment model
Dn_17_1.5	1178	1237	DNA gyrase/topoisomerase IV, subunit A	PF00521	332.1	2e-96	DNA_topoisoIV	Full PFAM	Predicted from a fragment model
Dn_17_1.5	124	272	Histidine kinase-, DNA gyrase B-, and HSP90-like ATPase	PF02518	58	9.8e-16	HATPase_c	Full PFAM	Predicted from a fragment model
Dn_17_1.5	318	477	DNA gyrase B	PF00204	145.2	3.7e-40	DNA_gyraseB	Full PFAM	Predicted from a full length model
Dn_17_1.5	760	1237	DNA gyrase/topoisomerase IV, subunit A	PF00521	331.2	3.8e-96	DNA_topoisoIV	Full PFAM	Predicted from a full length model
Dn_17_8.4	11	224	Ubiquitin carboxyl-terminal hydrolase, family 1	PF01088	257.1	7.5e-74	Peptidase_C12	Full PFAM	Predicted from a fragment model
Dn_17_8.4	11	224	Ubiquitin carboxyl-terminal hydrolase, family 1	PF01088	258.8	2.3e-74	Peptidase_C12	Full PFAM	Predicted from a full length model
Dn_17_9.7	1759	1932	CHDCT2 (NUC038) domain	PF08074	501.5	2e-147	CHDCT2	Full PFAM	Predicted from a fragment model
Dn_17_9.7	140	194	CHDNT (NUC034) domain	PF08073	111.6	2.7e-31	CHDNT	Full PFAM	Predicted from a fragment model
Dn_17_9.7	1357	1511	Domain of Unknown Function (DUF1086)	PF06461	263.7	7.8e-76	DUF1086	Full PFAM	Predicted from a fragment model
Dn_17_9.7	225	249	Domain of Unknown Function (DUF1087)	PF06465	97	2.9e-27	DUF1087	Full PFAM	Predicted from a fragment model
Dn_17_9.7	1272	1337	Domain of Unknown Function (DUF1087)	PF06465	97	2.9e-27	DUF1087	Full PFAM	Predicted from a fragment model
Dn_17_9.7	1080	1159	Helicase conserved C-terminal domain	PF00271	103.9	4.5e-29	Helicase_C	Full PFAM	Predicted from a fragment model
Dn_17_9.7	373	418	PHD-finger	PF00628	137.7	1.1e-43	PHD	Full PFAM	Predicted from a fragment model
Dn_17_9.7	431	476	PHD-finger	PF00628	137.7	1.1e-43	PHD	Full PFAM	Predicted from a fragment model
Dn_17_9.7	728	1020	SNF2 family N-terminal domain	PF00176	359.2	1.4e-104	SNF2_N	Full PFAM	Predicted from a fragment model
Dn_17_9.7	1759	1932	CHDCT2 (NUC038) domain	PF08074	503.5	5e-148	CHDCT2	Full PFAM	Predicted from a full length model
Dn_17_9.7	140	194	CHDNT (NUC034) domain	PF08073	113.6	1.2e-30	CHDNT	Full PFAM	Predicted from a full length model
Dn_17_9.7	1357	1511	Domain of Unknown Function (DUF1086)	PF06461	265.6	2.1e-76	DUF1086	Full PFAM	Predicted from a full length model
Dn_17_9.7	1272	1337	Domain of Unknown Function (DUF1087)	PF06465	108.8	3.3e-29	DUF1087	Full PFAM	Predicted from a full length model
Dn_17_9.7	1080	1159	Helicase conserved C-terminal domain	PF00271	105.9	2.5e-28	Helicase_C	Full PFAM	Predicted from a full length model
Dn_17_9.7	373	418	PHD-finger	PF00628	141.5	4.8e-39	PHD	Full PFAM	Predicted from a full length model
Dn_17_9.7	431	476	PHD-finger	PF00628	141.5	4.8e-39	PHD	Full PFAM	Predicted from a full length model
Dn_17_9.7	728	1020	SNF2 family N-terminal domain	PF00176	361	4e-105	SNF2_N	Full PFAM	Predicted from a full length model
Dn_1809_0.0	53	162	Trypsin	PF00089	72.4	3.8e-22	Trypsin	Full PFAM	Predicted from a fragment model
Dn_180_4.13	45	506	Amino acid permease	PF00324	171.1	5.9e-48	AA_permease	Full PFAM	Predicted from a fragment model
[truncated: 25,264 more rows]
