# Supplementary material for: The genome of Diuraphis noxia, a global aphid pest of small grains
Source: BMC Genomics. 2015 Jun 5;16:429. doi: 10.1186/s12864-015-1525-1 (PMC4561433; doi:10.1186/s12864-015-1525-1)
Supplement: Additional file 5: Table S4. — RNAseq read mapping of genes unique to D. Noxia. [file 12864_2015_1525_MOESM5_ESM.xlsx]

## Sheet: Sheet1
	Supplemental Table 4. RNAseq read mapping against unique D. noxia transcripts.
Name	Description	Region	Expression value	Gene length	RPKM	Unique gene reads	Total gene reads
Dn_244_0.5	[Hypothetical protein] [Diuraphis noxia]	1..1017	244341	1017	4187.85	488682	488682
Dn_649_0.9	[Hypothetical protein] [Diuraphis noxia]	1..1072	171730	1072	2792.55	343459	343459
Dn_979_0.3	[Hypothetical protein] [Diuraphis noxia]	1..966	116363	966	2100.38	91228	232726
Dn_50_3.5	[Hypothetical protein] [Diuraphis noxia]	1..1248	115331	1248	1610.99	230662	230662
Dn_979_0.2	[Hypothetical protein] [Diuraphis noxia]	1..966	110730	966	1998.28	86805	221460
Dn_2_4.6	[Hypothetical protein] [Diuraphis noxia]	1..838	63361	838	1317.9	126722	126722
Dn_261_1.0	[Hypothetical protein] [Diuraphis noxia]	1..1435	56732	1435	689.342	113464	113464
Dn_979_0.0	[Hypothetical protein] [Diuraphis noxia]	1..1932	56202	1932	507.359	112404	112404
Dn_588_0.2	[Hypothetical protein] [Diuraphis noxia]	1..1891	54227.5	1891	499.837	108455	108455
Dn_3142_0.0	[Hypothetical protein] [Diuraphis noxia]	1..1146	53722	1146	817.5	107444	107444
Dn_71_6.4	[Hypothetical protein] [Diuraphis noxia]	1..514	42499	514	1441.51	84998	84998
Dn_1148_0.2	[Hypothetical protein] [Diuraphis noxia]	1..1647	42008.5	1647	444.605	17461	84017
Dn_123_5.4	[Hypothetical protein] [Diuraphis noxia]	1..372	41226.5	372	1932.1	82453	82453
Dn_11_10.4	[Hypothetical protein] [Diuraphis noxia]	1..720	37908	720	917.946	75816	75816
Dn_71_6.3	[Hypothetical protein] [Diuraphis noxia]	1..450	37560	450	1455.2	75120	75120
Dn_50_3.3	[Hypothetical protein] [Diuraphis noxia]	1..465	37519	465	1406.88	75038	75038
Dn_611_0.3	[Hypothetical protein] [Diuraphis noxia]	1..300	35122.5	300	2042.24	70245	70245
Dn_101_6.3	[Hypothetical protein] [Diuraphis noxia]	1..1142	32863	1142	501.71	65726	65726
Dn_2026_0.0	[Hypothetical protein] [Diuraphis noxia]	1..384	29921	384	1358.95	59842	59842
Dn_320_2.2	[Hypothetical protein] [Diuraphis noxia]	1..2064	27155.5	2064	229.348	54311	54311
Dn_301_2.25	[Hypothetical protein] [Diuraphis noxia]	1..528	26410.5	528	872.096	52821	52821
Dn_1024_0.2	[Hypothetical protein] [Diuraphis noxia]	1..1295	24254	1295	326.551	48508	48508
Dn_6_3.0	[Hypothetical protein] [Diuraphis noxia]	1..2560	23526	2560	160.189	47052	47052
Dn_66_7.5	[Hypothetical protein] [Diuraphis noxia]	1..714	22883.5	714	558.742	45767	45767
Dn_1024_0.6	[Hypothetical protein] [Diuraphis noxia]	1..468	21348.5	468	795.627	42697	42697
Dn_448_1.8	[Hypothetical protein] [Diuraphis noxia]	1..1521	20271.5	1521	232.335	40543	40543
Dn_52_0.12	[Hypothetical protein] [Diuraphis noxia]	1..2782	20093	2782	125.95	37623	40186
Dn_205_1.3	[Hypothetical protein] [Diuraphis noxia]	1..2443	19158	2443	136.666	38316	38316
Dn_0_16.3	[Hypothetical protein] [Diuraphis noxia]	1..4359	17395	4359	69.564	16663	34790
Dn_73_0.4	[Hypothetical protein] [Diuraphis noxia]	1..486	16619.5	486	596.243	33239	33239
Dn_52_5.13	[Hypothetical protein] [Diuraphis noxia]	1..567	16503.5	567	507.518	33007	33007
Dn_152_2.6	[Hypothetical protein] [Diuraphis noxia]	1..240	15782.5	240	1148.88	31538	31565
Dn_1004_0.6	[Hypothetical protein] [Diuraphis noxia]	1..502	14360	502	498.922	28720	28720
Dn_476_0.13	[Hypothetical protein] [Diuraphis noxia]	1..644	11876	644	321.525	23752	23752
Dn_496_1.5	[Hypothetical protein] [Diuraphis noxia]	1..876	11264.5	876	224.172	22529	22529
Dn_84_1.2	[Hypothetical protein] [Diuraphis noxia]	1..3773	10407.5	3773	48.0876	19322	20815
Dn_55_7.4	[Hypothetical protein] [Diuraphis noxia]	1..6014	9814	6014	28.4427	15300	19628
Dn_476_0.12	[Hypothetical protein] [Diuraphis noxia]	1..674	9344.5	674	241.699	17082	18689
Dn_5_11.2	[Hypothetical protein] [Diuraphis noxia]	1..654	8154	654	217.385	16308	16308
Dn_406_0.5	[Hypothetical protein] [Diuraphis noxia]	1..543	8010.5	543	257.41	16021	16021
Dn_315_1.11	[Hypothetical protein] [Diuraphis noxia]	1..1173	6866.5	1173	102.059	13733	13733
Dn_209_3.1	[Hypothetical protein] [Diuraphis noxia]	1..2094	6422.5	2094	53.4673	12845	12845
Dn_97_2.5	[Hypothetical protein] [Diuraphis noxia]	1..2307	6355	2307	48.0193	12710	12710
Dn_1150_0.0	[Hypothetical protein] [Diuraphis noxia]	1..732	6172.5	732	147.018	12345	12345
Dn_201_4.18	[Hypothetical protein] [Diuraphis noxia]	1..1343	5946	1343	77.1926	11892	11892
Dn_31_6.6	[Hypothetical protein] [Diuraphis noxia]	1..780	5465	780	122.133	10930	10930
Dn_513_1.1	[Hypothetical protein] [Diuraphis noxia]	1..785	5102.5	785	113.306	10205	10205
Dn_505_1.8	[Hypothetical protein] [Diuraphis noxia]	1..663	4975.5	663	130.895	9951	9951
Dn_2713_0.0	[Hypothetical protein] [Diuraphis noxia]	1..156	4463.5	156	500.158	8927	8927
Dn_295_2.19	[Hypothetical protein] [Diuraphis noxia]	1..984	4339.5	984	76.9074	8679	8679
Dn_5250_0.0	[Hypothetical protein] [Diuraphis noxia]	1..414	4336	414	182.648	8672	8672
Dn_28_7.0	[Hypothetical protein] [Diuraphis noxia]	1..399	4332	399	189.338	8664	8664
Dn_62_5.7	[Hypothetical protein] [Diuraphis noxia]	1..1275	3850	1275	52.6537	2254	7700
Dn_173_4.15	[Hypothetical protein] [Diuraphis noxia]	1..534	3724.5	534	121.6	7449	7449
Dn_10_7.7	[Hypothetical protein] [Diuraphis noxia]	1..796	3490	796	76.4612	6980	6980
Dn_26_0.6	[Hypothetical protein] [Diuraphis noxia]	1..330	3457	330	182.675	6914	6914
Dn_244_0.9	[Hypothetical protein] [Diuraphis noxia]	1..723	3386	723	81.7095	6772	6772
Dn_257_3.18	[Hypothetical protein] [Diuraphis noxia]	1..1336	3369	1336	43.9496	6738	6738
Dn_15_10.13	[Hypothetical protein] [Diuraphis noxia]	1..724	3167.5	724	76.2728	6335	6335
Dn_354_2.17	[Hypothetical protein] [Diuraphis noxia]	1..745	3138	745	73.4529	6276	6276
Dn_369_1.0	[Hypothetical protein] [Diuraphis noxia]	1..424	3040	424	125.106	6080	6080
Dn_2383_0.0	[Hypothetical protein] [Diuraphis noxia]	1..501	3026.5	501	105.342	6053	6053
Dn_690_0.2	[Hypothetical protein] [Diuraphis noxia]	1..604	2738.5	604	79.0518	5477	5477
Dn_22_7.13	[Hypothetical protein] [Diuraphis noxia]	1..2382	2684.5	2382	19.6464	1474	5369
Dn_136_5.10	[Hypothetical protein] [Diuraphis noxia]	1..297	2471	297	145.321	4942	4942
Dn_105_2.16	[Hypothetical protein] [Diuraphis noxia]	1..1917	2436.5	1917	22.1562	4873	4873
Dn_123_1.8	[Hypothetical protein] [Diuraphis noxia]	1..366	2377	366	113.191	4754	4754
Dn_115_3.11	[Hypothetical protein] [Diuraphis noxia]	1..270	2303	270	148.752	4606	4606
Dn_103_3.2	[Hypothetical protein] [Diuraphis noxia]	1..1050	2262.5	1050	37.5891	4525	4525
Dn_126_1.5	[Hypothetical protein] [Diuraphis noxia]	1..1508	2198.5	1508	25.4154	4397	4397
Dn_187_0.6	[Hypothetical protein] [Diuraphis noxia]	1..2241	2076.5	2241	16.1528	3418	4153
Dn_208_2.8	[Hypothetical protein] [Diuraphis noxia]	1..354	2017	354	99.3524	4034	4034
Dn_476_0.4	[Hypothetical protein] [Diuraphis noxia]	1..339	2004	339	103.115	3386	4008
Dn_1006_0.0	[Hypothetical protein] [Diuraphis noxia]	1..1237	1988.5	1237	28.0521	3977	3977
Dn_25_8.10	[Hypothetical protein] [Diuraphis noxia]	1..801	1973	801	42.955	3946	3946
Dn_2275_0.0	[Hypothetical protein] [Diuraphis noxia]	1..540	1904.5	540	61.4797	3809	3809
Dn_952_0.3	[Hypothetical protein] [Diuraphis noxia]	1..282	1807	282	111.77	3614	3614
Dn_173_4.11	[Hypothetical protein] [Diuraphis noxia]	1..573	1794.5	573	54.6088	3589	3589
Dn_598_0.20	[Hypothetical protein] [Diuraphis noxia]	1..243	1749	243	125.527	3498	3498
Dn_1770_0.3	[Hypothetical protein] [Diuraphis noxia]	1..2580	1732.5	2580	11.7033	1781	3465
Dn_75_3.7	[Hypothetical protein] [Diuraphis noxia]	1..1587	1696	1587	18.6372	3392	3392
Dn_47_2.10	[Hypothetical protein] [Diuraphis noxia]	1..606	1605	606	46.1643	3210	3210
Dn_193_4.6	[Hypothetical protein] [Diuraphis noxia]	1..2406	1517.5	2406	10.994	3035	3035
Dn_690_0.5	[Hypothetical protein] [Diuraphis noxia]	1..381	1508	381	69.0229	3016	3016
Dn_52_0.2	[Hypothetical protein] [Diuraphis noxia]	1..595	1463	595	42.8668	2926	2926
Dn_112_3.4	[Hypothetical protein] [Diuraphis noxia]	1..307	1433.5	307	81.5493	2867	2867
Dn_658_0.3	[Hypothetical protein] [Diuraphis noxia]	1..1575	1430	1575	15.8367	2860	2860
Dn_533_1.2	[Hypothetical protein] [Diuraphis noxia]	1..1155	1427.5	1155	21.5424	2855	2855
Dn_876_0.9	[Hypothetical protein] [Diuraphis noxia]	1..303	1424.5	303	82.0643	2849	2849
Dn_969_0.5	[Hypothetical protein] [Diuraphis noxia]	1..1743	1408.5	1743	14.0865	2817	2817
Dn_1136_0.2	[Hypothetical protein] [Diuraphis noxia]	1..588	1367.5	588	40.5467	2735	2735
Dn_1103_0.9	[Hypothetical protein] [Diuraphis noxia]	1..339	1346.5	339	69.2842	2693	2693
Dn_971_0.6	[Hypothetical protein] [Diuraphis noxia]	1..804	1340.5	804	29.0604	2681	2681
Dn_156_2.6	[Hypothetical protein] [Diuraphis noxia]	1..423	1309	423	53.9917	2618	2618
Dn_311_2.3	[Hypothetical protein] [Diuraphis noxia]	1..453	1306	453	50.2417	2612	2612
Dn_2_5.4	[Hypothetical protein] [Diuraphis noxia]	1..1001	1303	1001	22.6913	2606	2606
Dn_3994_0.0	[Hypothetical protein] [Diuraphis noxia]	1..1023	1300.5	1023	22.1681	2601	2601
Dn_205_1.6	[Hypothetical protein] [Diuraphis noxia]	1..288	1225	288	74.1919	2450	2450
Dn_32_5.5	[Hypothetical protein] [Diuraphis noxia]	1..324	1221.5	324	65.8095	2443	2443
Dn_123_5.1	[Hypothetical protein] [Diuraphis noxia]	1..1323	1199.5	1323	15.8161	2399	2399
Dn_152_0.2	[Hypothetical protein] [Diuraphis noxia]	1..426	1196	426	48.9669	2392	2392
Dn_4209_0.0	[Hypothetical protein] [Diuraphis noxia]	1..378	1161	378	53.5847	2322	2322
Dn_25_7.5	[Hypothetical protein] [Diuraphis noxia]	1..741	1139.5	741	26.8177	2279	2279
Dn_476_0.7	[Hypothetical protein] [Diuraphis noxia]	1..465	1131.5	465	42.4559	0	2263
Dn_304_1.0	[Hypothetical protein] [Diuraphis noxia]	1..342	1129.5	342	57.5831	2259	2259
Dn_1_3.7	[Hypothetical protein] [Diuraphis noxia]	1..333	1125	333	58.9108	2250	2250
Dn_36_0.3	[Hypothetical protein] [Diuraphis noxia]	1..738	1117	738	26.3967	2234	2234
Dn_270_3.25	[Hypothetical protein] [Diuraphis noxia]	1..465	1115.5	465	41.8217	0	2231
Dn_308_2.1	[Hypothetical protein] [Diuraphis noxia]	1..624	1115.5	624	31.1613	2231	2231
Dn_0_2.8	[Hypothetical protein] [Diuraphis noxia]	1..1302	1101	1302	14.7486	2202	2202
Dn_303_1.8	[Hypothetical protein] [Diuraphis noxia]	1..354	1089.5	354	53.6603	1890	2179
Dn_16_2.4	[Hypothetical protein] [Diuraphis noxia]	1..687	1089	687	27.6402	2178	2178
Dn_14_7.2	[Hypothetical protein] [Diuraphis noxia]	1..570	1064	570	32.5297	2128	2128
Dn_181_3.2	[Hypothetical protein] [Diuraphis noxia]	1..875	1051	875	20.941	2102	2102
Dn_534_0.1	[Hypothetical protein] [Diuraphis noxia]	1..240	1045.5	240	76.0268	2091	2091
Dn_213_2.1	[Hypothetical protein] [Diuraphis noxia]	1..395	1039.5	395	45.92	2079	2079
Dn_226_1.2	[Hypothetical protein] [Diuraphis noxia]	1..315	1035	315	57.3226	2070	2070
Dn_469_1.0	[Hypothetical protein] [Diuraphis noxia]	1..345	1010	345	51.088	2020	2020
Dn_3_15.4	[Hypothetical protein] [Diuraphis noxia]	1..2239	1010	2239	7.86552	2020	2020
Dn_1351_0.0	[Hypothetical protein] [Diuraphis noxia]	1..936	1004.5	936	18.7141	2009	2009
Dn_57_7.21	[Hypothetical protein] [Diuraphis noxia]	1..594	987	594	28.9564	1974	1974
Dn_997_0.2	[Hypothetical protein] [Diuraphis noxia]	1..1293	985	1293	13.2806	1970	1970
Dn_138_5.10	[Hypothetical protein] [Diuraphis noxia]	1..875	975.5	875	19.4394	1951	1951
Dn_110_5.8	[Hypothetical protein] [Diuraphis noxia]	1..402	960	402	41.6396	1920	1920
Dn_131_5.4	[Hypothetical protein] [Diuraphis noxia]	1..732	932.5	732	22.2024	1865	1865
Dn_124_4.4	[Hypothetical protein] [Diuraphis noxia]	1..2658	922.5	2658	6.04938	1845	1845
Dn_171_1.1	[Hypothetical protein] [Diuraphis noxia]	1..492	918.5	492	32.565	1837	1837
Dn_692_0.6	[Hypothetical protein] [Diuraphis noxia]	1..1177	897.5	1177	13.2948	1744	1795
Dn_571_1.3	[Hypothetical protein] [Diuraphis noxia]	1..417	894.5	417	37.4309	1789	1789
Dn_252_1.4	[Hypothetical protein] [Diuraphis noxia]	1..261	876	261	58.5229	1752	1752
Dn_491_1.0	[Hypothetical protein] [Diuraphis noxia]	1..688	850.5	688	21.5584	1701	1701
Dn_1427_0.3	[Hypothetical protein] [Diuraphis noxia]	1..576	848	576	25.6732	1696	1696
Dn_189_1.16	[Hypothetical protein] [Diuraphis noxia]	1..258	842	258	56.9797	1684	1684
Dn_120_1.4	[Hypothetical protein] [Diuraphis noxia]	1..546	803	546	25.6817	1603	1606
Dn_71_5.4	[Hypothetical protein] [Diuraphis noxia]	1..1041	800.5	1041	13.4028	1601	1601
Dn_549_1.1	[Hypothetical protein] [Diuraphis noxia]	1..1356	785.5	1356	10.0975	1571	1571
Dn_5514_0.0	[Hypothetical protein] [Diuraphis noxia]	1..618	783.5	618	22.1136	1567	1567
Dn_588_0.23	[Hypothetical protein] [Diuraphis noxia]	1..246	776.5	246	55.0455	1553	1553
Dn_545_1.3	[Hypothetical protein] [Diuraphis noxia]	1..372	773	372	36.2597	1546	1546
Dn_270_3.23	[Hypothetical protein] [Diuraphis noxia]	1..687	770.5	687	19.558	1541	1541
Dn_649_0.3	[Hypothetical protein] [Diuraphis noxia]	1..573	762	573	23.2009	1524	1524
Dn_24_0.9	[Hypothetical protein] [Diuraphis noxia]	1..1402	758.5	1402	9.45909	1517	1517
Dn_183_4.4	[Hypothetical protein] [Diuraphis noxia]	1..1768	756.5	1768	7.46277	859	1513
Dn_24_1.2	[Hypothetical protein] [Diuraphis noxia]	1..543	754.5	543	24.2475	1509	1509
Dn_407_0.7	[Hypothetical protein] [Diuraphis noxia]	1..1338	745.5	1338	9.72089	1491	1491
Dn_3795_0.0	[Hypothetical protein] [Diuraphis noxia]	1..1416	743	1416	9.14814	1486	1486
Dn_219_0.0	[Hypothetical protein] [Diuraphis noxia]	1..390	742	390	33.1556	1484	1484
Dn_201_0.3	[Hypothetical protein] [Diuraphis noxia]	1..255	727.5	255	49.9694	1455	1455
Dn_5226_0.0	[Hypothetical protein] [Diuraphis noxia]	1..606	706	606	20.2979	1412	1412
Dn_1083_0.7	[Hypothetical protein] [Diuraphis noxia]	1..366	701.5	366	33.4248	1403	1403
Dn_610_0.7	[Hypothetical protein] [Diuraphis noxia]	1..603	692.5	603	20.0234	1385	1385
Dn_485_1.0	[Hypothetical protein] [Diuraphis noxia]	1..387	689.5	387	31.0824	1379	1379
Dn_1106_0.6	[Hypothetical protein] [Diuraphis noxia]	1..246	686.5	246	48.6953	1373	1373
Dn_162_4.0	[Hypothetical protein] [Diuraphis noxia]	1..219	684.5	219	54.5273	1369	1369
Dn_235_0.0	[Hypothetical protein] [Diuraphis noxia]	1..142	668	142	82.2337	1336	1336
Dn_282_2.26	[Hypothetical protein] [Diuraphis noxia]	1..402	668	402	28.974	1336	1336
Dn_9_8.9	[Hypothetical protein] [Diuraphis noxia]	1..3130	659	3130	3.67253	1318	1318
Dn_125_0.2	[Hypothetical protein] [Diuraphis noxia]	1..345	658	345	33.2442	1316	1316
Dn_476_0.3	[Hypothetical protein] [Diuraphis noxia]	1..891	651.5	891	12.7527	1303	1303
Dn_30_1.1	[Hypothetical protein] [Diuraphis noxia]	1..1306	643	1306	8.58115	1286	1286
Dn_109_0.3	[Hypothetical protein] [Diuraphis noxia]	1..1136	641.5	1136	9.84691	1283	1283
Dn_261_1.18	[Hypothetical protein] [Diuraphis noxia]	1..333	637	333	33.4353	1268	1274
Dn_1683_0.1	[Hypothetical protein] [Diuraphis noxia]	1..282	634.5	282	39.3298	1269	1269
Dn_424_1.7	[Hypothetical protein] [Diuraphis noxia]	1..354	626	354	30.8464	1252	1252
Dn_365_0.1	[Hypothetical protein] [Diuraphis noxia]	1..465	592.5	465	22.2267	1185	1185
Dn_3_11.17	[Hypothetical protein] [Diuraphis noxia]	1..396	581.5	396	25.6065	1163	1163
Dn_742_0.1	[Hypothetical protein] [Diuraphis noxia]	1..411	579	411	24.5787	1158	1158
Dn_211_3.14	[Hypothetical protein] [Diuraphis noxia]	1..321	569.5	321	30.9299	1139	1139
Dn_279_1.18	[Hypothetical protein] [Diuraphis noxia]	1..1182	566	1182	8.37019	1132	1132
Dn_86_4.0	[Hypothetical protein] [Diuraphis noxia]	1..594	562	594	16.5021	1124	1124
Dn_2983_0.0	[Hypothetical protein] [Diuraphis noxia]	1..204	553.5	204	47.3964	1107	1107
Dn_3391_0.0	[Hypothetical protein] [Diuraphis noxia]	1..699	548	699	13.6677	1096	1096
Dn_234_3.3	[Hypothetical protein] [Diuraphis noxia]	1..510	539.5	510	18.4439	1079	1079
Dn_28_6.4	[Hypothetical protein] [Diuraphis noxia]	1..1170	530.5	1170	7.90133	1061	1061
Dn_483_1.11	[Hypothetical protein] [Diuraphis noxia]	1..1081	514	1081	8.29286	1028	1028
Dn_347_1.5	[Hypothetical protein] [Diuraphis noxia]	1..423	508	423	20.9311	1016	1016
Dn_11_12.2	[Hypothetical protein] [Diuraphis noxia]	1..1902	501.5	1902	4.5991	1003	1003
Dn_25_4.0	[Hypothetical protein] [Diuraphis noxia]	1..699	498.5	699	12.437	997	997
Dn_5224_0.1	[Hypothetical protein] [Diuraphis noxia]	1..552	495	552	15.6223	990	990
Dn_391_0.4	[Hypothetical protein] [Diuraphis noxia]	1..1662	487.5	1662	5.11164	975	975
Dn_2108_0.0	[Hypothetical protein] [Diuraphis noxia]	1..390	483.5	390	21.5864	967	967
Dn_521_0.3	[Hypothetical protein] [Diuraphis noxia]	1..651	480.5	651	12.8787	961	961
Dn_174_4.2	[Hypothetical protein] [Diuraphis noxia]	1..279	476.5	279	29.7968	953	953
Dn_195_1.8	[Hypothetical protein] [Diuraphis noxia]	1..953	474.5	953	8.68465	949	949
Dn_14_5.2	[Hypothetical protein] [Diuraphis noxia]	1..492	472.5	492	16.7472	945	945
Dn_242_3.1	[Hypothetical protein] [Diuraphis noxia]	1..702	470.5	702	11.6905	453	941
Dn_64_5.1	[Hypothetical protein] [Diuraphis noxia]	1..579	465	579	14.0145	930	930
Dn_306_1.7	[Hypothetical protein] [Diuraphis noxia]	1..720	464	720	11.2383	928	928
Dn_24_1.0	[Hypothetical protein] [Diuraphis noxia]	1..333	463.5	333	24.2908	927	927
Dn_3403_0.0	[Hypothetical protein] [Diuraphis noxia]	1..222	459	222	36.186	918	918
Dn_161_3.1	[Hypothetical protein] [Diuraphis noxia]	1..324	455	324	24.4911	485	910
Dn_142_4.3	[Hypothetical protein] [Diuraphis noxia]	1..339	454	339	23.3654	908	908
Dn_81_4.10	[Hypothetical protein] [Diuraphis noxia]	1..741	453.5	741	10.6735	907	907
Dn_507_0.3	[Hypothetical protein] [Diuraphis noxia]	1..780	446.5	780	9.98056	893	893
Dn_335_2.12	[Hypothetical protein] [Diuraphis noxia]	1..318	441	318	24.1825	882	882
Dn_721_0.13	[Hypothetical protein] [Diuraphis noxia]	1..492	440.5	492	15.6241	881	881
Dn_243_1.2	[Hypothetical protein] [Diuraphis noxia]	1..216	434	216	35.0483	868	868
Dn_43_8.0	[Hypothetical protein] [Diuraphis noxia]	1..330	426.5	330	22.5508	853	853
Dn_306_0.5	[Hypothetical protein] [Diuraphis noxia]	1..888	423.5	888	8.31289	847	847
Dn_201_2.2	[Hypothetical protein] [Diuraphis noxia]	1..348	422.5	348	21.1741	845	845
Dn_38_7.8	[Hypothetical protein] [Diuraphis noxia]	1..276	422	276	26.6923	844	844
Dn_630_0.0	[Hypothetical protein] [Diuraphis noxia]	1..378	422	378	19.4961	844	844
Dn_70_6.2	[Hypothetical protein] [Diuraphis noxia]	1..315	421.5	315	23.3634	843	843
Dn_142_3.3	[Hypothetical protein] [Diuraphis noxia]	1..495	420	495	14.7967	840	840
Dn_18_9.7	[Hypothetical protein] [Diuraphis noxia]	1..381	419	381	19.233	838	838
Dn_502_1.0	[Hypothetical protein] [Diuraphis noxia]	1..273	415	273	26.5449	830	830
Dn_2_1.4	[Hypothetical protein] [Diuraphis noxia]	1..570	411.5	570	12.5883	823	823
Dn_543_1.6	[Hypothetical protein] [Diuraphis noxia]	1..270	411.5	270	26.5979	823	823
Dn_2291_0.0	[Hypothetical protein] [Diuraphis noxia]	1..312	409	312	22.8789	818	818
Dn_3593_0.0	[Hypothetical protein] [Diuraphis noxia]	1..426	407.5	426	16.6768	815	815
Dn_548_0.12	[Hypothetical protein] [Diuraphis noxia]	1..324	402	324	21.6586	804	804
Dn_37_3.22	[Hypothetical protein] [Diuraphis noxia]	1..339	397	339	20.4293	794	794
Dn_136_0.0	[Hypothetical protein] [Diuraphis noxia]	1..1104	395.5	1104	6.24756	680	791
Dn_1599_0.2	[Hypothetical protein] [Diuraphis noxia]	1..1242	394	1242	5.52533	788	788
Dn_56_4.5	[Hypothetical protein] [Diuraphis noxia]	1..444	394	444	15.4747	788	788
Dn_0_10.4	[Hypothetical protein] [Diuraphis noxia]	1..276	393	276	24.8532	786	786
Dn_751_0.1	[Hypothetical protein] [Diuraphis noxia]	1..1482	393	1482	4.62324	786	786
Dn_324_0.0	[Hypothetical protein] [Diuraphis noxia]	1..726	392.5	726	9.43479	785	785
Dn_105_5.0	[Hypothetical protein] [Diuraphis noxia]	1..261	392	261	26.211	784	784
Dn_37_1.20	[Hypothetical protein] [Diuraphis noxia]	1..666	392	666	10.2711	784	784
Dn_0_4.5	[Hypothetical protein] [Diuraphis noxia]	1..630	391.5	630	10.844	393	783
Dn_30_1.5	[Hypothetical protein] [Diuraphis noxia]	1..654	386.5	654	10.312	773	773
Dn_897_0.0	[Hypothetical protein] [Diuraphis noxia]	1..1407	383.5	1407	4.75413	767	767
Dn_7_0.0	[Hypothetical protein] [Diuraphis noxia]	1..246	376.5	246	26.6692	753	753
Dn_259_0.7	[Hypothetical protein] [Diuraphis noxia]	1..495	363.5	495	12.8221	727	727
Dn_460_1.3	[Hypothetical protein] [Diuraphis noxia]	1..399	358	399	15.6456	716	716
Dn_5630_0.0	[Hypothetical protein] [Diuraphis noxia]	1..372	356	372	16.696	712	712
Dn_87_1.10	[Hypothetical protein] [Diuraphis noxia]	1..650	354.5	650	9.51407	709	709
Dn_107_5.2	[Hypothetical protein] [Diuraphis noxia]	1..291	352	291	21.1003	704	704
Dn_831_0.2	[Hypothetical protein] [Diuraphis noxia]	1..282	350.5	282	21.6718	701	701
Dn_193_4.13	[Hypothetical protein] [Diuraphis noxia]	1..357	349.5	357	17.0783	699	699
Dn_30_1.4	[Hypothetical protein] [Diuraphis noxia]	1..672	349	672	9.05278	698	698
Dn_545_1.2	[Hypothetical protein] [Diuraphis noxia]	1..516	348.5	516	11.7592	697	697
Dn_420_0.7	[Hypothetical protein] [Diuraphis noxia]	1..1173	344	1173	5.11401	688	688
Dn_670_0.2	[Hypothetical protein] [Diuraphis noxia]	1..456	344	456	13.1584	688	688
Dn_3_17.13	[Hypothetical protein] [Diuraphis noxia]	1..1313	342.5	1313	4.54928	685	685
Dn_459_0.3	[Hypothetical protein] [Diuraphis noxia]	1..426	340.5	426	13.9541	681	681
Dn_407_1.12	[Hypothetical protein] [Diuraphis noxia]	1..393	337.5	393	14.994	675	675
Dn_4837_0.0	[Hypothetical protein] [Diuraphis noxia]	1..399	334	399	14.6048	668	668
Dn_5415_0.0	[Hypothetical protein] [Diuraphis noxia]	1..417	333.5	417	13.9608	667	667
Dn_43_8.10	[Hypothetical protein] [Diuraphis noxia]	1..360	333	360	16.1501	666	666
Dn_2192_0.0	[Hypothetical protein] [Diuraphis noxia]	1..432	331	432	13.355	662	662
Dn_244_0.8	[Hypothetical protein] [Diuraphis noxia]	1..591	330	591	9.73421	660	660
Dn_189_1.3	[Hypothetical protein] [Diuraphis noxia]	1..838	328.5	838	6.83224	657	657
Dn_7_15.8	[Hypothetical protein] [Diuraphis noxia]	1..411	328.5	411	13.9334	657	657
Dn_665_0.14	[Hypothetical protein] [Diuraphis noxia]	1..588	326	588	9.6661	652	652
Dn_207_3.16	[Hypothetical protein] [Diuraphis noxia]	1..1060	320.5	1060	5.2679	641	641
Dn_743_0.1	[Hypothetical protein] [Diuraphis noxia]	1..654	313.5	654	8.35867	627	627
Dn_658_0.0	[Hypothetical protein] [Diuraphis noxia]	1..786	308	786	6.8418	616	616
Dn_104_5.10	[Hypothetical protein] [Diuraphis noxia]	1..432	306	432	12.3477	612	612
Dn_34_2.0	[Hypothetical protein] [Diuraphis noxia]	1..738	303.5	738	7.16969	607	607
Dn_147_1.3	[Hypothetical protein] [Diuraphis noxia]	1..318	302.5	318	16.5827	605	605
Dn_50_0.5	[Hypothetical protein] [Diuraphis noxia]	1..346	302	346	15.2612	604	604
Dn_327_1.9	[Hypothetical protein] [Diuraphis noxia]	1..652	298.5	652	7.9828	597	597
Dn_75_5.1	[Hypothetical protein] [Diuraphis noxia]	1..243	297	243	21.343	594	594
Dn_286_2.8	[Hypothetical protein] [Diuraphis noxia]	1..660	296.5	660	7.8306	338	593
Dn_653_0.10	[Hypothetical protein] [Diuraphis noxia]	1..447	293.5	447	11.4449	587	587
Dn_78_4.2	[Hypothetical protein] [Diuraphis noxia]	1..294	292	294	17.3208	584	584
Dn_307_2.13	[Hypothetical protein] [Diuraphis noxia]	1..1649	287.5	1649	3.0363	575	575
Dn_474_1.0	[Hypothetical protein] [Diuraphis noxia]	1..273	286	273	18.2753	572	572
Dn_399_0.14	[Hypothetical protein] [Diuraphis noxia]	1..714	284.5	714	6.96249	521	569
Dn_1254_0.3	[Hypothetical protein] [Diuraphis noxia]	1..288	284.5	288	17.2254	569	569
Dn_443_1.2	[Hypothetical protein] [Diuraphis noxia]	1..495	282	495	9.94367	564	564
Dn_2087_0.1	[Hypothetical protein] [Diuraphis noxia]	1..279	281.5	279	17.5989	563	563
Dn_192_0.3	[Hypothetical protein] [Diuraphis noxia]	1..369	281	369	13.2812	562	562
Dn_458_0.1	[Hypothetical protein] [Diuraphis noxia]	1..288	280.5	288	16.9875	561	561
Dn_28_9.10	[Hypothetical protein] [Diuraphis noxia]	1..357	278.5	357	13.6045	557	557
Dn_67_0.3	[Hypothetical protein] [Diuraphis noxia]	1..324	273.5	324	14.7309	547	547
Dn_92_1.1	[Hypothetical protein] [Diuraphis noxia]	1..486	273.5	486	9.82815	547	547
Dn_196_3.2	[Hypothetical protein] [Diuraphis noxia]	1..603	271.5	603	7.85686	543	543
Dn_424_0.3	[Hypothetical protein] [Diuraphis noxia]	1..378	270.5	378	12.4998	541	541
Dn_67_0.4	[Hypothetical protein] [Diuraphis noxia]	1..330	270	330	14.2674	540	540
Dn_1502_0.0	[Hypothetical protein] [Diuraphis noxia]	1..357	267.5	357	13.0837	535	535
Dn_241_3.2	[Hypothetical protein] [Diuraphis noxia]	1..384	267.5	384	12.167	535	535
Dn_253_1.4	[Hypothetical protein] [Diuraphis noxia]	1..576	267.5	576	8.10407	535	535
Dn_510_0.6	[Hypothetical protein] [Diuraphis noxia]	1..261	262.5	261	17.5527	525	525
Dn_440_1.0	[Hypothetical protein] [Diuraphis noxia]	1..228	259	228	19.8358	518	518
Dn_70_6.7	[Hypothetical protein] [Diuraphis noxia]	1..753	256	753	5.9304	393	512
Dn_70_6.1	[Hypothetical protein] [Diuraphis noxia]	1..276	251	276	15.8549	502	502
Dn_3362_0.0	[Hypothetical protein] [Diuraphis noxia]	1..267	249	267	16.2946	498	498
Dn_5439_0.0	[Hypothetical protein] [Diuraphis noxia]	1..204	247	204	21.1485	494	494
Dn_1831_0.0	[Hypothetical protein] [Diuraphis noxia]	1..211	245.5	211	20.3259	491	491
Dn_55_7.3	[Hypothetical protein] [Diuraphis noxia]	1..1110	244.5	1110	3.83811	489	489
Dn_265_2.8	[Hypothetical protein] [Diuraphis noxia]	1..330	241.5	330	12.7752	483	483
Dn_180_3.6	[Hypothetical protein] [Diuraphis noxia]	1..504	239.5	504	8.28778	479	479
Dn_27_6.0	[Hypothetical protein] [Diuraphis noxia]	1..342	239.5	342	12.2179	479	479
Dn_119_3.21	[Hypothetical protein] [Diuraphis noxia]	1..312	237.5	312	13.288	475	475
Dn_122_3.1	[Hypothetical protein] [Diuraphis noxia]	1..255	235.5	255	16.1186	471	471
Dn_28_1.2	[Hypothetical protein] [Diuraphis noxia]	1..420	233	420	9.6752	466	466
Dn_69_2.1	[Hypothetical protein] [Diuraphis noxia]	1..522	233	522	7.7884	466	466
Dn_214_2.7	[Hypothetical protein] [Diuraphis noxia]	1..354	232	354	11.4319	464	464
Dn_88_3.18	[Hypothetical protein] [Diuraphis noxia]	1..648	231.5	648	6.23646	431	463
Dn_516_0.3	[Hypothetical protein] [Diuraphis noxia]	1..210	230.5	210	19.1667	461	461
Dn_295_2.6	[Hypothetical protein] [Diuraphis noxia]	1..387	228.5	387	10.3256	457	457
Dn_5_16.2	[Hypothetical protein] [Diuraphis noxia]	1..399	228.5	399	9.99974	457	457
Dn_1398_0.0	[Hypothetical protein] [Diuraphis noxia]	1..552	227.5	552	7.19027	455	455
Dn_1075_0.0	[Hypothetical protein] [Diuraphis noxia]	1..501	226	501	7.87466	452	452
Dn_771_0.14	[Hypothetical protein] [Diuraphis noxia]	1..516	225.5	516	7.62054	451	451
Dn_1053_0.5	[Hypothetical protein] [Diuraphis noxia]	1..432	225	432	9.1034	450	450
Dn_139_3.2	[Hypothetical protein] [Diuraphis noxia]	1..291	224.5	291	13.4604	449	449
Dn_568_0.9	[Hypothetical protein] [Diuraphis noxia]	1..390	224	390	10.0271	448	448
Dn_347_1.4	[Hypothetical protein] [Diuraphis noxia]	1..1116	222.5	1116	3.48275	445	445
Dn_252_0.3	[Hypothetical protein] [Diuraphis noxia]	1..501	221.5	501	7.71732	443	443
Dn_327_2.3	[Hypothetical protein] [Diuraphis noxia]	1..639	220	639	6.00264	440	440
Dn_824_0.2	[Hypothetical protein] [Diuraphis noxia]	1..348	219.5	348	11.0094	439	439
Dn_897_0.5	[Hypothetical protein] [Diuraphis noxia]	1..558	219	558	6.85548	438	438
Dn_55_4.2	[Hypothetical protein] [Diuraphis noxia]	1..388	215.5	388	9.68641	431	431
Dn_9_9.0	[Hypothetical protein] [Diuraphis noxia]	1..393	215	393	9.53445	430	430
Dn_18_6.2	[Hypothetical protein] [Diuraphis noxia]	1..246	215	246	15.2528	430	430
Dn_184_4.3	[Hypothetical protein] [Diuraphis noxia]	1..480	214.5	480	7.7971	429	429
Dn_13_10.3	[Hypothetical protein] [Diuraphis noxia]	1..393	214	393	9.50442	428	428
Dn_60_1.1	[Hypothetical protein] [Diuraphis noxia]	1..1364	214	1364	2.73683	428	428
Dn_933_0.9	[Hypothetical protein] [Diuraphis noxia]	1..885	211.5	885	4.18174	423	423
Dn_696_0.3	[Hypothetical protein] [Diuraphis noxia]	1..1017	211	1017	3.61872	422	422
Dn_5464_0.0	[Hypothetical protein] [Diuraphis noxia]	1..534	211	534	6.89182	422	422
Dn_286_2.1	[Hypothetical protein] [Diuraphis noxia]	1..585	211	585	6.29602	228	422
Dn_128_4.6	[Hypothetical protein] [Diuraphis noxia]	1..672	209.5	672	5.43853	419	419
Dn_1568_0.1	[Hypothetical protein] [Diuraphis noxia]	1..720	208.5	720	5.05277	417	417
Dn_2668_0.0	[Hypothetical protein] [Diuraphis noxia]	1..609	208	609	5.96161	416	416
Dn_475_1.18	[Hypothetical protein] [Diuraphis noxia]	1..465	201	465	7.54109	402	402
Dn_95_2.3	[Hypothetical protein] [Diuraphis noxia]	1..312	199	312	11.1391	356	398
Dn_111_3.3	[Hypothetical protein] [Diuraphis noxia]	1..315	195.5	315	10.8483	391	391
Dn_935_0.7	[Hypothetical protein] [Diuraphis noxia]	1..303	195	303	11.2091	390	390
Dn_694_0.3	[Hypothetical protein] [Diuraphis noxia]	1..429	194	429	7.88255	388	388
Dn_102_3.9	[Hypothetical protein] [Diuraphis noxia]	1..306	193	306	10.9965	386	386
Dn_443_1.4	[Hypothetical protein] [Diuraphis noxia]	1..384	192	384	8.72441	384	384
Dn_52_4.9	[Hypothetical protein] [Diuraphis noxia]	1..501	191.5	501	6.66493	383	383
Dn_111_4.7	[Hypothetical protein] [Diuraphis noxia]	1..378	190	378	8.76351	380	380
Dn_985_0.0	[Hypothetical protein] [Diuraphis noxia]	1..447	190	447	7.41898	380	380
Dn_25_3.9	[Hypothetical protein] [Diuraphis noxia]	1..909	189.5	909	3.63343	379	379
Dn_63_1.8	[Hypothetical protein] [Diuraphis noxia]	1..312	188	312	10.5166	376	376
Dn_297_2.0	[Hypothetical protein] [Diuraphis noxia]	1..297	187.5	297	11.0188	375	375
Dn_291_2.1	[Hypothetical protein] [Diuraphis noxia]	1..255	186.5	255	12.7748	373	373
Dn_327_2.2	[Hypothetical protein] [Diuraphis noxia]	1..306	186	306	10.616	372	372
Dn_378_0.0	[Hypothetical protein] [Diuraphis noxia]	1..588	185	588	5.49209	370	370
Dn_333_0.1	[Hypothetical protein] [Diuraphis noxia]	1..294	184	294	10.9057	368	368
Dn_934_0.3	[Hypothetical protein] [Diuraphis noxia]	1..315	179.5	315	9.94473	359	359
Dn_3205_0.0	[Hypothetical protein] [Diuraphis noxia]	1..600	175	600	5.09164	350	350
Dn_173_4.7	[Hypothetical protein] [Diuraphis noxia]	1..2001	172	2001	1.50071	344	344
Dn_130_2.3	[Hypothetical protein] [Diuraphis noxia]	1..225	172	225	13.3648	344	344
Dn_57_7.12	[Hypothetical protein] [Diuraphis noxia]	1..1629	171.5	1629	1.83408	343	343
Dn_24_6.1	[Hypothetical protein] [Diuraphis noxia]	1..825	169.5	825	3.5789	339	339
Dn_133_4.1	[Hypothetical protein] [Diuraphis noxia]	1..758	167	758	3.84081	334	334
Dn_122_3.2	[Hypothetical protein] [Diuraphis noxia]	1..438	167	438	6.65359	334	334
Dn_33_2.23	[Hypothetical protein] [Diuraphis noxia]	1..1112	166.5	1112	2.60817	333	333
Dn_92_1.4	[Hypothetical protein] [Diuraphis noxia]	1..294	165	294	9.78054	330	330
Dn_149_2.1	[Hypothetical protein] [Diuraphis noxia]	1..255	164.5	255	11.2715	329	329
Dn_911_0.3	[Hypothetical protein] [Diuraphis noxia]	1..465	163	465	6.12517	317	326
Dn_947_0.3	[Hypothetical protein] [Diuraphis noxia]	1..291	163	291	9.78343	326	326
Dn_194_3.1	[Hypothetical protein] [Diuraphis noxia]	1..306	161.5	306	9.21318	323	323
Dn_9_6.1	[Hypothetical protein] [Diuraphis noxia]	1..636	161	636	4.41153	322	322
Dn_459_0.2	[Hypothetical protein] [Diuraphis noxia]	1..327	160	327	8.54265	320	320
Dn_149_5.2	[Hypothetical protein] [Diuraphis noxia]	1..357	159.5	357	7.78629	319	319
Dn_297_2.2	[Hypothetical protein] [Diuraphis noxia]	1..924	158.5	924	2.99398	317	317
Dn_190_4.1	[Hypothetical protein] [Diuraphis noxia]	1..374	155	374	7.22355	310	310
Dn_121_1.11	[Hypothetical protein] [Diuraphis noxia]	1..291	155	291	9.29988	310	310
Dn_79_5.2	[Hypothetical protein] [Diuraphis noxia]	1..456	154.5	456	5.92776	309	309
Dn_3898_0.0	[Hypothetical protein] [Diuraphis noxia]	1..322	154.5	322	8.3847	309	309
Dn_28_3.3	[Hypothetical protein] [Diuraphis noxia]	1..300	152.5	300	8.85884	305	305
Dn_20_8.5	[Hypothetical protein] [Diuraphis noxia]	1..279	150	279	9.38389	300	300
Dn_39_1.1	[Hypothetical protein] [Diuraphis noxia]	1..468	149	468	5.55541	298	298
Dn_1172_0.1	[Hypothetical protein] [Diuraphis noxia]	1..672	148	672	3.84264	296	296
Dn_1858_0.2	[Hypothetical protein] [Diuraphis noxia]	1..2430	147	2430	1.05538	288	294
Dn_779_0.14	[Hypothetical protein] [Diuraphis noxia]	1..297	147	297	8.63822	294	294
Dn_5_7.0	[Hypothetical protein] [Diuraphis noxia]	1..918	146.5	918	2.79123	293	293
Dn_1311_0.0	[Hypothetical protein] [Diuraphis noxia]	1..186	146	186	13.6864	292	292
Dn_4785_0.0	[Hypothetical protein] [Diuraphis noxia]	1..279	145.5	279	9.11276	291	291
Dn_950_0.2	[Hypothetical protein] [Diuraphis noxia]	1..396	143	396	6.30069	286	286
Dn_1007_0.0	[Hypothetical protein] [Diuraphis noxia]	1..1506	141.5	1506	1.64061	283	283
Dn_14_11.8	[Hypothetical protein] [Diuraphis noxia]	1..378	141.5	378	6.52731	283	283
Dn_4088_0.0	[Hypothetical protein] [Diuraphis noxia]	1..738	140.5	738	3.32229	281	281
Dn_11_3.7	[Hypothetical protein] [Diuraphis noxia]	1..348	140.5	348	7.04273	281	281
Dn_428_1.0	[Hypothetical protein] [Diuraphis noxia]	1..312	139	312	7.77191	278	278
Dn_592_0.1	[Hypothetical protein] [Diuraphis noxia]	1..342	139	342	7.09303	278	278
Dn_15_7.7	[Hypothetical protein] [Diuraphis noxia]	1..447	137.5	447	5.36481	275	275
Dn_411_1.3	[Hypothetical protein] [Diuraphis noxia]	1..300	137	300	7.96083	251	274
Dn_3318_0.1	[Hypothetical protein] [Diuraphis noxia]	1..285	137	285	8.39444	274	274
Dn_151_1.6	[Hypothetical protein] [Diuraphis noxia]	1..375	136	375	6.32217	272	272
Dn_191_1.1	[Hypothetical protein] [Diuraphis noxia]	1..740	135	740	3.17892	270	270
Dn_62_7.4	[Hypothetical protein] [Diuraphis noxia]	1..399	135	399	5.89758	43	270
Dn_605_0.0	[Hypothetical protein] [Diuraphis noxia]	1..636	134.5	636	3.70025	269	269
Dn_1531_0.0	[Hypothetical protein] [Diuraphis noxia]	1..330	134	330	7.08604	268	268
Dn_136_1.5	[Hypothetical protein] [Diuraphis noxia]	1..684	133.5	684	3.40721	267	267
Dn_387_0.5	[Hypothetical protein] [Diuraphis noxia]	1..890	132.5	890	2.58935	265	265
Dn_851_0.1	[Hypothetical protein] [Diuraphis noxia]	1..414	132.5	414	5.58837	265	265
Dn_683_0.21	[Hypothetical protein] [Diuraphis noxia]	1..339	131.5	339	6.76391	263	263
Dn_345_2.2	[Hypothetical protein] [Diuraphis noxia]	1..486	131.5	486	4.72913	263	263
Dn_192_3.1	[Hypothetical protein] [Diuraphis noxia]	1..321	131.5	321	7.14624	263	263
Dn_589_0.5	[Hypothetical protein] [Diuraphis noxia]	1..531	130	531	4.27518	260	260
Dn_121_3.9	[Hypothetical protein] [Diuraphis noxia]	1..541	130	541	4.19208	260	260
Dn_30_1.17	[Hypothetical protein] [Diuraphis noxia]	1..783	129	783	2.86948	258	258
Dn_277_2.0	[Hypothetical protein] [Diuraphis noxia]	1..276	129	276	8.16456	258	258
Dn_196_3.3	[Hypothetical protein] [Diuraphis noxia]	1..444	128.5	444	5.041	257	257
Dn_279_0.4	[Hypothetical protein] [Diuraphis noxia]	1..460	127.5	460	4.83309	255	255
Dn_223_3.8	[Hypothetical protein] [Diuraphis noxia]	1..394	125.5	394	5.55418	251	251
Dn_146_5.3	[Hypothetical protein] [Diuraphis noxia]	1..1197	123.5	1197	1.79988	247	247
Dn_121_1.6	[Hypothetical protein] [Diuraphis noxia]	1..1029	123	1029	2.08681	246	246
Dn_3_16.3	[Hypothetical protein] [Diuraphis noxia]	1..722	123	722	2.96973	246	246
Dn_80_4.5	[Hypothetical protein] [Diuraphis noxia]	1..378	123	378	5.67818	197	246
Dn_2249_0.0	[Hypothetical protein] [Diuraphis noxia]	1..366	122	366	5.81202	244	244
Dn_4489_0.0	[Hypothetical protein] [Diuraphis noxia]	1..327	118.5	327	6.32494	237	237
Dn_460_1.4	[Hypothetical protein] [Diuraphis noxia]	1..249	118	249	8.28551	236	236
Dn_665_0.1	[Hypothetical protein] [Diuraphis noxia]	1..3543	116	3543	0.570176	232	232
Dn_555_1.7	[Hypothetical protein] [Diuraphis noxia]	1..396	116	396	5.11496	232	232
Dn_843_0.2	[Hypothetical protein] [Diuraphis noxia]	1..294	116	294	6.89454	232	232
Dn_130_0.4	[Hypothetical protein] [Diuraphis noxia]	1..708	114	708	2.80646	228	228
Dn_62_7.6	[Hypothetical protein] [Diuraphis noxia]	1..579	114	579	3.43893	228	228
Dn_114_1.0	[Hypothetical protein] [Diuraphis noxia]	1..564	112.5	564	3.47989	225	225
Dn_4957_0.0	[Hypothetical protein] [Diuraphis noxia]	1..1089	112	1089	1.79549	224	224
Dn_948_0.0	[Hypothetical protein] [Diuraphis noxia]	1..318	111.5	318	6.11551	223	223
Dn_386_2.3	[Hypothetical protein] [Diuraphis noxia]	1..894	111	894	2.16406	222	222
Dn_12_12.10	[Hypothetical protein] [Diuraphis noxia]	1..420	110.5	420	4.5853	221	221
Dn_105_2.23	[Hypothetical protein] [Diuraphis noxia]	1..783	110.5	783	2.45767	221	221
Dn_31_3.1	[Hypothetical protein] [Diuraphis noxia]	1..450	110.5	450	4.29214	221	221
Dn_70_5.1	[Hypothetical protein] [Diuraphis noxia]	1..327	110	327	5.86234	220	220
Dn_794_0.2	[Hypothetical protein] [Diuraphis noxia]	1..849	109.5	849	2.25301	219	219
Dn_121_3.5	[Hypothetical protein] [Diuraphis noxia]	1..513	109.5	513	3.73152	219	219
Dn_28_3.1	[Hypothetical protein] [Diuraphis noxia]	1..417	109.5	417	4.57942	219	219
Dn_609_0.6	[Hypothetical protein] [Diuraphis noxia]	1..1290	109.5	1290	1.4807	219	219
Dn_153_0.5	[Hypothetical protein] [Diuraphis noxia]	1..312	108.5	312	6.06075	217	217
Dn_57_6.2	[Hypothetical protein] [Diuraphis noxia]	1..426	108	426	4.42904	216	216
Dn_230_1.6	[Hypothetical protein] [Diuraphis noxia]	1..471	108	471	4.0012	216	216
Dn_24_9.2	[Hypothetical protein] [Diuraphis noxia]	1..309	108	309	6.10209	216	216
Dn_287_1.1	[Hypothetical protein] [Diuraphis noxia]	1..378	107.5	378	4.95705	215	215
Dn_712_0.5	[Hypothetical protein] [Diuraphis noxia]	1..303	105.5	303	6.06976	211	211
Dn_859_0.0	[Hypothetical protein] [Diuraphis noxia]	1..717	103.5	717	2.51504	207	207
Dn_562_0.4	[Hypothetical protein] [Diuraphis noxia]	1..1017	103	1017	1.76854	206	206
Dn_28_7.3	[Hypothetical protein] [Diuraphis noxia]	1..423	103	423	4.25145	206	206
Dn_3001_0.0	[Hypothetical protein] [Diuraphis noxia]	1..231	103	231	7.7777	206	206
Dn_123_3.5	[Hypothetical protein] [Diuraphis noxia]	1..363	102.5	363	4.93117	205	205
Dn_609_0.7	[Hypothetical protein] [Diuraphis noxia]	1..624	101.5	624	2.84185	203	203
Dn_15_0.1	[Hypothetical protein] [Diuraphis noxia]	1..741	101	741	2.38385	202	202
Dn_34_4.3	[Hypothetical protein] [Diuraphis noxia]	1..330	100.5	330	5.31564	201	201
Dn_153_4.2	[Hypothetical protein] [Diuraphis noxia]	1..351	100.5	351	4.98854	201	201
Dn_1552_0.4	[Hypothetical protein] [Diuraphis noxia]	1..1494	100	1494	1.16871	200	200
Dn_120_0.3	[Hypothetical protein] [Diuraphis noxia]	1..258	100	258	6.76386	200	200
Dn_163_3.1	[Hypothetical protein] [Diuraphis noxia]	1..291	99.5	291	5.95802	199	199
Dn_174_1.2	[Hypothetical protein] [Diuraphis noxia]	1..309	99.5	309	5.6054	199	199
Dn_992_0.7	[Hypothetical protein] [Diuraphis noxia]	1..654	99	654	2.6439	198	198
Dn_13_4.10	[Hypothetical protein] [Diuraphis noxia]	1..532	99	532	3.24468	198	198
Dn_388_1.1	[Hypothetical protein] [Diuraphis noxia]	1..759	98	759	2.2513	196	196
Dn_3_5.10	[Hypothetical protein] [Diuraphis noxia]	1..1008	97.5	1008	1.68494	195	195
Dn_201_4.12	[Hypothetical protein] [Diuraphis noxia]	1..225	97.5	225	7.5529	195	195
Dn_761_0.7	[Hypothetical protein] [Diuraphis noxia]	1..345	97	345	4.91084	194	194
Dn_19_9.2	[Hypothetical protein] [Diuraphis noxia]	1..696	97	696	2.43179	194	194
Dn_121_3.6	[Hypothetical protein] [Diuraphis noxia]	1..345	96	345	4.85888	192	192
Dn_2661_0.0	[Hypothetical protein] [Diuraphis noxia]	1..210	95.5	210	7.94384	191	191
Dn_1198_0.0	[Hypothetical protein] [Diuraphis noxia]	1..261	95	261	6.3474	190	190
Dn_247_0.1	[Hypothetical protein] [Diuraphis noxia]	1..375	94.5	375	4.38768	189	189
Dn_334_0.1	[Hypothetical protein] [Diuraphis noxia]	1..771	94.5	771	2.13377	189	189
Dn_78_1.3	[Hypothetical protein] [Diuraphis noxia]	1..237	94.5	237	6.95907	189	189
Dn_82_4.2	[Hypothetical protein] [Diuraphis noxia]	1..982	94.5	982	1.68153	189	189
Dn_32_4.9	[Hypothetical protein] [Diuraphis noxia]	1..627	94	627	2.61793	188	188
Dn_222_2.1	[Hypothetical protein] [Diuraphis noxia]	1..459	94	459	3.57238	188	188
Dn_2259_0.2	[Hypothetical protein] [Diuraphis noxia]	1..423	93.5	423	3.84799	187	187
Dn_4316_0.0	[Hypothetical protein] [Diuraphis noxia]	1..498	93	498	3.25761	186	186
Dn_212_1.2	[Hypothetical protein] [Diuraphis noxia]	1..441	92	441	3.63634	184	184
Dn_521_0.1	[Hypothetical protein] [Diuraphis noxia]	1..402	90.5	402	3.92742	181	181
Dn_161_3.0	[Hypothetical protein] [Diuraphis noxia]	1..624	90.5	624	2.52938	181	181
Dn_102_2.1	[Hypothetical protein] [Diuraphis noxia]	1..339	89.5	339	4.61019	179	179
Dn_87_1.0	[Hypothetical protein] [Diuraphis noxia]	1..204	89	204	7.62252	178	178
Dn_109_0.2	[Hypothetical protein] [Diuraphis noxia]	1..471	88.5	471	3.28479	177	177
Dn_3382_0.0	[Hypothetical protein] [Diuraphis noxia]	1..318	88.5	318	4.8575	175	177
Dn_3672_0.0	[Hypothetical protein] [Diuraphis noxia]	1..465	88.5	465	3.32506	177	177
Dn_38_7.14	[Hypothetical protein] [Diuraphis noxia]	1..414	88.5	414	3.72757	177	177
Dn_452_1.3	[Hypothetical protein] [Diuraphis noxia]	1..393	88.5	393	3.92675	177	177
Dn_66_3.8	[Hypothetical protein] [Diuraphis noxia]	1..546	85.5	546	2.73419	171	171
Dn_189_0.3	[Hypothetical protein] [Diuraphis noxia]	1..264	85	264	5.61667	170	170
Dn_431_1.0	[Hypothetical protein] [Diuraphis noxia]	1..261	85	261	5.67372	170	170
Dn_394_1.5	[Hypothetical protein] [Diuraphis noxia]	1..630	84.5	630	2.33612	169	169
Dn_4098_0.0	[Hypothetical protein] [Diuraphis noxia]	1..735	84	735	1.99236	168	168
Dn_226_3.3	[Hypothetical protein] [Diuraphis noxia]	1..252	84	252	5.81494	168	168
Dn_118_5.2	[Hypothetical protein] [Diuraphis noxia]	1..324	83.5	324	4.50149	167	167
Dn_173_1.5	[Hypothetical protein] [Diuraphis noxia]	1..255	83	255	5.67719	166	166
Dn_5188_0.0	[Hypothetical protein] [Diuraphis noxia]	1..465	83	465	3.11382	166	166
Dn_521_1.7	[Hypothetical protein] [Diuraphis noxia]	1..489	82.5	489	2.94192	165	165
Dn_2144_0.1	[Hypothetical protein] [Diuraphis noxia]	1..798	82	798	1.79229	164	164
Dn_102_1.2	[Hypothetical protein] [Diuraphis noxia]	1..495	81	495	2.85416	162	162
Dn_146_4.2	[Hypothetical protein] [Diuraphis noxia]	1..605	81	605	2.33522	162	162
Dn_693_0.14	[Hypothetical protein] [Diuraphis noxia]	1..546	81	546	2.58801	162	162
Dn_82_2.1	[Hypothetical protein] [Diuraphis noxia]	1..237	79.5	237	5.86483	159	159
Dn_501_0.16	[Hypothetical protein] [Diuraphis noxia]	1..1332	78	1332	1.02177	156	156
Dn_67_2.5	[Hypothetical protein] [Diuraphis noxia]	1..309	78	309	4.40292	156	156
Dn_183_1.1	[Hypothetical protein] [Diuraphis noxia]	1..2547	77.5	2547	0.530399	155	155
Dn_143_3.5	[Hypothetical protein] [Diuraphis noxia]	1..496	77.5	496	2.7187	155	155
Dn_201_4.7	[Hypothetical protein] [Diuraphis noxia]	1..300	77.5	300	4.49982	155	155
Dn_1042_0.8	[Hypothetical protein] [Diuraphis noxia]	1..366	77	366	3.68766	154	154
Dn_493_1.12	[Hypothetical protein] [Diuraphis noxia]	1..525	77	525	2.55402	154	154
Dn_307_1.10	[Hypothetical protein] [Diuraphis noxia]	1..651	76.5	651	2.04875	153	153
Dn_451_0.4	[Hypothetical protein] [Diuraphis noxia]	1..768	76	768	1.72225	152	152
Dn_23_10.5	[Hypothetical protein] [Diuraphis noxia]	1..276	76	276	4.80922	152	152
Dn_631_0.1	[Hypothetical protein] [Diuraphis noxia]	1..222	75.5	222	5.93921	151	151
Dn_141_1.3	[Hypothetical protein] [Diuraphis noxia]	1..288	75	288	4.54064	150	150
Dn_80_6.5	[Hypothetical protein] [Diuraphis noxia]	1..258	74.5	258	5.04195	149	149
Dn_121_2.17	[Hypothetical protein] [Diuraphis noxia]	1..252	74	252	5.14053	148	148
Dn_307_1.11	[Hypothetical protein] [Diuraphis noxia]	1..585	74	585	2.20936	147	148
Dn_1671_0.1	[Hypothetical protein] [Diuraphis noxia]	1..270	73.5	270	4.75692	147	147
Dn_248_3.6	[Hypothetical protein] [Diuraphis noxia]	1..313	73.5	313	4.1042	147	147
Dn_689_0.5	[Hypothetical protein] [Diuraphis noxia]	1..434	73	434	2.92997	146	146
Dn_58_7.3	[Hypothetical protein] [Diuraphis noxia]	1..453	72.5	453	2.79243	145	145
Dn_121_1.5	[Hypothetical protein] [Diuraphis noxia]	1..528	72.5	528	2.39764	145	145
Dn_24_7.0	[Hypothetical protein] [Diuraphis noxia]	1..285	72.5	285	4.43248	145	145
Dn_29_0.3	[Hypothetical protein] [Diuraphis noxia]	1..297	72.5	297	4.25834	145	145
Dn_473_1.0	[Hypothetical protein] [Diuraphis noxia]	1..1670	71	1670	0.742761	142	142
Dn_479_0.6	[Hypothetical protein] [Diuraphis noxia]	1..694	71	694	1.78098	142	142
Dn_84_1.6	[Hypothetical protein] [Diuraphis noxia]	1..426	70.5	426	2.89043	141	141
Dn_598_0.34	[Hypothetical protein] [Diuraphis noxia]	1..1182	70.5	1182	1.03945	141	141
Dn_70_6.6	[Hypothetical protein] [Diuraphis noxia]	1..345	70	345	3.5413	140	140
Dn_118_5.10	[Hypothetical protein] [Diuraphis noxia]	1..312	70	312	3.92058	140	140
Dn_525_1.4	[Hypothetical protein] [Diuraphis noxia]	1..204	70	204	5.98056	140	140
Dn_413_1.21	[Hypothetical protein] [Diuraphis noxia]	1..375	69	375	3.20758	138	138
Dn_177_3.1	[Hypothetical protein] [Diuraphis noxia]	1..2709	69	2709	0.443294	138	138
Dn_414_1.5	[Hypothetical protein] [Diuraphis noxia]	1..654	68.5	654	1.82944	129	137
Dn_3940_0.0	[Hypothetical protein] [Diuraphis noxia]	1..213	68.5	213	5.616	137	137
Dn_330_0.1	[Hypothetical protein] [Diuraphis noxia]	1..315	68	315	3.76553	136	136
Dn_21_0.5	[Hypothetical protein] [Diuraphis noxia]	1..669	67.5	669	1.76309	135	135
Dn_791_0.0	[Hypothetical protein] [Diuraphis noxia]	1..489	67	489	2.395	134	134
Dn_124_0.0	[Hypothetical protein] [Diuraphis noxia]	1..405	67	405	2.88569	134	134
Dn_63_1.7	[Hypothetical protein] [Diuraphis noxia]	1..261	67	261	4.48062	134	134
Dn_546_1.12	[Hypothetical protein] [Diuraphis noxia]	1..438	66	438	2.62959	132	132
Dn_303_2.3	[Hypothetical protein] [Diuraphis noxia]	1..528	65.5	528	2.16044	131	131
Dn_1322_0.0	[Hypothetical protein] [Diuraphis noxia]	1..171	65.5	171	6.68661	131	131
Dn_150_1.5	[Hypothetical protein] [Diuraphis noxia]	1..1767	64.5	1767	0.636669	129	129
Dn_5360_0.0	[Hypothetical protein] [Diuraphis noxia]	1..1146	64.5	1146	0.982739	129	129
Dn_626_0.13	[Hypothetical protein] [Diuraphis noxia]	1..306	64	306	3.65557	128	128
Dn_785_0.8	[Hypothetical protein] [Diuraphis noxia]	1..690	63.5	690	1.60551	127	127
Dn_65_1.2	[Hypothetical protein] [Diuraphis noxia]	1..641	63.5	641	1.72901	127	127
Dn_121_2.9	[Hypothetical protein] [Diuraphis noxia]	1..543	63.5	543	2.04331	127	127
Dn_284_1.7	[Hypothetical protein] [Diuraphis noxia]	1..327	63.5	327	3.38852	127	127
Dn_727_0.9	[Hypothetical protein] [Diuraphis noxia]	1..453	63.5	453	2.44656	127	127
Dn_1777_0.0	[Hypothetical protein] [Diuraphis noxia]	1..312	62.5	312	3.49948	125	125
Dn_340_2.6	[Hypothetical protein] [Diuraphis noxia]	1..1751	61	1751	0.607004	122	122
Dn_799_0.6	[Hypothetical protein] [Diuraphis noxia]	1..693	61	693	1.54079	122	122
Dn_435_1.8	[Hypothetical protein] [Diuraphis noxia]	1..705	60.5	705	1.49855	121	121
Dn_3348_0.1	[Hypothetical protein] [Diuraphis noxia]	1..639	60.5	639	1.65217	121	121
Dn_745_0.0	[Hypothetical protein] [Diuraphis noxia]	1..261	60.5	261	4.05624	121	121
Dn_903_0.5	[Hypothetical protein] [Diuraphis noxia]	1..2097	59	2097	0.49022	118	118
Dn_236_1.3	[Hypothetical protein] [Diuraphis noxia]	1..1209	59	1209	0.85231	118	118
Dn_66_0.3	[Hypothetical protein] [Diuraphis noxia]	1..222	58.5	222	4.60623	117	117
Dn_262_1.2	[Hypothetical protein] [Diuraphis noxia]	1..303	58	303	3.34649	116	116
Dn_1647_0.0	[Hypothetical protein] [Diuraphis noxia]	1..184	58	184	5.50547	116	116
Dn_1162_0.0	[Hypothetical protein] [Diuraphis noxia]	1..492	58	492	2.05746	116	116
Dn_271_0.1	[Hypothetical protein] [Diuraphis noxia]	1..282	57.5	282	3.55566	115	115
Dn_279_1.0	[Hypothetical protein] [Diuraphis noxia]	1..201	57.5	201	5.0056	115	115
Dn_306_0.7	[Hypothetical protein] [Diuraphis noxia]	1..405	57.5	405	2.47277	115	115
Dn_37_0.1	[Hypothetical protein] [Diuraphis noxia]	1..450	57.5	450	2.23311	111	115
Dn_724_0.2	[Hypothetical protein] [Diuraphis noxia]	1..648	57	648	1.53562	114	114
Dn_281_2.5	[Hypothetical protein] [Diuraphis noxia]	1..354	57	354	2.8165	114	114
Dn_44_4.2	[Hypothetical protein] [Diuraphis noxia]	1..288	56.5	288	3.42274	113	113
Dn_91_4.4	[Hypothetical protein] [Diuraphis noxia]	1..475	55.5	475	2.04113	111	111
Dn_1109_0.0	[Hypothetical protein] [Diuraphis noxia]	1..669	55.5	669	1.4485	111	111
Dn_35_6.0	[Hypothetical protein] [Diuraphis noxia]	1..813	55.5	813	1.18983	111	111
Dn_672_0.8	[Hypothetical protein] [Diuraphis noxia]	1..159	55.5	159	6.09465	111	111
Dn_2679_0.0	[Hypothetical protein] [Diuraphis noxia]	1..180	54.5	180	5.28265	109	109
Dn_112_2.3	[Hypothetical protein] [Diuraphis noxia]	1..552	54.5	552	1.72571	109	109
Dn_94_5.2	[Hypothetical protein] [Diuraphis noxia]	1..432	54.5	432	2.20735	109	109
Dn_1_1.1	[Hypothetical protein] [Diuraphis noxia]	1..300	54	300	3.14176	108	108
Dn_108_4.2	[Hypothetical protein] [Diuraphis noxia]	1..201	53.5	201	4.65374	107	107
Dn_164_4.5	[Hypothetical protein] [Diuraphis noxia]	1..672	53.5	672	1.39087	107	107
Dn_69_1.0	[Hypothetical protein] [Diuraphis noxia]	1..414	53.5	414	2.25765	107	107
Dn_141_1.6	[Hypothetical protein] [Diuraphis noxia]	1..315	53	315	2.93602	106	106
Dn_2914_0.0	[Hypothetical protein] [Diuraphis noxia]	1..300	53	300	3.08854	106	106
Dn_213_0.0	[Hypothetical protein] [Diuraphis noxia]	1..1089	52.5	1089	0.839794	105	105
Dn_4438_0.0	[Hypothetical protein] [Diuraphis noxia]	1..142	52.5	142	6.44902	105	105
Dn_27_8.0	[Hypothetical protein] [Diuraphis noxia]	1..306	52	306	2.95899	104	104
Dn_1553_0.4	[Hypothetical protein] [Diuraphis noxia]	1..1881	51.5	1881	0.47862	103	103
Dn_1244_0.7	[Hypothetical protein] [Diuraphis noxia]	1..1653	51.5	1653	0.543748	79	103
Dn_1_13.1	[Hypothetical protein] [Diuraphis noxia]	1..387	50.5	387	2.27303	101	101
Dn_432_1.0	[Hypothetical protein] [Diuraphis noxia]	1..510	50	510	1.7099	100	100
Dn_51_7.20	[Hypothetical protein] [Diuraphis noxia]	1..1160	50	1160	0.751977	47	100
Dn_655_0.6	[Hypothetical protein] [Diuraphis noxia]	1..303	50	303	2.88532	100	100
Dn_143_4.1	[Hypothetical protein] [Diuraphis noxia]	1..1059	49.5	1059	0.815578	99	99
Dn_347_0.1	[Hypothetical protein] [Diuraphis noxia]	1..357	49.5	357	2.42481	99	99
Dn_54_5.1	[Hypothetical protein] [Diuraphis noxia]	1..207	49.5	207	4.18192	99	99
Dn_85_0.1	[Hypothetical protein] [Diuraphis noxia]	1..648	49	648	1.32036	98	98
Dn_640_0.15	[Hypothetical protein] [Diuraphis noxia]	1..2166	49	2166	0.392861	98	98
Dn_156_2.3	[Hypothetical protein] [Diuraphis noxia]	1..429	49	429	1.99324	98	98
Dn_3137_0.0	[Hypothetical protein] [Diuraphis noxia]	1..333	49	333	2.56567	98	98
Dn_579_0.13	[Hypothetical protein] [Diuraphis noxia]	1..336	48	336	2.49889	96	96
Dn_210_3.4	[Hypothetical protein] [Diuraphis noxia]	1..762	48	762	1.10059	96	96
Dn_121_2.18	[Hypothetical protein] [Diuraphis noxia]	1..249	48	249	3.36412	96	96
Dn_2535_0.0	[Hypothetical protein] [Diuraphis noxia]	1..1090	47.5	1090	0.759491	95	95
Dn_187_0.13	[Hypothetical protein] [Diuraphis noxia]	1..372	47.5	372	2.22671	95	95
Dn_868_0.11	[Hypothetical protein] [Diuraphis noxia]	1..1396	47	1396	0.585626	93	94
Dn_2389_0.0	[Hypothetical protein] [Diuraphis noxia]	1..1195	46.5	1195	0.679192	93	93
Dn_974_0.2	[Hypothetical protein] [Diuraphis noxia]	1..654	46	654	1.22751	92	92
Dn_5222_0.0	[Hypothetical protein] [Diuraphis noxia]	1..549	46	549	1.45737	92	92
Dn_1125_0.0	[Hypothetical protein] [Diuraphis noxia]	1..168	46	168	4.79604	92	92
Dn_141_1.8	[Hypothetical protein] [Diuraphis noxia]	1..204	46	204	3.95088	92	92
Dn_3413_0.0	[Hypothetical protein] [Diuraphis noxia]	1..165	46	165	4.87284	92	92
Dn_414_1.4	[Hypothetical protein] [Diuraphis noxia]	1..387	46	387	2.07567	92	92
Dn_81_4.5	[Hypothetical protein] [Diuraphis noxia]	1..219	45.5	219	3.61081	91	91
Dn_95_3.0	[Hypothetical protein] [Diuraphis noxia]	1..321	45.5	321	2.47872	91	91
Dn_436_1.28	[Hypothetical protein] [Diuraphis noxia]	1..465	45	465	1.69368	90	90
Dn_134_0.2	[Hypothetical protein] [Diuraphis noxia]	1..1041	45	1041	0.752779	90	90
Dn_266_3.11	[Hypothetical protein] [Diuraphis noxia]	1..483	45	483	1.62498	90	90
Dn_29_4.7	[Hypothetical protein] [Diuraphis noxia]	1..246	44.5	246	3.15259	89	89
Dn_200_1.0	[Hypothetical protein] [Diuraphis noxia]	1..339	44.5	339	2.30218	89	89
Dn_38_2.2	[Hypothetical protein] [Diuraphis noxia]	1..789	44	789	0.973595	88	88
Dn_1149_0.2	[Hypothetical protein] [Diuraphis noxia]	1..873	44	873	0.880197	82	88
Dn_261_3.4	[Hypothetical protein] [Diuraphis noxia]	1..462	43.5	462	1.63879	87	87
Dn_2570_0.0	[Hypothetical protein] [Diuraphis noxia]	1..201	43.5	201	3.78871	87	87
Dn_379_2.1	[Hypothetical protein] [Diuraphis noxia]	1..405	43.5	405	1.87851	87	87
Dn_594_0.16	[Hypothetical protein] [Diuraphis noxia]	1..1992	43.5	1992	0.381434	87	87
Dn_3968_0.0	[Hypothetical protein] [Diuraphis noxia]	1..1084	43	1084	0.692782	86	86
Dn_2_9.2	[Hypothetical protein] [Diuraphis noxia]	1..2007	43	2007	0.374056	63	86
Dn_2_18.0	[Hypothetical protein] [Diuraphis noxia]	1..273	43	273	2.75352	86	86
Dn_669_0.12	[Hypothetical protein] [Diuraphis noxia]	1..285	43	285	2.63156	86	86
Dn_58_7.4	[Hypothetical protein] [Diuraphis noxia]	1..357	42.5	357	2.07812	83	85
Dn_1026_0.0	[Hypothetical protein] [Diuraphis noxia]	1..585	42.5	585	1.26819	85	85
Dn_172_2.13	[Hypothetical protein] [Diuraphis noxia]	1..210	42.5	210	3.53514	74	85
Dn_209_1.0	[Hypothetical protein] [Diuraphis noxia]	1..279	42.5	279	2.65383	85	85
Dn_3224_0.0	[Hypothetical protein] [Diuraphis noxia]	1..141	42.5	141	5.26163	85	85
Dn_34_1.1	[Hypothetical protein] [Diuraphis noxia]	1..285	42.5	285	2.59796	85	85
Dn_683_0.10	[Hypothetical protein] [Diuraphis noxia]	1..216	42	216	3.40736	84	84
Dn_8_0.0	[Hypothetical protein] [Diuraphis noxia]	1..297	42	297	2.47891	84	84
Dn_1_15.3	[Hypothetical protein] [Diuraphis noxia]	1..387	41.5	387	1.87071	83	83
Dn_98_5.6	[Hypothetical protein] [Diuraphis noxia]	1..240	41.5	240	3.0206	83	83
Dn_12_8.10	[Hypothetical protein] [Diuraphis noxia]	1..934	41	934	0.76382	82	82
Dn_676_0.0	[Hypothetical protein] [Diuraphis noxia]	1..678	40.5	678	1.04099	81	81
Dn_121_2.3	[Hypothetical protein] [Diuraphis noxia]	1..396	40.5	396	1.78292	81	81
Dn_144_1.2	[Hypothetical protein] [Diuraphis noxia]	1..546	40.5	546	1.29401	81	81
Dn_25_3.6	[Hypothetical protein] [Diuraphis noxia]	1..735	40.5	735	0.961929	81	81
Dn_715_0.6	[Hypothetical protein] [Diuraphis noxia]	1..387	40	387	1.79964	80	80
Dn_3361_0.0	[Hypothetical protein] [Diuraphis noxia]	1..441	40	441	1.57928	56	80
Dn_133_5.2	[Hypothetical protein] [Diuraphis noxia]	1..345	40	345	2.02512	76	80
Dn_121_1.4	[Hypothetical protein] [Diuraphis noxia]	1..532	40	532	1.31144	80	80
Dn_583_0.2	[Hypothetical protein] [Diuraphis noxia]	1..435	39.5	435	1.58018	79	79
Dn_44_2.2	[Hypothetical protein] [Diuraphis noxia]	1..261	39.5	261	2.63832	79	79
Dn_238_3.12	[Hypothetical protein] [Diuraphis noxia]	1..345	39.5	345	1.99098	79	79
Dn_89_0.3	[Hypothetical protein] [Diuraphis noxia]	1..402	39	402	1.69095	78	78
Dn_352_2.5	[Hypothetical protein] [Diuraphis noxia]	1..264	39	264	2.58135	78	78
Dn_285_1.0	[Hypothetical protein] [Diuraphis noxia]	1..456	39	456	1.49232	78	78
Dn_221_1.3	[Hypothetical protein] [Diuraphis noxia]	1..420	39	420	1.6144	78	78
Dn_276_0.0	[Hypothetical protein] [Diuraphis noxia]	1..369	39	369	1.84284	78	78
Dn_113_2.0	[Hypothetical protein] [Diuraphis noxia]	1..312	38.5	312	2.15196	73	77
Dn_826_0.0	[Hypothetical protein] [Diuraphis noxia]	1..345	38.5	345	1.94754	77	77
Dn_188_0.7	[Hypothetical protein] [Diuraphis noxia]	1..468	38	468	1.41104	76	76
Dn_105_5.2	[Hypothetical protein] [Diuraphis noxia]	1..330	38	330	2.01076	76	76
Dn_144_0.0	[Hypothetical protein] [Diuraphis noxia]	1..384	38	384	1.72481	76	76
Dn_91_5.14	[Hypothetical protein] [Diuraphis noxia]	1..369	37.5	369	1.77295	75	75
Dn_560_1.0	[Hypothetical protein] [Diuraphis noxia]	1..516	37.5	516	1.26882	75	75
Dn_1282_0.1	[Hypothetical protein] [Diuraphis noxia]	1..339	37.5	339	1.92768	75	75
Dn_948_0.1	[Hypothetical protein] [Diuraphis noxia]	1..219	37	219	2.94694	74	74
Dn_104_1.0	[Hypothetical protein] [Diuraphis noxia]	1..372	37	372	1.73555	74	74
Dn_14_11.2	[Hypothetical protein] [Diuraphis noxia]	1..387	36.5	387	1.6486	73	73
Dn_146_5.0	[Hypothetical protein] [Diuraphis noxia]	1..201	36.5	201	3.16564	73	73
Dn_268_2.2	[Hypothetical protein] [Diuraphis noxia]	1..381	36.5	381	1.66942	73	73
Dn_314_2.3	[Hypothetical protein] [Diuraphis noxia]	1..252	36.5	252	2.52206	73	73
Dn_3852_0.0	[Hypothetical protein] [Diuraphis noxia]	1..402	36.5	402	1.5816	73	73
Dn_51_5.10	[Hypothetical protein] [Diuraphis noxia]	1..324	36.5	324	1.96841	73	73
Dn_306_2.19	[Hypothetical protein] [Diuraphis noxia]	1..738	35.5	738	0.839224	71	71
Dn_142_4.1	[Hypothetical protein] [Diuraphis noxia]	1..426	35.5	426	1.45674	71	71
Dn_121_2.14	[Hypothetical protein] [Diuraphis noxia]	1..369	35.5	369	1.67646	71	71
Dn_966_0.7	[Hypothetical protein] [Diuraphis noxia]	1..1971	35	1971	0.309994	70	70
Dn_88_5.7	[Hypothetical protein] [Diuraphis noxia]	1..327	35	327	1.86175	70	70
Dn_4113_0.0	[Hypothetical protein] [Diuraphis noxia]	1..630	35	630	0.973337	70	70
Dn_280_0.0	[Hypothetical protein] [Diuraphis noxia]	1..1428	35	1428	0.42684	70	70
Dn_11_2.2	[Hypothetical protein] [Diuraphis noxia]	1..276	35	276	2.21465	70	70
Dn_497_1.0	[Hypothetical protein] [Diuraphis noxia]	1..330	35	330	1.84854	70	70
Dn_748_0.10	[Hypothetical protein] [Diuraphis noxia]	1..447	34.5	447	1.34765	69	69
Dn_379_0.0	[Hypothetical protein] [Diuraphis noxia]	1..465	34.5	465	1.29496	69	69
Dn_32_1.1	[Hypothetical protein] [Diuraphis noxia]	1..342	34.5	342	1.75711	69	69
Dn_905_0.6	[Hypothetical protein] [Diuraphis noxia]	1..486	34	486	1.21981	68	68
Dn_3_3.7	[Hypothetical protein] [Diuraphis noxia]	1..429	34	429	1.38759	68	68
Dn_1222_0.4	[Hypothetical protein] [Diuraphis noxia]	1..523	34	523	1.13257	68	68
Dn_1213_0.4	[Hypothetical protein] [Diuraphis noxia]	1..696	34	696	0.853874	68	68
Dn_39_7.21	[Hypothetical protein] [Diuraphis noxia]	1..408	34	408	1.45661	1	68
Dn_95_5.2	[Hypothetical protein] [Diuraphis noxia]	1..717	33.5	717	0.814826	67	67
Dn_89_0.1	[Hypothetical protein] [Diuraphis noxia]	1..285	33.5	285	2.05939	67	67
Dn_369_0.1	[Hypothetical protein] [Diuraphis noxia]	1..153	33.5	153	3.83452	67	67
Dn_35_4.2	[Hypothetical protein] [Diuraphis noxia]	1..225	33.5	225	2.59658	67	67
Dn_120_5.4	[Hypothetical protein] [Diuraphis noxia]	1..273	33.5	273	2.14094	67	67
Dn_46_8.16	[Hypothetical protein] [Diuraphis noxia]	1..516	33.5	516	1.13033	67	67
Dn_490_1.1	[Hypothetical protein] [Diuraphis noxia]	1..474	33	474	1.2139	66	66
Dn_4606_0.0	[Hypothetical protein] [Diuraphis noxia]	1..357	33	357	1.61174	66	66
Dn_179_4.1	[Hypothetical protein] [Diuraphis noxia]	1..480	33	480	1.19873	66	66
Dn_792_0.8	[Hypothetical protein] [Diuraphis noxia]	1..1008	32.5	1008	0.563755	65	65
Dn_463_0.2	[Hypothetical protein] [Diuraphis noxia]	1..327	32.5	327	1.74306	43	65
Dn_316_2.8	[Hypothetical protein] [Diuraphis noxia]	1..324	32.5	324	1.74937	65	65
Dn_1074_0.4	[Hypothetical protein] [Diuraphis noxia]	1..438	32.5	438	1.29685	65	65
Dn_121_2.13	[Hypothetical protein] [Diuraphis noxia]	1..370	32.5	370	1.53188	65	65
Dn_75_1.13	[Hypothetical protein] [Diuraphis noxia]	1..549	32	549	1.01586	64	64
Dn_1471_0.3	[Hypothetical protein] [Diuraphis noxia]	1..600	32	600	0.934007	64	64
Dn_121_4.11	[Hypothetical protein] [Diuraphis noxia]	1..351	32	351	1.5945	64	64
Dn_540_0.0	[Hypothetical protein] [Diuraphis noxia]	1..255	32	255	2.1967	64	64
Dn_696_0.2	[Hypothetical protein] [Diuraphis noxia]	1..685	32	685	0.812027	64	64
Dn_93_3.4	[Hypothetical protein] [Diuraphis noxia]	1..1236	31.5	1236	0.444266	63	63
Dn_2_2.4	[Hypothetical protein] [Diuraphis noxia]	1..495	31.5	495	1.1108	63	63
Dn_2630_0.0	[Hypothetical protein] [Diuraphis noxia]	1..339	31	339	1.59806	62	62
Dn_680_0.0	[Hypothetical protein] [Diuraphis noxia]	1..360	30.5	360	1.47892	61	61
Dn_213_4.1	[Hypothetical protein] [Diuraphis noxia]	1..399	30.5	399	1.33375	61	61
Dn_1244_0.5	[Hypothetical protein] [Diuraphis noxia]	1..441	30.5	441	1.20784	61	61
Dn_121_2.10	[Hypothetical protein] [Diuraphis noxia]	1..264	30.5	264	2.01114	61	61
Dn_206_0.1	[Hypothetical protein] [Diuraphis noxia]	1..249	30.5	249	2.14312	61	61
Dn_919_0.8	[Hypothetical protein] [Diuraphis noxia]	1..693	30	693	0.757283	60	60
Dn_29_0.2	[Hypothetical protein] [Diuraphis noxia]	1..252	30	252	2.07086	60	60
Dn_1008_0.7	[Hypothetical protein] [Diuraphis noxia]	1..456	30	456	1.14657	60	60
Dn_12_12.5	[Hypothetical protein] [Diuraphis noxia]	1..267	30	267	1.96553	60	60
Dn_400_1.9	[Hypothetical protein] [Diuraphis noxia]	1..1080	29.5	1080	0.477738	59	59
Dn_279_2.9	[Hypothetical protein] [Diuraphis noxia]	1..339	29.5	339	1.51477	59	59
Dn_1031_0.0	[Hypothetical protein] [Diuraphis noxia]	1..354	29.5	354	1.45197	59	59
Dn_265_3.21	[Hypothetical protein] [Diuraphis noxia]	1..576	29.5	576	0.887675	31	59
Dn_724_0.12	[Hypothetical protein] [Diuraphis noxia]	1..911	29	911	0.55639	58	58
Dn_252_2.0	[Hypothetical protein] [Diuraphis noxia]	1..1127	29	1127	0.447143	58	58
Dn_2448_0.4	[Hypothetical protein] [Diuraphis noxia]	1..650	29	650	0.778293	58	58
Dn_14_9.0	[Hypothetical protein] [Diuraphis noxia]	1..246	29	246	2.05149	58	58
Dn_304_2.5	[Hypothetical protein] [Diuraphis noxia]	1..315	29	315	1.60834	58	58
Dn_609_0.9	[Hypothetical protein] [Diuraphis noxia]	1..345	28.5	345	1.44286	57	57
Dn_194_0.0	[Hypothetical protein] [Diuraphis noxia]	1..384	28.5	384	1.29695	57	57
Dn_18_6.0	[Hypothetical protein] [Diuraphis noxia]	1..390	28.5	390	1.27763	57	57
Dn_1082_0.0	[Hypothetical protein] [Diuraphis noxia]	1..480	28.5	480	1.03654	57	57
Dn_771_0.18	[Hypothetical protein] [Diuraphis noxia]	1..417	28.5	417	1.19255	57	57
Dn_2757_0.0	[Hypothetical protein] [Diuraphis noxia]	1..234	28	234	2.08427	56	56
Dn_993_0.11	[Hypothetical protein] [Diuraphis noxia]	1..1317	27.5	1317	0.364358	55	55
Dn_768_0.2	[Hypothetical protein] [Diuraphis noxia]	1..555	27.5	555	0.865494	55	55
Dn_2141_0.0	[Hypothetical protein] [Diuraphis noxia]	1..1062	27.5	1062	0.451614	55	55
Dn_18_10.2	[Hypothetical protein] [Diuraphis noxia]	1..594	27	594	0.793373	54	54
Dn_975_0.3	[Hypothetical protein] [Diuraphis noxia]	1..1449	26.5	1449	0.31964	53	53
Dn_445_0.4	[Hypothetical protein] [Diuraphis noxia]	1..1032	26.5	1032	0.446897	53	53
Dn_28_1.0	[Hypothetical protein] [Diuraphis noxia]	1..210	26.5	210	2.20085	53	53
Dn_254_1.0	[Hypothetical protein] [Diuraphis noxia]	1..1047	26.5	1047	0.441431	53	53
Dn_21_6.0	[Hypothetical protein] [Diuraphis noxia]	1..540	26.5	540	0.858608	53	53
Dn_359_1.4	[Hypothetical protein] [Diuraphis noxia]	1..300	26.5	300	1.54141	53	53
Dn_437_1.8	[Hypothetical protein] [Diuraphis noxia]	1..486	26.5	486	0.949975	53	53
Dn_62_7.10	[Hypothetical protein] [Diuraphis noxia]	1..345	26.5	345	1.34249	53	53
Dn_89_6.6	[Hypothetical protein] [Diuraphis noxia]	1..324	26.5	324	1.42723	53	53
Dn_4576_0.0	[Hypothetical protein] [Diuraphis noxia]	1..1572	26	1572	0.288539	52	52
Dn_339_2.7	[Hypothetical protein] [Diuraphis noxia]	1..252	26	252	1.80382	52	52
Dn_263_3.4	[Hypothetical protein] [Diuraphis noxia]	1..390	26	390	1.1624	52	52
Dn_173_1.2	[Hypothetical protein] [Diuraphis noxia]	1..1327	26	1327	0.340887	52	52
Dn_1064_0.7	[Hypothetical protein] [Diuraphis noxia]	1..969	26	969	0.469358	52	52
Dn_953_0.4	[Hypothetical protein] [Diuraphis noxia]	1..324	25.5	324	1.3719	51	51
Dn_84_0.2	[Hypothetical protein] [Diuraphis noxia]	1..474	25.5	474	0.940859	51	51
Dn_231_2.3	[Hypothetical protein] [Diuraphis noxia]	1..429	25.5	429	1.04012	51	51
Dn_319_2.3	[Hypothetical protein] [Diuraphis noxia]	1..333	25.5	333	1.3363	51	51
Dn_56_7.20	[Hypothetical protein] [Diuraphis noxia]	1..459	25.5	459	0.971606	51	51
Dn_479_1.14	[Hypothetical protein] [Diuraphis noxia]	1..1741	25	1741	0.250796	50	50
Dn_399_1.12	[Hypothetical protein] [Diuraphis noxia]	1..1325	25	1325	0.329722	50	50
Dn_20_4.1	[Hypothetical protein] [Diuraphis noxia]	1..738	25	738	0.589656	50	50
Dn_112_3.1	[Hypothetical protein] [Diuraphis noxia]	1..313	25	313	1.39344	50	50
Dn_3680_0.0	[Hypothetical protein] [Diuraphis noxia]	1..408	25	408	1.06959	0	50
Dn_734_0.1	[Hypothetical protein] [Diuraphis noxia]	1..339	25	339	1.28223	50	50
Dn_90_1.9	[Hypothetical protein] [Diuraphis noxia]	1..552	24.5	552	0.775881	49	49
Dn_666_0.3	[Hypothetical protein] [Diuraphis noxia]	1..1031	24.5	1031	0.413745	49	49
Dn_540_1.11	[Hypothetical protein] [Diuraphis noxia]	1..399	24.5	399	1.0691	49	49
Dn_505_1.7	[Hypothetical protein] [Diuraphis noxia]	1..369	24.5	369	1.1527	49	49
Dn_0_15.5	[Hypothetical protein] [Diuraphis noxia]	1..486	24.5	486	0.882256	49	49
Dn_261_3.0	[Hypothetical protein] [Diuraphis noxia]	1..453	24.5	453	0.943821	49	49
Dn_91_5.10	[Hypothetical protein] [Diuraphis noxia]	1..342	24.5	342	1.2523	49	49
Dn_47_8.10	[Hypothetical protein] [Diuraphis noxia]	1..564	24	564	0.740657	48	48
Dn_1858_0.6	[Hypothetical protein] [Diuraphis noxia]	1..1218	24	1218	0.342361	48	48
Dn_1540_0.3	[Hypothetical protein] [Diuraphis noxia]	1..1110	24	1110	0.3781	48	48
Dn_121_2.11	[Hypothetical protein] [Diuraphis noxia]	1..312	24	312	1.34202	48	48
Dn_313_1.1	[Hypothetical protein] [Diuraphis noxia]	1..657	24	657	0.635815	48	48
Dn_742_0.3	[Hypothetical protein] [Diuraphis noxia]	1..381	23.5	381	1.07577	47	47
Dn_5209_0.0	[Hypothetical protein] [Diuraphis noxia]	1..132	23.5	132	3.11621	47	47
Dn_364_0.4	[Hypothetical protein] [Diuraphis noxia]	1..1086	23.5	1086	0.377864	47	47
Dn_3_5.5	[Hypothetical protein] [Diuraphis noxia]	1..345	23.5	345	1.18874	47	47
Dn_121_2.7	[Hypothetical protein] [Diuraphis noxia]	1..249	23.5	249	1.64803	47	47
Dn_421_0.8	[Hypothetical protein] [Diuraphis noxia]	1..300	23.5	300	1.36787	47	47
Dn_677_0.25	[Hypothetical protein] [Diuraphis noxia]	1..603	23	603	0.664651	46	46
Dn_52_0.5	[Hypothetical protein] [Diuraphis noxia]	1..744	23	744	0.541653	46	46
Dn_74_6.6	[Hypothetical protein] [Diuraphis noxia]	1..1464	22.5	1464	0.266382	45	45
Dn_14_11.19	[Hypothetical protein] [Diuraphis noxia]	1..363	22.5	363	1.08244	45	45
Dn_269_2.3	[Hypothetical protein] [Diuraphis noxia]	1..399	22	399	0.964457	44	44
Dn_1002_0.4	[Hypothetical protein] [Diuraphis noxia]	1..264	22	264	1.45486	44	44
Dn_5015_0.0	[Hypothetical protein] [Diuraphis noxia]	1..768	21.5	768	0.487959	43	43
Dn_247_0.2	[Hypothetical protein] [Diuraphis noxia]	1..315	21.5	315	1.18969	43	43
Dn_4581_0.0	[Hypothetical protein] [Diuraphis noxia]	1..207	21.5	207	1.81987	43	43
Dn_4824_0.0	[Hypothetical protein] [Diuraphis noxia]	1..288	21.5	288	1.30122	43	43
Dn_131_3.9	[Hypothetical protein] [Diuraphis noxia]	1..393	21	393	0.929204	42	42
Dn_1178_0.4	[Hypothetical protein] [Diuraphis noxia]	1..234	21	234	1.56687	42	42
Dn_1074_0.3	[Hypothetical protein] [Diuraphis noxia]	1..591	21	591	0.617482	42	42
Dn_232_3.5	[Hypothetical protein] [Diuraphis noxia]	1..232	21	232	1.58143	42	42
Dn_4_7.10	[Hypothetical protein] [Diuraphis noxia]	1..294	21	294	1.2496	42	42
Dn_6_15.3	[Hypothetical protein] [Diuraphis noxia]	1..288	21	288	1.27648	42	42
Dn_647_0.5	[Hypothetical protein] [Diuraphis noxia]	1..400	21	400	0.917844	42	42
Dn_96_0.0	[Hypothetical protein] [Diuraphis noxia]	1..669	20.5	669	0.535937	41	41
Dn_715_0.7	[Hypothetical protein] [Diuraphis noxia]	1..363	20.5	363	0.985019	41	41
Dn_408_0.2	[Hypothetical protein] [Diuraphis noxia]	1..417	20.5	417	0.859225	41	41
Dn_35_1.0	[Hypothetical protein] [Diuraphis noxia]	1..414	20.5	414	0.866635	41	41
Dn_279_2.8	[Hypothetical protein] [Diuraphis noxia]	1..243	20.5	243	1.4775	41	41
Dn_1042_0.20	[Hypothetical protein] [Diuraphis noxia]	1..459	20.5	459	0.781137	41	41
Dn_1_5.11	[Hypothetical protein] [Diuraphis noxia]	1..432	20.5	432	0.829958	41	41
Dn_1165_0.2	[Hypothetical protein] [Diuraphis noxia]	1..1254	20.5	1254	0.285919	41	41
Dn_533_0.7	[Hypothetical protein] [Diuraphis noxia]	1..318	20.5	318	1.12518	41	41
Dn_643_0.3	[Hypothetical protein] [Diuraphis noxia]	1..1179	20.5	1179	0.303275	41	41
Dn_903_0.4	[Hypothetical protein] [Diuraphis noxia]	1..3432	20	3432	0.101752	40	40
Dn_494_0.5	[Hypothetical protein] [Diuraphis noxia]	1..1038	20	1038	0.335719	40	40
Dn_3819_0.0	[Hypothetical protein] [Diuraphis noxia]	1..801	20	801	0.435969	40	40
Dn_1112_0.4	[Hypothetical protein] [Diuraphis noxia]	1..726	20	726	0.481682	40	40
Dn_1074_0.10	[Hypothetical protein] [Diuraphis noxia]	1..1768	20	1768	0.197795	40	40
Dn_1497_0.0	[Hypothetical protein] [Diuraphis noxia]	1..270	20	270	1.28611	40	40
Dn_1701_0.1	[Hypothetical protein] [Diuraphis noxia]	1..126	20	126	2.7793	40	40
Dn_235_0.3	[Hypothetical protein] [Diuraphis noxia]	1..387	20	387	0.900455	40	40
Dn_27_2.0	[Hypothetical protein] [Diuraphis noxia]	1..300	20	300	1.16567	40	40
Dn_293_2.4	[Hypothetical protein] [Diuraphis noxia]	1..498	20	498	0.703196	40	40
Dn_287_3.1	[Hypothetical protein] [Diuraphis noxia]	1..366	19.5	366	0.931314	39	39
Dn_1115_0.9	[Hypothetical protein] [Diuraphis noxia]	1..1881	19.5	1881	0.180822	39	39
Dn_1115_0.8	[Hypothetical protein] [Diuraphis noxia]	1..633	19.5	633	0.538872	39	39
Dn_146_1.6	[Hypothetical protein] [Diuraphis noxia]	1..943	19.5	943	0.361204	39	39
Dn_689_0.0	[Hypothetical protein] [Diuraphis noxia]	1..567	19	567	0.584709	38	38
Dn_66_3.7	[Hypothetical protein] [Diuraphis noxia]	1..318	19	318	1.04409	38	38
Dn_1383_0.0	[Hypothetical protein] [Diuraphis noxia]	1..420	19	420	0.789941	38	38
Dn_287_2.3	[Hypothetical protein] [Diuraphis noxia]	1..855	18.5	855	0.378848	37	37
Dn_275_2.2	[Hypothetical protein] [Diuraphis noxia]	1..474	18.5	474	0.679229	37	37
Dn_215_4.1	[Hypothetical protein] [Diuraphis noxia]	1..453	18.5	453	0.713421	37	37
Dn_1802_0.0	[Hypothetical protein] [Diuraphis noxia]	1..600	18.5	600	0.538224	37	37
Dn_164_0.3	[Hypothetical protein] [Diuraphis noxia]	1..423	18.5	423	0.764597	37	37
Dn_29_5.8	[Hypothetical protein] [Diuraphis noxia]	1..519	18.5	519	0.619392	37	37
Dn_599_0.5	[Hypothetical protein] [Diuraphis noxia]	1..225	18.5	225	1.43418	37	37
Dn_979_0.11	[Hypothetical protein] [Diuraphis noxia]	1..657	18	657	0.478446	36	36
Dn_84_3.12	[Hypothetical protein] [Diuraphis noxia]	1..294	18	294	1.06751	36	36
Dn_599_0.7	[Hypothetical protein] [Diuraphis noxia]	1..519	18	519	0.60283	34	36
Dn_273_2.0	[Hypothetical protein] [Diuraphis noxia]	1..384	18	384	0.821144	36	36
Dn_220_2.2	[Hypothetical protein] [Diuraphis noxia]	1..453	18	453	0.693905	36	36
Dn_1628_0.0	[Hypothetical protein] [Diuraphis noxia]	1..1044	18	1044	0.299683	36	36
Dn_36_2.1	[Hypothetical protein] [Diuraphis noxia]	1..273	18	273	1.15502	36	36
Dn_4235_0.0	[Hypothetical protein] [Diuraphis noxia]	1..330	18	330	0.958483	36	36
Dn_504_0.2	[Hypothetical protein] [Diuraphis noxia]	1..315	18	315	0.999458	36	36
Dn_937_0.16	[Hypothetical protein] [Diuraphis noxia]	1..1911	17.5	1911	0.16012	35	35
Dn_693_0.0	[Hypothetical protein] [Diuraphis noxia]	1..414	17.5	414	0.740287	35	35
Dn_543_1.1	[Hypothetical protein] [Diuraphis noxia]	1..375	17.5	375	0.816623	35	35
Dn_477_1.8	[Hypothetical protein] [Diuraphis noxia]	1..474	17.5	474	0.643478	35	35
Dn_4099_0.0	[Hypothetical protein] [Diuraphis noxia]	1..165	17.5	165	1.84557	35	35
Dn_283_1.7	[Hypothetical protein] [Diuraphis noxia]	1..411	17.5	411	0.741517	35	35
Dn_1097_0.0	[Hypothetical protein] [Diuraphis noxia]	1..599	17.5	599	0.51206	35	35
Dn_1000_0.7	[Hypothetical protein] [Diuraphis noxia]	1..378	17.5	378	0.806901	35	35
Dn_15_0.0	[Hypothetical protein] [Diuraphis noxia]	1..291	17.5	291	1.04982	35	35
Dn_19_5.2	[Hypothetical protein] [Diuraphis noxia]	1..624	17.5	624	0.490366	35	35
Dn_66_1.8	[Hypothetical protein] [Diuraphis noxia]	1..303	17.5	303	1.00986	33	35
Dn_75_3.17	[Hypothetical protein] [Diuraphis noxia]	1..327	17.5	327	0.934996	35	35
Dn_87_5.0	[Hypothetical protein] [Diuraphis noxia]	1..941	17	941	0.314998	34	34
Dn_81_3.6	[Hypothetical protein] [Diuraphis noxia]	1..252	17	252	1.17624	34	34
Dn_597_0.7	[Hypothetical protein] [Diuraphis noxia]	1..999	17	999	0.297446	34	34
Dn_4_6.4	[Hypothetical protein] [Diuraphis noxia]	1..525	17	525	0.565996	34	34
Dn_345_2.1	[Hypothetical protein] [Diuraphis noxia]	1..282	17	282	1.05372	34	34
Dn_337_0.5	[Hypothetical protein] [Diuraphis noxia]	1..459	17	459	0.64578	34	34
Dn_30_1.13	[Hypothetical protein] [Diuraphis noxia]	1..480	17	480	0.62008	34	34
Dn_2556_0.4	[Hypothetical protein] [Diuraphis noxia]	1..852	17	852	0.347903	34	34
Dn_2083_0.0	[Hypothetical protein] [Diuraphis noxia]	1..546	17	546	0.543779	32	34
Dn_1082_0.11	[Hypothetical protein] [Diuraphis noxia]	1..993	17	993	0.29949	34	34
Dn_16_1.1	[Hypothetical protein] [Diuraphis noxia]	1..249	17	249	1.1914	34	34
Dn_37_5.8	[Hypothetical protein] [Diuraphis noxia]	1..333	16.5	333	0.857694	33	33
Dn_261_3.7	[Hypothetical protein] [Diuraphis noxia]	1..336	16.5	336	0.858788	33	33
Dn_221_3.10	[Hypothetical protein] [Diuraphis noxia]	1..408	16.5	408	0.706036	33	33
Dn_1804_0.2	[Hypothetical protein] [Diuraphis noxia]	1..549	16.5	549	0.525597	33	33
Dn_166_2.1	[Hypothetical protein] [Diuraphis noxia]	1..297	16.5	297	0.970733	33	33
Dn_120_2.4	[Hypothetical protein] [Diuraphis noxia]	1..944	16.5	944	0.303594	33	33
Dn_409_2.6	[Hypothetical protein] [Diuraphis noxia]	1..312	16.5	312	0.922492	33	33
Dn_508_1.22	[Hypothetical protein] [Diuraphis noxia]	1..291	16.5	291	0.992432	33	33
Dn_89_5.6	[Hypothetical protein] [Diuraphis noxia]	1..888	16.5	888	0.323291	31	33
Dn_974_0.3	[Hypothetical protein] [Diuraphis noxia]	1..546	16	546	0.514088	32	32
Dn_506_1.3	[Hypothetical protein] [Diuraphis noxia]	1..642	16	642	0.434925	32	32
Dn_453_0.5	[Hypothetical protein] [Diuraphis noxia]	1..369	16	369	0.756035	32	32
Dn_3596_0.1	[Hypothetical protein] [Diuraphis noxia]	1..333	16	333	0.841448	32	32
Dn_293_0.4	[Hypothetical protein] [Diuraphis noxia]	1..548	16	548	0.509976	32	32
Dn_28_3.2	[Hypothetical protein] [Diuraphis noxia]	1..651	16	651	0.429289	32	32
Dn_260_2.4	[Hypothetical protein] [Diuraphis noxia]	1..243	16	243	1.15511	32	32
Dn_1074_0.8	[Hypothetical protein] [Diuraphis noxia]	1..417	16	417	0.670772	32	32
Dn_104_0.1	[Hypothetical protein] [Diuraphis noxia]	1..441	16	441	0.633156	32	32
Dn_128_5.2	[Hypothetical protein] [Diuraphis noxia]	1..864	16	864	0.323457	32	32
Dn_1780_0.4	[Hypothetical protein] [Diuraphis noxia]	1..303	16	303	0.923142	32	32
Dn_2085_0.0	[Hypothetical protein] [Diuraphis noxia]	1..426	16	426	0.655451	32	32
Dn_22_3.2	[Hypothetical protein] [Diuraphis noxia]	1..648	16	648	0.430898	32	32
Dn_629_0.14	[Hypothetical protein] [Diuraphis noxia]	1..294	16	294	0.954735	23	32
Dn_99_2.3	[Hypothetical protein] [Diuraphis noxia]	1..264	16	264	1.05859	32	32
Dn_466_1.1	[Hypothetical protein] [Diuraphis noxia]	1..860	15.5	860	0.313542	31	31
Dn_3227_0.0	[Hypothetical protein] [Diuraphis noxia]	1..339	15.5	339	0.799754	31	31
Dn_139_2.2	[Hypothetical protein] [Diuraphis noxia]	1..567	15.5	567	0.477295	31	31
Dn_3063_0.0	[Hypothetical protein] [Diuraphis noxia]	1..744	15.5	744	0.363416	31	31
Dn_429_0.2	[Hypothetical protein] [Diuraphis noxia]	1..240	15.5	240	1.12659	31	31
Dn_448_0.6	[Hypothetical protein] [Diuraphis noxia]	1..420	15.5	420	0.642598	31	31
Dn_48_4.3	[Hypothetical protein] [Diuraphis noxia]	1..780	15.5	780	0.346015	31	31
Dn_5169_0.0	[Hypothetical protein] [Diuraphis noxia]	1..213	15.5	213	1.27745	31	31
Dn_759_0.0	[Hypothetical protein] [Diuraphis noxia]	1..438	15	438	0.594328	30	30
Dn_4429_0.0	[Hypothetical protein] [Diuraphis noxia]	1..216	15	216	1.20857	30	30
Dn_244_3.11	[Hypothetical protein] [Diuraphis noxia]	1..663	15	663	0.395959	30	30
Dn_15_4.3	[Hypothetical protein] [Diuraphis noxia]	1..369	15	369	0.710775	30	30
Dn_148_1.0	[Hypothetical protein] [Diuraphis noxia]	1..786	15	786	0.333061	30	30
Dn_144_3.0	[Hypothetical protein] [Diuraphis noxia]	1..390	15	390	0.670618	30	30
Dn_1608_0.0	[Hypothetical protein] [Diuraphis noxia]	1..225	15	225	1.16458	30	30
Dn_161_4.15	[Hypothetical protein] [Diuraphis noxia]	1..351	15	351	0.744433	30	30
Dn_424_1.3	[Hypothetical protein] [Diuraphis noxia]	1..210	15	210	1.24777	30	30
Dn_481_1.5	[Hypothetical protein] [Diuraphis noxia]	1..393	15	393	0.668616	30	30
Dn_560_0.0	[Hypothetical protein] [Diuraphis noxia]	1..204	15	204	1.28807	30	30
Dn_88_6.19	[Hypothetical protein] [Diuraphis noxia]	1..1576	14.5	1576	0.160809	29	29
Dn_867_0.5	[Hypothetical protein] [Diuraphis noxia]	1..351	14.5	351	0.723435	29	29
Dn_63_5.11	[Hypothetical protein] [Diuraphis noxia]	1..1506	14.5	1506	0.168284	29	29
Dn_620_0.20	[Hypothetical protein] [Diuraphis noxia]	1..657	14.5	657	0.384628	29	29
Dn_345_2.5	[Hypothetical protein] [Diuraphis noxia]	1..888	14.5	888	0.285124	29	29
Dn_1086_0.1	[Hypothetical protein] [Diuraphis noxia]	1..237	14.5	237	1.06625	29	29
Dn_255_1.4	[Hypothetical protein] [Diuraphis noxia]	1..354	14.5	354	0.717996	29	29
Dn_929_0.3	[Hypothetical protein] [Diuraphis noxia]	1..333	14	333	0.732312	28	28
Dn_922_0.1	[Hypothetical protein] [Diuraphis noxia]	1..480	14	480	0.509062	28	28
Dn_632_0.8	[Hypothetical protein] [Diuraphis noxia]	1..327	14	327	0.747997	28	28
Dn_5202_0.1	[Hypothetical protein] [Diuraphis noxia]	1..231	14	231	1.05779	28	28
Dn_472_1.8	[Hypothetical protein] [Diuraphis noxia]	1..553	14	553	0.442305	28	28
Dn_293_2.6	[Hypothetical protein] [Diuraphis noxia]	1..1011	14	1011	0.242176	28	28
Dn_264_2.0	[Hypothetical protein] [Diuraphis noxia]	1..264	14	264	0.928352	28	28
Dn_2523_0.0	[Hypothetical protein] [Diuraphis noxia]	1..432	14	432	0.565057	28	28
Dn_24_5.0	[Hypothetical protein] [Diuraphis noxia]	1..537	14	537	0.454571	28	28
Dn_2067_0.1	[Hypothetical protein] [Diuraphis noxia]	1..159	14	159	1.53063	28	28
Dn_130_5.0	[Hypothetical protein] [Diuraphis noxia]	1..1113	14	1113	0.219762	28	28
Dn_1632_0.1	[Hypothetical protein] [Diuraphis noxia]	1..288	14	288	0.85099	28	28
Dn_341_0.0	[Hypothetical protein] [Diuraphis noxia]	1..453	14	453	0.539404	28	28
Dn_3524_0.0	[Hypothetical protein] [Diuraphis noxia]	1..153	14	153	1.60026	28	28
Dn_463_1.18	[Hypothetical protein] [Diuraphis noxia]	1..306	14	306	0.79933	28	28
Dn_4820_0.0	[Hypothetical protein] [Diuraphis noxia]	1..138	14	138	1.77065	28	28
Dn_615_0.17	[Hypothetical protein] [Diuraphis noxia]	1..339	14	339	0.722965	28	28
Dn_4_13.0	[Hypothetical protein] [Diuraphis noxia]	1..348	13.5	348	0.677455	27	27
Dn_380_0.4	[Hypothetical protein] [Diuraphis noxia]	1..336	13.5	336	0.70165	27	27
Dn_335_2.17	[Hypothetical protein] [Diuraphis noxia]	1..642	13.5	642	0.366074	27	27
Dn_3251_0.0	[Hypothetical protein] [Diuraphis noxia]	1..450	13.5	450	0.522265	27	27
Dn_217_2.0	[Hypothetical protein] [Diuraphis noxia]	1..381	13.5	381	0.619421	27	27
Dn_211_3.24	[Hypothetical protein] [Diuraphis noxia]	1..1434	13.5	1434	0.163891	26	27
Dn_195_2.0	[Hypothetical protein] [Diuraphis noxia]	1..349	13.5	349	0.675514	27	27
Dn_127_2.2	[Hypothetical protein] [Diuraphis noxia]	1..312	13.5	312	0.753267	27	27
Dn_1103_0.2	[Hypothetical protein] [Diuraphis noxia]	1..249	13.5	249	0.948773	27	27
Dn_138_2.1	[Hypothetical protein] [Diuraphis noxia]	1..345	13.5	345	0.683346	27	27
Dn_3917_0.0	[Hypothetical protein] [Diuraphis noxia]	1..180	13.5	180	1.30702	26	27
Dn_62_3.2	[Hypothetical protein] [Diuraphis noxia]	1..321	13.5	321	0.734437	27	27
Dn_906_0.0	[Hypothetical protein] [Diuraphis noxia]	1..321	13	321	0.710713	26	26
Dn_7_10.0	[Hypothetical protein] [Diuraphis noxia]	1..666	13	666	0.339976	26	26
Dn_184_4.14	[Hypothetical protein] [Diuraphis noxia]	1..1365	13	1365	0.166417	26	26
Dn_1526_0.3	[Hypothetical protein] [Diuraphis noxia]	1..567	13	567	0.399769	26	26
Dn_1030_0.3	[Hypothetical protein] [Diuraphis noxia]	1..534	13	534	0.425391	26	26
Dn_18_7.4	[Hypothetical protein] [Diuraphis noxia]	1..300	13	300	0.759647	26	26
Dn_88_0.1	[Hypothetical protein] [Diuraphis noxia]	1..216	13	216	1.05166	26	26
Dn_97_1.8	[Hypothetical protein] [Diuraphis noxia]	1..849	12.5	849	0.255127	25	25
Dn_574_0.2	[Hypothetical protein] [Diuraphis noxia]	1..264	12.5	264	0.827891	25	25
Dn_523_0.6	[Hypothetical protein] [Diuraphis noxia]	1..384	12.5	384	0.569814	24	25
Dn_2716_0.0	[Hypothetical protein] [Diuraphis noxia]	1..363	12.5	363	0.602778	25	25
Dn_261_3.5	[Hypothetical protein] [Diuraphis noxia]	1..459	12.5	459	0.47297	25	25
Dn_245_2.16	[Hypothetical protein] [Diuraphis noxia]	1..637	12.5	637	0.342729	25	25
Dn_210_3.3	[Hypothetical protein] [Diuraphis noxia]	1..324	12.5	324	0.666259	25	25
Dn_11_10.5	[Hypothetical protein] [Diuraphis noxia]	1..237	12.5	237	0.922208	25	25
Dn_128_4.10	[Hypothetical protein] [Diuraphis noxia]	1..264	12.5	264	0.825107	25	25
Dn_1611_0.1	[Hypothetical protein] [Diuraphis noxia]	1..111	12.5	111	1.96462	25	25
Dn_167_0.4	[Hypothetical protein] [Diuraphis noxia]	1..159	12.5	159	1.36845	25	25
Dn_84_2.9	[Hypothetical protein] [Diuraphis noxia]	1..624	12.5	624	0.349084	25	25
Dn_972_0.6	[Hypothetical protein] [Diuraphis noxia]	1..279	12.5	279	0.786016	25	25
Dn_88_3.16	[Hypothetical protein] [Diuraphis noxia]	1..360	12	360	0.581883	24	24
Dn_566_0.3	[Hypothetical protein] [Diuraphis noxia]	1..1389	12	1389	0.149753	24	24
Dn_4609_0.0	[Hypothetical protein] [Diuraphis noxia]	1..1296	12	1296	0.162958	24	24
Dn_4407_0.0	[Hypothetical protein] [Diuraphis noxia]	1..672	12	672	0.312087	24	24
Dn_344_2.8	[Hypothetical protein] [Diuraphis noxia]	1..828	12	828	0.25388	24	24
Dn_280_1.0	[Hypothetical protein] [Diuraphis noxia]	1..306	12	306	0.684568	24	24
Dn_211_3.25	[Hypothetical protein] [Diuraphis noxia]	1..1488	12	1488	0.139625	14	24
Dn_119_2.8	[Hypothetical protein] [Diuraphis noxia]	1..372	12	372	0.563112	24	24
Dn_714_0.2	[Hypothetical protein] [Diuraphis noxia]	1..813	12	813	0.25766	24	24
Dn_747_0.1	[Hypothetical protein] [Diuraphis noxia]	1..399	11.5	399	0.501008	22	23
Dn_714_0.7	[Hypothetical protein] [Diuraphis noxia]	1..321	11.5	321	0.625801	23	23
Dn_564_0.26	[Hypothetical protein] [Diuraphis noxia]	1..830	11.5	830	0.240846	23	23
Dn_513_0.1	[Hypothetical protein] [Diuraphis noxia]	1..1284	11.5	1284	0.15645	23	23
Dn_472_1.3	[Hypothetical protein] [Diuraphis noxia]	1..573	11.5	573	0.349725	22	23
Dn_4574_0.0	[Hypothetical protein] [Diuraphis noxia]	1..414	11.5	414	0.482263	23	23
Dn_406_2.7	[Hypothetical protein] [Diuraphis noxia]	1..624	11.5	624	0.320356	23	23
Dn_296_2.6	[Hypothetical protein] [Diuraphis noxia]	1..411	11.5	411	0.487572	22	23
Dn_258_1.3	[Hypothetical protein] [Diuraphis noxia]	1..546	11.5	546	0.367916	13	23
Dn_196_2.10	[Hypothetical protein] [Diuraphis noxia]	1..874	11.5	874	0.228441	23	23
Dn_134_5.0	[Hypothetical protein] [Diuraphis noxia]	1..318	11.5	318	0.630935	22	23
Dn_13_1.3	[Hypothetical protein] [Diuraphis noxia]	1..387	11.5	387	0.520342	23	23
Dn_226_0.5	[Hypothetical protein] [Diuraphis noxia]	1..390	11.5	390	0.516339	23	23
Dn_3550_0.0	[Hypothetical protein] [Diuraphis noxia]	1..144	11.5	144	1.39331	23	23
Dn_974_0.4	[Hypothetical protein] [Diuraphis noxia]	1..309	11	309	0.619908	20	22
Dn_716_0.12	[Hypothetical protein] [Diuraphis noxia]	1..1287	11	1287	0.150169	22	22
Dn_558_1.1	[Hypothetical protein] [Diuraphis noxia]	1..441	11	441	0.437691	22	22
Dn_50_8.1	[Hypothetical protein] [Diuraphis noxia]	1..810	11	810	0.237996	22	22
Dn_475_0.0	[Hypothetical protein] [Diuraphis noxia]	1..909	11	909	0.210458	22	22
Dn_453_0.4	[Hypothetical protein] [Diuraphis noxia]	1..609	11	609	0.316144	22	22
Dn_453_0.3	[Hypothetical protein] [Diuraphis noxia]	1..594	11	594	0.32454	22	22
Dn_451_0.6	[Hypothetical protein] [Diuraphis noxia]	1..273	11	273	0.700757	22	22
Dn_35_8.17	[Hypothetical protein] [Diuraphis noxia]	1..288	11	288	0.665961	22	22
Dn_306_2.20	[Hypothetical protein] [Diuraphis noxia]	1..324	11	324	0.591965	22	22
Dn_2556_0.1	[Hypothetical protein] [Diuraphis noxia]	1..801	11	801	0.239447	22	22
Dn_243_1.0	[Hypothetical protein] [Diuraphis noxia]	1..564	11	564	0.340499	22	22
Dn_1093_0.0	[Hypothetical protein] [Diuraphis noxia]	1..318	11	318	0.605446	22	22
Dn_21_8.1	[Hypothetical protein] [Diuraphis noxia]	1..312	11	312	0.614733	22	22
Dn_406_0.6	[Hypothetical protein] [Diuraphis noxia]	1..798	11	798	0.239733	17	22
Dn_601_0.0	[Hypothetical protein] [Diuraphis noxia]	1..279	11	279	0.684808	21	22
Dn_62_1.0	[Hypothetical protein] [Diuraphis noxia]	1..471	11	471	0.407212	22	22
Dn_886_0.6	[Hypothetical protein] [Diuraphis noxia]	1..951	10.5	951	0.192898	21	21
Dn_677_0.22	[Hypothetical protein] [Diuraphis noxia]	1..1095	10.5	1095	0.167531	21	21
Dn_40_4.11	[Hypothetical protein] [Diuraphis noxia]	1..375	10.5	375	0.489843	21	21
Dn_4_2.0	[Hypothetical protein] [Diuraphis noxia]	1..972	10.5	972	0.188731	21	21
Dn_154_1.1	[Hypothetical protein] [Diuraphis noxia]	1..237	10.5	237	0.774035	19	21
Dn_1361_0.0	[Hypothetical protein] [Diuraphis noxia]	1..531	10.5	531	0.345473	21	21
Dn_1044_0.7	[Hypothetical protein] [Diuraphis noxia]	1..624	10.5	624	0.293984	21	21
Dn_2317_0.0	[Hypothetical protein] [Diuraphis noxia]	1..963	10.5	963	0.19024	20	21
Dn_2978_0.0	[Hypothetical protein] [Diuraphis noxia]	1..168	10.5	168	1.09194	21	21
Dn_7_3.6	[Hypothetical protein] [Diuraphis noxia]	1..312	10	312	0.56199	20	20
Dn_69_2.3	[Hypothetical protein] [Diuraphis noxia]	1..420	10	420	0.413977	20	20
Dn_5234_0.0	[Hypothetical protein] [Diuraphis noxia]	1..864	10	864	0.20209	20	20
Dn_44_7.22	[Hypothetical protein] [Diuraphis noxia]	1..654	10	654	0.267356	20	20
Dn_41_3.0	[Hypothetical protein] [Diuraphis noxia]	1..376	10	376	0.46177	20	20
Dn_3539_0.0	[Hypothetical protein] [Diuraphis noxia]	1..339	10	339	0.516507	20	20
Dn_31_4.10	[Hypothetical protein] [Diuraphis noxia]	1..675	10	675	0.257949	20	20
Dn_2556_0.2	[Hypothetical protein] [Diuraphis noxia]	1..459	10	459	0.379337	20	20
Dn_1934_0.1	[Hypothetical protein] [Diuraphis noxia]	1..786	10	786	0.22308	20	20
Dn_1131_0.17	[Hypothetical protein] [Diuraphis noxia]	1..303	10	303	0.579491	20	20
Dn_1239_0.2	[Hypothetical protein] [Diuraphis noxia]	1..2700	10	2700	0.064578	20	20
Dn_264_0.3	[Hypothetical protein] [Diuraphis noxia]	1..252	10	252	0.694824	20	20
Dn_284_2.3	[Hypothetical protein] [Diuraphis noxia]	1..381	10	381	0.460212	20	20
Dn_366_1.1	[Hypothetical protein] [Diuraphis noxia]	1..330	10	330	0.524653	20	20
Dn_973_0.0	[Hypothetical protein] [Diuraphis noxia]	1..1095	9.5	1095	0.15116	19	19
Dn_924_0.12	[Hypothetical protein] [Diuraphis noxia]	1..885	9.5	885	0.187305	19	19
Dn_763_0.1	[Hypothetical protein] [Diuraphis noxia]	1..570	9.5	570	0.290816	19	19
Dn_7_8.2	[Hypothetical protein] [Diuraphis noxia]	1..348	9.5	348	0.477041	19	19
Dn_56_0.7	[Hypothetical protein] [Diuraphis noxia]	1..300	9.5	300	0.554184	19	19
Dn_3930_0.0	[Hypothetical protein] [Diuraphis noxia]	1..228	9.5	228	0.725965	19	19
Dn_313_2.5	[Hypothetical protein] [Diuraphis noxia]	1..543	9.5	543	0.305728	19	19
Dn_2864_0.0	[Hypothetical protein] [Diuraphis noxia]	1..657	9.5	657	0.253425	19	19
Dn_261_0.11	[Hypothetical protein] [Diuraphis noxia]	1..567	9.5	567	0.294515	19	19
Dn_188_0.3	[Hypothetical protein] [Diuraphis noxia]	1..528	9.5	528	0.313949	19	19
Dn_175_3.3	[Hypothetical protein] [Diuraphis noxia]	1..483	9.5	483	0.345228	19	19
Dn_1653_0.3	[Hypothetical protein] [Diuraphis noxia]	1..390	9.5	390	0.425667	19	19
Dn_154_2.4	[Hypothetical protein] [Diuraphis noxia]	1..402	9.5	402	0.41418	19	19
Dn_132_2.2	[Hypothetical protein] [Diuraphis noxia]	1..204	9.5	204	0.813775	19	19
Dn_110_1.4	[Hypothetical protein] [Diuraphis noxia]	1..303	9.5	303	0.548697	19	19
Dn_168_3.2	[Hypothetical protein] [Diuraphis noxia]	1..540	9.5	540	0.306972	19	19
Dn_832_0.7	[Hypothetical protein] [Diuraphis noxia]	1..312	9.5	312	0.532869	19	19
Dn_644_0.1	[Hypothetical protein] [Diuraphis noxia]	1..255	9	255	0.612508	13	18
Dn_64_2.2	[Hypothetical protein] [Diuraphis noxia]	1..354	9	354	0.441905	18	18
Dn_623_0.8	[Hypothetical protein] [Diuraphis noxia]	1..660	9	660	0.238136	18	18
Dn_432_1.1	[Hypothetical protein] [Diuraphis noxia]	1..315	9	315	0.498173	18	18
Dn_234_2.9	[Hypothetical protein] [Diuraphis noxia]	1..291	9	291	0.53926	18	18
Dn_2110_0.2	[Hypothetical protein] [Diuraphis noxia]	1..570	9	570	0.277026	18	18
Dn_190_1.5	[Hypothetical protein] [Diuraphis noxia]	1..3918	9	3918	0.0402398	18	18
Dn_1299_0.2	[Hypothetical protein] [Diuraphis noxia]	1..1656	9	1656	0.0952051	18	18
Dn_1164_0.1	[Hypothetical protein] [Diuraphis noxia]	1..453	9	453	0.348575	18	18
Dn_113_6.8	[Hypothetical protein] [Diuraphis noxia]	1..465	9	465	0.337472	18	18
Dn_1033_0.9	[Hypothetical protein] [Diuraphis noxia]	1..258	9	258	0.610134	18	18
Dn_239_2.3	[Hypothetical protein] [Diuraphis noxia]	1..927	9	927	0.168753	18	18
Dn_260_3.1	[Hypothetical protein] [Diuraphis noxia]	1..294	9	294	0.532923	18	18
Dn_499_1.19	[Hypothetical protein] [Diuraphis noxia]	1..742	9	742	0.21281	18	18
Dn_968_0.12	[Hypothetical protein] [Diuraphis noxia]	1..768	8.5	768	0.194094	17	17
Dn_766_0.0	[Hypothetical protein] [Diuraphis noxia]	1..423	8.5	423	0.35066	17	17
Dn_643_0.11	[Hypothetical protein] [Diuraphis noxia]	1..993	8.5	993	0.148634	17	17
Dn_635_0.13	[Hypothetical protein] [Diuraphis noxia]	1..453	8.5	453	0.327437	17	17
Dn_631_0.7	[Hypothetical protein] [Diuraphis noxia]	1..252	8.5	252	0.590552	17	17
Dn_414_0.0	[Hypothetical protein] [Diuraphis noxia]	1..336	8.5	336	0.442914	17	17
Dn_326_1.1	[Hypothetical protein] [Diuraphis noxia]	1..843	8.5	843	0.175954	17	17
Dn_312_2.1	[Hypothetical protein] [Diuraphis noxia]	1..2760	8.5	2760	0.0536536	16	17
Dn_237_0.2	[Hypothetical protein] [Diuraphis noxia]	1..606	8.5	606	0.246385	17	17
Dn_202_4.5	[Hypothetical protein] [Diuraphis noxia]	1..711	8.5	711	0.207931	17	17
Dn_172_3.4	[Hypothetical protein] [Diuraphis noxia]	1..327	8.5	327	0.450608	17	17
Dn_1262_0.4	[Hypothetical protein] [Diuraphis noxia]	1..423	8.5	423	0.351818	17	17
Dn_1103_0.3	[Hypothetical protein] [Diuraphis noxia]	1..639	8.5	639	0.232894	17	17
Dn_1053_0.10	[Hypothetical protein] [Diuraphis noxia]	1..1062	8.5	1062	0.139439	17	17
Dn_12_12.6	[Hypothetical protein] [Diuraphis noxia]	1..231	8.5	231	0.644239	17	17
Dn_124_2.1	[Hypothetical protein] [Diuraphis noxia]	1..237	8.5	237	0.628963	17	17
Dn_237_1.1	[Hypothetical protein] [Diuraphis noxia]	1..330	8.5	330	0.447254	17	17
Dn_2430_0.0	[Hypothetical protein] [Diuraphis noxia]	1..258	8.5	258	0.573969	17	17
Dn_98_4.1	[Hypothetical protein] [Diuraphis noxia]	1..366	8.5	366	0.409288	17	17
Dn_974_0.7	[Hypothetical protein] [Diuraphis noxia]	1..300	8	300	0.466595	16	16
Dn_879_0.1	[Hypothetical protein] [Diuraphis noxia]	1..735	8	735	0.190447	16	16
Dn_76_1.1	[Hypothetical protein] [Diuraphis noxia]	1..213	8	213	0.659477	16	16
Dn_7_2.1	[Hypothetical protein] [Diuraphis noxia]	1..515	8	515	0.270376	16	16
Dn_7_12.3	[Hypothetical protein] [Diuraphis noxia]	1..393	8	393	0.351815	16	16
Dn_621_0.0	[Hypothetical protein] [Diuraphis noxia]	1..578	8	578	0.24133	16	16
Dn_615_0.14	[Hypothetical protein] [Diuraphis noxia]	1..327	8	327	0.425072	16	16
Dn_5145_0.0	[Hypothetical protein] [Diuraphis noxia]	1..1013	8	1013	0.137457	16	16
Dn_463_0.1	[Hypothetical protein] [Diuraphis noxia]	1..279	8	279	0.500837	16	16
Dn_372_0.9	[Hypothetical protein] [Diuraphis noxia]	1..495	8	495	0.280805	16	16
Dn_3399_0.1	[Hypothetical protein] [Diuraphis noxia]	1..984	8	984	0.141508	16	16
Dn_29_5.12	[Hypothetical protein] [Diuraphis noxia]	1..1059	8	1059	0.13218	16	16
Dn_1875_0.2	[Hypothetical protein] [Diuraphis noxia]	1..1587	8	1587	0.0880488	16	16
Dn_136_0.3	[Hypothetical protein] [Diuraphis noxia]	1..429	8	429	0.327433	13	16
Dn_1_10.3	[Hypothetical protein] [Diuraphis noxia]	1..276	8	276	0.508944	16	16
Dn_188_2.3	[Hypothetical protein] [Diuraphis noxia]	1..345	8	345	0.406445	16	16
Dn_555_0.7	[Hypothetical protein] [Diuraphis noxia]	1..609	8	609	0.227838	16	16
Dn_9_1.1	[Hypothetical protein] [Diuraphis noxia]	1..582	8	582	0.239671	16	16
Dn_953_0.5	[Hypothetical protein] [Diuraphis noxia]	1..228	7.5	228	0.574092	15	15
Dn_938_0.2	[Hypothetical protein] [Diuraphis noxia]	1..1692	7.5	1692	0.0769254	15	15
Dn_7_1.1	[Hypothetical protein] [Diuraphis noxia]	1..516	7.5	516	0.253669	15	15
Dn_60_0.1	[Hypothetical protein] [Diuraphis noxia]	1..636	7.5	636	0.205807	15	15
Dn_58_4.6	[Hypothetical protein] [Diuraphis noxia]	1..2505	7.5	2505	0.0521549	15	15
Dn_5463_0.0	[Hypothetical protein] [Diuraphis noxia]	1..603	7.5	603	0.217476	15	15
Dn_545_0.3	[Hypothetical protein] [Diuraphis noxia]	1..381	7.5	381	0.340978	15	15
Dn_544_1.2	[Hypothetical protein] [Diuraphis noxia]	1..357	7.5	357	0.36802	15	15
Dn_527_0.1	[Hypothetical protein] [Diuraphis noxia]	1..471	7.5	471	0.277384	15	15
Dn_337_0.6	[Hypothetical protein] [Diuraphis noxia]	1..276	7.5	276	0.476026	15	15
Dn_261_1.13	[Hypothetical protein] [Diuraphis noxia]	1..4254	7.5	4254	0.0307694	15	15
Dn_198_2.9	[Hypothetical protein] [Diuraphis noxia]	1..330	7.5	330	0.395903	15	15
Dn_196_1.2	[Hypothetical protein] [Diuraphis noxia]	1..204	7.5	204	0.641632	15	15
Dn_168_3.1	[Hypothetical protein] [Diuraphis noxia]	1..840	7.5	840	0.1567	15	15
Dn_1301_0.0	[Hypothetical protein] [Diuraphis noxia]	1..783	7.5	783	0.166856	15	15
Dn_1175_0.0	[Hypothetical protein] [Diuraphis noxia]	1..219	7.5	219	0.596566	15	15
Dn_103_0.1	[Hypothetical protein] [Diuraphis noxia]	1..309	7.5	309	0.423602	15	15
Dn_10_9.2	[Hypothetical protein] [Diuraphis noxia]	1..261	7.5	261	0.500567	15	15
Dn_38_5.6	[Hypothetical protein] [Diuraphis noxia]	1..354	7.5	354	0.369754	15	15
Dn_3923_0.0	[Hypothetical protein] [Diuraphis noxia]	1..199	7.5	199	0.658985	15	15
Dn_471_1.5	[Hypothetical protein] [Diuraphis noxia]	1..276	7.5	276	0.473362	15	15
Dn_532_1.0	[Hypothetical protein] [Diuraphis noxia]	1..261	7.5	261	0.501506	15	15
Dn_637_0.0	[Hypothetical protein] [Diuraphis noxia]	1..213	7.5	213	0.613371	15	15
Dn_845_0.11	[Hypothetical protein] [Diuraphis noxia]	1..507	7.5	507	0.257688	15	15
Dn_933_0.14	[Hypothetical protein] [Diuraphis noxia]	1..423	7.5	423	0.308281	15	15
Dn_743_0.4	[Hypothetical protein] [Diuraphis noxia]	1..525	7	525	0.231547	14	14
Dn_593_0.7	[Hypothetical protein] [Diuraphis noxia]	1..345	7	345	0.353065	14	14
Dn_520_0.0	[Hypothetical protein] [Diuraphis noxia]	1..531	7	531	0.229392	14	14
Dn_4646_0.0	[Hypothetical protein] [Diuraphis noxia]	1..1083	7	1083	0.112246	14	14
Dn_4465_0.1	[Hypothetical protein] [Diuraphis noxia]	1..675	7	675	0.180455	14	14
Dn_4417_0.0	[Hypothetical protein] [Diuraphis noxia]	1..348	7	348	0.350021	14	14
Dn_410_2.17	[Hypothetical protein] [Diuraphis noxia]	1..639	7	639	0.191389	14	14
Dn_3077_0.1	[Hypothetical protein] [Diuraphis noxia]	1..399	7	399	0.305896	14	14
Dn_217_3.10	[Hypothetical protein] [Diuraphis noxia]	1..411	7	411	0.296965	14	14
Dn_199_4.2	[Hypothetical protein] [Diuraphis noxia]	1..1071	7	1071	0.113732	14	14
Dn_188_0.1	[Hypothetical protein] [Diuraphis noxia]	1..657	7	657	0.185772	14	14
Dn_177_4.1	[Hypothetical protein] [Diuraphis noxia]	1..1083	7	1083	0.112698	12	14
Dn_173_2.6	[Hypothetical protein] [Diuraphis noxia]	1..321	7	321	0.378699	14	14
Dn_133_3.3	[Hypothetical protein] [Diuraphis noxia]	1..795	7	795	0.154142	14	14
Dn_115_2.0	[Hypothetical protein] [Diuraphis noxia]	1..1074	7	1074	0.113871	14	14
Dn_1143_0.0	[Hypothetical protein] [Diuraphis noxia]	1..363	7	363	0.337583	14	14
Dn_1142_0.3	[Hypothetical protein] [Diuraphis noxia]	1..348	7	348	0.350725	14	14
Dn_11_9.10	[Hypothetical protein] [Diuraphis noxia]	1..705	7	705	0.172429	14	14
Dn_1365_0.0	[Hypothetical protein] [Diuraphis noxia]	1..426	7	426	0.287658	14	14
Dn_280_1.1	[Hypothetical protein] [Diuraphis noxia]	1..285	7	285	0.427394	14	14
Dn_371_2.3	[Hypothetical protein] [Diuraphis noxia]	1..303	7	303	0.400387	14	14
Dn_48_5.0	[Hypothetical protein] [Diuraphis noxia]	1..246	7	246	0.497144	14	14
Dn_662_0.7	[Hypothetical protein] [Diuraphis noxia]	1..267	6.5	267	0.427685	13	13
Dn_597_0.10	[Hypothetical protein] [Diuraphis noxia]	1..402	6.5	402	0.282841	13	13
Dn_520_1.10	[Hypothetical protein] [Diuraphis noxia]	1..402	6.5	402	0.281012	13	13
Dn_492_0.0	[Hypothetical protein] [Diuraphis noxia]	1..495	6.5	495	0.229701	13	13
Dn_482_0.5	[Hypothetical protein] [Diuraphis noxia]	1..519	6.5	519	0.220023	13	13
Dn_462_1.1	[Hypothetical protein] [Diuraphis noxia]	1..1371	6.5	1371	0.0829336	13	13
Dn_4317_0.0	[Hypothetical protein] [Diuraphis noxia]	1..358	6.5	358	0.316919	13	13
Dn_421_1.1	[Hypothetical protein] [Diuraphis noxia]	1..423	6.5	423	0.265902	13	13
Dn_415_1.2	[Hypothetical protein] [Diuraphis noxia]	1..381	6.5	381	0.296501	13	13
Dn_344_2.6	[Hypothetical protein] [Diuraphis noxia]	1..264	6.5	264	0.432546	13	13
Dn_34_4.6	[Hypothetical protein] [Diuraphis noxia]	1..711	6.5	711	0.159918	13	13
Dn_279_2.17	[Hypothetical protein] [Diuraphis noxia]	1..363	6.5	363	0.313229	13	13
Dn_2729_0.0	[Hypothetical protein] [Diuraphis noxia]	1..222	6.5	222	0.513275	13	13
Dn_2448_0.3	[Hypothetical protein] [Diuraphis noxia]	1..3195	6.5	3195	0.0355875	13	13
Dn_1579_0.0	[Hypothetical protein] [Diuraphis noxia]	1..144	6.5	144	0.791299	13	13
Dn_1244_0.2	[Hypothetical protein] [Diuraphis noxia]	1..309	6.5	309	0.367174	13	13
Dn_116_5.5	[Hypothetical protein] [Diuraphis noxia]	1..668	6.5	668	0.170212	13	13
Dn_151_4.3	[Hypothetical protein] [Diuraphis noxia]	1..348	6.5	348	0.32673	13	13
Dn_16_4.2	[Hypothetical protein] [Diuraphis noxia]	1..987	6.5	987	0.114703	13	13
Dn_189_2.2	[Hypothetical protein] [Diuraphis noxia]	1..285	6.5	285	0.396375	13	13
Dn_2310_0.0	[Hypothetical protein] [Diuraphis noxia]	1..300	6.5	300	0.379006	13	13
Dn_237_3.6	[Hypothetical protein] [Diuraphis noxia]	1..372	6.5	372	0.304992	13	13
Dn_2448_0.0	[Hypothetical protein] [Diuraphis noxia]	1..294	6.5	294	0.385908	13	13
Dn_447_1.15	[Hypothetical protein] [Diuraphis noxia]	1..240	6.5	240	0.471716	13	13
Dn_481_1.2	[Hypothetical protein] [Diuraphis noxia]	1..276	6.5	276	0.411076	13	13
Dn_905_0.1	[Hypothetical protein] [Diuraphis noxia]	1..264	6.5	264	0.429761	13	13
Dn_758_0.9	[Hypothetical protein] [Diuraphis noxia]	1..1020	6	1020	0.102325	11	12
Dn_716_0.13	[Hypothetical protein] [Diuraphis noxia]	1..261	6	261	0.400829	12	12
Dn_654_0.1	[Hypothetical protein] [Diuraphis noxia]	1..549	6	549	0.190558	12	12
Dn_653_0.13	[Hypothetical protein] [Diuraphis noxia]	1..459	6	459	0.227922	12	12
Dn_6_8.0	[Hypothetical protein] [Diuraphis noxia]	1..858	6	858	0.12193	12	12
Dn_526_1.1	[Hypothetical protein] [Diuraphis noxia]	1..1212	6	1212	0.0865193	12	12
Dn_521_0.8	[Hypothetical protein] [Diuraphis noxia]	1..810	6	810	0.129156	12	12
Dn_50_8.2	[Hypothetical protein] [Diuraphis noxia]	1..261	6	261	0.403646	12	12
Dn_436_1.29	[Hypothetical protein] [Diuraphis noxia]	1..660	6	660	0.159252	10	12
Dn_424_1.4	[Hypothetical protein] [Diuraphis noxia]	1..381	6	381	0.27587	12	12
Dn_4100_0.0	[Hypothetical protein] [Diuraphis noxia]	1..798	6	798	0.130791	12	12
Dn_4_5.7	[Hypothetical protein] [Diuraphis noxia]	1..450	6	450	0.23357	12	12
Dn_392_1.2	[Hypothetical protein] [Diuraphis noxia]	1..315	6	315	0.332115	12	12
Dn_369_0.2	[Hypothetical protein] [Diuraphis noxia]	1..273	6	273	0.380517	12	12
Dn_307_2.11	[Hypothetical protein] [Diuraphis noxia]	1..303	6	303	0.345269	12	12
Dn_273_2.2	[Hypothetical protein] [Diuraphis noxia]	1..510	6	510	0.205611	12	12
Dn_262_1.1	[Hypothetical protein] [Diuraphis noxia]	1..621	6	621	0.168859	12	12
Dn_23_10.11	[Hypothetical protein] [Diuraphis noxia]	1..828	6	828	0.126348	12	12
Dn_211_1.15	[Hypothetical protein] [Diuraphis noxia]	1..609	6	609	0.171784	12	12
Dn_20_10.4	[Hypothetical protein] [Diuraphis noxia]	1..789	6	789	0.133215	12	12
Dn_18_10.11	[Hypothetical protein] [Diuraphis noxia]	1..339	6	339	0.310771	12	12
Dn_1302_0.6	[Hypothetical protein] [Diuraphis noxia]	1..183	6	183	0.575691	12	12
Dn_111_2.0	[Hypothetical protein] [Diuraphis noxia]	1..393	6	393	0.26807	12	12
Dn_1218_0.3	[Hypothetical protein] [Diuraphis noxia]	1..435	6	435	0.239371	12	12
Dn_158_4.35	[Hypothetical protein] [Diuraphis noxia]	1..645	6	645	0.162196	12	12
Dn_32_8.19	[Hypothetical protein] [Diuraphis noxia]	1..201	6	201	0.51926	12	12
Dn_431_1.1	[Hypothetical protein] [Diuraphis noxia]	1..318	6	318	0.330523	5	12
Dn_683_0.9	[Hypothetical protein] [Diuraphis noxia]	1..252	6	252	0.416117	12	12
Dn_920_0.1	[Hypothetical protein] [Diuraphis noxia]	1..1008	6	1008	0.103057	12	12
Dn_974_0.1	[Hypothetical protein] [Diuraphis noxia]	1..624	6	624	0.167262	12	12
Dn_978_0.8	[Hypothetical protein] [Diuraphis noxia]	1..333	5.5	333	0.291294	11	11
Dn_736_0.15	[Hypothetical protein] [Diuraphis noxia]	1..457	5.5	457	0.211184	11	11
Dn_716_0.4	[Hypothetical protein] [Diuraphis noxia]	1..306	5.5	306	0.314594	11	11
Dn_672_0.0	[Hypothetical protein] [Diuraphis noxia]	1..963	5.5	963	0.100219	11	11
Dn_560_1.5	[Hypothetical protein] [Diuraphis noxia]	1..494	5.5	494	0.194374	11	11
Dn_554_1.9	[Hypothetical protein] [Diuraphis noxia]	1..897	5.5	897	0.107593	11	11
Dn_498_0.0	[Hypothetical protein] [Diuraphis noxia]	1..279	5.5	279	0.345039	11	11
Dn_4598_0.0	[Hypothetical protein] [Diuraphis noxia]	1..453	5.5	453	0.212507	11	11
Dn_442_1.18	[Hypothetical protein] [Diuraphis noxia]	1..282	5.5	282	0.342237	10	11
Dn_43_6.5	[Hypothetical protein] [Diuraphis noxia]	1..945	5.5	945	0.100572	11	11
Dn_4190_0.0	[Hypothetical protein] [Diuraphis noxia]	1..825	5.5	825	0.116389	11	11
Dn_410_2.18	[Hypothetical protein] [Diuraphis noxia]	1..606	5.5	606	0.158855	11	11
Dn_385_1.0	[Hypothetical protein] [Diuraphis noxia]	1..621	5.5	621	0.154623	11	11
Dn_3_6.9	[Hypothetical protein] [Diuraphis noxia]	1..300	5.5	300	0.321703	11	11
Dn_294_2.8	[Hypothetical protein] [Diuraphis noxia]	1..432	5.5	432	0.223405	11	11
Dn_211_3.22	[Hypothetical protein] [Diuraphis noxia]	1..648	5.5	648	0.147802	11	11
Dn_209_2.6	[Hypothetical protein] [Diuraphis noxia]	1..771	5.5	771	0.124858	11	11
Dn_188_0.6	[Hypothetical protein] [Diuraphis noxia]	1..294	5.5	294	0.324935	11	11
Dn_1115_0.1	[Hypothetical protein] [Diuraphis noxia]	1..333	5.5	333	0.288351	11	11
Dn_101_4.0	[Hypothetical protein] [Diuraphis noxia]	1..789	5.5	789	0.121699	11	11
Dn_1014_0.1	[Hypothetical protein] [Diuraphis noxia]	1..216	5.5	216	0.442272	11	11
Dn_210_3.2	[Hypothetical protein] [Diuraphis noxia]	1..372	5.5	372	0.258121	11	11
Dn_33_4.6	[Hypothetical protein] [Diuraphis noxia]	1..420	5.5	420	0.228621	11	11
Dn_386_1.6	[Hypothetical protein] [Diuraphis noxia]	1..363	5.5	363	0.26317	11	11
Dn_389_2.10	[Hypothetical protein] [Diuraphis noxia]	1..381	5.5	381	0.250737	11	11
Dn_594_0.5	[Hypothetical protein] [Diuraphis noxia]	1..1065	5.5	1065	0.0899303	11	11
Dn_91_6.15	[Hypothetical protein] [Diuraphis noxia]	1..300	5.5	300	0.324154	11	11
Dn_971_0.4	[Hypothetical protein] [Diuraphis noxia]	1..732	5	732	0.120438	10	10
Dn_85_4.1	[Hypothetical protein] [Diuraphis noxia]	1..387	5	387	0.224639	10	10
Dn_615_0.7	[Hypothetical protein] [Diuraphis noxia]	1..501	5	501	0.172545	10	10
Dn_572_0.4	[Hypothetical protein] [Diuraphis noxia]	1..744	5	744	0.117507	10	10
Dn_406_2.6	[Hypothetical protein] [Diuraphis noxia]	1..363	5	363	0.240841	10	10
Dn_403_0.6	[Hypothetical protein] [Diuraphis noxia]	1..651	5	651	0.134294	10	10
Dn_390_1.1	[Hypothetical protein] [Diuraphis noxia]	1..306	5	306	0.286505	10	10
Dn_37_3.19	[Hypothetical protein] [Diuraphis noxia]	1..855	5	855	0.100532	10	10
Dn_354_2.7	[Hypothetical protein] [Diuraphis noxia]	1..261	5	261	0.334963	10	10
Dn_346_1.0	[Hypothetical protein] [Diuraphis noxia]	1..297	5	297	0.293536	10	10
Dn_339_0.3	[Hypothetical protein] [Diuraphis noxia]	1..420	5	420	0.207572	10	10
Dn_29_0.0	[Hypothetical protein] [Diuraphis noxia]	1..528	5	528	0.166506	10	10
Dn_278_0.0	[Hypothetical protein] [Diuraphis noxia]	1..396	5	396	0.220152	10	10
Dn_26_7.14	[Hypothetical protein] [Diuraphis noxia]	1..567	5	567	0.153757	10	10
Dn_2591_0.4	[Hypothetical protein] [Diuraphis noxia]	1..456	5	456	0.190647	10	10
Dn_2427_0.4	[Hypothetical protein] [Diuraphis noxia]	1..453	5	453	0.192992	10	10
Dn_23_5.5	[Hypothetical protein] [Diuraphis noxia]	1..358	5	358	0.244889	10	10
Dn_20_10.1	[Hypothetical protein] [Diuraphis noxia]	1..258	5	258	0.335059	10	10
Dn_17_1.2	[Hypothetical protein] [Diuraphis noxia]	1..351	5	351	0.249075	10	10
Dn_160_1.3	[Hypothetical protein] [Diuraphis noxia]	1..312	5	312	0.279424	10	10
Dn_1540_0.5	[Hypothetical protein] [Diuraphis noxia]	1..738	5	738	0.11813	10	10
Dn_1537_0.2	[Hypothetical protein] [Diuraphis noxia]	1..1146	5	1146	0.0765012	10	10
Dn_133_1.2	[Hypothetical protein] [Diuraphis noxia]	1..702	5	702	0.124887	10	10
Dn_1292_0.4	[Hypothetical protein] [Diuraphis noxia]	1..1023	5	1023	0.0854598	10	10
Dn_1260_0.10	[Hypothetical protein] [Diuraphis noxia]	1..1329	5	1329	0.0661516	10	10
Dn_123_1.7	[Hypothetical protein] [Diuraphis noxia]	1..810	5	810	0.108538	7	10
Dn_1222_0.6	[Hypothetical protein] [Diuraphis noxia]	1..552	5	552	0.157491	10	10
Dn_1174_0.6	[Hypothetical protein] [Diuraphis noxia]	1..402	5	402	0.215647	10	10
Dn_1116_0.1	[Hypothetical protein] [Diuraphis noxia]	1..489	5	489	0.178283	10	10
Dn_1005_0.10	[Hypothetical protein] [Diuraphis noxia]	1..654	5	654	0.133303	10	10
Dn_1148_0.3	[Hypothetical protein] [Diuraphis noxia]	1..1647	5	1647	0.052784	0	10
Dn_207_3.18	[Hypothetical protein] [Diuraphis noxia]	1..222	5	222	0.393808	10	10
Dn_215_4.0	[Hypothetical protein] [Diuraphis noxia]	1..210	5	210	0.415144	10	10
Dn_2369_0.4	[Hypothetical protein] [Diuraphis noxia]	1..831	5	831	0.104615	10	10
Dn_250_2.5	[Hypothetical protein] [Diuraphis noxia]	1..525	5	525	0.164191	10	10
Dn_32_2.7	[Hypothetical protein] [Diuraphis noxia]	1..429	5	429	0.203789	10	10
Dn_36_4.2	[Hypothetical protein] [Diuraphis noxia]	1..324	5	324	0.270588	10	10
Dn_588_0.26	[Hypothetical protein] [Diuraphis noxia]	1..1161	5	1161	0.0753018	1	10
Dn_622_0.26	[Hypothetical protein] [Diuraphis noxia]	1..717	5	717	0.12159	10	10
Dn_633_0.7	[Hypothetical protein] [Diuraphis noxia]	1..474	5	474	0.184442	10	10
Dn_989_0.0	[Hypothetical protein] [Diuraphis noxia]	1..276	5	276	0.316758	10	10
Dn_963_0.12	[Hypothetical protein] [Diuraphis noxia]	1..501	4.5	501	0.156856	9	9
Dn_942_0.4	[Hypothetical protein] [Diuraphis noxia]	1..537	4.5	537	0.145884	9	9
Dn_933_0.10	[Hypothetical protein] [Diuraphis noxia]	1..1767	4.5	1767	0.0443349	9	9
Dn_9_12.5	[Hypothetical protein] [Diuraphis noxia]	1..258	4.5	258	0.304592	9	9
Dn_800_0.1	[Hypothetical protein] [Diuraphis noxia]	1..267	4.5	267	0.294325	9	9
Dn_765_0.2	[Hypothetical protein] [Diuraphis noxia]	1..864	4.5	864	0.0901038	9	9
Dn_736_0.10	[Hypothetical protein] [Diuraphis noxia]	1..255	4.5	255	0.310098	9	9
Dn_697_0.1	[Hypothetical protein] [Diuraphis noxia]	1..345	4.5	345	0.227782	9	9
Dn_609_0.3	[Hypothetical protein] [Diuraphis noxia]	1..357	4.5	357	0.221498	9	9
Dn_5451_0.0	[Hypothetical protein] [Diuraphis noxia]	1..237	4.5	237	0.330547	9	9
Dn_520_1.6	[Hypothetical protein] [Diuraphis noxia]	1..423	4.5	423	0.18578	9	9
Dn_473_0.5	[Hypothetical protein] [Diuraphis noxia]	1..867	4.5	867	0.0903573	9	9
Dn_4426_0.0	[Hypothetical protein] [Diuraphis noxia]	1..549	4.5	549	0.141356	9	9
Dn_433_1.4	[Hypothetical protein] [Diuraphis noxia]	1..615	4.5	615	0.127382	9	9
Dn_3778_0.0	[Hypothetical protein] [Diuraphis noxia]	1..507	4.5	507	0.154516	9	9
Dn_373_1.7	[Hypothetical protein] [Diuraphis noxia]	1..312	4.5	312	0.25423	9	9
Dn_344_2.0	[Hypothetical protein] [Diuraphis noxia]	1..368	4.5	368	0.213546	9	9
Dn_344_0.2	[Hypothetical protein] [Diuraphis noxia]	1..369	4.5	369	0.211639	9	9
Dn_216_2.1	[Hypothetical protein] [Diuraphis noxia]	1..300	4.5	300	0.261132	9	9
Dn_189_1.12	[Hypothetical protein] [Diuraphis noxia]	1..330	4.5	330	0.237393	9	9
Dn_165_1.4	[Hypothetical protein] [Diuraphis noxia]	1..693	4.5	693	0.112691	9	9
Dn_1588_0.4	[Hypothetical protein] [Diuraphis noxia]	1..1377	4.5	1377	0.0574255	9	9
Dn_144_5.6	[Hypothetical protein] [Diuraphis noxia]	1..411	4.5	411	0.192396	9	9
Dn_141_5.2	[Hypothetical protein] [Diuraphis noxia]	1..288	4.5	288	0.272864	9	9
Dn_1393_0.5	[Hypothetical protein] [Diuraphis noxia]	1..1059	4.5	1059	0.0735124	9	9
Dn_124_5.3	[Hypothetical protein] [Diuraphis noxia]	1..339	4.5	339	0.232536	9	9
Dn_12_0.0	[Hypothetical protein] [Diuraphis noxia]	1..567	4.5	567	0.13903	9	9
Dn_11_9.2	[Hypothetical protein] [Diuraphis noxia]	1..484	4.5	484	0.160846	9	9
Dn_104_6.7	[Hypothetical protein] [Diuraphis noxia]	1..306	4.5	306	0.256813	9	9
Dn_0_11.3	[Hypothetical protein] [Diuraphis noxia]	1..411	4.5	411	0.191204	9	9
Dn_1074_0.6	[Hypothetical protein] [Diuraphis noxia]	1..585	4.5	585	0.134333	9	9
Dn_128_1.4	[Hypothetical protein] [Diuraphis noxia]	1..213	4.5	213	0.370093	9	9
Dn_135_5.12	[Hypothetical protein] [Diuraphis noxia]	1..396	4.5	396	0.199684	9	9
Dn_39_5.3	[Hypothetical protein] [Diuraphis noxia]	1..423	4.5	423	0.186359	9	9
Dn_487_1.2	[Hypothetical protein] [Diuraphis noxia]	1..684	4.5	684	0.114532	9	9
Dn_614_0.10	[Hypothetical protein] [Diuraphis noxia]	1..441	4.5	441	0.177641	9	9
Dn_8_4.2	[Hypothetical protein] [Diuraphis noxia]	1..279	4.5	279	0.281666	9	9
Dn_888_0.7	[Hypothetical protein] [Diuraphis noxia]	1..363	4.5	363	0.217837	9	9
Dn_979_0.6	[Hypothetical protein] [Diuraphis noxia]	1..201	4	201	0.346986	8	8
Dn_904_0.1	[Hypothetical protein] [Diuraphis noxia]	1..288	4	288	0.243869	8	8
Dn_886_0.3	[Hypothetical protein] [Diuraphis noxia]	1..348	4	348	0.203231	8	8
Dn_874_0.10	[Hypothetical protein] [Diuraphis noxia]	1..288	4	288	0.242167	8	8
Dn_87_2.7	[Hypothetical protein] [Diuraphis noxia]	1..450	4	450	0.154443	8	8
Dn_867_0.4	[Hypothetical protein] [Diuraphis noxia]	1..564	4	564	0.124963	8	8
Dn_76_4.0	[Hypothetical protein] [Diuraphis noxia]	1..303	4	303	0.230179	8	8
Dn_748_0.6	[Hypothetical protein] [Diuraphis noxia]	1..1197	4	1197	0.0582659	7	8
Dn_741_0.3	[Hypothetical protein] [Diuraphis noxia]	1..372	4	372	0.188143	8	8
Dn_703_0.0	[Hypothetical protein] [Diuraphis noxia]	1..201	4	201	0.346986	8	8
Dn_58_4.3	[Hypothetical protein] [Diuraphis noxia]	1..273	4	273	0.252781	8	8
Dn_568_0.2	[Hypothetical protein] [Diuraphis noxia]	1..603	4	603	0.115662	8	8
Dn_554_1.7	[Hypothetical protein] [Diuraphis noxia]	1..561	4	561	0.123884	8	8
Dn_5_7.2	[Hypothetical protein] [Diuraphis noxia]	1..525	4	525	0.132846	8	8
Dn_4790_0.0	[Hypothetical protein] [Diuraphis noxia]	1..528	4	528	0.13302	8	8
Dn_475_1.11	[Hypothetical protein] [Diuraphis noxia]	1..1017	4	1017	0.0683375	8	8
Dn_41_5.2	[Hypothetical protein] [Diuraphis noxia]	1..423	4	423	0.166039	8	8
Dn_40_4.10	[Hypothetical protein] [Diuraphis noxia]	1..432	4	432	0.160878	8	8
Dn_4_1.1	[Hypothetical protein] [Diuraphis noxia]	1..498	4	498	0.140049	8	8
Dn_359_2.0	[Hypothetical protein] [Diuraphis noxia]	1..243	4	243	0.284997	8	8
Dn_34_4.1	[Hypothetical protein] [Diuraphis noxia]	1..474	4	474	0.148691	8	8
Dn_333_1.2	[Hypothetical protein] [Diuraphis noxia]	1..429	4	429	0.162574	8	8
Dn_329_1.10	[Hypothetical protein] [Diuraphis noxia]	1..1335	4	1335	0.0524264	8	8
Dn_327_2.4	[Hypothetical protein] [Diuraphis noxia]	1..327	4	327	0.214784	8	8
Dn_299_2.18	[Hypothetical protein] [Diuraphis noxia]	1..774	4	774	0.0901088	8	8
Dn_23_4.1	[Hypothetical protein] [Diuraphis noxia]	1..411	4	411	0.170886	8	8
Dn_2265_0.0	[Hypothetical protein] [Diuraphis noxia]	1..306	4	306	0.228723	8	8
Dn_2141_0.1	[Hypothetical protein] [Diuraphis noxia]	1..381	4	381	0.183699	8	8
Dn_202_3.0	[Hypothetical protein] [Diuraphis noxia]	1..294	4	294	0.240559	8	8
Dn_201_0.5	[Hypothetical protein] [Diuraphis noxia]	1..603	4	603	0.114849	8	8
Dn_1875_0.1	[Hypothetical protein] [Diuraphis noxia]	1..1239	4	1239	0.056093	8	8
Dn_18_4.0	[Hypothetical protein] [Diuraphis noxia]	1..552	4	552	0.12546	8	8
Dn_173_2.9	[Hypothetical protein] [Diuraphis noxia]	1..648	4	648	0.108386	8	8
Dn_168_3.0	[Hypothetical protein] [Diuraphis noxia]	1..312	4	312	0.224325	8	8
Dn_1358_0.6	[Hypothetical protein] [Diuraphis noxia]	1..333	4	333	0.20797	8	8
Dn_128_2.8	[Hypothetical protein] [Diuraphis noxia]	1..441	4	441	0.157039	8	8
Dn_1217_0.5	[Hypothetical protein] [Diuraphis noxia]	1..363	4	363	0.191458	8	8
Dn_1144_0.4	[Hypothetical protein] [Diuraphis noxia]	1..453	4	453	0.152879	8	8
Dn_1023_0.3	[Hypothetical protein] [Diuraphis noxia]	1..348	4	348	0.200414	8	8
Dn_1080_0.18	[Hypothetical protein] [Diuraphis noxia]	1..480	4	480	0.146832	8	8
Dn_151_5.4	[Hypothetical protein] [Diuraphis noxia]	1..495	4	495	0.142878	8	8
Dn_2129_0.0	[Hypothetical protein] [Diuraphis noxia]	1..168	4	168	0.415144	8	8
Dn_2260_0.0	[Hypothetical protein] [Diuraphis noxia]	1..132	4	132	0.532078	8	8
Dn_2591_0.3	[Hypothetical protein] [Diuraphis noxia]	1..1278	4	1278	0.0549564	8	8
Dn_32_6.0	[Hypothetical protein] [Diuraphis noxia]	1..354	4	354	0.196325	8	8
Dn_373_1.12	[Hypothetical protein] [Diuraphis noxia]	1..711	4	711	0.0987824	8	8
Dn_39_3.2	[Hypothetical protein] [Diuraphis noxia]	1..393	4	393	0.178713	8	8
Dn_4_14.2	[Hypothetical protein] [Diuraphis noxia]	1..237	4	237	0.296347	8	8
Dn_463_0.11	[Hypothetical protein] [Diuraphis noxia]	1..818	4	818	0.0852619	5	8
Dn_58_7.5	[Hypothetical protein] [Diuraphis noxia]	1..453	4	453	0.155584	3	8
Dn_771_0.9	[Hypothetical protein] [Diuraphis noxia]	1..585	4	585	0.11964	8	8
Dn_935_0.2	[Hypothetical protein] [Diuraphis noxia]	1..408	4	408	0.172744	8	8
Dn_974_0.0	[Hypothetical protein] [Diuraphis noxia]	1..585	4	585	0.11964	8	8
Dn_962_0.6	[Hypothetical protein] [Diuraphis noxia]	1..324	3.5	324	0.190243	1	7
Dn_922_0.5	[Hypothetical protein] [Diuraphis noxia]	1..1098	3.5	1098	0.0552447	7	7
Dn_892_0.3	[Hypothetical protein] [Diuraphis noxia]	1..438	3.5	438	0.140168	7	7
Dn_790_0.9	[Hypothetical protein] [Diuraphis noxia]	1..276	3.5	276	0.21889	7	7
Dn_782_0.13	[Hypothetical protein] [Diuraphis noxia]	1..414	3.5	414	0.148294	7	7
Dn_679_0.9	[Hypothetical protein] [Diuraphis noxia]	1..1134	3.5	1134	0.053923	7	7
Dn_623_0.9	[Hypothetical protein] [Diuraphis noxia]	1..240	3.5	240	0.255807	7	7
Dn_622_0.0	[Hypothetical protein] [Diuraphis noxia]	1..510	3.5	510	0.118939	7	7
Dn_62_4.4	[Hypothetical protein] [Diuraphis noxia]	1..381	3.5	381	0.161782	7	7
Dn_59_7.24	[Hypothetical protein] [Diuraphis noxia]	1..423	3.5	423	0.145139	7	7
Dn_556_1.1	[Hypothetical protein] [Diuraphis noxia]	1..564	3.5	564	0.107551	7	7
Dn_509_1.2	[Hypothetical protein] [Diuraphis noxia]	1..891	3.5	891	0.0691794	7	7
Dn_4942_0.0	[Hypothetical protein] [Diuraphis noxia]	1..515	3.5	515	0.117784	7	7
Dn_4862_0.0	[Hypothetical protein] [Diuraphis noxia]	1..138	3.5	138	0.446658	7	7
Dn_466_0.3	[Hypothetical protein] [Diuraphis noxia]	1..288	3.5	288	0.213173	7	7
Dn_46_0.0	[Hypothetical protein] [Diuraphis noxia]	1..387	3.5	387	0.158007	7	7
Dn_454_1.0	[Hypothetical protein] [Diuraphis noxia]	1..432	3.5	432	0.140414	7	7
Dn_445_0.0	[Hypothetical protein] [Diuraphis noxia]	1..582	3.5	582	0.105488	7	7
Dn_408_1.1	[Hypothetical protein] [Diuraphis noxia]	1..336	3.5	336	0.18199	7	7
Dn_3735_0.1	[Hypothetical protein] [Diuraphis noxia]	1..300	3.5	300	0.205463	7	7
Dn_3701_0.1	[Hypothetical protein] [Diuraphis noxia]	1..417	3.5	417	0.144877	7	7
Dn_3675_0.0	[Hypothetical protein] [Diuraphis noxia]	1..498	3.5	498	0.123281	7	7
Dn_367_2.10	[Hypothetical protein] [Diuraphis noxia]	1..267	3.5	267	0.229021	7	7
Dn_360_2.1	[Hypothetical protein] [Diuraphis noxia]	1..915	3.5	915	0.0660258	7	7
Dn_352_1.13	[Hypothetical protein] [Diuraphis noxia]	1..423	3.5	423	0.145718	7	7
Dn_3430_0.0	[Hypothetical protein] [Diuraphis noxia]	1..258	3.5	258	0.23796	7	7
Dn_342_0.1	[Hypothetical protein] [Diuraphis noxia]	1..264	3.5	264	0.230696	7	7
Dn_327_2.1	[Hypothetical protein] [Diuraphis noxia]	1..270	3.5	270	0.228292	7	7
Dn_296_0.0	[Hypothetical protein] [Diuraphis noxia]	1..339	3.5	339	0.181103	7	7
Dn_258_1.2	[Hypothetical protein] [Diuraphis noxia]	1..534	3.5	534	0.114052	4	7
Dn_2539_0.1	[Hypothetical protein] [Diuraphis noxia]	1..357	3.5	357	0.172658	7	7
Dn_2381_0.1	[Hypothetical protein] [Diuraphis noxia]	1..415	3.5	415	0.147937	7	7
Dn_235_3.1	[Hypothetical protein] [Diuraphis noxia]	1..489	3.5	489	0.12555	7	7
Dn_230_1.5	[Hypothetical protein] [Diuraphis noxia]	1..1248	3.5	1248	0.0491937	7	7
Dn_205_3.2	[Hypothetical protein] [Diuraphis noxia]	1..351	3.5	351	0.173515	7	7
Dn_198_4.0	[Hypothetical protein] [Diuraphis noxia]	1..390	3.5	390	0.156163	7	7
Dn_197_4.16	[Hypothetical protein] [Diuraphis noxia]	1..345	3.5	345	0.176532	7	7
Dn_1830_0.3	[Hypothetical protein] [Diuraphis noxia]	1..365	3.5	365	0.166859	7	7
Dn_153_1.8	[Hypothetical protein] [Diuraphis noxia]	1..483	3.5	483	0.12508	7	7
Dn_151_5.2	[Hypothetical protein] [Diuraphis noxia]	1..270	3.5	270	0.224662	7	7
Dn_1416_0.5	[Hypothetical protein] [Diuraphis noxia]	1..1233	3.5	1233	0.0495935	7	7
Dn_1381_0.3	[Hypothetical protein] [Diuraphis noxia]	1..480	3.5	480	0.127904	7	7
Dn_131_3.12	[Hypothetical protein] [Diuraphis noxia]	1..990	3.5	990	0.0620139	7	7
Dn_1213_0.3	[Hypothetical protein] [Diuraphis noxia]	1..330	3.5	330	0.186042	7	7
Dn_1096_0.2	[Hypothetical protein] [Diuraphis noxia]	1..246	3.5	246	0.24658	7	7
Dn_1008_0.6	[Hypothetical protein] [Diuraphis noxia]	1..303	3.5	303	0.201811	7	7
Dn_1000_0.2	[Hypothetical protein] [Diuraphis noxia]	1..1422	3.5	1422	0.0426573	7	7
Dn_100_5.2	[Hypothetical protein] [Diuraphis noxia]	1..375	3.5	375	0.16437	7	7
Dn_1235_0.5	[Hypothetical protein] [Diuraphis noxia]	1..810	3.5	810	0.0757948	7	7
Dn_1367_0.1	[Hypothetical protein] [Diuraphis noxia]	1..366	3.5	366	0.166404	7	7
Dn_141_1.9	[Hypothetical protein] [Diuraphis noxia]	1..285	3.5	285	0.213697	7	7
Dn_179_4.0	[Hypothetical protein] [Diuraphis noxia]	1..366	3.5	366	0.168412	7	7
Dn_1834_0.1	[Hypothetical protein] [Diuraphis noxia]	1..447	3.5	447	0.136798	7	7
Dn_201_4.13	[Hypothetical protein] [Diuraphis noxia]	1..618	3.5	618	0.0981532	7	7
Dn_235_2.4	[Hypothetical protein] [Diuraphis noxia]	1..384	3.5	384	0.157327	4	7
Dn_3_14.12	[Hypothetical protein] [Diuraphis noxia]	1..252	3.5	252	0.241681	7	7
Dn_448_0.3	[Hypothetical protein] [Diuraphis noxia]	1..338	3.5	338	0.180913	7	7
Dn_464_1.0	[Hypothetical protein] [Diuraphis noxia]	1..414	3.5	414	0.14711	7	7
Dn_50_3.2	[Hypothetical protein] [Diuraphis noxia]	1..339	3.5	339	0.179657	7	7
Dn_538_1.7	[Hypothetical protein] [Diuraphis noxia]	1..474	3.5	474	0.128489	7	7
Dn_58_3.2	[Hypothetical protein] [Diuraphis noxia]	1..243	3.5	243	0.252649	7	7
Dn_638_0.14	[Hypothetical protein] [Diuraphis noxia]	1..351	3.5	351	0.173515	7	7
Dn_963_0.13	[Hypothetical protein] [Diuraphis noxia]	1..510	3	510	0.102565	6	6
Dn_871_0.12	[Hypothetical protein] [Diuraphis noxia]	1..507	3	507	0.103655	6	6
Dn_81_6.6	[Hypothetical protein] [Diuraphis noxia]	1..669	3	669	0.0778223	6	6
Dn_79_5.1	[Hypothetical protein] [Diuraphis noxia]	1..267	3	267	0.195911	6	6
Dn_77_6.8	[Hypothetical protein] [Diuraphis noxia]	1..369	3	369	0.143749	6	6
Dn_76_6.23	[Hypothetical protein] [Diuraphis noxia]	1..381	3	381	0.136649	6	6
Dn_76_5.10	[Hypothetical protein] [Diuraphis noxia]	1..1278	3	1278	0.0413132	6	6
Dn_737_0.1	[Hypothetical protein] [Diuraphis noxia]	1..624	3	624	0.0838272	6	6
Dn_733_0.4	[Hypothetical protein] [Diuraphis noxia]	1..324	3	324	0.159932	6	6
Dn_707_0.3	[Hypothetical protein] [Diuraphis noxia]	1..303	3	303	0.171017	6	6
Dn_675_0.5	[Hypothetical protein] [Diuraphis noxia]	1..348	3	348	0.149607	6	6
Dn_656_0.0	[Hypothetical protein] [Diuraphis noxia]	1..306	3	306	0.172543	6	6
Dn_5508_0.0	[Hypothetical protein] [Diuraphis noxia]	1..212	3	212	0.245581	6	6
Dn_482_0.4	[Hypothetical protein] [Diuraphis noxia]	1..564	3	564	0.0931795	6	6
Dn_482_0.0	[Hypothetical protein] [Diuraphis noxia]	1..607	3	607	0.0857712	6	6
Dn_472_0.2	[Hypothetical protein] [Diuraphis noxia]	1..348	3	348	0.151015	6	6
Dn_454_1.1	[Hypothetical protein] [Diuraphis noxia]	1..222	3	222	0.235622	6	6
Dn_420_0.2	[Hypothetical protein] [Diuraphis noxia]	1..576	3	576	0.0916636	6	6
Dn_415_1.1	[Hypothetical protein] [Diuraphis noxia]	1..552	3	552	0.0943173	6	6
Dn_410_2.11	[Hypothetical protein] [Diuraphis noxia]	1..456	3	456	0.115786	6	6
Dn_361_2.12	[Hypothetical protein] [Diuraphis noxia]	1..426	3	426	0.123364	6	6
Dn_345_2.6	[Hypothetical protein] [Diuraphis noxia]	1..255	3	255	0.207052	6	6
Dn_334_2.4	[Hypothetical protein] [Diuraphis noxia]	1..354	3	354	0.147763	6	6
Dn_324_2.4	[Hypothetical protein] [Diuraphis noxia]	1..378	3	378	0.13903	6	6
Dn_304_2.6	[Hypothetical protein] [Diuraphis noxia]	1..528	3	528	0.0995326	6	6
Dn_30_7.2	[Hypothetical protein] [Diuraphis noxia]	1..1440	3	1440	0.0364953	6	6
Dn_2969_0.0	[Hypothetical protein] [Diuraphis noxia]	1..312	3	312	0.167654	6	6
Dn_29_4.3	[Hypothetical protein] [Diuraphis noxia]	1..339	3	339	0.155747	6	6
Dn_29_1.0	[Hypothetical protein] [Diuraphis noxia]	1..288	3	288	0.183327	6	6
Dn_287_3.3	[Hypothetical protein] [Diuraphis noxia]	1..450	3	450	0.116785	6	6
Dn_2831_0.0	[Hypothetical protein] [Diuraphis noxia]	1..368	3	368	0.142808	6	6
Dn_2762_0.2	[Hypothetical protein] [Diuraphis noxia]	1..1728	3	1728	0.0305545	6	6
Dn_276_2.4	[Hypothetical protein] [Diuraphis noxia]	1..504	3	504	0.104272	6	6
Dn_242_3.3	[Hypothetical protein] [Diuraphis noxia]	1..306	3	306	0.170942	6	6
Dn_2265_0.4	[Hypothetical protein] [Diuraphis noxia]	1..477	3	477	0.109147	6	6
Dn_21_3.11	[Hypothetical protein] [Diuraphis noxia]	1..1509	3	1509	0.0346641	6	6
Dn_203_4.5	[Hypothetical protein] [Diuraphis noxia]	1..357	3	357	0.147208	5	6
Dn_203_0.0	[Hypothetical protein] [Diuraphis noxia]	1..540	3	540	0.0977746	6	6
Dn_2025_0.0	[Hypothetical protein] [Diuraphis noxia]	1..267	3	267	0.194075	6	6
Dn_1719_0.2	[Hypothetical protein] [Diuraphis noxia]	1..375	3	375	0.140795	6	6
Dn_1643_0.2	[Hypothetical protein] [Diuraphis noxia]	1..672	3	672	0.0778396	6	6
Dn_1591_0.0	[Hypothetical protein] [Diuraphis noxia]	1..323	3	323	0.161186	6	6
Dn_1588_0.0	[Hypothetical protein] [Diuraphis noxia]	1..468	3	468	0.111246	6	6
Dn_1535_0.1	[Hypothetical protein] [Diuraphis noxia]	1..282	3	282	0.184621	6	6
Dn_1384_0.8	[Hypothetical protein] [Diuraphis noxia]	1..723	3	723	0.071671	6	6
Dn_133_3.6	[Hypothetical protein] [Diuraphis noxia]	1..300	3	300	0.175994	6	6
Dn_1314_0.2	[Hypothetical protein] [Diuraphis noxia]	1..1575	3	1575	0.0329004	6	6
Dn_128_5.6	[Hypothetical protein] [Diuraphis noxia]	1..405	3	405	0.129156	6	6
Dn_126_4.0	[Hypothetical protein] [Diuraphis noxia]	1..495	3	495	0.106168	6	6
Dn_1241_0.2	[Hypothetical protein] [Diuraphis noxia]	1..573	3	573	0.090433	6	6
Dn_1239_0.0	[Hypothetical protein] [Diuraphis noxia]	1..1710	3	1710	0.0305896	6	6
Dn_119_0.8	[Hypothetical protein] [Diuraphis noxia]	1..339	3	339	0.154301	6	6
Dn_1136_0.0	[Hypothetical protein] [Diuraphis noxia]	1..362	3	362	0.145852	6	6
Dn_110_5.10	[Hypothetical protein] [Diuraphis noxia]	1..402	3	402	0.13012	6	6
Dn_110_5.1	[Hypothetical protein] [Diuraphis noxia]	1..1020	3	1020	0.0510423	6	6
Dn_108_5.20	[Hypothetical protein] [Diuraphis noxia]	1..375	3	375	0.140142	6	6
Dn_10_9.5	[Hypothetical protein] [Diuraphis noxia]	1..555	3	555	0.094249	6	6
Dn_10_3.4	[Hypothetical protein] [Diuraphis noxia]	1..543	3	543	0.094978	6	6
Dn_1112_0.0	[Hypothetical protein] [Diuraphis noxia]	1..255	3	255	0.206091	6	6
Dn_121_2.5	[Hypothetical protein] [Diuraphis noxia]	1..399	3	399	0.131098	6	6
Dn_158_4.15	[Hypothetical protein] [Diuraphis noxia]	1..309	3	309	0.170075	6	6
Dn_202_2.7	[Hypothetical protein] [Diuraphis noxia]	1..312	3	312	0.167654	6	6
Dn_212_3.2	[Hypothetical protein] [Diuraphis noxia]	1..384	3	384	0.136219	6	6
Dn_31_0.9	[Hypothetical protein] [Diuraphis noxia]	1..573	3	573	0.0912883	6	6
Dn_344_2.7	[Hypothetical protein] [Diuraphis noxia]	1..453	3	453	0.114389	6	6
Dn_37_8.9	[Hypothetical protein] [Diuraphis noxia]	1..399	3	399	0.12987	0	6
Dn_513_1.5	[Hypothetical protein] [Diuraphis noxia]	1..276	3	276	0.189522	6	6
Dn_824_0.0	[Hypothetical protein] [Diuraphis noxia]	1..378	3	378	0.139678	6	6
Dn_97_1.7	[Hypothetical protein] [Diuraphis noxia]	1..324	2.5	324	0.136428	5	5
Dn_968_0.9	[Hypothetical protein] [Diuraphis noxia]	1..696	2.5	696	0.0631576	5	5
Dn_934_0.0	[Hypothetical protein] [Diuraphis noxia]	1..789	2.5	789	0.0547815	5	5
Dn_93_6.2	[Hypothetical protein] [Diuraphis noxia]	1..288	2.5	288	0.150929	5	5
Dn_92_6.3	[Hypothetical protein] [Diuraphis noxia]	1..675	2.5	675	0.0647595	5	5
Dn_91_1.5	[Hypothetical protein] [Diuraphis noxia]	1..291	2.5	291	0.151057	5	5
Dn_893_0.2	[Hypothetical protein] [Diuraphis noxia]	1..438	2.5	438	0.10036	5	5
Dn_861_0.5	[Hypothetical protein] [Diuraphis noxia]	1..1323	2.5	1323	0.0326701	5	5
Dn_833_0.2	[Hypothetical protein] [Diuraphis noxia]	1..657	2.5	657	0.0669067	5	5
Dn_802_0.1	[Hypothetical protein] [Diuraphis noxia]	1..583	2.5	583	0.0753992	5	5
Dn_782_0.19	[Hypothetical protein] [Diuraphis noxia]	1..906	2.5	906	0.048248	5	5
Dn_77_6.9	[Hypothetical protein] [Diuraphis noxia]	1..621	2.5	621	0.0696016	5	5
Dn_73_0.2	[Hypothetical protein] [Diuraphis noxia]	1..276	2.5	276	0.159267	5	5
Dn_726_0.2	[Hypothetical protein] [Diuraphis noxia]	1..678	2.5	678	0.0648344	5	5
Dn_71_2.2	[Hypothetical protein] [Diuraphis noxia]	1..405	2.5	405	0.107933	5	5
Dn_706_0.4	[Hypothetical protein] [Diuraphis noxia]	1..480	2.5	480	0.0910681	5	5
Dn_662_0.6	[Hypothetical protein] [Diuraphis noxia]	1..291	2.5	291	0.149373	5	5
Dn_615_0.13	[Hypothetical protein] [Diuraphis noxia]	1..255	2.5	255	0.171422	5	5
Dn_615_0.12	[Hypothetical protein] [Diuraphis noxia]	1..339	2.5	339	0.128946	5	5
Dn_59_4.14	[Hypothetical protein] [Diuraphis noxia]	1..613	2.5	613	0.0713094	5	5
Dn_53_6.1	[Hypothetical protein] [Diuraphis noxia]	1..471	2.5	471	0.092288	5	5
Dn_523_1.1	[Hypothetical protein] [Diuraphis noxia]	1..231	2.5	231	0.188172	5	5
Dn_5029_0.0	[Hypothetical protein] [Diuraphis noxia]	1..223	2.5	223	0.19712	5	5
Dn_5_16.0	[Hypothetical protein] [Diuraphis noxia]	1..651	2.5	651	0.067147	5	5
Dn_4943_0.0	[Hypothetical protein] [Diuraphis noxia]	1..648	2.5	648	0.0674578	5	5
Dn_48_0.2	[Hypothetical protein] [Diuraphis noxia]	1..477	2.5	477	0.0921545	5	5
Dn_4716_0.0	[Hypothetical protein] [Diuraphis noxia]	1..444	2.5	444	0.098452	5	5
Dn_47_8.11	[Hypothetical protein] [Diuraphis noxia]	1..537	2.5	537	0.0818579	5	5
Dn_459_1.11	[Hypothetical protein] [Diuraphis noxia]	1..1251	2.5	1251	0.0345504	5	5
Dn_457_1.11	[Hypothetical protein] [Diuraphis noxia]	1..360	2.5	360	0.120743	5	5
Dn_423_1.19	[Hypothetical protein] [Diuraphis noxia]	1..393	2.5	393	0.109981	5	5
Dn_410_2.15	[Hypothetical protein] [Diuraphis noxia]	1..405	2.5	405	0.106722	5	5
Dn_362_2.7	[Hypothetical protein] [Diuraphis noxia]	1..423	2.5	423	0.10334	5	5
Dn_351_2.5	[Hypothetical protein] [Diuraphis noxia]	1..378	2.5	378	0.11629	5	5
Dn_3402_0.0	[Hypothetical protein] [Diuraphis noxia]	1..954	2.5	954	0.0455636	5	5
Dn_319_0.3	[Hypothetical protein] [Diuraphis noxia]	1..411	2.5	411	0.105164	5	5
Dn_292_2.3	[Hypothetical protein] [Diuraphis noxia]	1..258	2.5	258	0.170379	5	5
Dn_288_2.0	[Hypothetical protein] [Diuraphis noxia]	1..327	2.5	327	0.133678	5	5
Dn_27_3.1	[Hypothetical protein] [Diuraphis noxia]	1..378	2.5	378	0.114994	5	5
Dn_2427_0.1	[Hypothetical protein] [Diuraphis noxia]	1..393	2.5	393	0.109981	5	5
Dn_242_1.6	[Hypothetical protein] [Diuraphis noxia]	1..252	2.5	252	0.174435	5	5
Dn_2317_0.2	[Hypothetical protein] [Diuraphis noxia]	1..300	2.5	300	0.145709	5	5
Dn_231_1.2	[Hypothetical protein] [Diuraphis noxia]	1..594	2.5	594	0.0731778	5	5
Dn_211_1.11	[Hypothetical protein] [Diuraphis noxia]	1..474	2.5	474	0.0932547	5	5
Dn_202_4.11	[Hypothetical protein] [Diuraphis noxia]	1..291	2.5	291	0.151057	5	5
Dn_202_0.2	[Hypothetical protein] [Diuraphis noxia]	1..780	2.5	780	0.056356	5	5
Dn_1993_0.0	[Hypothetical protein] [Diuraphis noxia]	1..513	2.5	513	0.0852099	5	5
Dn_189_3.0	[Hypothetical protein] [Diuraphis noxia]	1..393	2.5	393	0.111228	5	5
Dn_1862_0.0	[Hypothetical protein] [Diuraphis noxia]	1..426	2.5	426	0.102037	5	5
Dn_181_4.17	[Hypothetical protein] [Diuraphis noxia]	1..753	2.5	753	0.0580514	5	5
Dn_18_10.25	[Hypothetical protein] [Diuraphis noxia]	1..204	2.5	204	0.215479	5	5
Dn_168_1.9	[Hypothetical protein] [Diuraphis noxia]	1..753	2.5	753	0.0583768	5	5
Dn_166_4.2	[Hypothetical protein] [Diuraphis noxia]	1..540	2.5	540	0.0804956	5	5
Dn_1634_0.0	[Hypothetical protein] [Diuraphis noxia]	1..393	2.5	393	0.111852	5	5
Dn_1570_0.0	[Hypothetical protein] [Diuraphis noxia]	1..654	2.5	654	0.0672136	5	5
Dn_157_4.4	[Hypothetical protein] [Diuraphis noxia]	1..285	2.5	285	0.153378	5	5
Dn_1549_0.0	[Hypothetical protein] [Diuraphis noxia]	1..1029	2.5	1029	0.0427189	5	5
Dn_1540_0.4	[Hypothetical protein] [Diuraphis noxia]	1..438	2.5	438	0.0998006	5	5
Dn_152_5.5	[Hypothetical protein] [Diuraphis noxia]	1..660	2.5	660	0.0662313	5	5
Dn_1485_0.3	[Hypothetical protein] [Diuraphis noxia]	1..723	2.5	723	0.0604601	5	5
Dn_1408_0.1	[Hypothetical protein] [Diuraphis noxia]	1..360	2.5	360	0.120063	5	5
Dn_1393_0.4	[Hypothetical protein] [Diuraphis noxia]	1..1368	2.5	1368	0.0319537	5	5
Dn_1393_0.2	[Hypothetical protein] [Diuraphis noxia]	1..816	2.5	816	0.0535694	5	5
Dn_13_1.13	[Hypothetical protein] [Diuraphis noxia]	1..294	2.5	294	0.149516	5	5
Dn_12_4.6	[Hypothetical protein] [Diuraphis noxia]	1..762	2.5	762	0.0576873	5	5
Dn_118_1.3	[Hypothetical protein] [Diuraphis noxia]	1..777	2.5	777	0.0559429	5	5
Dn_1152_0.0	[Hypothetical protein] [Diuraphis noxia]	1..267	2.5	267	0.161882	5	5
Dn_112_4.7	[Hypothetical protein] [Diuraphis noxia]	1..366	2.5	366	0.120773	5	5
Dn_107_5.9	[Hypothetical protein] [Diuraphis noxia]	1..534	2.5	534	0.0818589	5	5
Dn_1069_0.0	[Hypothetical protein] [Diuraphis noxia]	1..431	2.5	431	0.10199	5	5
Dn_1042_0.14	[Hypothetical protein] [Diuraphis noxia]	1..1200	2.5	1200	0.036223	5	5
Dn_104_2.0	[Hypothetical protein] [Diuraphis noxia]	1..606	2.5	606	0.0717288	5	5
Dn_1036_0.0	[Hypothetical protein] [Diuraphis noxia]	1..696	2.5	696	0.0621014	5	5
Dn_102_3.7	[Hypothetical protein] [Diuraphis noxia]	1..693	2.5	693	0.0627239	5	5
Dn_1_6.4	[Hypothetical protein] [Diuraphis noxia]	1..525	2.5	525	0.0827955	5	5
Dn_1033_0.2	[Hypothetical protein] [Diuraphis noxia]	1..231	2.5	231	0.189232	5	5
Dn_105_6.4	[Hypothetical protein] [Diuraphis noxia]	1..1365	2.5	1365	0.0320239	5	5
Dn_1274_0.1	[Hypothetical protein] [Diuraphis noxia]	1..675	2.5	675	0.0647595	5	5
Dn_1329_0.2	[Hypothetical protein] [Diuraphis noxia]	1..468	2.5	468	0.0928795	4	5
Dn_19_1.0	[Hypothetical protein] [Diuraphis noxia]	1..435	2.5	435	0.101616	5	5
Dn_335_2.8	[Hypothetical protein] [Diuraphis noxia]	1..1542	2.5	1542	0.0286659	2	5
Dn_4053_0.0	[Hypothetical protein] [Diuraphis noxia]	1..102	2.5	102	0.426153	5	5
Dn_46_8.8	[Hypothetical protein] [Diuraphis noxia]	1..246	2.5	246	0.177694	5	5
Dn_64_0.0	[Hypothetical protein] [Diuraphis noxia]	1..243	2.5	243	0.178879	5	5
Dn_739_0.4	[Hypothetical protein] [Diuraphis noxia]	1..456	2.5	456	0.0963985	5	5
Dn_825_0.16	[Hypothetical protein] [Diuraphis noxia]	1..279	2.5	279	0.156676	5	5
Dn_979_0.7	[Hypothetical protein] [Diuraphis noxia]	1..441	2.5	441	0.0996773	5	5
Dn_975_0.8	[Hypothetical protein] [Diuraphis noxia]	1..555	2	555	0.0628326	4	4
Dn_96_6.4	[Hypothetical protein] [Diuraphis noxia]	1..235	2	235	0.148392	4	4
Dn_935_0.5	[Hypothetical protein] [Diuraphis noxia]	1..546	2	546	0.0629708	4	4
Dn_930_0.4	[Hypothetical protein] [Diuraphis noxia]	1..267	2	267	0.131525	4	4
Dn_895_0.0	[Hypothetical protein] [Diuraphis noxia]	1..732	2	732	0.0476395	4	4
Dn_874_0.0	[Hypothetical protein] [Diuraphis noxia]	1..1221	2	1221	0.0283596	4	4
Dn_867_0.2	[Hypothetical protein] [Diuraphis noxia]	1..423	2	423	0.08244	4	4
Dn_86_6.0	[Hypothetical protein] [Diuraphis noxia]	1..333	2	333	0.104721	4	4
Dn_847_0.15	[Hypothetical protein] [Diuraphis noxia]	1..567	2	567	0.0615029	4	4
Dn_84_4.6	[Hypothetical protein] [Diuraphis noxia]	1..660	2	660	0.0528365	4	4
Dn_818_0.20	[Hypothetical protein] [Diuraphis noxia]	1..412	2	412	0.0840463	4	4
Dn_815_0.18	[Hypothetical protein] [Diuraphis noxia]	1..306	2	306	0.11236	4	4
Dn_787_0.1	[Hypothetical protein] [Diuraphis noxia]	1..213	2	213	0.163719	4	4
Dn_782_0.7	[Hypothetical protein] [Diuraphis noxia]	1..393	2	393	0.0893566	4	4
Dn_760_0.0	[Hypothetical protein] [Diuraphis noxia]	1..681	2	681	0.0508474	4	4
Dn_750_0.8	[Hypothetical protein] [Diuraphis noxia]	1..222	2	222	0.159289	4	4
Dn_733_0.3	[Hypothetical protein] [Diuraphis noxia]	1..303	2	303	0.116707	4	4
Dn_72_6.23	[Hypothetical protein] [Diuraphis noxia]	1..417	2	417	0.0836262	4	4
Dn_719_0.6	[Hypothetical protein] [Diuraphis noxia]	1..513	2	513	0.0674992	4	4
Dn_716_0.6	[Hypothetical protein] [Diuraphis noxia]	1..369	2	369	0.0938403	4	4
Dn_716_0.18	[Hypothetical protein] [Diuraphis noxia]	1..385	2	385	0.0905769	4	4
Dn_70_4.0	[Hypothetical protein] [Diuraphis noxia]	1..390	2	390	0.0887874	4	4
Dn_694_0.0	[Hypothetical protein] [Diuraphis noxia]	1..369	2	369	0.0931763	4	4
Dn_689_0.1	[Hypothetical protein] [Diuraphis noxia]	1..309	2	309	0.112062	4	4
Dn_66_3.6	[Hypothetical protein] [Diuraphis noxia]	1..534	2	534	0.0662213	4	4
Dn_634_0.2	[Hypothetical protein] [Diuraphis noxia]	1..447	2	447	0.0780137	4	4
Dn_62_6.1	[Hypothetical protein] [Diuraphis noxia]	1..294	2	294	0.119446	4	4
Dn_608_0.3	[Hypothetical protein] [Diuraphis noxia]	1..338	2	338	0.103897	4	4
Dn_605_0.3	[Hypothetical protein] [Diuraphis noxia]	1..378	2	378	0.0922543	4	4
Dn_592_0.6	[Hypothetical protein] [Diuraphis noxia]	1..369	2	369	0.0951685	4	4
Dn_591_0.5	[Hypothetical protein] [Diuraphis noxia]	1..369	2	369	0.0945044	4	4
Dn_59_7.25	[Hypothetical protein] [Diuraphis noxia]	1..291	2	291	0.119835	4	4
Dn_585_0.0	[Hypothetical protein] [Diuraphis noxia]	1..243	2	243	0.145523	4	4
Dn_584_0.4	[Hypothetical protein] [Diuraphis noxia]	1..174	2	174	0.199006	4	4
Dn_538_1.6	[Hypothetical protein] [Diuraphis noxia]	1..285	2	285	0.123218	4	4
Dn_507_0.2	[Hypothetical protein] [Diuraphis noxia]	1..306	2	306	0.11236	4	4
Dn_505_1.10	[Hypothetical protein] [Diuraphis noxia]	1..336	2	336	0.103057	4	4
Dn_482_0.11	[Hypothetical protein] [Diuraphis noxia]	1..492	2	492	0.0708783	4	4
Dn_4771_0.0	[Hypothetical protein] [Diuraphis noxia]	1..282	2	282	0.124529	4	4
Dn_477_1.15	[Hypothetical protein] [Diuraphis noxia]	1..525	2	525	0.0659563	4	4
Dn_4465_0.0	[Hypothetical protein] [Diuraphis noxia]	1..405	2	405	0.086709	4	4
Dn_441_1.10	[Hypothetical protein] [Diuraphis noxia]	1..240	2	240	0.146321	4	4
Dn_436_1.23	[Hypothetical protein] [Diuraphis noxia]	1..846	2	846	0.0417993	4	4
Dn_436_1.19	[Hypothetical protein] [Diuraphis noxia]	1..705	2	705	0.049464	4	4
Dn_420_0.25	[Hypothetical protein] [Diuraphis noxia]	1..1548	2	1548	0.0225272	4	4
Dn_415_1.9	[Hypothetical protein] [Diuraphis noxia]	1..318	2	318	0.109661	4	4
Dn_3851_0.0	[Hypothetical protein] [Diuraphis noxia]	1..312	2	312	0.110984	4	4
Dn_377_2.12	[Hypothetical protein] [Diuraphis noxia]	1..576	2	576	0.0605419	4	4
Dn_3709_0.0	[Hypothetical protein] [Diuraphis noxia]	1..207	2	207	0.168464	4	4
Dn_3596_0.0	[Hypothetical protein] [Diuraphis noxia]	1..624	2	624	0.0566702	4	4
Dn_35_5.6	[Hypothetical protein] [Diuraphis noxia]	1..1098	2	1098	0.0317597	4	4
Dn_3421_0.2	[Hypothetical protein] [Diuraphis noxia]	1..975	2	975	0.0357663	4	4
Dn_33_9.7	[Hypothetical protein] [Diuraphis noxia]	1..615	2	615	0.0563042	4	4
Dn_3224_0.1	[Hypothetical protein] [Diuraphis noxia]	1..705	2	705	0.0491164	4	4
Dn_317_1.9	[Hypothetical protein] [Diuraphis noxia]	1..285	2	285	0.122358	4	4
Dn_3_6.18	[Hypothetical protein] [Diuraphis noxia]	1..264	2	264	0.13302	4	4
Dn_290_2.2	[Hypothetical protein] [Diuraphis noxia]	1..264	2	264	0.13302	4	4
Dn_27_5.1	[Hypothetical protein] [Diuraphis noxia]	1..768	2	768	0.0460445	4	4
Dn_2650_0.0	[Hypothetical protein] [Diuraphis noxia]	1..276	2	276	0.124573	4	4
Dn_26_3.1	[Hypothetical protein] [Diuraphis noxia]	1..636	2	636	0.0548304	4	4
Dn_2533_0.1	[Hypothetical protein] [Diuraphis noxia]	1..471	2	471	0.0740385	4	4
Dn_232_2.1	[Hypothetical protein] [Diuraphis noxia]	1..387	2	387	0.090742	4	4
Dn_229_0.4	[Hypothetical protein] [Diuraphis noxia]	1..285	2	285	0.121499	4	4
Dn_223_2.1	[Hypothetical protein] [Diuraphis noxia]	1..222	2	222	0.158185	4	4
Dn_220_2.1	[Hypothetical protein] [Diuraphis noxia]	1..297	2	297	0.117415	4	4
Dn_211_3.21	[Hypothetical protein] [Diuraphis noxia]	1..675	2	675	0.0516624	4	4
Dn_211_2.10	[Hypothetical protein] [Diuraphis noxia]	1..330	2	330	0.106416	4	4
Dn_21_0.0	[Hypothetical protein] [Diuraphis noxia]	1..406	2	406	0.087099	4	4
Dn_20_7.4	[Hypothetical protein] [Diuraphis noxia]	1..364	2	364	0.0971489	4	4
Dn_192_4.3	[Hypothetical protein] [Diuraphis noxia]	1..306	2	306	0.113961	4	4
Dn_192_0.2	[Hypothetical protein] [Diuraphis noxia]	1..333	2	333	0.103985	4	4
Dn_184_4.7	[Hypothetical protein] [Diuraphis noxia]	1..345	2	345	0.101079	4	4
Dn_177_2.1	[Hypothetical protein] [Diuraphis noxia]	1..555	2	555	0.0628326	4	4
Dn_170_4.2	[Hypothetical protein] [Diuraphis noxia]	1..327	2	327	0.105893	4	4
Dn_15_6.0	[Hypothetical protein] [Diuraphis noxia]	1..1017	2	1017	0.0345301	4	4
Dn_142_4.4	[Hypothetical protein] [Diuraphis noxia]	1..393	2	393	0.0887331	4	4
Dn_1384_0.1	[Hypothetical protein] [Diuraphis noxia]	1..849	2	849	0.0407857	4	4
Dn_1381_0.0	[Hypothetical protein] [Diuraphis noxia]	1..468	2	468	0.0750367	4	4
Dn_134_5.1	[Hypothetical protein] [Diuraphis noxia]	1..198	2	198	0.177359	4	4
Dn_1307_0.0	[Hypothetical protein] [Diuraphis noxia]	1..408	2	408	0.0860715	4	4
Dn_13_2.5	[Hypothetical protein] [Diuraphis noxia]	1..505	2	505	0.0685685	4	4
Dn_1292_0.8	[Hypothetical protein] [Diuraphis noxia]	1..387	2	387	0.090742	4	4
Dn_1268_0.0	[Hypothetical protein] [Diuraphis noxia]	1..421	2	421	0.0822496	4	4
Dn_1258_0.5	[Hypothetical protein] [Diuraphis noxia]	1..426	2	426	0.0818594	4	4
Dn_1248_0.7	[Hypothetical protein] [Diuraphis noxia]	1..369	2	369	0.0945044	4	4
Dn_119_5.9	[Hypothetical protein] [Diuraphis noxia]	1..411	2	411	0.0860394	4	4
Dn_1178_0.5	[Hypothetical protein] [Diuraphis noxia]	1..1254	2	1254	0.0276133	4	4
Dn_1142_0.2	[Hypothetical protein] [Diuraphis noxia]	1..1428	2	1428	0.0245918	4	4
Dn_112_5.4	[Hypothetical protein] [Diuraphis noxia]	1..282	2	282	0.125398	4	4
Dn_1106_0.5	[Hypothetical protein] [Diuraphis noxia]	1..324	2	324	0.106874	0	4
Dn_1087_0.7	[Hypothetical protein] [Diuraphis noxia]	1..1392	2	1392	0.0252278	4	4
Dn_1067_0.5	[Hypothetical protein] [Diuraphis noxia]	1..564	2	564	0.06183	4	4
Dn_1058_0.7	[Hypothetical protein] [Diuraphis noxia]	1..2481	2	2481	0.0139569	4	4
Dn_101_4.1	[Hypothetical protein] [Diuraphis noxia]	1..459	2	459	0.0754403	4	4
Dn_101_3.2	[Hypothetical protein] [Diuraphis noxia]	1..1593	2	1593	0.021737	4	4
Dn_1111_0.8	[Hypothetical protein] [Diuraphis noxia]	1..429	2	429	0.081287	4	4
Dn_1131_0.12	[Hypothetical protein] [Diuraphis noxia]	1..738	2	738	0.0472522	4	4
Dn_1174_0.1	[Hypothetical protein] [Diuraphis noxia]	1..384	2	384	0.0908128	3	4
Dn_12_12.7	[Hypothetical protein] [Diuraphis noxia]	1..255	2	255	0.135792	4	4
Dn_1232_0.5	[Hypothetical protein] [Diuraphis noxia]	1..402	2	402	0.0879657	4	4
Dn_1237_0.4	[Hypothetical protein] [Diuraphis noxia]	1..621	2	621	0.0565494	4	4
Dn_1262_0.5	[Hypothetical protein] [Diuraphis noxia]	1..1053	2	1053	0.0328842	4	4
Dn_140_4.3	[Hypothetical protein] [Diuraphis noxia]	1..408	2	408	0.0866721	3	4
Dn_1406_0.5	[Hypothetical protein] [Diuraphis noxia]	1..1215	2	1215	0.0284997	4	4
Dn_1545_0.0	[Hypothetical protein] [Diuraphis noxia]	1..1572	2	1572	0.0220274	4	4
Dn_158_0.6	[Hypothetical protein] [Diuraphis noxia]	1..426	2	426	0.0830099	1	4
Dn_18_10.7	[Hypothetical protein] [Diuraphis noxia]	1..399	2	399	0.0873988	4	4
Dn_19_10.1	[Hypothetical protein] [Diuraphis noxia]	1..471	2	471	0.0735182	4	4
Dn_235_1.11	[Hypothetical protein] [Diuraphis noxia]	1..450	2	450	0.0780381	1	4
Dn_259_0.9	[Hypothetical protein] [Diuraphis noxia]	1..306	2	306	0.113961	4	4
Dn_270_0.4	[Hypothetical protein] [Diuraphis noxia]	1..288	2	288	0.121935	3	4
Dn_286_2.5	[Hypothetical protein] [Diuraphis noxia]	1..246	2	246	0.141757	4	4
Dn_2968_0.0	[Hypothetical protein] [Diuraphis noxia]	1..93	2	93	0.377604	4	4
Dn_3853_0.0	[Hypothetical protein] [Diuraphis noxia]	1..234	2	234	0.147979	4	4
Dn_501_1.10	[Hypothetical protein] [Diuraphis noxia]	1..837	2	837	0.0413705	4	4
Dn_55_2.6	[Hypothetical protein] [Diuraphis noxia]	1..288	2	288	0.121935	4	4
Dn_567_0.22	[Hypothetical protein] [Diuraphis noxia]	1..990	2	990	0.0357194	2	4
Dn_567_0.25	[Hypothetical protein] [Diuraphis noxia]	1..279	2	279	0.126746	4	4
Dn_572_0.5	[Hypothetical protein] [Diuraphis noxia]	1..282	2	282	0.125398	4	4
Dn_573_0.9	[Hypothetical protein] [Diuraphis noxia]	1..546	2	546	0.0643171	4	4
Dn_712_0.1	[Hypothetical protein] [Diuraphis noxia]	1..378	2	378	0.0922543	4	4
Dn_75_2.6	[Hypothetical protein] [Diuraphis noxia]	1..261	2	261	0.13361	4	4
Dn_75_2.7	[Hypothetical protein] [Diuraphis noxia]	1..579	2	579	0.0610746	2	4
Dn_75_4.9	[Hypothetical protein] [Diuraphis noxia]	1..353	2	353	0.100176	4	4
Dn_767_0.20	[Hypothetical protein] [Diuraphis noxia]	1..279	2	279	0.124111	4	4
Dn_835_0.8	[Hypothetical protein] [Diuraphis noxia]	1..366	2	366	0.095279	2	4
Dn_969_0.1	[Hypothetical protein] [Diuraphis noxia]	1..1152	2	1152	0.0306964	4	4
Dn_993_0.10	[Hypothetical protein] [Diuraphis noxia]	1..543	1.5	543	0.0488428	3	3
Dn_97_4.4	[Hypothetical protein] [Diuraphis noxia]	1..300	1.5	300	0.0867719	3	3
Dn_95_0.0	[Hypothetical protein] [Diuraphis noxia]	1..222	1.5	222	0.118363	3	3
Dn_937_0.17	[Hypothetical protein] [Diuraphis noxia]	1..1269	1.5	1269	0.0205135	0	3
Dn_928_0.7	[Hypothetical protein] [Diuraphis noxia]	1..1878	1.5	1878	0.0139918	3	3
Dn_919_0.18	[Hypothetical protein] [Diuraphis noxia]	1..264	1.5	264	0.0995326	3	3
Dn_917_0.9	[Hypothetical protein] [Diuraphis noxia]	1..255	1.5	255	0.102085	3	3
Dn_913_0.7	[Hypothetical protein] [Diuraphis noxia]	1..1632	1.5	1632	0.0159507	3	3
Dn_880_0.0	[Hypothetical protein] [Diuraphis noxia]	1..414	1.5	414	0.0628782	3	3
Dn_871_0.5	[Hypothetical protein] [Diuraphis noxia]	1..684	1.5	684	0.0384161	3	3
Dn_871_0.13	[Hypothetical protein] [Diuraphis noxia]	1..762	1.5	762	0.0341622	3	3
Dn_87_1.5	[Hypothetical protein] [Diuraphis noxia]	1..297	1.5	297	0.0868233	3	3
Dn_85_6.2	[Hypothetical protein] [Diuraphis noxia]	1..450	1.5	450	0.0583925	3	3
Dn_84_4.5	[Hypothetical protein] [Diuraphis noxia]	1..300	1.5	300	0.0884055	3	3
Dn_833_0.23	[Hypothetical protein] [Diuraphis noxia]	1..891	1.5	891	0.0297662	3	3
Dn_82_5.1	[Hypothetical protein] [Diuraphis noxia]	1..336	1.5	336	0.0767456	3	3
Dn_818_0.7	[Hypothetical protein] [Diuraphis noxia]	1..1047	1.5	1047	0.024863	3	3
Dn_818_0.5	[Hypothetical protein] [Diuraphis noxia]	1..315	1.5	315	0.0834178	3	3
Dn_815_0.7	[Hypothetical protein] [Diuraphis noxia]	1..1305	1.5	1305	0.0197598	3	3
Dn_800_0.2	[Hypothetical protein] [Diuraphis noxia]	1..291	1.5	291	0.0894556	3	3
Dn_80_5.2	[Hypothetical protein] [Diuraphis noxia]	1..270	1.5	270	0.0964132	1	3
Dn_770_0.11	[Hypothetical protein] [Diuraphis noxia]	1..546	1.5	546	0.0472281	3	3
Dn_76_3.1	[Hypothetical protein] [Diuraphis noxia]	1..576	1.5	576	0.0460445	3	3
Dn_757_0.5	[Hypothetical protein] [Diuraphis noxia]	1..624	1.5	624	0.0417173	3	3
Dn_730_0.6	[Hypothetical protein] [Diuraphis noxia]	1..1476	1.5	1476	0.0176366	3	3
Dn_716_0.10	[Hypothetical protein] [Diuraphis noxia]	1..390	1.5	390	0.0680042	3	3
Dn_714_0.0	[Hypothetical protein] [Diuraphis noxia]	1..771	1.5	771	0.0340812	3	3
Dn_705_0.3	[Hypothetical protein] [Diuraphis noxia]	1..267	1.5	267	0.0965788	3	3
Dn_692_0.0	[Hypothetical protein] [Diuraphis noxia]	1..309	1.5	309	0.0850376	3	3
Dn_687_0.14	[Hypothetical protein] [Diuraphis noxia]	1..333	1.5	333	0.0781729	3	3
Dn_666_0.13	[Hypothetical protein] [Diuraphis noxia]	1..243	1.5	243	0.108134	3	3
Dn_657_0.16	[Hypothetical protein] [Diuraphis noxia]	1..459	1.5	459	0.0567137	3	3
Dn_650_0.12	[Hypothetical protein] [Diuraphis noxia]	1..456	1.5	456	0.0570868	3	3
Dn_65_5.1	[Hypothetical protein] [Diuraphis noxia]	1..324	1.5	324	0.0803443	3	3
Dn_622_0.8	[Hypothetical protein] [Diuraphis noxia]	1..324	1.5	324	0.0795881	3	3
Dn_61_5.2	[Hypothetical protein] [Diuraphis noxia]	1..468	1.5	468	0.0561466	3	3
Dn_605_0.2	[Hypothetical protein] [Diuraphis noxia]	1..555	1.5	555	0.0469037	3	3
Dn_602_0.7	[Hypothetical protein] [Diuraphis noxia]	1..606	1.5	606	0.0433607	3	3
Dn_602_0.6	[Hypothetical protein] [Diuraphis noxia]	1..738	1.5	738	0.0356052	3	3
Dn_573_0.5	[Hypothetical protein] [Diuraphis noxia]	1..426	1.5	426	0.0616822	3	3
Dn_56_3.11	[Hypothetical protein] [Diuraphis noxia]	1..279	1.5	279	0.0950597	3	3
Dn_56_2.0	[Hypothetical protein] [Diuraphis noxia]	1..348	1.5	348	0.0755075	3	3
Dn_5537_0.0	[Hypothetical protein] [Diuraphis noxia]	1..450	1.5	450	0.0573034	3	3
Dn_542_0.0	[Hypothetical protein] [Diuraphis noxia]	1..789	1.5	789	0.0329931	3	3
Dn_527_0.0	[Hypothetical protein] [Diuraphis noxia]	1..606	1.5	606	0.0433607	3	3
Dn_521_0.5	[Hypothetical protein] [Diuraphis noxia]	1..246	1.5	246	0.106815	3	3
Dn_51_4.5	[Hypothetical protein] [Diuraphis noxia]	1..351	1.5	351	0.0748621	3	3
Dn_509_1.3	[Hypothetical protein] [Diuraphis noxia]	1..1692	1.5	1692	0.0153851	3	3
Dn_5_12.3	[Hypothetical protein] [Diuraphis noxia]	1..255	1.5	255	0.102085	3	3
Dn_5_12.21	[Hypothetical protein] [Diuraphis noxia]	1..489	1.5	489	0.0532343	3	3
Dn_498_0.1	[Hypothetical protein] [Diuraphis noxia]	1..834	1.5	834	0.0312129	3	3
Dn_497_0.8	[Hypothetical protein] [Diuraphis noxia]	1..201	1.5	201	0.12951	3	3
Dn_49_2.1	[Hypothetical protein] [Diuraphis noxia]	1..276	1.5	276	0.0943173	3	3
Dn_480_0.3	[Hypothetical protein] [Diuraphis noxia]	1..366	1.5	366	0.071794	3	3
Dn_47_8.6	[Hypothetical protein] [Diuraphis noxia]	1..360	1.5	360	0.0716292	3	3
Dn_466_1.13	[Hypothetical protein] [Diuraphis noxia]	1..1137	1.5	1137	0.022895	3	3
Dn_461_1.1	[Hypothetical protein] [Diuraphis noxia]	1..744	1.5	744	0.035318	3	3
Dn_461_1.0	[Hypothetical protein] [Diuraphis noxia]	1..594	1.5	594	0.0438242	3	3
Dn_4594_0.0	[Hypothetical protein] [Diuraphis noxia]	1..171	1.5	171	0.153664	3	3
Dn_449_0.2	[Hypothetical protein] [Diuraphis noxia]	1..252	1.5	252	0.105245	3	3
Dn_433_1.5	[Hypothetical protein] [Diuraphis noxia]	1..203	1.5	203	0.129441	3	3
Dn_43_2.5	[Hypothetical protein] [Diuraphis noxia]	1..534	1.5	534	0.0487483	3	3
Dn_429_1.0	[Hypothetical protein] [Diuraphis noxia]	1..423	1.5	423	0.0609611	3	3
Dn_410_1.12	[Hypothetical protein] [Diuraphis noxia]	1..327	1.5	327	0.0788579	3	3
Dn_4036_0.0	[Hypothetical protein] [Diuraphis noxia]	1..483	1.5	483	0.0549102	3	3
Dn_4024_0.0	[Hypothetical protein] [Diuraphis noxia]	1..333	1.5	333	0.0781729	3	3
Dn_391_1.7	[Hypothetical protein] [Diuraphis noxia]	1..237	1.5	237	0.110872	3	3
Dn_391_0.3	[Hypothetical protein] [Diuraphis noxia]	1..654	1.5	654	0.0398036	3	3
Dn_380_2.0	[Hypothetical protein] [Diuraphis noxia]	1..468	1.5	468	0.055623	3	3
Dn_380_1.8	[Hypothetical protein] [Diuraphis noxia]	1..303	1.5	303	0.0867215	3	3
Dn_375_0.1	[Hypothetical protein] [Diuraphis noxia]	1..279	1.5	279	0.0941814	3	3
Dn_366_0.1	[Hypothetical protein] [Diuraphis noxia]	1..261	1.5	261	0.100677	3	3
Dn_359_1.3	[Hypothetical protein] [Diuraphis noxia]	1..369	1.5	369	0.0712103	3	3
Dn_3567_0.0	[Hypothetical protein] [Diuraphis noxia]	1..1104	1.5	1104	0.0238013	3	3
Dn_3421_0.1	[Hypothetical protein] [Diuraphis noxia]	1..939	1.5	939	0.0277227	3	3
Dn_338_0.9	[Hypothetical protein] [Diuraphis noxia]	1..762	1.5	762	0.0344837	3	3
Dn_333_2.6	[Hypothetical protein] [Diuraphis noxia]	1..435	1.5	435	0.0598427	3	3
Dn_333_2.2	[Hypothetical protein] [Diuraphis noxia]	1..279	1.5	279	0.0941814	3	3
Dn_330_2.5	[Hypothetical protein] [Diuraphis noxia]	1..459	1.5	459	0.0567137	3	3
Dn_33_6.1	[Hypothetical protein] [Diuraphis noxia]	1..219	1.5	219	0.121103	3	3
Dn_322_2.2	[Hypothetical protein] [Diuraphis noxia]	1..264	1.5	264	0.0986044	3	3
Dn_315_0.1	[Hypothetical protein] [Diuraphis noxia]	1..306	1.5	306	0.0866721	3	3
Dn_302_1.0	[Hypothetical protein] [Diuraphis noxia]	1..573	1.5	573	0.045858	3	3
Dn_301_1.9	[Hypothetical protein] [Diuraphis noxia]	1..438	1.5	438	0.0599923	3	3
Dn_30_3.3	[Hypothetical protein] [Diuraphis noxia]	1..546	1.5	546	0.0481257	3	3
Dn_3_2.14	[Hypothetical protein] [Diuraphis noxia]	1..600	1.5	600	0.0433859	3	3
Dn_3_15.14	[Hypothetical protein] [Diuraphis noxia]	1..465	1.5	465	0.0559819	3	3
Dn_264_2.1	[Hypothetical protein] [Diuraphis noxia]	1..318	1.5	318	0.0834014	3	3
Dn_258_3.1	[Hypothetical protein] [Diuraphis noxia]	1..348	1.5	348	0.0755075	3	3
Dn_2556_0.3	[Hypothetical protein] [Diuraphis noxia]	1..720	1.5	720	0.036155	3	3
Dn_252_1.3	[Hypothetical protein] [Diuraphis noxia]	1..825	1.5	825	0.0315534	3	3
Dn_250_3.3	[Hypothetical protein] [Diuraphis noxia]	1..450	1.5	450	0.0583925	3	3
Dn_2484_0.3	[Hypothetical protein] [Diuraphis noxia]	1..1080	1.5	1080	0.0238764	3	3
Dn_248_1.0	[Hypothetical protein] [Diuraphis noxia]	1..594	1.5	594	0.0442367	3	3
Dn_245_1.5	[Hypothetical protein] [Diuraphis noxia]	1..486	1.5	486	0.0530587	3	3
Dn_244_3.8	[Hypothetical protein] [Diuraphis noxia]	1..294	1.5	294	0.0893762	3	3
Dn_24_9.3	[Hypothetical protein] [Diuraphis noxia]	1..312	1.5	312	0.0850053	3	3
Dn_238_2.7	[Hypothetical protein] [Diuraphis noxia]	1..483	1.5	483	0.0549102	3	3
Dn_235_1.12	[Hypothetical protein] [Diuraphis noxia]	1..240	1.5	240	0.108465	3	3
Dn_225_3.7	[Hypothetical protein] [Diuraphis noxia]	1..321	1.5	321	0.082622	3	3
Dn_211_2.5	[Hypothetical protein] [Diuraphis noxia]	1..372	1.5	372	0.070636	3	3
Dn_202_3.3	[Hypothetical protein] [Diuraphis noxia]	1..312	1.5	312	0.0834345	3	3
Dn_202_0.3	[Hypothetical protein] [Diuraphis noxia]	1..462	1.5	462	0.0568758	3	3
Dn_202_0.1	[Hypothetical protein] [Diuraphis noxia]	1..285	1.5	285	0.0921986	3	3
Dn_2_5.2	[Hypothetical protein] [Diuraphis noxia]	1..327	1.5	327	0.0803566	3	3
Dn_193_2.1	[Hypothetical protein] [Diuraphis noxia]	1..282	1.5	282	0.0914416	3	3
Dn_190_4.3	[Hypothetical protein] [Diuraphis noxia]	1..417	1.5	417	0.0630135	3	3
Dn_188_4.1	[Hypothetical protein] [Diuraphis noxia]	1..606	1.5	606	0.0433607	3	3
Dn_1870_0.1	[Hypothetical protein] [Diuraphis noxia]	1..261	1.5	261	0.0997378	3	3
Dn_187_0.11	[Hypothetical protein] [Diuraphis noxia]	1..297	1.5	297	0.0876484	3	3
Dn_184_2.3	[Hypothetical protein] [Diuraphis noxia]	1..351	1.5	351	0.0748621	3	3
Dn_178_3.0	[Hypothetical protein] [Diuraphis noxia]	1..420	1.5	420	0.0625634	3	3
Dn_167_4.7	[Hypothetical protein] [Diuraphis noxia]	1..291	1.5	291	0.0894556	3	3
Dn_1654_0.0	[Hypothetical protein] [Diuraphis noxia]	1..516	1.5	516	0.0509237	3	3
Dn_1621_0.0	[Hypothetical protein] [Diuraphis noxia]	1..354	1.5	354	0.0742277	3	3
Dn_16_2.8	[Hypothetical protein] [Diuraphis noxia]	1..291	1.5	291	0.0911397	3	3
Dn_16_11.3	[Hypothetical protein] [Diuraphis noxia]	1..333	1.5	333	0.0789087	3	3
Dn_1508_0.0	[Hypothetical protein] [Diuraphis noxia]	1..465	1.5	465	0.0554549	3	3
Dn_1459_0.5	[Hypothetical protein] [Diuraphis noxia]	1..456	1.5	456	0.0576241	3	3
Dn_1424_0.1	[Hypothetical protein] [Diuraphis noxia]	1..342	1.5	342	0.0761157	3	3
Dn_1404_0.10	[Hypothetical protein] [Diuraphis noxia]	1..1170	1.5	1170	0.0222492	3	3
Dn_1403_0.3	[Hypothetical protein] [Diuraphis noxia]	1..321	1.5	321	0.0810952	3	3
Dn_140_5.0	[Hypothetical protein] [Diuraphis noxia]	1..774	1.5	774	0.0339491	3	3
Dn_140_0.6	[Hypothetical protein] [Diuraphis noxia]	1..585	1.5	585	0.0444984	3	3
Dn_140_0.4	[Hypothetical protein] [Diuraphis noxia]	1..252	1.5	252	0.104272	3	3
Dn_1393_0.1	[Hypothetical protein] [Diuraphis noxia]	1..852	1.5	852	0.0311287	3	3
Dn_1384_0.7	[Hypothetical protein] [Diuraphis noxia]	1..681	1.5	681	0.0382255	3	3
Dn_1384_0.4	[Hypothetical protein] [Diuraphis noxia]	1..414	1.5	414	0.0628782	3	3
Dn_138_2.4	[Hypothetical protein] [Diuraphis noxia]	1..468	1.5	468	0.0561466	3	3
Dn_1329_0.0	[Hypothetical protein] [Diuraphis noxia]	1..327	1.5	327	0.0803566	3	3
Dn_1279_0.4	[Hypothetical protein] [Diuraphis noxia]	1..477	1.5	477	0.0556009	3	3
Dn_1272_0.1	[Hypothetical protein] [Diuraphis noxia]	1..666	1.5	666	0.0390864	3	3
Dn_12_4.12	[Hypothetical protein] [Diuraphis noxia]	1..291	1.5	291	0.0894556	3	3
Dn_1190_0.1	[Hypothetical protein] [Diuraphis noxia]	1..297	1.5	297	0.0884734	3	3
Dn_119_0.1	[Hypothetical protein] [Diuraphis noxia]	1..444	1.5	444	0.0586297	3	3
Dn_1163_0.1	[Hypothetical protein] [Diuraphis noxia]	1..1023	1.5	1023	0.0254463	3	3
Dn_1145_0.0	[Hypothetical protein] [Diuraphis noxia]	1..285	1.5	285	0.0930584	3	3
Dn_1127_0.7	[Hypothetical protein] [Diuraphis noxia]	1..256	1.5	256	0.102643	3	3
Dn_1103_0.4	[Hypothetical protein] [Diuraphis noxia]	1..456	1.5	456	0.0570868	3	3
Dn_1095_0.0	[Hypothetical protein] [Diuraphis noxia]	1..393	1.5	393	0.0662381	3	3
Dn_109_5.6	[Hypothetical protein] [Diuraphis noxia]	1..291	1.5	291	0.0902976	3	3
Dn_109_4.5	[Hypothetical protein] [Diuraphis noxia]	1..894	1.5	894	0.0291181	3	3
Dn_1085_0.0	[Hypothetical protein] [Diuraphis noxia]	1..942	1.5	942	0.0276344	3	3
Dn_1071_0.0	[Hypothetical protein] [Diuraphis noxia]	1..639	1.5	639	0.0411215	3	3
Dn_105_3.11	[Hypothetical protein] [Diuraphis noxia]	1..234	1.5	234	0.112293	3	3
Dn_104_4.3	[Hypothetical protein] [Diuraphis noxia]	1..375	1.5	375	0.0687641	3	3
Dn_1023_0.10	[Hypothetical protein] [Diuraphis noxia]	1..264	1.5	264	0.0986044	3	3
Dn_1014_0.3	[Hypothetical protein] [Diuraphis noxia]	1..939	1.5	939	0.0279836	3	3
Dn_1_10.0	[Hypothetical protein] [Diuraphis noxia]	1..261	1.5	261	0.101616	3	3
Dn_0_2.12	[Hypothetical protein] [Diuraphis noxia]	1..279	1.5	279	0.0941814	3	3
Dn_1052_0.2	[Hypothetical protein] [Diuraphis noxia]	1..1206	1.5	1206	0.0217882	3	3
Dn_1069_0.4	[Hypothetical protein] [Diuraphis noxia]	1..1167	1.5	1167	0.0220964	3	3
Dn_110_5.7	[Hypothetical protein] [Diuraphis noxia]	1..465	1.5	465	0.0565088	0	3
Dn_1113_0.1	[Hypothetical protein] [Diuraphis noxia]	1..765	1.5	765	0.0337079	3	3
Dn_1172_0.0	[Hypothetical protein] [Diuraphis noxia]	1..987	1.5	987	0.0263744	3	3
Dn_1202_0.0	[Hypothetical protein] [Diuraphis noxia]	1..576	1.5	576	0.0456191	1	3
Dn_139_4.0	[Hypothetical protein] [Diuraphis noxia]	1..492	1.5	492	0.0539058	3	3
Dn_1540_0.0	[Hypothetical protein] [Diuraphis noxia]	1..558	1.5	558	0.0466516	3	3
Dn_177_0.3	[Hypothetical protein] [Diuraphis noxia]	1..234	1.5	234	0.111246	3	3
Dn_190_1.8	[Hypothetical protein] [Diuraphis noxia]	1..362	1.5	362	0.0719104	3	3
Dn_190_2.5	[Hypothetical protein] [Diuraphis noxia]	1..477	1.5	477	0.0550872	3	3
Dn_197_4.12	[Hypothetical protein] [Diuraphis noxia]	1..438	1.5	438	0.0594328	3	3
Dn_2_17.2	[Hypothetical protein] [Diuraphis noxia]	1..474	1.5	474	0.054402	3	3
Dn_20_5.4	[Hypothetical protein] [Diuraphis noxia]	1..300	1.5	300	0.0867719	3	3
Dn_229_0.2	[Hypothetical protein] [Diuraphis noxia]	1..300	1.5	300	0.0875887	3	3
Dn_245_1.7	[Hypothetical protein] [Diuraphis noxia]	1..306	1.5	306	0.0858713	3	3
Dn_2690_0.0	[Hypothetical protein] [Diuraphis noxia]	1..342	1.5	342	0.0761157	3	3
Dn_27_3.4	[Hypothetical protein] [Diuraphis noxia]	1..555	1.5	555	0.0473452	3	3
Dn_3143_0.0	[Hypothetical protein] [Diuraphis noxia]	1..225	1.5	225	0.116785	3	3
Dn_34_8.6	[Hypothetical protein] [Diuraphis noxia]	1..345	1.5	345	0.0747436	3	3
Dn_42_0.1	[Hypothetical protein] [Diuraphis noxia]	1..390	1.5	390	0.0673759	3	3
Dn_53_5.3	[Hypothetical protein] [Diuraphis noxia]	1..360	1.5	360	0.0716292	3	3
Dn_566_0.0	[Hypothetical protein] [Diuraphis noxia]	1..795	1.5	795	0.0330523	3	3
Dn_595_0.3	[Hypothetical protein] [Diuraphis noxia]	1..453	1.5	453	0.0585467	3	3
Dn_622_0.13	[Hypothetical protein] [Diuraphis noxia]	1..822	1.5	822	0.0319667	3	3
Dn_630_0.6	[Hypothetical protein] [Diuraphis noxia]	1..573	1.5	573	0.0462856	3	3
Dn_650_0.3	[Hypothetical protein] [Diuraphis noxia]	1..288	1.5	288	0.0912382	0	3
Dn_672_0.16	[Hypothetical protein] [Diuraphis noxia]	1..276	1.5	276	0.0943173	3	3
Dn_69_4.0	[Hypothetical protein] [Diuraphis noxia]	1..960	1.5	960	0.026861	3	3
Dn_767_0.9	[Hypothetical protein] [Diuraphis noxia]	1..741	1.5	741	0.035461	3	3
Dn_83_2.2	[Hypothetical protein] [Diuraphis noxia]	1..261	1.5	261	0.100677	3	3
Dn_906_0.6	[Hypothetical protein] [Diuraphis noxia]	1..258	1.5	258	0.102797	3	3
Dn_97_2.19	[Hypothetical protein] [Diuraphis noxia]	1..378	1.5	378	0.0688666	3	3
Dn_993_0.5	[Hypothetical protein] [Diuraphis noxia]	1..501	1.5	501	0.0514701	3	3
Dn_98_6.3	[Hypothetical protein] [Diuraphis noxia]	1..270	1	270	0.0636704	2	2
Dn_979_0.10	[Hypothetical protein] [Diuraphis noxia]	1..321	1	321	0.0543179	2	2
Dn_974_0.6	[Hypothetical protein] [Diuraphis noxia]	1..894	1	894	0.0192293	2	2
Dn_97_4.3	[Hypothetical protein] [Diuraphis noxia]	1..294	1	294	0.0584729	2	2
Dn_97_0.0	[Hypothetical protein] [Diuraphis noxia]	1..576	1	576	0.0302709	2	2
Dn_968_0.8	[Hypothetical protein] [Diuraphis noxia]	1..426	1	426	0.0415049	2	2
Dn_96_6.3	[Hypothetical protein] [Diuraphis noxia]	1..297	1	297	0.0595323	2	2
Dn_954_0.4	[Hypothetical protein] [Diuraphis noxia]	1..351	1	351	0.0496754	2	2
Dn_933_0.11	[Hypothetical protein] [Diuraphis noxia]	1..336	1	336	0.0511637	2	2
Dn_90_5.4	[Hypothetical protein] [Diuraphis noxia]	1..306	1	306	0.0569806	2	2
Dn_896_0.3	[Hypothetical protein] [Diuraphis noxia]	1..471	1	471	0.0370192	2	2
Dn_89_3.0	[Hypothetical protein] [Diuraphis noxia]	1..777	1	777	0.0224402	2	2
Dn_88_6.5	[Hypothetical protein] [Diuraphis noxia]	1..264	1	264	0.0669739	2	2
Dn_88_0.2	[Hypothetical protein] [Diuraphis noxia]	1..456	1	456	0.038237	2	2
Dn_868_0.2	[Hypothetical protein] [Diuraphis noxia]	1..747	1	747	0.0233414	2	2
Dn_85_6.1	[Hypothetical protein] [Diuraphis noxia]	1..1068	1	1068	0.0163259	2	2
Dn_847_0.14	[Hypothetical protein] [Diuraphis noxia]	1..873	1	873	0.0199726	2	2
Dn_83_6.2	[Hypothetical protein] [Diuraphis noxia]	1..420	1	420	0.0415144	2	2
Dn_817_0.7	[Hypothetical protein] [Diuraphis noxia]	1..399	1	399	0.0436994	2	2
Dn_81_6.3	[Hypothetical protein] [Diuraphis noxia]	1..234	1	234	0.0755603	2	2
Dn_8_2.7	[Hypothetical protein] [Diuraphis noxia]	1..335	1	335	0.0520479	0	2
Dn_788_0.3	[Hypothetical protein] [Diuraphis noxia]	1..255	1	255	0.0683767	2	2
Dn_78_4.3	[Hypothetical protein] [Diuraphis noxia]	1..405	1	405	0.043052	2	2
Dn_765_0.4	[Hypothetical protein] [Diuraphis noxia]	1..306	1	306	0.0577814	2	2
Dn_763_0.5	[Hypothetical protein] [Diuraphis noxia]	1..540	1	540	0.032289	2	2
Dn_76_6.15	[Hypothetical protein] [Diuraphis noxia]	1..246	1	246	0.0718744	2	2
Dn_76_5.9	[Hypothetical protein] [Diuraphis noxia]	1..843	1	843	0.0206833	2	2
Dn_76_5.1	[Hypothetical protein] [Diuraphis noxia]	1..1068	1	1068	0.0160965	2	2
Dn_756_0.8	[Hypothetical protein] [Diuraphis noxia]	1..1080	1	1080	0.0161445	2	2
Dn_721_0.0	[Hypothetical protein] [Diuraphis noxia]	1..762	1	762	0.0232035	2	2
Dn_709_0.0	[Hypothetical protein] [Diuraphis noxia]	1..270	1	270	0.0654856	2	2
Dn_682_0.5	[Hypothetical protein] [Diuraphis noxia]	1..249	1	249	0.0700243	2	2
Dn_681_0.6	[Hypothetical protein] [Diuraphis noxia]	1..594	1	594	0.0293536	2	2
Dn_67_7.3	[Hypothetical protein] [Diuraphis noxia]	1..1266	1	1266	0.0139661	2	2
Dn_66_0.5	[Hypothetical protein] [Diuraphis noxia]	1..426	1	426	0.0415049	2	2
Dn_640_0.19	[Hypothetical protein] [Diuraphis noxia]	1..336	1	336	0.0526223	2	2
Dn_64_4.7	[Hypothetical protein] [Diuraphis noxia]	1..427	1	427	0.0408339	2	2
Dn_633_0.0	[Hypothetical protein] [Diuraphis noxia]	1..222	1	222	0.0785408	2	2
Dn_632_0.17	[Hypothetical protein] [Diuraphis noxia]	1..1122	1	1122	0.0155402	2	2
Dn_61_7.0	[Hypothetical protein] [Diuraphis noxia]	1..531	1	531	0.0328363	2	2
Dn_606_0.5	[Hypothetical protein] [Diuraphis noxia]	1..321	1	321	0.0550813	2	2
Dn_596_0.0	[Hypothetical protein] [Diuraphis noxia]	1..384	1	384	0.0454064	2	2
Dn_591_0.2	[Hypothetical protein] [Diuraphis noxia]	1..423	1	423	0.04122	2	2
Dn_560_1.1	[Hypothetical protein] [Diuraphis noxia]	1..969	1	969	0.0182467	2	2
Dn_558_1.8	[Hypothetical protein] [Diuraphis noxia]	1..1455	1	1455	0.0119835	2	2
Dn_558_1.5	[Hypothetical protein] [Diuraphis noxia]	1..360	1	360	0.0477528	2	2
Dn_5501_0.0	[Hypothetical protein] [Diuraphis noxia]	1..753	1	753	0.0234809	2	2
Dn_55_5.8	[Hypothetical protein] [Diuraphis noxia]	1..408	1	408	0.0427354	2	2
Dn_531_1.1	[Hypothetical protein] [Diuraphis noxia]	1..240	1	240	0.0726502	2	2
Dn_509_1.19	[Hypothetical protein] [Diuraphis noxia]	1..783	1	783	0.0222683	2	2
Dn_509_0.1	[Hypothetical protein] [Diuraphis noxia]	1..474	1	474	0.0367849	2	2
Dn_507_0.6	[Hypothetical protein] [Diuraphis noxia]	1..381	1	381	0.0457639	2	2
Dn_506_1.4	[Hypothetical protein] [Diuraphis noxia]	1..765	1	765	0.0227922	2	2
Dn_501_0.3	[Hypothetical protein] [Diuraphis noxia]	1..741	1	741	0.0238611	2	2
Dn_501_0.0	[Hypothetical protein] [Diuraphis noxia]	1..660	1	660	0.0267895	2	2
Dn_4970_0.0	[Hypothetical protein] [Diuraphis noxia]	1..156	1	156	0.11334	2	2
Dn_497_0.11	[Hypothetical protein] [Diuraphis noxia]	1..657	1	657	0.0265389	2	2
Dn_4854_0.0	[Hypothetical protein] [Diuraphis noxia]	1..261	1	261	0.0668048	2	2
Dn_482_1.10	[Hypothetical protein] [Diuraphis noxia]	1..576	1	576	0.0306964	2	2
Dn_4803_0.0	[Hypothetical protein] [Diuraphis noxia]	1..576	1	576	0.0302709	2	2
Dn_4742_0.0	[Hypothetical protein] [Diuraphis noxia]	1..282	1	282	0.06183	2	2
Dn_471_1.0	[Hypothetical protein] [Diuraphis noxia]	1..900	1	900	0.0193734	1	2
Dn_4707_0.0	[Hypothetical protein] [Diuraphis noxia]	1..771	1	771	0.0229327	2	2
Dn_4691_0.1	[Hypothetical protein] [Diuraphis noxia]	1..294	1	294	0.0584729	2	2
Dn_467_1.3	[Hypothetical protein] [Diuraphis noxia]	1..897	1	897	0.0197114	2	2
Dn_466_1.15	[Hypothetical protein] [Diuraphis noxia]	1..2055	1	2055	0.0084847	1	2
Dn_465_1.6	[Hypothetical protein] [Diuraphis noxia]	1..354	1	354	0.0499466	2	2
Dn_4477_0.0	[Hypothetical protein] [Diuraphis noxia]	1..582	1	582	0.0299589	2	2
Dn_446_1.0	[Hypothetical protein] [Diuraphis noxia]	1..381	1	381	0.0457639	2	2
Dn_4457_0.0	[Hypothetical protein] [Diuraphis noxia]	1..236	1	236	0.0749199	2	2
Dn_445_0.3	[Hypothetical protein] [Diuraphis noxia]	1..324	1	324	0.053815	2	2
Dn_444_1.9	[Hypothetical protein] [Diuraphis noxia]	1..213	1	213	0.0818594	2	2
Dn_444_0.0	[Hypothetical protein] [Diuraphis noxia]	1..261	1	261	0.0677437	2	2
Dn_426_1.3	[Hypothetical protein] [Diuraphis noxia]	1..384	1	384	0.0460445	2	2
Dn_4257_0.1	[Hypothetical protein] [Diuraphis noxia]	1..804	1	804	0.0219914	2	2
Dn_420_0.3	[Hypothetical protein] [Diuraphis noxia]	1..609	1	609	0.029033	2	2
Dn_417_1.26	[Hypothetical protein] [Diuraphis noxia]	1..308	1	308	0.0574062	2	2
Dn_415_1.8	[Hypothetical protein] [Diuraphis noxia]	1..405	1	405	0.043657	2	2
Dn_4085_0.0	[Hypothetical protein] [Diuraphis noxia]	1..546	1	546	0.032383	2	2
Dn_4041_0.1	[Hypothetical protein] [Diuraphis noxia]	1..204	1	204	0.0866721	2	2
Dn_402_1.13	[Hypothetical protein] [Diuraphis noxia]	1..918	1	918	0.0189935	2	2
Dn_40_4.0	[Hypothetical protein] [Diuraphis noxia]	1..282	1	282	0.06183	2	2
Dn_399_0.4	[Hypothetical protein] [Diuraphis noxia]	1..321	1	321	0.0543179	2	2
Dn_3957_0.0	[Hypothetical protein] [Diuraphis noxia]	1..300	1	300	0.0573034	2	2
Dn_3936_0.0	[Hypothetical protein] [Diuraphis noxia]	1..1269	1	1269	0.01374	2	2
Dn_3901_0.1	[Hypothetical protein] [Diuraphis noxia]	1..654	1	654	0.026286	2	2
Dn_39_7.11	[Hypothetical protein] [Diuraphis noxia]	1..243	1	243	0.0717533	2	2
Dn_381_1.3	[Hypothetical protein] [Diuraphis noxia]	1..414	1	414	0.0421161	2	2
Dn_376_1.1	[Hypothetical protein] [Diuraphis noxia]	1..240	1	240	0.0726502	2	2
Dn_37_6.1	[Hypothetical protein] [Diuraphis noxia]	1..1137	1	1137	0.0153351	2	2
Dn_3675_0.1	[Hypothetical protein] [Diuraphis noxia]	1..369	1	369	0.0472522	2	2
Dn_364_0.0	[Hypothetical protein] [Diuraphis noxia]	1..288	1	288	0.0605419	2	2
Dn_360_2.0	[Hypothetical protein] [Diuraphis noxia]	1..1008	1	1008	0.0172977	2	2
Dn_355_2.1	[Hypothetical protein] [Diuraphis noxia]	1..501	1	501	0.0343134	2	2
Dn_353_2.3	[Hypothetical protein] [Diuraphis noxia]	1..393	1	393	0.0449901	2	2
Dn_3507_0.0	[Hypothetical protein] [Diuraphis noxia]	1..243	1	243	0.0717533	2	2
Dn_350_1.1	[Hypothetical protein] [Diuraphis noxia]	1..372	1	372	0.0468711	2	2
Dn_35_7.4	[Hypothetical protein] [Diuraphis noxia]	1..327	1	327	0.0525719	2	2
Dn_35_2.3	[Hypothetical protein] [Diuraphis noxia]	1..321	1	321	0.0543179	2	2
Dn_349_0.1	[Hypothetical protein] [Diuraphis noxia]	1..477	1	477	0.0365536	2	2
Dn_341_2.8	[Hypothetical protein] [Diuraphis noxia]	1..411	1	411	0.0430197	2	2
Dn_3361_0.1	[Hypothetical protein] [Diuraphis noxia]	1..270	1	270	0.0654856	0	2
Dn_335_1.3	[Hypothetical protein] [Diuraphis noxia]	1..339	1	339	0.0514338	2	2
Dn_333_2.8	[Hypothetical protein] [Diuraphis noxia]	1..810	1	810	0.021526	2	2
Dn_327_1.1	[Hypothetical protein] [Diuraphis noxia]	1..792	1	792	0.0223246	2	2
Dn_325_1.2	[Hypothetical protein] [Diuraphis noxia]	1..417	1	417	0.0418131	2	2
Dn_315_2.6	[Hypothetical protein] [Diuraphis noxia]	1..243	1	243	0.0727617	2	2
Dn_312_2.3	[Hypothetical protein] [Diuraphis noxia]	1..309	1	309	0.0556344	2	2
Dn_3_16.17	[Hypothetical protein] [Diuraphis noxia]	1..255	1	255	0.0674158	2	2
Dn_3_10.5	[Hypothetical protein] [Diuraphis noxia]	1..306	1	306	0.0569806	2	2
Dn_299_2.31	[Hypothetical protein] [Diuraphis noxia]	1..804	1	804	0.0213819	2	2
Dn_296_1.2	[Hypothetical protein] [Diuraphis noxia]	1..276	1	276	0.0631741	2	2
Dn_29_4.6	[Hypothetical protein] [Diuraphis noxia]	1..327	1	327	0.0525719	2	2
Dn_2880_0.0	[Hypothetical protein] [Diuraphis noxia]	1..1128	1	1128	0.0156747	2	2
Dn_279_1.10	[Hypothetical protein] [Diuraphis noxia]	1..444	1	444	0.0398223	2	2
Dn_2761_0.1	[Hypothetical protein] [Diuraphis noxia]	1..231	1	231	0.07442	2	2
Dn_270_0.0	[Hypothetical protein] [Diuraphis noxia]	1..285	1	285	0.0603194	2	2
Dn_269_3.9	[Hypothetical protein] [Diuraphis noxia]	1..1038	1	1038	0.0167977	2	2
Dn_269_3.8	[Hypothetical protein] [Diuraphis noxia]	1..783	1	783	0.0222683	2	2
Dn_269_1.4	[Hypothetical protein] [Diuraphis noxia]	1..297	1	297	0.0578822	2	2
Dn_2643_0.0	[Hypothetical protein] [Diuraphis noxia]	1..336	1	336	0.051893	2	2
Dn_2608_0.1	[Hypothetical protein] [Diuraphis noxia]	1..435	1	435	0.0406462	2	2
Dn_26_7.13	[Hypothetical protein] [Diuraphis noxia]	1..291	1	291	0.0607598	2	2
Dn_257_0.2	[Hypothetical protein] [Diuraphis noxia]	1..366	1	366	0.048309	2	2
Dn_255_1.3	[Hypothetical protein] [Diuraphis noxia]	1..585	1	585	0.0302241	2	2
Dn_255_0.0	[Hypothetical protein] [Diuraphis noxia]	1..366	1	366	0.04697	2	2
Dn_251_1.2	[Hypothetical protein] [Diuraphis noxia]	1..303	1	303	0.0575448	2	2
Dn_25_5.0	[Hypothetical protein] [Diuraphis noxia]	1..285	1	285	0.0611792	2	2
Dn_249_2.1	[Hypothetical protein] [Diuraphis noxia]	1..615	1	615	0.0287498	2	2
Dn_2456_0.0	[Hypothetical protein] [Diuraphis noxia]	1..690	1	690	0.0256248	2	2
Dn_2439_0.0	[Hypothetical protein] [Diuraphis noxia]	1..534	1	534	0.0331107	2	2
Dn_2427_0.0	[Hypothetical protein] [Diuraphis noxia]	1..894	1	894	0.0195034	2	2
Dn_241_2.11	[Hypothetical protein] [Diuraphis noxia]	1..366	1	366	0.048309	2	2
Dn_240_0.4	[Hypothetical protein] [Diuraphis noxia]	1..411	1	411	0.0424235	2	2
[truncated: 2,869 more rows]
