# Supplementary material for: The genome of Diuraphis noxia, a global aphid pest of small grains
Source: BMC Genomics. 2015 Jun 5;16:429. doi: 10.1186/s12864-015-1525-1 (PMC4561433; doi:10.1186/s12864-015-1525-1)
Supplement: Additional file 6: Table S5. — Predicted D. Noxia genes with orthologous matches. The orthology classifications, top orthologous matches, and number of genes per ortholog group are included. [file 12864_2015_1525_MOESM6_ESM.xlsx]

## Sheet: Sheet1
Supplementary Table 5. Orthology Analysis of Predicted D. Noxia genes.
D. noxia gene	Ortholog Group	Top Ortholog	E-value mantissa	E-value exponent	% Identity to Top Hit	% Match to Top Hit			Ortholog Group	D. noxia genes per group
Dn_0_0.0	OG5_130932	apis|XP_001945224	1	-60	100	93			NO_GROUP	797
Dn_0_0.1	OG5_127782	apis|XP_001948962	0	-181	99	100			OG5_127018	138
Dn_0_0.2	OG5_127268	apis|XP_001949050	1	-104	97	100			OG5_127753	136
Dn_0_0.4	OG5_130932	apis|XP_001945224	3	-89	91	100			OG5_126627	115
Dn_0_1.0	OG5_136879	apis|XP_001946866	1	-64	95	63			OG5_138727	114
Dn_0_1.1	OG5_130671	apis|XP_001947686	0	-181	83	94			OG5_126567	96
Dn_0_1.2	OG5_133073	apis|XP_001946747	0	-181	90	100			OG5_126614	91
Dn_0_1.3	OG5_127740	apis|XP_001949646	1	-179	96	100			OG5_131025	76
Dn_0_1.4	NO_GROUP	apis|XP_001947401	0	-181	92	98			OG5_133792	65
Dn_0_10.0	OG5_129558	apis|XP_001950308	0	-181	99	74			OG5_128653	61
Dn_0_10.1	OG5_129558	apis|XP_001950308	3	-32	100	78			OG5_186328	58
Dn_0_10.2	OG5_128166	amel|XP_624195	0	-181	67	100			OG5_136036	57
Dn_0_10.3	OG5_127938	apis|XP_001950306	0	-181	95	100			OG5_164157	57
Dn_0_11.1	OG5_169655	apis|XP_001950492	0	-181	90	100			OG5_134803	49
Dn_0_11.10	OG5_128261	apis|XP_001950368	0	-181	87	95			OG5_142915	49
Dn_0_11.17	OG5_132535	apis|XP_001952187	1	-49	92	82			OG5_126871	46
Dn_0_11.18	OG5_128503	apis|XP_001945167	1	-119	90	100			OG5_134014	43
Dn_0_11.2	OG5_130848	apis|XP_001947593	1	-120	93	94			OG5_177103	43
Dn_0_11.6	OG5_129632	apis|XP_001950565	5	-91	77	93			OG5_134349	40
Dn_0_11.7	OG5_126799	agam|AGAP006997-PA	9	-87	29	95			OG5_126558	39
Dn_0_11.8	OG5_128034	apis|XP_001946377	0	-181	95	100			OG5_133143	38
Dn_0_12.1	OG5_126957	apis|XP_001949629	2	-51	99	61			OG5_126667	37
Dn_0_12.11	OG5_152226	apis|XP_001942597	1	-158	85	96			OG5_141089	35
Dn_0_12.6	OG5_127403	apis|XP_001950047	1	-104	97	100			OG5_139051	34
Dn_0_12.7	OG5_126613	apis|XP_001949463	2	-41	68	90			OG5_133059	30
Dn_0_12.8	OG5_127486	apis|XP_001947544	0	-181	97	100			OG5_135454	30
Dn_0_12.9	OG5_130914	apis|XP_001949763	1	-177	95	99			OG5_174587	30
Dn_0_15.0	OG5_129900	apis|XP_001947263	8	-45	92	76			OG5_126554	29
Dn_0_15.1	OG5_130091	apis|XP_001949993	1	-102	100	99			OG5_126699	29
Dn_0_15.3	OG5_155110	apis|XP_001947173	0	-181	97	100			OG5_127217	29
Dn_0_15.4	OG5_137326	apis|XP_001949390	0	-181	98	94			OG5_169985	25
Dn_0_15.8	OG5_211458	apis|XP_001949676	2	-25	81	86			OG5_193411	25
Dn_0_15.9	OG5_130685	apis|XP_001947221	0	-181	72	91			OG5_129053	24
Dn_0_16.1	OG5_128210	apis|XP_001947055	0	-181	91	99			OG5_126561	23
Dn_0_16.4	OG5_127387	apis|XP_001949170	1	-141	99	98			OG5_126695	23
Dn_0_17.3	OG5_168399	apis|XP_001945901	5	-64	100	100			OG5_159943	23
Dn_0_17.4	OG5_129396	apis|XP_001945516	2	-80	93	93			OG5_132259	22
Dn_0_17.5	OG5_169154	apis|XP_001946165	7	-56	95	100			OG5_126905	21
Dn_0_18.3	OG5_134184	phum|PHUM490910	8	-47	46	63			OG5_132318	21
Dn_0_18.4	OG5_134184	apis|XP_001946638	2	-74	89	74			OG5_133608	21
Dn_0_18.5	OG5_211312	apis|XP_001946507	0	-181	79	97			OG5_152937	21
Dn_0_19.10	OG5_129870	apis|XP_001949735	7	-80	92	82			OG5_129052	20
Dn_0_19.11	OG5_126621	apis|XP_001949012	1	-158	94	100			OG5_152308	20
Dn_0_19.12	OG5_126621	apis|XP_001948920	1	-160	94	99			OG5_174873	20
Dn_0_19.14	OG5_126786	apis|XP_001946781	1	-142	96	100			OG5_211281	20
Dn_0_19.16	OG5_164052	apis|XP_001944515	0	-181	87	99			OG5_126933	19
Dn_0_19.17	OG5_164052	apis|XP_001946364	0	-181	82	97			OG5_135163	19
Dn_0_19.18	OG5_126830	apis|XP_001946472	1	-172	92	96			OG5_141239	19
Dn_0_19.19	OG5_129724	apis|XP_001950195	0	-181	99	100			OG5_155401	19
Dn_0_19.3	OG5_164052	apis|XP_001946724	6	-72	93	53			OG5_189339	18
Dn_0_19.7	OG5_135958	apis|XP_001950263	1	-112	92	91			OG5_126619	17
Dn_0_19.8	OG5_164178	bmor|BGIBMGA002136	2	-40	38	56			OG5_126633	17
Dn_0_19.9	OG5_129230	apis|XP_001946151	1	-153	97	98			OG5_140332	17
Dn_0_2.10	OG5_132264	apis|XP_001944153	1	-147	98	100			OG5_164165	17
Dn_0_2.11	OG5_127146	amel|XP_623444	1	-122	72	88			OG5_189413	17
Dn_0_2.15	OG5_132844	apis|XP_001946405	9	-71	85	100			OG5_128506	16
Dn_0_2.16	OG5_146256	apis|XP_001945859	1	-163	78	100			OG5_136610	16
Dn_0_2.3	OG5_128086	apis|XP_001946896	0	-181	92	100			OG5_149503	16
Dn_0_2.4	OG5_126653	apis|XP_001944207	0	-181	88	100			OG5_153124	16
Dn_0_2.5	OG5_126653	apis|XP_001946449	0	-181	93	100			OG5_132110	15
Dn_0_2.7	OG5_134158	apis|XP_001947299	1	-130	94	100			OG5_185919	15
Dn_0_4.0	NO_GROUP	apis|XP_001949906	1	-119	74	90			OG5_215772	15
Dn_0_4.1	OG5_132379	apis|XP_001950670	5	-57	96	100			OG5_126539	14
Dn_0_4.2	OG5_137434	apis|XP_001947611	7	-28	79	94			OG5_127232	13
Dn_0_4.4	NO_GROUP	apis|XP_001949906	1	-27	78	85			OG5_130941	13
Dn_0_5.2	OG5_128415	apis|XP_001942552	0	-181	49	100			OG5_130974	13
Dn_0_5.3	OG5_152148	aaeg|AAEL002305-PA	7	-11	40	50			OG5_136753	13
Dn_0_6.1	OG5_131534	cint|ENSCINP00000008767	7	-40	24	83			OG5_144732	13
Dn_0_6.2	OG5_128160	apis|XP_001943324	1	-22	100	65			OG5_153127	13
Dn_0_6.4	OG5_128160	apis|XP_001943436	2	-49	99	98			OG5_156233	13
Dn_0_6.5	OG5_127217	dmel|FBpp0084751	1	-17	26	52			OG5_159925	13
Dn_0_6.7	OG5_128160	apis|XP_001943436	1	-105	97	95			OG5_169942	13
Dn_0_8.0	OG5_138709	ggal|ENSGALP00000017534	5	-12	48	58			OG5_182898	13
Dn_0_8.1	OG5_163060	apis|XP_001952692	0	-181	88	98			OG5_127504	12
Dn_0_8.3	OG5_133296	apis|XP_001950724	1	-123	81	100			OG5_128205	12
Dn_0_8.4	OG5_133296	apis|XP_001950724	3	-65	52	90			OG5_128719	12
Dn_0_8.7	OG5_133296	apis|XP_001952685	1	-35	64	100			OG5_130584	12
Dn_0_9.4	OG5_133296	apis|XP_001950683	1	-135	90	100			OG5_132216	12
Dn_0_9.5	OG5_133296	apis|XP_001950706	1	-136	94	100			OG5_147080	12
Dn_0_9.6	OG5_126658	apis|XP_001950661	0	-181	93	100			OG5_149326	12
Dn_0_9.7	OG5_129701	apis|XP_001952675	1	-165	97	100			OG5_152132	12
Dn_0_9.8	OG5_131614	apis|XP_001952671	0	-181	82	99			OG5_152433	12
Dn_1_10.2	OG5_126614	apis|XP_001945840	5	-23	47	56			OG5_189387	12
Dn_1_10.3	OG5_129640	dmel|FBpp0086837	5	-8	38	60			OG5_206435	12
Dn_1_12.0	NO_GROUP	isca|EEC09644	6	-23	50	90			OG5_226628	12
Dn_1_13.1	OG5_128592	isca|EEC17372	2	-9	39	55			OG5_126585	11
Dn_1_13.2	OG5_128592	amel|XP_001121081	3	-7	41	80			OG5_126713	11
Dn_1_14.0	OG5_128592	cpip|CPIJ007041	1	-102	27	92			OG5_126716	11
Dn_1_14.3	OG5_127011	apis|XP_001950238	0	-181	97	100			OG5_126976	11
Dn_1_14.4	OG5_169984	apis|XP_001949813	2	-74	62	95			OG5_127034	11
Dn_1_15.0	OG5_134110	apis|XP_001942969	0	-181	89	95			OG5_128203	11
Dn_1_15.1	OG5_158415	apis|XP_001943816	1	-169	95	100			OG5_129404	11
Dn_1_16.4	OG5_132137	amel|XP_395749	0	-181	63	100			OG5_137336	11
Dn_1_16.5	NO_GROUP	apis|XP_001949246	3	-11	50	72			OG5_142379	11
Dn_1_17.2	OG5_141594	apis|XP_001945349	0	-181	92	100			OG5_143006	11
Dn_1_17.3	OG5_135536	apis|XP_001945295	1	-130	97	99			OG5_152970	11
Dn_1_19.1	OG5_131072	apis|XP_001945091	0	-181	88	95			OG5_159098	11
Dn_1_19.6	OG5_127730	apis|XP_001948721	6	-97	96	79			OG5_163760	11
Dn_1_19.7	OG5_133397	apis|XP_001945410	1	-112	86	96			OG5_163807	11
Dn_1_2.4	OG5_129154	apis|XP_001950954	6	-46	83	100			OG5_126588	10
Dn_1_2.6	OG5_129024	apis|XP_001942601	0	-181	86	95			OG5_127267	10
Dn_1_20.0	OG5_129692	apis|XP_001942639	0	-181	95	100			OG5_128592	10
Dn_1_20.2	OG5_168286	apis|XP_001948936	1	-117	88	99			OG5_137272	10
Dn_1_20.4	OG5_127018	apis|XP_001942996	1	-27	68	62			OG5_145200	10
Dn_1_20.8	OG5_129029	bmor|BGIBMGA001233	4	-79	51	94			OG5_149499	10
Dn_1_3.0	OG5_152147	apis|XP_001947279	2	-12	51	79			OG5_149554	10
Dn_1_3.1	OG5_158449	phum|PHUM238090	1	-129	32	71			OG5_150058	10
Dn_1_3.9	OG5_155391	apis|XP_001952621	0	-181	86	92			OG5_153118	10
Dn_1_5.3	OG5_138026	apis|XP_001952599	6	-79	91	52			OG5_175466	10
Dn_1_5.4	OG5_126663	agam|AGAP007505-PA	2	-96	43	90			OG5_126574	9
Dn_1_5.5	OG5_134472	apis|XP_001952577	0	-181	87	100			OG5_126609	9
Dn_1_5.7	OG5_131593	apis|XP_001952607	0	-181	85	94			OG5_126650	9
Dn_1_6.0	OG5_128655	apis|XP_001944318	0	-181	88	100			OG5_126861	9
Dn_1_6.1	OG5_129970	mdom|ENSMODP00000022161	9	-12	28	94			OG5_128523	9
Dn_1_6.4	OG5_126567	apis|XP_001952402	2	-20	40	70			OG5_129445	9
Dn_1_6.5	OG5_131242	apis|XP_001947787	2	-32	97	61			OG5_131909	9
Dn_1_6.6	OG5_127048	apis|XP_001952566	1	-123	94	94			OG5_146805	9
Dn_1_7.0	OG5_131242	apis|XP_001947787	4	-63	97	73			OG5_152068	9
Dn_1_7.1	OG5_131242	apis|XP_001947787	2	-77	94	95			OG5_155132	9
Dn_1_8.0	OG5_127798	apis|XP_001944343	0	-181	90	97			OG5_207860	9
Dn_1_8.1	OG5_133608	apis|XP_001944452	1	-179	71	99			OG5_126611	8
Dn_1_8.3	OG5_129428	nvec|gw.385.25.1	8	-46	35	92			OG5_127335	8
Dn_1_9.0	OG5_131108	apis|XP_001944601	0	-181	100	95			OG5_128886	8
Dn_1_9.1	OG5_127773	apis|XP_001948017	1	-116	75	87			OG5_129072	8
Dn_1_9.11	OG5_129640	cpip|CPIJ017091	1	-36	42	97			OG5_130472	8
Dn_1_9.2	OG5_189220	apis|XP_001945677	9	-9	44	59			OG5_133296	8
Dn_10_0.2	OG5_126933	apis|XP_001944217	0	-181	46	99			OG5_138604	8
Dn_10_1.3	OG5_128364	apis|XP_001944109	1	-137	100	98			OG5_140992	8
Dn_10_1.4	OG5_133215	apis|XP_001944165	0	-181	94	87			OG5_141229	8
Dn_10_1.5	OG5_133078	apis|XP_001945236	1	-53	97	100			OG5_149354	8
Dn_10_1.6	OG5_130232	apis|XP_001944002	1	-158	85	79			OG5_152103	8
Dn_10_1.7	OG5_144109	apis|XP_001942884	0	-181	96	100			OG5_156254	8
Dn_10_1.8	OG5_133954	apis|XP_001943042	0	-181	89	100			OG5_158720	8
Dn_10_10.1	OG5_129008	apis|XP_001950138	1	-124	87	100			OG5_159743	8
Dn_10_10.10	OG5_132398	apis|XP_001942670	1	-172	94	100			OG5_163408	8
Dn_10_10.11	OG5_177095	apis|XP_001942734	0	-181	95	100			OG5_177160	8
Dn_10_10.12	OG5_169947	apis|XP_001943520	2	-29	40	57			OG5_189220	8
Dn_10_10.13	OG5_131589	apis|XP_001950164	0	-181	99	99			OG5_211277	8
Dn_10_10.14	OG5_126732	amel|XP_395160	1	-74	52	91			OG5_126683	7
Dn_10_10.15	OG5_126732	amel|XP_395160	2	-52	86	97			OG5_126691	7
Dn_10_10.16	OG5_132847	apis|XP_001945549	0	-181	91	91			OG5_126732	7
Dn_10_10.8	OG5_128586	apis|XP_001944365	1	-104	98	100			OG5_126919	7
Dn_10_10.9	OG5_129767	apis|XP_001946375	2	-63	96	100			OG5_127021	7
Dn_10_11.0	OG5_132891	amel|XP_623583	1	-115	70	58			OG5_127727	7
Dn_10_11.10	OG5_128393	apis|XP_001945805	0	-181	97	100			OG5_128160	7
Dn_10_11.11	OG5_127819	apis|XP_001945905	3	-63	63	96			OG5_128352	7
Dn_10_11.12	OG5_128382	apis|XP_001951604	0	-181	89	100			OG5_128433	7
Dn_10_11.13	NO_GROUP	apis|XP_001947915	0	-181	80	99			OG5_128572	7
Dn_10_11.7	OG5_127959	apis|XP_001949887	0	-181	96	100			OG5_132210	7
Dn_10_11.8	OG5_144774	hsap|ENSP00000398979	2	-16	31	68			OG5_133050	7
Dn_10_11.9	OG5_131334	apis|XP_001944636	8	-76	96	100			OG5_134365	7
Dn_10_12.0	OG5_128958	apis|XP_001944265	0	-181	93	100			OG5_139505	7
Dn_10_12.1	OG5_141016	apis|XP_001944210	0	-181	98	97			OG5_140309	7
Dn_10_13.0	OG5_158720	apis|XP_001943553	5	-10	37	68			OG5_144841	7
Dn_10_2.0	OG5_133306	apis|XP_001943234	0	-181	89	99			OG5_146711	7
Dn_10_2.1	OG5_144380	apis|XP_001951268	1	-41	94	100			OG5_149586	7
Dn_10_2.2	OG5_129205	apis|XP_001943831	0	-181	98	100			OG5_155234	7
Dn_10_2.3	OG5_134447	apis|XP_001943112	1	-179	97	98			OG5_170040	7
Dn_10_2.4	OG5_126621	apis|XP_001951318	1	-175	92	100			OG5_175103	7
Dn_10_3.1	OG5_140068	bmor|BGIBMGA001177	2	-16	37	68			OG5_177169	7
Dn_10_3.3	OG5_211341	apis|XP_001945745	1	-72	97	100			OG5_179321	7
Dn_10_4.0	OG5_126695	apis|XP_001952011	9	-33	63	70			OG5_189367	7
Dn_10_4.1	OG5_136390	apis|XP_001952341	3	-41	99	95			OG5_189394	7
Dn_10_4.3	OG5_136390	apis|XP_001952341	3	-35	88	85			OG5_211238	7
Dn_10_4.4	NO_GROUP	bmor|BGIBMGA011580	1	-19	55	62			OG5_211330	7
Dn_10_6.1	OG5_234977	phum|PHUM420770	1	-15	34	52			OG5_126560	6
Dn_10_7.10	OG5_189393	apis|XP_001949850	1	-123	61	97			OG5_126579	6
Dn_10_7.11	OG5_126667	apis|XP_001949466	0	-181	82	100			OG5_126583	6
Dn_10_7.8	OG5_133444	apis|XP_001949879	0	-181	93	100			OG5_126644	6
Dn_10_7.9	OG5_138065	apis|XP_001947989	0	-181	85	100			OG5_126658	6
Dn_10_8.0	OG5_127095	apis|XP_001952249	1	-158	91	98			OG5_126663	6
Dn_10_9.1	OG5_126627	apis|XP_001949771	3	-18	39	92			OG5_126717	6
Dn_10_9.2	OG5_126627	apis|XP_001949771	3	-8	35	95			OG5_126827	6
Dn_10_9.3	OG5_127095	agam|AGAP005034-PA	4	-36	67	72			OG5_126849	6
Dn_100_0.2	OG5_155321	apis|XP_001950695	1	-130	87	73			OG5_126876	6
Dn_100_0.3	OG5_129233	cint|ENSCINP00000028204	1	-20	42	54			OG5_126939	6
Dn_100_2.0	OG5_156931	trub|ENSTRUP00000023831	2	-8	48	81			OG5_127139	6
Dn_100_5.3	OG5_144299	apis|XP_001944629	2	-86	93	99			OG5_127667	6
Dn_1000_0.8	OG5_169985	bmor|BGIBMGA010196	1	-26	40	53			OG5_127877	6
Dn_1000_0.9	OG5_129559	bmor|BGIBMGA009553	1	-9	35	51			OG5_128216	6
Dn_1002_0.1	OG5_133698	aaeg|AAEL008745-PB	5	-62	45	88			OG5_128364	6
Dn_1002_0.5	OG5_133059	apis|XP_001947019	3	-91	75	58			OG5_128450	6
Dn_1002_0.7	OG5_130974	bmor|BGIBMGA009547	4	-13	37	77			OG5_128917	6
Dn_1003_0.0	OG5_128674	amel|XP_394629	0	-181	59	100			OG5_129064	6
Dn_1003_0.1	OG5_145200	bmor|BGIBMGA011386	3	-13	32	84			OG5_129389	6
Dn_1003_0.2	OG5_145200	bmor|BGIBMGA011386	9	-35	38	93			OG5_129581	6
Dn_1003_0.4	OG5_128674	phum|PHUM617500	9	-38	66	97			OG5_129810	6
Dn_1003_0.5	OG5_141089	apis|XP_001944856	1	-8	28	68			OG5_131097	6
Dn_1003_0.8	OG5_145200	bmor|BGIBMGA011386	3	-32	44	99			OG5_131242	6
Dn_1003_0.9	OG5_145200	bmor|BGIBMGA011386	4	-11	35	88			OG5_131314	6
Dn_1004_0.0	OG5_130455	apis|XP_001947022	1	-117	96	99			OG5_133909	6
Dn_1004_0.6	OG5_177186	apis|XP_001949933	6	-43	65	94			OG5_136800	6
Dn_1005_0.0	OG5_131332	apis|XP_001952512	1	-26	87	88			OG5_137500	6
Dn_1005_0.1	OG5_132796	apis|XP_001952875	0	-181	96	98			OG5_138337	6
Dn_1005_0.13	OG5_135710	apis|XP_001947580	2	-52	90	99			OG5_138669	6
Dn_1005_0.14	OG5_130118	apis|XP_001952874	0	-181	96	88			OG5_139117	6
Dn_1005_0.16	OG5_133276	phum|PHUM015320	4	-20	29	50			OG5_139935	6
Dn_1005_0.17	OG5_127799	apis|XP_001947532	0	-181	98	100			OG5_141079	6
Dn_1005_0.2	NO_GROUP	apis|XP_001952574	1	-44	79	95			OG5_141432	6
Dn_1005_0.3	OG5_158592	bmor|BGIBMGA009894	3	-7	33	59			OG5_144325	6
Dn_1005_0.7	OG5_132671	apis|XP_001952876	0	-181	92	100			OG5_152125	6
Dn_1006_0.1	OG5_126605	apis|XP_001942672	0	-181	100	100			OG5_153148	6
Dn_1006_0.2	OG5_130447	apis|XP_001942540	1	-156	91	100			OG5_155188	6
Dn_1006_0.3	OG5_169984	apis|XP_001949813	1	-154	73	99			OG5_156235	6
Dn_1007_0.1	OG5_137500	apis|XP_001945637	9	-14	31	63			OG5_168157	6
Dn_1007_0.2	OG5_128653	apis|XP_001947301	2	-67	88	100			OG5_169947	6
Dn_1007_0.4	OG5_128653	apis|XP_001947301	0	-181	75	95			OG5_170038	6
Dn_1008_0.0	OG5_152937	apis|XP_001947014	6	-59	50	57			OG5_174774	6
Dn_1008_0.1	OG5_164157	apis|XP_001952490	2	-50	37	100			OG5_180841	6
Dn_1008_0.2	OG5_138727	apis|XP_001944894	7	-21	45	65			OG5_211351	6
Dn_1008_0.3	OG5_174873	cint|ENSCINP00000027698	5	-19	40	66			OG5_126573	5
Dn_1008_0.5	OG5_159943	apis|XP_001945983	2	-65	51	64			OG5_126577	5
Dn_1008_0.7	OG5_163408	apis|XP_001950142	1	-14	38	64			OG5_126593	5
Dn_1008_0.9	OG5_133060	drer|ENSDARP00000093476	2	-57	39	86			OG5_126610	5
Dn_101_0.2	OG5_132069	cpip|CPIJ000336	4	-16	50	88			OG5_126693	5
Dn_101_0.3	OG5_130784	apis|XP_001943186	1	-119	94	100			OG5_126738	5
Dn_101_0.5	OG5_127081	apis|XP_001945401	0	-181	99	100			OG5_126767	5
Dn_101_1.0	OG5_136198	apis|XP_001942613	0	-181	91	100			OG5_126772	5
Dn_101_1.1	OG5_131882	apis|XP_001942573	0	-181	98	89			OG5_126813	5
Dn_101_2.0	OG5_144110	apis|XP_001944209	0	-181	94	100			OG5_126839	5
Dn_101_2.1	OG5_128430	apis|XP_001944050	0	-181	87	100			OG5_126875	5
Dn_101_2.13	OG5_127986	agam|AGAP005202-PB	2	-57	94	100			OG5_126989	5
Dn_101_2.14	OG5_129713	apis|XP_001944155	0	-181	88	98			OG5_127053	5
Dn_101_2.16	OG5_128872	apis|XP_001945071	1	-126	96	100			OG5_127135	5
Dn_101_2.2	OG5_128430	apis|XP_001944050	0	-181	87	100			OG5_127202	5
Dn_101_2.3	OG5_136378	apis|XP_001943989	1	-117	70	97			OG5_127246	5
Dn_101_2.4	OG5_129818	apis|XP_001945125	0	-181	93	100			OG5_127357	5
Dn_101_2.5	OG5_131988	apis|XP_001944565	0	-181	94	99			OG5_127620	5
Dn_101_2.6	OG5_129631	apis|XP_001944621	0	-181	87	100			OG5_127719	5
Dn_101_2.9	OG5_129713	apis|XP_001944155	0	-181	88	98			OG5_127721	5
Dn_101_3.1	OG5_131860	apis|XP_001944796	0	-181	81	100			OG5_127750	5
Dn_101_3.2	NO_GROUP	cint|ENSCINP00000027620	4	-7	26	53			OG5_127863	5
Dn_101_3.3	OG5_215998	bmor|BGIBMGA012557	4	-49	36	59			OG5_127908	5
Dn_101_3.4	OG5_128698	apis|XP_001947007	0	-181	97	100			OG5_128163	5
Dn_101_5.0	OG5_133607	apis|XP_001946278	0	-181	92	100			OG5_128686	5
Dn_101_5.3	OG5_128406	apis|XP_001948763	0	-181	86	100			OG5_128749	5
Dn_101_5.4	OG5_127648	apis|XP_001945623	3	-38	87	97			OG5_128860	5
Dn_101_6.3	NO_GROUP	apis|XP_001946330	4	-17	55	100			OG5_129328	5
Dn_101_6.4	OG5_134700	apis|XP_001947663	1	-143	94	93			OG5_129724	5
Dn_1010_0.1	OG5_135943	apis|XP_001944989	1	-124	88	100			OG5_129758	5
Dn_1010_0.11	OG5_127272	apis|XP_001945858	0	-181	95	100			OG5_129970	5
Dn_1010_0.3	OG5_128483	apis|XP_001945698	1	-116	84	100			OG5_130089	5
Dn_1010_0.4	OG5_129382	apis|XP_001943650	0	-181	87	99			OG5_130116	5
Dn_1010_0.6	OG5_127767	apis|XP_001950623	1	-85	97	100			OG5_130314	5
Dn_1010_0.7	OG5_138438	phum|PHUM498120	9	-40	53	88			OG5_130846	5
Dn_1012_0.1	OG5_131204	tadh|e_gw1.1.1158.1	2	-65	27	62			OG5_131227	5
Dn_1012_0.2	OG5_177169	apis|XP_001948326	4	-13	34	94			OG5_131307	5
Dn_1012_0.3	OG5_140194	apis|XP_001945757	4	-56	76	79			OG5_131391	5
Dn_1012_0.4	OG5_127753	apis|XP_001944228	2	-41	42	72			OG5_132531	5
Dn_1012_0.7	OG5_138727	apis|XP_001943522	2	-13	44	98			OG5_133022	5
Dn_1013_0.0	OG5_133881	apis|XP_001945260	1	-174	83	74			OG5_133286	5
Dn_1013_0.2	OG5_133881	apis|XP_001945260	1	-147	79	90			OG5_133647	5
Dn_1013_0.8	OG5_128763	apis|XP_001946895	1	-138	62	100			OG5_133916	5
Dn_1014_0.0	OG5_127753	apis|XP_001948403	9	-71	41	53			OG5_135265	5
Dn_1014_0.3	OG5_133792	apis|XP_001948810	2	-20	39	59			OG5_135601	5
Dn_1014_0.4	OG5_127753	apis|XP_001945256	1	-11	33	56			OG5_136013	5
Dn_1015_0.5	OG5_130846	apis|XP_001952557	4	-69	73	76			OG5_136548	5
Dn_1015_0.6	OG5_131959	apis|XP_001944587	1	-155	71	99			OG5_136853	5
Dn_1015_0.7	OG5_126590	bmor|BGIBMGA011035	1	-26	27	57			OG5_141010	5
Dn_1015_0.8	OG5_126699	apis|XP_001946274	0	-181	79	99			OG5_141505	5
Dn_1015_0.9	OG5_128786	apis|XP_001944364	3	-52	70	86			OG5_142596	5
Dn_1017_0.0	OG5_127753	apis|XP_001948935	9	-24	39	86			OG5_144135	5
Dn_1017_0.1	OG5_127753	apis|XP_001948935	9	-9	39	64			OG5_146302	5
Dn_1017_0.2	OG5_146711	phum|PHUM494390	5	-30	30	58			OG5_146922	5
Dn_1017_0.3	OG5_130941	ptro|ENSPTRP00000019781	2	-29	34	59			OG5_147078	5
Dn_1018_0.0	OG5_134383	apis|XP_001948777	1	-144	91	100			OG5_150171	5
Dn_1018_0.2	OG5_128157	dmel|FBpp0083866	5	-8	25	99			OG5_152147	5
Dn_1019_0.0	OG5_128079	apis|XP_001944718	1	-82	89	75			OG5_152188	5
Dn_1019_0.1	OG5_128079	apis|XP_001944718	0	-181	96	97			OG5_152516	5
Dn_1019_0.2	OG5_134985	apis|XP_001943656	0	-181	88	100			OG5_154309	5
Dn_1019_0.3	OG5_127291	apis|XP_001945653	1	-150	93	100			OG5_155037	5
Dn_102_0.1	OG5_141089	apis|XP_001943430	1	-22	47	78			OG5_158414	5
Dn_102_0.10	OG5_126627	apis|XP_001952059	8	-69	69	100			OG5_159766	5
Dn_102_0.11	OG5_141089	apis|XP_001944856	6	-78	54	92			OG5_163031	5
Dn_102_0.3	OG5_142915	apis|XP_001945169	9	-24	59	77			OG5_164052	5
Dn_102_0.6	OG5_126627	apis|XP_001951156	1	-136	52	98			OG5_176379	5
Dn_102_0.9	OG5_126627	apis|XP_001949729	7	-25	48	98			OG5_187155	5
Dn_102_1.1	OG5_127335	anid|AN5278	4	-12	44	57			OG5_211519	5
Dn_102_2.0	OG5_132870	phum|PHUM147760	1	-63	89	85			OG5_126569	4
Dn_102_3.0	OG5_127154	apis|XP_001946260	0	-181	89	97			OG5_126592	4
Dn_102_3.1	OG5_135594	apis|XP_001952217	3	-64	99	100			OG5_126595	4
Dn_102_3.2	OG5_133859	apis|XP_001950155	1	-178	67	100			OG5_126599	4
Dn_102_3.6	OG5_126567	apis|XP_001951334	7	-33	42	97			OG5_126600	4
Dn_102_3.7	OG5_126567	apis|XP_001951334	9	-12	31	80			OG5_126605	4
Dn_102_4.0	OG5_131243	apis|XP_001950180	0	-181	95	99			OG5_126621	4
Dn_102_4.2	OG5_132208	apis|XP_001945845	4	-27	76	50			OG5_126624	4
Dn_102_4.6	OG5_130419	apis|XP_001950217	0	-181	81	99			OG5_126637	4
Dn_102_4.7	OG5_156179	apis|XP_001952336	4	-88	87	90			OG5_126639	4
Dn_102_5.2	OG5_131097	apis|XP_001943904	0	-181	91	100			OG5_126654	4
Dn_102_5.3	OG5_131097	apis|XP_001943904	8	-32	89	79			OG5_126690	4
Dn_102_5.5	OG5_131152	phum|PHUM244880	0	-181	45	96			OG5_126701	4
Dn_102_5.6	OG5_128779	apis|XP_001945392	1	-166	88	99			OG5_126712	4
Dn_1021_0.3	NO_GROUP	apis|XP_001944367	1	-47	63	100			OG5_126735	4
Dn_1021_0.4	OG5_134836	cint|ENSCINP00000015243	1	-21	27	80			OG5_126741	4
Dn_1022_0.1	OG5_127502	apis|XP_001949781	0	-181	98	100			OG5_126743	4
Dn_1022_0.3	OG5_211513	apis|XP_001952330	1	-114	92	100			OG5_126758	4
Dn_1023_0.1	OG5_147713	isca|EEC08634	5	-9	26	79			OG5_126780	4
Dn_1023_0.10	OG5_186664	bmor|BGIBMGA012376	7	-6	34	61			OG5_126809	4
Dn_1023_0.11	OG5_134349	apis|XP_001949613	4	-26	30	70			OG5_126812	4
Dn_1023_0.13	OG5_177215	apis|XP_001952743	1	-30	58	66			OG5_126881	4
Dn_1023_0.14	OG5_174873	cint|ENSCINP00000027698	2	-26	39	96			OG5_126924	4
Dn_1023_0.2	OG5_142915	isca|EEC16526	4	-12	27	68			OG5_126977	4
Dn_1023_0.6	OG5_131025	apis|XP_001946487	4	-37	70	91			OG5_127048	4
Dn_1023_0.9	OG5_142379	cint|ENSCINP00000029516	3	-6	32	59			OG5_127091	4
Dn_1024_0.0	OG5_137769	apis|XP_001948715	0	-181	94	100			OG5_127154	4
Dn_1024_0.2	NO_GROUP	apis|XP_001949546	8	-11	43	60			OG5_127260	4
Dn_1024_0.6	NO_GROUP	apis|XP_001949546	6	-52	83	95			OG5_127278	4
Dn_1025_0.0	OG5_126627	apis|XP_001949771	1	-88	58	95			OG5_127286	4
Dn_1025_0.1	OG5_177103	apis|XP_001943218	1	-21	24	96			OG5_127294	4
Dn_1025_0.10	OG5_153124	apis|XP_001952366	8	-88	50	74			OG5_127309	4
Dn_1025_0.2	OG5_146711	phum|PHUM494390	1	-23	28	66			OG5_127318	4
Dn_1025_0.6	OG5_186328	apis|XP_001952810	2	-21	43	69			OG5_127340	4
Dn_1025_0.8	OG5_127018	apis|XP_001951511	5	-97	47	56			OG5_127341	4
Dn_1026_0.0	OG5_152308	apis|XP_001946277	1	-9	29	50			OG5_127539	4
Dn_1026_0.2	OG5_131025	apis|XP_001944162	2	-14	46	86			OG5_127599	4
Dn_1026_0.3	OG5_169985	apis|XP_001952035	2	-31	41	76			OG5_127635	4
Dn_1026_0.7	OG5_135454	apis|XP_001947640	4	-15	36	99			OG5_127644	4
Dn_1026_0.8	OG5_158550	isca|EEC20059	1	-9	50	68			OG5_127788	4
Dn_1026_0.9	OG5_159943	bmor|BGIBMGA013333	8	-9	33	59			OG5_127845	4
Dn_1027_0.0	OG5_131025	apis|XP_001944332	1	-6	24	75			OG5_127937	4
Dn_1027_0.10	OG5_128205	apis|XP_001950615	1	-49	51	97			OG5_128032	4
Dn_1027_0.11	OG5_128205	apis|XP_001950615	1	-25	61	81			OG5_128123	4
Dn_1027_0.13	OG5_164165	apis|XP_001949506	2	-19	47	98			OG5_128167	4
Dn_1027_0.16	OG5_142915	apis|XP_001945169	1	-63	28	91			OG5_128199	4
Dn_1027_0.21	OG5_130974	bmor|BGIBMGA009547	2	-23	38	87			OG5_128267	4
Dn_1027_0.3	OG5_177103	apis|XP_001945209	2	-7	23	92			OG5_128500	4
Dn_1027_0.4	OG5_126627	apis|XP_001945115	1	-15	30	84			OG5_128528	4
Dn_1027_0.5	OG5_137040	nvec|fgenesh1_pg.scaffold_3682000002	4	-7	39	58			OG5_128635	4
Dn_1027_0.6	OG5_152308	apis|XP_001946277	2	-16	30	85			OG5_128647	4
Dn_1027_0.7	OG5_164157	apis|XP_001950436	3	-20	41	98			OG5_128691	4
Dn_1027_0.8	OG5_164157	apis|XP_001952490	1	-48	40	98			OG5_128734	4
Dn_1027_0.9	OG5_170038	apis|XP_001951074	4	-13	29	94			OG5_128866	4
Dn_1028_0.2	OG5_128994	apis|XP_001952568	4	-13	94	53			OG5_128953	4
Dn_1028_0.3	OG5_127630	apis|XP_001952579	1	-136	91	94			OG5_129081	4
Dn_1028_0.4	OG5_168157	apis|XP_001943351	1	-100	71	99			OG5_129143	4
Dn_1028_0.5	OG5_176606	apis|XP_001952381	2	-79	94	90			OG5_129533	4
Dn_1028_0.6	OG5_128241	apis|XP_001952343	0	-181	94	100			OG5_129559	4
Dn_103_1.5	NO_GROUP	apis|XP_001950965	3	-15	44	79			OG5_129680	4
Dn_103_1.7	OG5_168501	apis|XP_001943832	0	-181	83	98			OG5_129690	4
Dn_103_1.8	OG5_130090	apis|XP_001945276	0	-181	95	100			OG5_129723	4
Dn_103_1.9	OG5_154982	apis|XP_001943877	0	-181	96	100			OG5_129932	4
Dn_103_2.1	OG5_128509	apis|XP_001952614	1	-59	94	100			OG5_130074	4
Dn_103_3.1	OG5_163953	apis|XP_001952838	2	-37	90	91			OG5_130097	4
Dn_103_3.2	OG5_163953	apis|XP_001952838	3	-54	70	100			OG5_130179	4
Dn_103_4.0	OG5_134538	bmor|BGIBMGA003686	3	-26	29	83			OG5_130198	4
Dn_103_4.1	OG5_158662	apis|XP_001952515	0	-181	98	97			OG5_130263	4
Dn_103_4.15	OG5_128481	apis|XP_001944925	1	-127	90	100			OG5_130303	4
Dn_103_4.16	OG5_126737	apis|XP_001952533	0	-181	97	100			OG5_130546	4
Dn_103_4.18	OG5_131250	apis|XP_001952833	0	-181	99	99			OG5_130581	4
Dn_103_4.2	NO_GROUP	apis|XP_001952831	8	-70	92	98			OG5_130693	4
Dn_103_4.3	OG5_168514	apis|XP_001946219	1	-178	97	96			OG5_130754	4
Dn_103_4.5	OG5_136816	phum|PHUM127960	1	-103	53	98			OG5_130932	4
Dn_103_4.6	OG5_131250	apis|XP_001952833	1	-104	74	99			OG5_130939	4
Dn_103_4.8	OG5_128834	apis|XP_001952465	1	-166	88	100			OG5_131015	4
Dn_103_4.9	OG5_127982	apis|XP_001945515	5	-94	75	96			OG5_131031	4
Dn_103_5.11	OG5_129471	apis|XP_001944872	0	-181	95	100			OG5_131212	4
Dn_103_5.12	OG5_133496	apis|XP_001945865	0	-181	92	100			OG5_131238	4
Dn_103_5.13	OG5_129159	apis|XP_001945591	1	-133	97	94			OG5_131363	4
Dn_103_5.14	OG5_126964	apis|XP_001945284	1	-143	100	100			OG5_131469	4
Dn_103_5.15	OG5_158627	apis|XP_001945235	0	-181	95	100			OG5_131680	4
Dn_103_5.16	OG5_130515	apis|XP_001946498	1	-138	95	100			OG5_131709	4
Dn_103_5.18	OG5_128214	apis|XP_001945710	4	-62	99	100			OG5_131804	4
Dn_103_5.20	OG5_128974	apis|XP_001946255	1	-110	84	97			OG5_132231	4
Dn_103_5.21	OG5_189391	apis|XP_001949838	8	-69	90	95			OG5_132264	4
Dn_103_5.5	OG5_189307	apis|XP_001945819	1	-149	75	100			OG5_132505	4
Dn_103_5.7	OG5_133479	apis|XP_001945644	1	-170	81	96			OG5_132666	4
Dn_103_5.8	OG5_126600	phum|PHUM536570	1	-48	88	93			OG5_132693	4
Dn_1030_0.0	NO_GROUP	apis|XP_001950163	1	-74	49	100			OG5_132870	4
Dn_1030_0.1	OG5_211353	apis|XP_001946226	1	-105	81	93			OG5_133067	4
Dn_1030_0.2	OG5_133637	apis|XP_001944289	1	-179	61	95			OG5_133257	4
Dn_1030_0.6	OG5_211353	apis|XP_001946226	8	-40	69	94			OG5_135041	4
Dn_1030_0.9	OG5_126567	apis|XP_001951773	6	-23	50	78			OG5_135339	4
Dn_1031_0.1	OG5_132110	apis|XP_001947261	2	-9	40	57			OG5_135625	4
Dn_1032_0.1	OG5_126936	apis|XP_001951595	0	-181	93	100			OG5_135644	4
Dn_1032_0.3	OG5_131111	apis|XP_001949871	0	-181	93	100			OG5_137264	4
Dn_1032_0.5	OG5_169607	dmel|FBpp0088047	1	-16	30	58			OG5_137703	4
Dn_1032_0.6	OG5_133213	apis|XP_001949896	0	-181	99	90			OG5_137708	4
Dn_1032_0.8	OG5_127178	apis|XP_001951768	1	-170	93	100			OG5_138457	4
Dn_1033_0.0	OG5_132252	apis|XP_001944116	0	-181	94	100			OG5_139928	4
Dn_1033_0.1	OG5_127014	apis|XP_001945147	1	-162	96	100			OG5_141044	4
Dn_1033_0.2	OG5_150058	apis|XP_001950952	8	-14	75	58			OG5_141120	4
Dn_1033_0.3	OG5_131174	apis|XP_001942530	1	-136	88	100			OG5_141131	4
Dn_1033_0.4	OG5_152405	apis|XP_001951192	0	-181	94	100			OG5_141254	4
Dn_1033_0.5	OG5_133056	apis|XP_001944066	0	-181	82	100			OG5_144040	4
Dn_1033_0.6	OG5_211281	apis|XP_001944130	2	-42	39	96			OG5_147094	4
Dn_1034_0.3	OG5_138005	phum|PHUM347260	8	-30	65	79			OG5_149248	4
Dn_1034_0.5	OG5_128993	apis|XP_001946571	1	-170	92	98			OG5_149320	4
Dn_1035_0.0	OG5_135354	tnig|ENSTNIP00000001886	4	-7	30	53			OG5_149565	4
Dn_1035_0.2	OG5_126713	apis|XP_001951636	1	-113	72	95			OG5_152082	4
Dn_1035_0.3	OG5_126871	apis|XP_001950144	5	-26	37	99			OG5_152444	4
Dn_1035_0.6	OG5_164157	apis|XP_001952490	4	-15	39	100			OG5_152518	4
Dn_1036_0.2	OG5_168292	apis|XP_001948981	1	-105	95	99			OG5_155233	4
Dn_1037_0.0	OG5_129441	apis|XP_001947277	1	-157	99	87			OG5_155241	4
Dn_1038_0.0	OG5_130503	apis|XP_001951328	0	-181	99	100			OG5_155380	4
Dn_1038_0.2	OG5_138070	apis|XP_001951737	3	-88	85	99			OG5_156014	4
Dn_1038_0.3	OG5_129072	apis|XP_001945309	0	-181	82	90			OG5_156234	4
Dn_1038_0.4	OG5_131207	apis|XP_001951378	1	-150	89	100			OG5_158403	4
Dn_1038_0.5	OG5_144344	apis|XP_001951244	0	-181	99	100			OG5_158418	4
Dn_1039_0.0	OG5_135163	apis|XP_001952540	1	-41	38	76			OG5_158849	4
Dn_1039_0.1	OG5_136036	apis|XP_001942677	7	-20	29	52			OG5_158908	4
Dn_1039_0.2	OG5_127753	apis|XP_001950877	8	-65	54	73			OG5_164169	4
Dn_1039_0.3	OG5_127018	apis|XP_001942996	2	-8	44	75			OG5_164174	4
Dn_1039_0.4	OG5_170040	phum|PHUM155170	6	-8	30	60			OG5_168896	4
Dn_104_0.0	OG5_168619	agam|AGAP000796-PA	6	-12	33	90			OG5_169956	4
Dn_104_0.1	NO_GROUP	phum|PHUM517920	4	-17	45	51			OG5_169967	4
Dn_104_1.1	OG5_168619	apis|XP_001951898	9	-35	93	82			OG5_169969	4
Dn_104_2.1	OG5_168619	phum|PHUM517810	2	-12	50	61			OG5_169978	4
Dn_104_3.0	OG5_155379	amel|XP_392186	7	-31	89	85			OG5_177215	4
Dn_104_3.2	OG5_155379	apis|XP_001947717	0	-181	94	92			OG5_185960	4
Dn_104_4.0	OG5_133042	apis|XP_001947781	1	-132	96	67			OG5_186664	4
Dn_104_4.1	OG5_133042	apis|XP_001947781	1	-112	95	98			OG5_189287	4
Dn_104_4.2	OG5_126985	apis|XP_001947839	0	-181	95	96			OG5_189325	4
Dn_104_4.5	OG5_129075	apis|XP_001947881	1	-158	95	93			OG5_193424	4
Dn_104_5.10	NO_GROUP	apis|XP_001948535	5	-19	48	91			OG5_211252	4
Dn_104_5.2	OG5_152179	apis|XP_001948301	1	-115	84	100			OG5_211253	4
Dn_104_5.3	OG5_152133	apis|XP_001945388	0	-181	92	100			OG5_211317	4
Dn_104_5.4	OG5_158628	apis|XP_001948908	0	-181	93	100			OG5_211368	4
Dn_104_5.5	OG5_128088	apis|XP_001949269	1	-148	93	100			OG5_211383	4
Dn_104_5.6	OG5_128530	apis|XP_001949234	1	-163	96	100			OG5_211486	4
Dn_104_5.7	OG5_128731	apis|XP_001952176	2	-84	91	100			OG5_211507	4
Dn_104_6.10	OG5_128120	apis|XP_001949699	1	-57	87	100			OG5_126538	3
Dn_104_6.13	OG5_163847	apis|XP_001949372	0	-181	89	100			OG5_126566	3
Dn_104_6.15	OG5_133235	apis|XP_001945500	0	-181	94	100			OG5_126568	3
Dn_104_6.4	OG5_128163	apis|XP_001944394	0	-181	79	98			OG5_126570	3
Dn_104_6.8	OG5_126710	apis|XP_001949461	1	-166	95	100			OG5_126572	3
Dn_104_6.9	OG5_128120	apis|NP_001119680	8	-68	98	100			OG5_126582	3
Dn_1041_0.1	OG5_130937	apis|XP_001943965	1	-73	97	92			OG5_126616	3
Dn_1041_0.12	OG5_211230	apis|XP_001942861	0	-181	87	78			OG5_126620	3
Dn_1041_0.2	OG5_130489	apis|XP_001942808	0	-181	89	99			OG5_126635	3
Dn_1041_0.3	OG5_128225	apis|XP_001942913	0	-181	97	100			OG5_126638	3
Dn_1041_0.5	OG5_135353	apis|XP_001942690	0	-181	86	100			OG5_126641	3
Dn_1041_0.6	OG5_131421	cpip|CPIJ003969	2	-29	75	100			OG5_126646	3
Dn_1041_0.7	OG5_127354	apis|XP_001951897	0	-181	99	100			OG5_126651	3
Dn_1042_0.1	OG5_128653	apis|XP_001947322	2	-73	52	100			OG5_126653	3
Dn_1042_0.12	OG5_193411	bmor|BGIBMGA012289	3	-19	47	87			OG5_126672	3
Dn_1042_0.14	OG5_126567	pram|fgenesh1_pg.C_scaffold_1567000001	3	-8	25	65			OG5_126673	3
Dn_1042_0.17	OG5_179321	bmor|BGIBMGA007353	5	-10	26	58			OG5_126680	3
Dn_1042_0.19	OG5_130006	apis|XP_001949900	2	-7	39	63			OG5_126697	3
Dn_1042_0.2	OG5_128653	apis|XP_001942692	4	-40	77	59			OG5_126707	3
Dn_1042_0.5	OG5_159943	apis|XP_001945983	1	-35	38	93			OG5_126718	3
Dn_1042_0.6	OG5_139051	apis|XP_001950465	3	-20	31	99			OG5_126723	3
Dn_1042_0.7	OG5_132110	apis|XP_001947261	2	-42	47	56			OG5_126726	3
Dn_1043_0.2	OG5_150058	apis|NP_001119610	6	-61	83	96			OG5_126746	3
Dn_1043_0.3	OG5_150058	apis|NP_001119610	1	-45	90	100			OG5_126747	3
Dn_1044_0.0	OG5_134349	apis|XP_001949937	4	-45	62	54			OG5_126750	3
Dn_1044_0.1	OG5_136036	bmor|BGIBMGA009412	5	-68	40	85			OG5_126752	3
Dn_1044_0.10	OG5_127753	apis|XP_001948760	1	-21	44	56			OG5_126755	3
Dn_1044_0.11	OG5_158655	amel|XP_396168	1	-17	47	72			OG5_126765	3
Dn_1044_0.2	OG5_127753	apis|XP_001952826	4	-51	52	55			OG5_126792	3
Dn_1044_0.3	OG5_177169	apis|XP_001949017	1	-9	30	68			OG5_126799	3
Dn_1044_0.6	NO_GROUP	apis|XP_001951832	1	-13	27	87			OG5_126802	3
Dn_1046_0.0	OG5_127774	apis|XP_001945066	0	-181	83	100			OG5_126805	3
Dn_1046_0.1	OG5_177160	apis|XP_001947959	7	-65	31	84			OG5_126810	3
Dn_1046_0.2	OG5_134967	apis|XP_001950107	4	-67	99	100			OG5_126819	3
Dn_1046_0.3	OG5_129379	phum|PHUM197490	2	-52	46	98			OG5_126826	3
Dn_1046_0.4	OG5_129379	nvec|estExt_fgenesh1_pg.C_60221	2	-26	32	68			OG5_126828	3
Dn_1048_0.0	OG5_126558	tgon|TGME49_109980	4	-22	24	88			OG5_126837	3
Dn_1048_0.1	OG5_136036	drer|ENSDARP00000071844	4	-37	33	80			OG5_126841	3
Dn_1048_0.3	OG5_156244	nvec|fgenesh1_pg.scaffold_311000010	6	-14	32	50			OG5_126853	3
Dn_1048_0.4	OG5_127753	apis|XP_001944228	9	-34	71	98			OG5_126862	3
Dn_1048_0.5	OG5_133073	apis|XP_001946747	1	-32	29	69			OG5_126879	3
Dn_1049_0.0	OG5_132113	apis|XP_001947095	0	-181	97	100			OG5_126903	3
Dn_1049_0.1	OG5_133417	apis|XP_001946662	0	-181	81	100			OG5_126914	3
Dn_1049_0.5	OG5_133417	apis|XP_001945782	1	-130	95	55			OG5_127000	3
Dn_105_0.0	OG5_175264	apis|XP_001944504	3	-26	77	74			OG5_127024	3
Dn_105_1.0	OG5_176448	apis|XP_001948243	1	-123	100	100			OG5_127041	3
Dn_105_1.4	OG5_163121	bmor|BGIBMGA012518	2	-81	51	79			OG5_127058	3
Dn_105_1.5	OG5_134213	apis|XP_001943070	7	-89	96	100			OG5_127060	3
Dn_105_2.0	OG5_132541	apis|XP_001947143	1	-130	99	100			OG5_127074	3
Dn_105_2.10	OG5_126849	apis|XP_001948649	0	-181	79	99			OG5_127078	3
Dn_105_2.16	OG5_133919	amel|XP_395010	1	-30	27	92			OG5_127092	3
Dn_105_2.17	OG5_134935	apis|XP_001947584	8	-83	96	97			OG5_127095	3
Dn_105_2.2	OG5_129457	apis|XP_001946045	0	-181	96	100			OG5_127107	3
Dn_105_2.4	OG5_133701	apis|XP_001950141	1	-132	61	100			OG5_127123	3
Dn_105_2.5	OG5_129690	apis|XP_001942602	1	-150	100	100			OG5_127144	3
Dn_105_2.6	OG5_128314	apis|XP_001942852	0	-181	81	100			OG5_127162	3
Dn_105_2.7	OG5_129740	apis|XP_001947199	0	-181	100	100			OG5_127196	3
Dn_105_2.8	OG5_131677	apis|XP_001947796	8	-81	100	99			OG5_127228	3
Dn_105_2.9	OG5_130000	amel|XP_001120325	9	-60	40	92			OG5_127259	3
Dn_105_3.0	OG5_132243	apis|XP_001951048	2	-89	92	96			OG5_127266	3
Dn_105_3.3	OG5_131739	apis|XP_001950924	1	-153	90	94			OG5_127270	3
Dn_105_3.4	OG5_131738	apis|XP_001947213	0	-181	92	100			OG5_127277	3
Dn_105_3.7	OG5_133966	ggal|ENSGALP00000022477	1	-28	52	59			OG5_127307	3
Dn_105_3.8	OG5_155401	apis|XP_001944275	2	-21	34	87			OG5_127329	3
Dn_105_5.1	OG5_133889	apis|XP_001948495	3	-75	98	84			OG5_127342	3
Dn_105_5.4	OG5_128418	apis|XP_001951109	1	-156	78	100			OG5_127344	3
Dn_105_6.3	OG5_128492	apis|XP_001951164	3	-84	97	100			OG5_127378	3
Dn_1050_0.0	OG5_127329	apis|XP_001945883	1	-113	91	97			OG5_127427	3
Dn_1051_0.0	OG5_170610	drer|ENSDARP00000074383	2	-43	31	86			OG5_127431	3
Dn_1051_0.1	OG5_139051	apis|XP_001945218	3	-11	44	59			OG5_127489	3
Dn_1051_0.2	OG5_136622	nvec|fgenesh1_pg.scaffold_13000164	5	-37	40	64			OG5_127535	3
Dn_1051_0.3	OG5_141089	apis|XP_001943430	3	-36	37	55			OG5_127556	3
Dn_1051_0.5	OG5_138727	apis|XP_001942826	3	-43	60	95			OG5_127640	3
Dn_1052_0.0	OG5_185919	bmor|BGIBMGA010820	1	-13	44	91			OG5_127688	3
Dn_1052_0.5	OG5_141239	apis|XP_001951799	9	-33	52	91			OG5_127697	3
Dn_1052_0.6	OG5_128653	apis|XP_001947322	8	-76	68	83			OG5_127704	3
Dn_1052_0.7	OG5_128653	apis|XP_001947322	1	-109	58	98			OG5_127710	3
Dn_1052_0.8	OG5_127753	apis|XP_001945438	8	-83	81	98			OG5_127712	3
Dn_1052_0.9	OG5_127753	apis|XP_001948935	2	-33	40	59			OG5_127730	3
Dn_1053_0.5	NO_GROUP	apis|XP_001943441	1	-8	37	67			OG5_127769	3
Dn_1053_0.7	OG5_128386	apis|XP_001945871	0	-181	83	80			OG5_127774	3
Dn_1053_0.8	OG5_128386	apis|XP_001945871	0	-181	99	99			OG5_127781	3
Dn_1055_0.3	OG5_136340	tadh|fgeneshTA2_pg.C_scaffold_21000082	4	-10	34	72			OG5_127846	3
Dn_1055_0.4	OG5_127600	apis|XP_001945771	0	-181	95	100			OG5_127899	3
Dn_1055_0.5	OG5_129530	apis|XP_001945483	1	-41	96	89			OG5_127925	3
Dn_1057_0.0	OG5_126861	apis|XP_001952550	1	-138	47	99			OG5_127954	3
Dn_1057_0.2	OG5_126558	apis|XP_001944438	0	-181	89	99			OG5_127976	3
Dn_1057_0.4	OG5_126861	apis|XP_001952550	8	-95	72	100			OG5_127978	3
Dn_1057_0.6	OG5_126861	apis|XP_001952539	4	-40	80	67			OG5_128115	3
Dn_1058_0.1	NO_GROUP	cele|WBGene00012618	2	-8	23	70			OG5_128157	3
Dn_1058_0.2	OG5_126567	phum|PHUM531970	3	-8	39	65			OG5_128240	3
Dn_1058_0.4	OG5_126567	apis|XP_001951334	5	-50	32	52			OG5_128244	3
Dn_1058_0.6	OG5_179321	bmor|BGIBMGA007353	6	-10	21	60			OG5_128253	3
Dn_1059_0.4	OG5_146805	drer|ENSDARP00000066036	5	-24	42	85			OG5_128286	3
Dn_1059_0.5	OG5_133846	apis|XP_001952103	0	-181	84	100			OG5_128334	3
Dn_1059_0.6	OG5_128529	apis|XP_001942946	6	-60	68	95			OG5_128337	3
Dn_1059_0.7	OG5_131632	apis|XP_001952118	0	-181	88	100			OG5_128365	3
Dn_1059_0.8	OG5_127266	apis|XP_001952129	0	-181	70	99			OG5_128430	3
Dn_106_0.0	OG5_155401	apis|XP_001944275	4	-21	35	88			OG5_128480	3
Dn_106_1.0	OG5_155284	apis|XP_001943185	3	-73	80	100			OG5_128485	3
Dn_106_2.0	OG5_169952	apis|XP_001943242	1	-71	84	88			OG5_128497	3
Dn_106_2.1	OG5_169952	apis|XP_001943242	1	-110	81	94			OG5_128503	3
Dn_106_2.2	NO_GROUP	apis|XP_001943307	1	-114	73	100			OG5_128529	3
Dn_106_3.1	OG5_155203	dmel|FBpp0081210	1	-14	29	59			OG5_128558	3
Dn_106_3.10	OG5_127667	apis|XP_001943569	0	-181	93	99			OG5_128571	3
Dn_106_3.12	OG5_128460	apis|XP_001946589	0	-181	94	99			OG5_128614	3
Dn_106_3.14	OG5_133434	apis|XP_001947060	0	-181	96	100			OG5_128649	3
Dn_106_3.5	OG5_131742	apis|XP_001946643	1	-149	90	97			OG5_128657	3
Dn_106_3.7	OG5_134733	apis|XP_001943353	1	-122	97	100			OG5_128674	3
Dn_106_3.9	OG5_177108	apis|XP_001943515	0	-181	87	100			OG5_128782	3
Dn_106_4.0	OG5_129357	apis|XP_001947778	1	-172	92	100			OG5_128784	3
Dn_106_4.1	OG5_155361	apis|XP_001946753	0	-181	98	100			OG5_128873	3
Dn_106_4.11	OG5_126708	apis|NP_001119625	3	-81	94	100			OG5_128876	3
Dn_106_4.3	OG5_127701	apis|XP_001950065	0	-181	93	100			OG5_128912	3
Dn_106_4.5	OG5_128597	apis|XP_001947927	0	-181	98	100			OG5_128934	3
Dn_106_4.8	OG5_133221	apis|XP_001947061	1	-126	76	75			OG5_128949	3
Dn_106_5.0	OG5_128119	apis|XP_001943093	0	-181	91	100			OG5_129024	3
Dn_106_5.1	OG5_128442	apis|XP_001944841	0	-181	88	95			OG5_129065	3
Dn_106_5.2	OG5_133108	apis|XP_001944997	0	-181	93	100			OG5_129133	3
Dn_106_5.3	OG5_149302	apis|XP_001942805	1	-147	95	100			OG5_129140	3
Dn_106_5.4	OG5_134928	apis|XP_001950985	0	-181	96	98			OG5_129141	3
Dn_106_5.5	OG5_128315	apis|XP_001950852	0	-181	95	90			OG5_129174	3
Dn_106_5.6	OG5_134979	amel|XP_391887	5	-65	32	53			OG5_129297	3
Dn_106_5.7	OG5_186328	apis|XP_001952810	1	-109	75	100			OG5_129327	3
Dn_1060_0.0	OG5_126567	apis|XP_001951804	4	-26	45	55			OG5_129329	3
Dn_1060_0.1	OG5_126567	apis|XP_001949002	3	-26	42	66			OG5_129382	3
Dn_1060_0.3	OG5_177106	apis|XP_001943479	1	-43	77	87			OG5_129421	3
Dn_1062_0.0	OG5_136036	bmor|BGIBMGA009412	4	-46	38	82			OG5_129430	3
Dn_1062_0.1	OG5_131025	apis|XP_001946289	1	-13	47	95			OG5_129441	3
Dn_1062_0.10	OG5_152308	apis|XP_001946393	5	-6	27	75			OG5_129545	3
Dn_1062_0.11	OG5_142915	apis|XP_001945169	2	-92	35	97			OG5_129551	3
Dn_1062_0.12	NO_GROUP	apis|XP_001951832	4	-40	58	100			OG5_129604	3
Dn_1062_0.14	OG5_134014	apis|XP_001950583	8	-69	71	88			OG5_129650	3
Dn_1063_0.0	OG5_128581	apis|XP_001943250	5	-80	100	100			OG5_129689	3
Dn_1063_0.1	OG5_134179	apis|XP_001945892	1	-122	98	75			OG5_129716	3
Dn_1063_0.2	OG5_131092	apis|XP_001943191	9	-95	97	98			OG5_129767	3
Dn_1064_0.1	OG5_147094	apis|XP_001946068	1	-40	55	90			OG5_129792	3
Dn_1064_0.10	NO_GROUP	apis|XP_001951342	4	-12	25	96			OG5_129799	3
Dn_1064_0.11	NO_GROUP	hsap|ENSP00000318635	3	-15	47	77			OG5_129875	3
Dn_1064_0.6	OG5_132123	apis|XP_001945509	0	-181	86	95			OG5_129904	3
Dn_1064_0.7	OG5_128873	apis|XP_001951043	1	-32	75	98			OG5_130035	3
Dn_1064_0.8	OG5_128873	apis|XP_001951043	2	-64	89	92			OG5_130050	3
Dn_1064_0.9	OG5_126871	apis|XP_001950144	5	-28	46	85			OG5_130052	3
Dn_1065_0.11	OG5_126614	apis|XP_001942753	5	-83	35	74			OG5_130059	3
Dn_1065_0.3	OG5_134014	apis|XP_001951711	3	-35	60	79			OG5_130178	3
Dn_1065_0.5	OG5_126567	apis|XP_001947728	9	-40	30	55			OG5_130204	3
Dn_1065_0.7	OG5_131190	apis|XP_001949009	6	-21	47	58			OG5_130255	3
Dn_1067_0.0	OG5_128691	apis|XP_001952384	5	-39	41	92			OG5_130260	3
Dn_1067_0.1	OG5_133698	aaeg|AAEL008745-PB	9	-6	27	58			OG5_130356	3
Dn_1068_0.0	NO_GROUP	apis|XP_001949341	1	-47	97	93			OG5_130396	3
Dn_1068_0.2	NO_GROUP	apis|XP_001949126	3	-37	77	100			OG5_130402	3
Dn_1069_0.1	OG5_136610	dmel|FBpp0110242	1	-9	27	53			OG5_130412	3
Dn_1069_0.2	OG5_159098	apis|XP_001949706	2	-13	35	63			OG5_130413	3
Dn_1069_0.7	OG5_138727	apis|XP_001949955	9	-7	35	63			OG5_130424	3
Dn_107_0.0	OG5_130012	apis|XP_001950082	0	-181	93	100			OG5_130428	3
Dn_107_0.1	OG5_137708	apis|XP_001949739	0	-181	89	98			OG5_130441	3
Dn_107_0.2	NO_GROUP	apis|XP_001946222	2	-69	75	59			OG5_130485	3
Dn_107_0.3	OG5_127805	apis|XP_001949908	4	-44	93	100			OG5_130493	3
Dn_107_0.4	OG5_127805	tadh|e_gw1.1.1963.1	9	-26	46	54			OG5_130510	3
Dn_107_0.6	OG5_211313	apis|XP_001944958	0	-181	97	100			OG5_130538	3
Dn_107_5.0	OG5_126715	phum|PHUM576020	6	-78	70	94			OG5_130555	3
Dn_107_5.1	OG5_126715	phum|PHUM576020	0	-181	74	98			OG5_130564	3
Dn_107_5.3	OG5_127741	apis|XP_001948267	0	-181	89	100			OG5_130590	3
Dn_107_6.10	OG5_136852	apis|XP_001947961	1	-165	90	78			OG5_130595	3
Dn_107_6.11	OG5_136852	apis|XP_001947961	2	-51	95	99			OG5_130663	3
Dn_107_6.12	OG5_175168	bmor|BGIBMGA000250	1	-23	58	58			OG5_130671	3
Dn_107_6.13	NO_GROUP	bmor|BGIBMGA000245	4	-22	44	71			OG5_130692	3
Dn_107_6.14	OG5_135818	apis|XP_001946838	2	-62	88	96			OG5_130706	3
Dn_107_6.4	OG5_133918	apis|XP_001946894	1	-130	98	100			OG5_130760	3
Dn_107_6.7	OG5_134408	apis|XP_001946777	2	-51	94	93			OG5_130818	3
Dn_107_6.8	OG5_127212	apis|XP_001948118	0	-181	97	100			OG5_130871	3
Dn_107_6.9	OG5_127267	apis|XP_001950438	1	-132	88	100			OG5_130910	3
Dn_1072_0.1	OG5_129460	apis|XP_001945453	0	-181	94	100			OG5_130918	3
Dn_1072_0.3	OG5_129618	apis|XP_001945512	0	-181	95	100			OG5_130981	3
Dn_1074_0.11	OG5_133792	apis|XP_001951785	1	-133	44	92			OG5_131007	3
Dn_1074_0.12	OG5_175466	apis|XP_001947705	1	-11	28	55			OG5_131039	3
Dn_1074_0.13	OG5_152937	apis|XP_001947014	8	-73	47	100			OG5_131041	3
Dn_1074_0.5	OG5_135454	cint|ENSCINP00000028676	5	-18	25	72			OG5_131072	3
Dn_1074_0.8	OG5_134014	apis|XP_001944448	2	-14	39	80			OG5_131092	3
Dn_1076_0.2	OG5_134633	apis|XP_001943856	0	-181	93	100			OG5_131113	3
Dn_1076_0.3	OG5_128161	apis|XP_001945104	5	-95	91	100			OG5_131124	3
Dn_1076_0.4	OG5_132074	apis|XP_001945367	1	-97	63	96			OG5_131283	3
Dn_1078_0.0	OG5_159738	apis|XP_001945451	4	-81	99	90			OG5_131315	3
Dn_1079_0.1	OG5_128653	apis|XP_001947301	9	-65	44	98			OG5_131356	3
Dn_1079_0.6	OG5_143006	apis|XP_001943249	4	-14	62	91			OG5_131376	3
Dn_1079_0.7	OG5_185979	trub|ENSTRUP00000004566	1	-10	32	72			OG5_131421	3
Dn_108_0.0	OG5_127060	apis|XP_001947643	1	-114	94	99			OG5_131428	3
Dn_108_0.10	OG5_152248	apis|XP_001947743	1	-128	96	100			OG5_131449	3
Dn_108_0.4	OG5_128915	apis|XP_001949024	5	-88	93	98			OG5_131568	3
Dn_108_0.7	OG5_127060	apis|XP_001947688	1	-121	80	96			OG5_131579	3
Dn_108_0.8	NO_GROUP	apis|XP_001951691	3	-63	90	100			OG5_131584	3
Dn_108_0.9	OG5_127060	apis|XP_001946154	9	-48	68	100			OG5_131720	3
Dn_108_1.0	OG5_128427	apis|XP_001947530	0	-181	95	100			OG5_131726	3
Dn_108_1.1	OG5_165142	isca|EEC12963	9	-22	85	69			OG5_131820	3
Dn_108_1.2	OG5_152238	apis|XP_001949424	1	-143	97	100			OG5_131843	3
Dn_108_1.3	OG5_127948	apis|XP_001946105	5	-35	87	96			OG5_131946	3
Dn_108_1.4	OG5_126685	apis|XP_001947630	0	-181	97	100			OG5_131959	3
Dn_108_2.0	OG5_129489	apis|XP_001951726	0	-181	92	100			OG5_131998	3
Dn_108_3.0	OG5_163061	apis|XP_001943712	0	-181	79	99			OG5_132117	3
Dn_108_3.1	OG5_134671	apis|XP_001945491	6	-81	84	95			OG5_132136	3
Dn_108_3.2	OG5_128372	bmor|BGIBMGA008044	5	-38	62	86			OG5_132208	3
Dn_108_3.3	NO_GROUP	apis|XP_001950633	1	-111	89	100			OG5_132215	3
Dn_108_3.4	OG5_152401	apis|XP_001944801	1	-122	100	100			OG5_132221	3
Dn_108_3.5	NO_GROUP	apis|XP_001943815	1	-132	71	89			OG5_132233	3
Dn_108_3.6	NO_GROUP	apis|XP_001943815	1	-100	88	98			OG5_132254	3
Dn_108_3.7	OG5_127836	apis|XP_001945660	0	-181	90	100			OG5_132352	3
Dn_108_4.1	OG5_132005	bmor|BGIBMGA000150	1	-54	38	72			OG5_132432	3
Dn_108_4.3	OG5_135706	apis|XP_001943921	0	-181	98	99			OG5_132482	3
Dn_108_5.0	OG5_131131	apis|XP_001946082	0	-181	76	100			OG5_132544	3
Dn_108_5.1	OG5_129934	apis|XP_001945969	0	-181	96	100			OG5_132572	3
Dn_108_5.10	OG5_131348	apis|XP_001946159	1	-157	94	100			OG5_132648	3
Dn_108_5.14	OG5_128749	agam|AGAP009115-PA	0	-181	56	97			OG5_132721	3
Dn_108_5.2	OG5_131307	bmor|BGIBMGA006152	2	-86	35	71			OG5_132825	3
Dn_108_5.5	OG5_128749	apis|XP_001945625	1	-105	96	98			OG5_132834	3
Dn_108_5.6	OG5_127822	apis|XP_001946059	0	-181	98	100			OG5_132837	3
Dn_108_5.8	OG5_127487	apis|XP_001951561	1	-171	89	100			OG5_132840	3
Dn_108_5.9	OG5_126733	apis|XP_001947373	0	-181	89	99			OG5_132855	3
Dn_1080_0.10	OG5_128653	apis|XP_001947322	1	-109	54	100			OG5_133042	3
Dn_1080_0.11	OG5_128653	apis|XP_001947322	2	-14	66	93			OG5_133060	3
Dn_1080_0.14	OG5_135163	apis|XP_001951402	3	-34	54	100			OG5_133192	3
Dn_1080_0.15	OG5_134014	apis|XP_001944448	9	-9	27	100			OG5_133215	3
Dn_1080_0.17	NO_GROUP	apis|XP_001949719	5	-9	29	74			OG5_133235	3
Dn_1080_0.3	OG5_134014	apis|XP_001944448	2	-21	37	69			OG5_133282	3
Dn_1080_0.4	OG5_186328	apis|XP_001952810	9	-9	38	67			OG5_133297	3
Dn_1080_0.5	OG5_134803	apis|XP_001945085	5	-41	36	55			OG5_133417	3
Dn_1080_0.8	OG5_141239	apis|XP_001949228	3	-13	54	64			OG5_133419	3
Dn_1081_0.0	OG5_135547	apis|XP_001942528	1	-100	99	100			OG5_133464	3
Dn_1081_0.1	OG5_134638	apis|XP_001942569	0	-181	97	98			OG5_133565	3
Dn_1082_0.10	OG5_128653	apis|XP_001946596	5	-30	72	82			OG5_133653	3
Dn_1082_0.11	OG5_168675	apis|XP_001943755	1	-14	33	74			OG5_133661	3
Dn_1082_0.2	OG5_133060	apis|XP_001943807	1	-43	51	88			OG5_133726	3
Dn_1082_0.3	OG5_128719	trub|ENSTRUP00000028387	4	-51	38	54			OG5_133873	3
Dn_1082_0.6	OG5_126567	apis|XP_001949002	4	-48	48	53			OG5_133900	3
Dn_1082_0.7	OG5_126567	apis|XP_001951804	5	-37	34	87			OG5_133912	3
Dn_1083_0.2	OG5_127753	apis|XP_001948091	5	-9	25	92			OG5_133986	3
Dn_1083_0.3	OG5_159098	apis|XP_001948290	6	-26	66	89			OG5_134130	3
Dn_1083_0.4	OG5_141432	apis|XP_001944794	7	-73	64	99			OG5_134141	3
Dn_1083_0.5	OG5_141432	apis|XP_001944794	0	-181	66	98			OG5_134142	3
Dn_1083_0.7	OG5_138727	apis|XP_001949955	6	-19	62	71			OG5_134190	3
Dn_1084_0.0	OG5_140332	apis|XP_001949529	9	-93	81	96			OG5_134370	3
Dn_1084_0.5	OG5_226541	cpip|CPIJ009763	2	-6	31	85			OG5_134408	3
Dn_1084_0.8	OG5_129053	apis|XP_001944376	9	-31	43	100			OG5_134420	3
Dn_1086_0.0	OG5_128653	apis|XP_001947301	3	-78	51	81			OG5_134425	3
Dn_1087_0.0	OG5_149326	cpip|CPIJ016621	1	-6	36	68			OG5_134473	3
Dn_1087_0.1	OG5_158849	apis|XP_001949872	1	-83	64	99			OG5_134480	3
Dn_1087_0.10	OG5_219696	cele|WBGene00012943	1	-5	43	51			OG5_134666	3
Dn_1087_0.2	OG5_164157	apis|XP_001952490	4	-43	50	63			OG5_134766	3
Dn_1087_0.7	OG5_146302	apis|XP_001951389	4	-54	51	60			OG5_134994	3
Dn_1087_0.9	OG5_152308	apis|XP_001947338	6	-13	29	89			OG5_135035	3
Dn_1088_0.1	OG5_127018	apis|XP_001950619	3	-94	54	100			OG5_135038	3
Dn_1088_0.2	OG5_133901	apis|XP_001946061	3	-45	51	97			OG5_135665	3
Dn_1088_0.4	OG5_141229	apis|XP_001948651	3	-42	37	75			OG5_135699	3
Dn_1088_0.5	OG5_140332	apis|XP_001943491	1	-85	61	99			OG5_136334	3
Dn_1089_0.0	OG5_126864	apis|XP_001945182	2	-61	97	100			OG5_136342	3
Dn_1089_0.1	OG5_127754	apis|XP_001952313	0	-181	98	100			OG5_136867	3
Dn_1089_0.2	OG5_128945	apis|XP_001948659	0	-181	95	100			OG5_137040	3
Dn_1089_0.4	OG5_163031	apis|XP_001945794	1	-58	68	79			OG5_137517	3
Dn_109_0.0	OG5_129064	apis|XP_001949484	7	-74	72	98			OG5_137704	3
Dn_109_0.2	OG5_170024	cpip|CPIJ010854	3	-8	35	62			OG5_137828	3
Dn_109_1.0	OG5_139523	apis|XP_001949291	1	-72	94	85			OG5_137881	3
Dn_109_4.1	OG5_131031	apis|NP_001119641	1	-138	99	100			OG5_138300	3
Dn_109_4.2	OG5_131031	apis|XP_001951765	1	-115	77	97			OG5_138448	3
Dn_109_4.4	OG5_130693	apis|XP_001949793	2	-44	91	67			OG5_138482	3
Dn_109_5.0	NO_GROUP	apis|XP_001950899	1	-149	57	98			OG5_139071	3
Dn_109_5.1	OG5_162948	apis|XP_001950844	3	-79	88	99			OG5_139213	3
Dn_109_5.10	OG5_159688	apis|XP_001946275	1	-116	92	97			OG5_140076	3
Dn_109_5.12	OG5_144241	apis|XP_001950977	1	-111	92	100			OG5_142464	3
Dn_109_5.13	OG5_144241	apis|XP_001951211	1	-45	83	96			OG5_144032	3
Dn_109_5.14	OG5_133880	apis|XP_001946056	0	-181	87	94			OG5_144036	3
Dn_109_5.15	OG5_130194	amel|XP_394922	1	-132	53	95			OG5_144039	3
Dn_109_5.16	OG5_134123	apis|XP_001946106	0	-181	82	100			OG5_144094	3
Dn_109_5.4	OG5_126946	apis|XP_001950376	0	-181	94	100			OG5_144230	3
Dn_109_5.5	OG5_152069	amel|XP_001121102	4	-13	55	65			OG5_144241	3
Dn_109_5.7	OG5_131371	apis|XP_001952038	1	-112	92	100			OG5_144262	3
Dn_1091_0.0	OG5_139051	apis|XP_001950465	2	-7	32	98			OG5_146258	3
Dn_1091_0.1	OG5_127753	apis|XP_001951679	1	-16	37	55			OG5_146269	3
Dn_1091_0.5	OG5_169978	apis|XP_001945289	2	-10	40	75			OG5_146453	3
Dn_1091_0.6	OG5_134349	apis|XP_001943958	6	-63	43	100			OG5_147713	3
Dn_1091_0.8	OG5_152103	einv|EIN_293950	5	-6	31	70			OG5_149280	3
Dn_1092_0.0	OG5_139071	ecab|XP_001504972	1	-9	40	68			OG5_149288	3
Dn_1092_0.3	OG5_131902	apis|XP_001952855	1	-128	84	100			OG5_149376	3
Dn_1092_0.4	OG5_133968	apis|XP_001952611	1	-108	95	100			OG5_149410	3
Dn_1092_0.5	OG5_134924	amel|XP_625028	3	-50	46	94			OG5_149450	3
Dn_1096_0.1	OG5_129013	apis|XP_001952458	2	-58	95	92			OG5_149452	3
Dn_1096_0.4	OG5_129013	apis|XP_001952458	1	-159	99	94			OG5_149486	3
Dn_1096_0.5	OG5_134636	apis|XP_001952453	0	-181	93	98			OG5_149513	3
Dn_1097_0.2	OG5_175167	agam|AGAP006838-PA	2	-12	44	67			OG5_149577	3
Dn_1097_0.4	OG5_149580	apis|XP_001945084	1	-107	77	100			OG5_152124	3
Dn_1097_0.7	OG5_132408	apis|XP_001945141	0	-181	96	99			OG5_152131	3
Dn_1097_0.8	OG5_130345	apis|XP_001943450	0	-181	82	100			OG5_152156	3
Dn_1098_0.0	OG5_134349	apis|XP_001949613	4	-15	26	89			OG5_152160	3
Dn_1098_0.1	OG5_134349	apis|XP_001949613	7	-25	30	95			OG5_152387	3
Dn_1098_0.6	OG5_152132	apis|XP_001947327	1	-32	35	64			OG5_152388	3
Dn_1098_0.7	OG5_128653	apis|XP_001947301	2	-58	68	97			OG5_152392	3
Dn_1098_0.9	NO_GROUP	apis|XP_001947248	3	-37	38	92			OG5_152450	3
Dn_1099_0.3	OG5_128592	bmor|BGIBMGA010363	0	-181	42	90			OG5_152511	3
Dn_11_0.0	OG5_129733	apis|XP_001951190	0	-181	98	100			OG5_154950	3
Dn_11_0.1	OG5_128352	apis|XP_001946539	7	-41	95	100			OG5_155048	3
Dn_11_0.2	OG5_127378	aaeg|AAEL010123-PA	4	-26	46	73			OG5_155114	3
Dn_11_0.6	OG5_131421	apis|XP_001947411	5	-86	91	90			OG5_155191	3
Dn_11_1.3	OG5_127206	apis|XP_001945191	1	-163	96	100			OG5_155232	3
Dn_11_1.4	OG5_133899	apis|XP_001943733	0	-181	99	100			OG5_155285	3
Dn_11_1.5	OG5_130267	phum|PHUM180010	7	-33	40	95			OG5_155295	3
Dn_11_10.0	OG5_128886	apis|XP_001943581	0	-181	93	100			OG5_155715	3
Dn_11_10.1	OG5_132244	apis|XP_001943847	0	-181	69	100			OG5_156047	3
Dn_11_10.2	OG5_130002	aaeg|AAEL011938-PA	2	-21	55	98			OG5_156102	3
Dn_11_10.3	OG5_132390	apis|XP_001943894	0	-181	89	93			OG5_156248	3
Dn_11_10.4	OG5_152205	amel|XP_393452	1	-24	54	67			OG5_158370	3
Dn_11_11.2	OG5_152102	apis|XP_001943476	0	-181	80	52			OG5_158536	3
Dn_11_12.0	OG5_126619	apis|XP_001945971	0	-181	39	100			OG5_158539	3
Dn_11_2.1	OG5_138444	apis|XP_001943840	0	-181	95	99			OG5_158540	3
Dn_11_3.0	OG5_127683	apis|XP_001945748	0	-181	100	100			OG5_158650	3
Dn_11_3.1	OG5_127901	apis|XP_001944220	0	-181	99	98			OG5_158736	3
Dn_11_3.11	OG5_133050	apis|XP_001944336	1	-103	64	83			OG5_158810	3
Dn_11_3.12	OG5_133050	apis|XP_001944336	4	-57	95	71			OG5_159688	3
Dn_11_3.2	OG5_142568	apis|XP_001944112	0	-181	93	100			OG5_159929	3
Dn_11_3.3	OG5_168354	apis|XP_001944166	0	-181	87	95			OG5_160240	3
Dn_11_3.4	OG5_128094	apis|XP_001946373	1	-153	97	100			OG5_160711	3
Dn_11_4.0	OG5_133050	apis|XP_001944336	1	-93	95	94			OG5_162637	3
Dn_11_4.1	OG5_133050	apis|XP_001944336	6	-64	86	99			OG5_162996	3
Dn_11_5.0	OG5_189220	apis|XP_001942643	2	-87	34	95			OG5_163064	3
Dn_11_6.3	OG5_130783	apis|XP_001952636	1	-114	86	95			OG5_165397	3
Dn_11_6.4	OG5_142596	apis|XP_001952643	0	-181	89	100			OG5_168619	3
Dn_11_6.5	OG5_132136	apis|XP_001949186	3	-21	57	93			OG5_169696	3
Dn_11_6.6	OG5_130783	apis|XP_001952636	0	-181	95	94			OG5_169955	3
Dn_11_7.0	OG5_144040	apis|XP_001952629	2	-37	97	72			OG5_170610	3
Dn_11_8.0	OG5_144040	apis|XP_001952629	1	-144	67	84			OG5_176579	3
Dn_11_8.1	OG5_144040	sman|Smp_082190	2	-15	39	66			OG5_176606	3
Dn_11_8.2	OG5_144040	apis|XP_001952629	7	-44	89	100			OG5_177108	3
Dn_11_9.0	OG5_130040	apis|XP_001948467	0	-181	88	100			OG5_187069	3
Dn_11_9.1	NO_GROUP	apis|XP_001950561	4	-29	33	87			OG5_187965	3
Dn_11_9.2	NO_GROUP	apis|XP_001946868	7	-11	35	96			OG5_188123	3
Dn_11_9.3	NO_GROUP	apis|XP_001950561	4	-24	52	80			OG5_188451	3
Dn_11_9.4	OG5_128500	apis|XP_001948506	0	-181	73	100			OG5_189307	3
Dn_11_9.7	OG5_142596	apis|XP_001948553	0	-181	91	100			OG5_189369	3
Dn_110_1.0	OG5_134011	apis|XP_001949045	0	-181	82	100			OG5_189433	3
Dn_110_1.1	OG5_129739	apis|XP_001944252	0	-181	91	95			OG5_211222	3
Dn_110_1.3	OG5_144392	apis|XP_001944681	0	-181	99	100			OG5_211262	3
Dn_110_2.1	OG5_158703	apis|XP_001946030	0	-181	96	100			OG5_211272	3
Dn_110_3.1	OG5_169955	apis|XP_001948781	1	-148	70	92			OG5_211282	3
Dn_110_3.11	OG5_131490	apis|XP_001943688	0	-181	96	100			OG5_211319	3
Dn_110_3.12	OG5_152188	apis|XP_001943734	1	-145	90	99			OG5_211353	3
Dn_110_3.13	OG5_136191	apis|XP_001949158	0	-181	95	97			OG5_211367	3
Dn_110_3.4	OG5_128431	apis|XP_001945619	9	-60	99	97			OG5_211416	3
Dn_110_3.6	OG5_163153	apis|XP_001946431	1	-100	95	95			OG5_211458	3
Dn_110_4.2	OG5_155109	apis|XP_001949467	8	-68	98	94			OG5_211494	3
Dn_110_4.5	OG5_129236	apis|XP_001945682	1	-118	86	98			OG5_215582	3
Dn_110_4.7	OG5_149531	apis|XP_001948929	8	-84	92	100			OG5_234900	3
Dn_110_4.8	OG5_128580	apis|XP_001944470	0	-181	90	100			OG5_247053	3
Dn_110_5.1	OG5_168489	cpip|CPIJ007321	1	-11	23	85			OG5_247105	3
Dn_110_5.13	OG5_132079	apis|XP_001944033	0	-181	94	98			OG5_126589	2
Dn_110_5.15	OG5_130771	apis|XP_001944358	0	-181	90	100			OG5_126590	2
Dn_110_5.16	OG5_155403	apis|XP_001947981	1	-163	93	97			OG5_126596	2
Dn_110_5.17	OG5_158837	apis|XP_001947724	1	-134	97	95			OG5_126601	2
Dn_110_5.18	OG5_188497	apis|XP_001947844	1	-129	94	100			OG5_126607	2
Dn_110_5.21	OG5_158460	apis|XP_001947475	1	-150	98	60			OG5_126613	2
Dn_110_5.22	OG5_134451	apis|XP_001944082	0	-181	94	100			OG5_126618	2
Dn_110_5.3	OG5_127003	apis|XP_001944191	0	-181	99	100			OG5_126626	2
Dn_110_5.7	OG5_131683	apis|XP_001944131	1	-75	86	100			OG5_126632	2
Dn_110_5.8	OG5_185982	aaeg|AAEL001860-PA	1	-6	28	91			OG5_126645	2
Dn_110_5.9	OG5_131569	apis|XP_001946432	1	-125	96	100			OG5_126649	2
Dn_1100_0.0	OG5_169985	apis|XP_001952035	1	-90	47	79			OG5_126655	2
Dn_1100_0.1	OG5_127753	apis|XP_001952826	1	-35	45	78			OG5_126657	2
Dn_1100_0.2	OG5_127753	apis|XP_001948760	2	-35	38	72			OG5_126660	2
Dn_1100_0.3	OG5_142915	apis|XP_001945169	1	-30	40	90			OG5_126665	2
Dn_1100_0.4	OG5_142915	apis|XP_001945169	5	-18	28	97			OG5_126671	2
Dn_1100_0.5	OG5_131025	apis|XP_001949343	9	-12	38	53			OG5_126674	2
Dn_1102_0.0	OG5_130584	apis|XP_001945213	1	-31	34	97			OG5_126677	2
Dn_1103_0.0	OG5_162740	bmor|BGIBMGA008349	3	-29	29	98			OG5_126681	2
Dn_1103_0.10	OG5_132232	apis|XP_001952564	1	-130	96	100			OG5_126684	2
Dn_1103_0.11	OG5_128271	apis|XP_001951676	0	-181	92	97			OG5_126694	2
Dn_1103_0.12	OG5_158828	dmel|FBpp0083398	5	-35	49	98			OG5_126698	2
Dn_1103_0.5	OG5_127024	apis|XP_001951650	1	-166	94	96			OG5_126700	2
Dn_1103_0.9	OG5_133984	apis|XP_001952604	1	-26	84	100			OG5_126705	2
Dn_1105_0.0	OG5_126861	apis|XP_001952550	1	-93	95	99			OG5_126706	2
Dn_1105_0.1	OG5_126558	apis|XP_001945551	1	-84	81	100			OG5_126708	2
Dn_1105_0.2	OG5_126558	apis|XP_001944438	0	-181	92	100			OG5_126710	2
Dn_1105_0.3	OG5_126558	apis|XP_001944438	0	-181	92	100			OG5_126714	2
Dn_1105_0.4	OG5_126558	apis|XP_001944438	1	-166	89	96			OG5_126715	2
Dn_1105_0.5	OG5_126861	apis|XP_001952567	1	-135	70	100			OG5_126721	2
Dn_1105_0.6	OG5_134130	apis|XP_001952573	0	-181	92	98			OG5_126733	2
Dn_1106_0.0	OG5_126740	apis|XP_001944154	2	-99	100	80			OG5_126734	2
Dn_1106_0.1	OG5_130632	apis|XP_001943110	0	-181	76	100			OG5_126737	2
Dn_1106_0.2	OG5_128816	apis|XP_001943233	1	-33	97	100			OG5_126739	2
Dn_1108_0.3	OG5_167987	apis|XP_001946780	6	-92	75	72			OG5_126742	2
Dn_1108_0.6	OG5_127753	apis|XP_001950877	3	-71	41	94			OG5_126745	2
Dn_1108_0.8	OG5_152423	apis|XP_001945862	0	-181	73	94			OG5_126749	2
Dn_1109_0.1	OG5_127107	apis|XP_001944975	4	-80	92	99			OG5_126753	2
Dn_111_0.0	OG5_128896	ggal|ENSGALP00000005150	5	-20	41	54			OG5_126754	2
Dn_111_0.1	OG5_139166	phum|PHUM193950	4	-34	50	54			OG5_126756	2
Dn_111_0.13	OG5_126939	apis|XP_001943917	1	-132	95	100			OG5_126757	2
Dn_111_0.17	OG5_156930	mmul|XP_001093362	1	-6	50	62			OG5_126761	2
Dn_111_0.2	OG5_126822	apis|XP_001946323	0	-181	91	100			OG5_126762	2
Dn_111_0.3	OG5_127110	apis|XP_001946218	0	-181	90	100			OG5_126771	2
Dn_111_0.5	OG5_158432	apis|XP_001946512	0	-181	92	100			OG5_126774	2
Dn_111_0.6	OG5_135312	apis|XP_001946456	1	-114	98	100			OG5_126775	2
Dn_111_0.7	OG5_132011	apis|XP_001946371	0	-181	94	100			OG5_126776	2
Dn_111_0.8	OG5_155067	apis|XP_001943862	3	-49	93	99			OG5_126785	2
Dn_111_1.0	OG5_134396	apis|XP_001950487	1	-178	85	100			OG5_126786	2
Dn_111_1.1	OG5_131619	apis|XP_001950464	0	-181	96	100			OG5_126787	2
Dn_111_1.2	OG5_134463	apis|XP_001946307	0	-181	94	97			OG5_126791	2
Dn_111_1.3	OG5_127710	apis|XP_001943018	1	-114	96	98			OG5_126795	2
Dn_111_1.4	OG5_128530	apis|XP_001952298	1	-162	96	100			OG5_126808	2
Dn_111_1.5	OG5_132416	apis|XP_001946198	0	-181	93	100			OG5_126814	2
Dn_111_1.6	OG5_128206	apis|XP_001943449	1	-151	84	96			OG5_126821	2
Dn_111_3.0	OG5_127719	apis|XP_001947870	4	-36	62	93			OG5_126822	2
Dn_111_3.1	OG5_127719	apis|XP_001947870	8	-24	100	50			OG5_126829	2
Dn_111_3.3	OG5_127719	aaeg|AAEL013723-PA	6	-6	44	50			OG5_126840	2
Dn_111_3.4	OG5_127719	apis|XP_001947870	1	-146	95	98			OG5_126843	2
Dn_111_4.0	OG5_126554	apis|XP_001947920	3	-27	84	75			OG5_126855	2
Dn_111_4.1	OG5_134345	apis|XP_001948327	2	-87	95	99			OG5_126859	2
Dn_111_4.11	OG5_134162	apis|XP_001947057	1	-68	89	98			OG5_126863	2
Dn_111_4.3	OG5_159682	amel|XP_395901	2	-60	50	100			OG5_126865	2
Dn_111_4.5	OG5_127635	amel|XP_394160	1	-139	43	97			OG5_126882	2
Dn_111_4.6	OG5_129083	apis|XP_001950480	0	-181	91	100			OG5_126885	2
Dn_111_4.8	OG5_126554	apis|XP_001947920	1	-120	83	85			OG5_126886	2
Dn_111_4.9	OG5_126554	apis|XP_001947920	1	-146	76	100			OG5_126888	2
Dn_111_5.0	OG5_126595	apis|XP_001943104	0	-181	100	100			OG5_126891	2
Dn_111_5.1	OG5_129327	apis|XP_001943616	0	-181	92	100			OG5_126894	2
Dn_111_5.12	OG5_126948	apis|XP_001943105	0	-181	99	94			OG5_126897	2
Dn_111_5.13	OG5_126801	apis|XP_001944430	1	-129	95	87			OG5_126910	2
Dn_111_5.14	OG5_149320	apis|XP_001943292	0	-181	96	100			OG5_126915	2
Dn_111_5.15	OG5_149320	apis|XP_001943292	0	-181	83	100			OG5_126916	2
Dn_111_5.16	OG5_211271	apis|XP_001943825	3	-75	96	100			OG5_126925	2
Dn_111_5.17	OG5_155209	apis|XP_001946070	0	-181	71	97			OG5_126943	2
Dn_111_5.7	OG5_146541	apis|XP_001943617	4	-29	90	75			OG5_126948	2
Dn_1110_0.2	OG5_158867	apis|XP_001945722	6	-91	96	100			OG5_126950	2
Dn_1110_0.3	OG5_131368	apis|XP_001943971	0	-181	93	96			OG5_126953	2
Dn_1111_0.0	OG5_127331	apis|XP_001943743	1	-110	98	100			OG5_126957	2
Dn_1111_0.1	OG5_138714	apis|XP_001948160	1	-135	94	100			OG5_126974	2
Dn_1111_0.2	OG5_138698	ptro|ENSPTRP00000025660	1	-108	43	90			OG5_126987	2
Dn_1111_0.3	NO_GROUP	apis|XP_001948305	1	-88	86	65			OG5_126990	2
Dn_1111_0.4	OG5_131721	apis|XP_001948107	0	-181	93	98			OG5_126995	2
Dn_1112_0.0	OG5_131391	cbri|WBGene00037515	9	-7	30	87			OG5_126999	2
Dn_1112_0.1	NO_GROUP	agam|AGAP001340-PA	4	-6	27	53			OG5_127001	2
Dn_1112_0.10	OG5_169978	apis|XP_001945289	5	-13	33	78			OG5_127003	2
Dn_1112_0.3	OG5_133143	apis|XP_001942731	8	-13	28	83			OG5_127008	2
Dn_1112_0.4	OG5_129723	bmor|BGIBMGA013607	2	-6	26	56			OG5_127010	2
Dn_1112_0.6	OG5_174873	cint|ENSCINP00000027698	3	-23	36	94			OG5_127011	2
Dn_1113_0.0	OG5_174587	apis|XP_001951770	4	-43	42	85			OG5_127012	2
Dn_1114_0.0	OG5_127222	apis|XP_001945389	8	-69	96	100			OG5_127025	2
Dn_1114_0.1	OG5_136867	apis|XP_001943399	3	-50	69	98			OG5_127028	2
Dn_1114_0.3	OG5_211254	apis|XP_001943505	1	-125	74	97			OG5_127033	2
Dn_1114_0.6	OG5_137960	apis|XP_001943463	1	-129	85	100			OG5_127038	2
Dn_1115_0.0	OG5_127018	apis|XP_001948650	3	-54	48	66			OG5_127043	2
Dn_1115_0.1	OG5_164165	apis|XP_001944059	1	-17	47	72			OG5_127044	2
Dn_1115_0.11	OG5_127357	apis|XP_001951653	9	-21	44	99			OG5_127047	2
Dn_1115_0.2	OG5_136036	ptro|ENSPTRP00000027877	4	-7	28	69			OG5_127055	2
Dn_1115_0.6	OG5_164157	apis|XP_001942915	6	-45	91	98			OG5_127057	2
Dn_1116_0.2	OG5_126567	apis|XP_001951334	1	-68	43	89			OG5_127063	2
Dn_1116_0.3	OG5_163760	apis|XP_001952214	6	-72	41	75			OG5_127067	2
Dn_1117_0.0	NO_GROUP	apis|XP_001946988	5	-30	55	64			OG5_127069	2
Dn_1117_0.1	OG5_169942	apis|XP_001945073	5	-10	34	61			OG5_127071	2
Dn_1118_0.0	OG5_132845	apis|XP_001948967	2	-79	90	99			OG5_127075	2
Dn_1119_0.0	OG5_127839	apis|XP_001947632	0	-181	82	100			OG5_127097	2
Dn_1119_0.1	OG5_127076	apis|XP_001947194	0	-181	97	100			OG5_127098	2
Dn_1119_0.2	OG5_177152	phum|PHUM129180	2	-30	33	90			OG5_127101	2
Dn_1119_0.3	OG5_136400	apis|XP_001949840	1	-167	99	99			OG5_127116	2
Dn_112_0.5	OG5_174587	apis|XP_001951770	3	-9	26	80			OG5_127119	2
Dn_112_0.7	OG5_127018	apis|XP_001946448	1	-145	78	98			OG5_127121	2
Dn_112_1.0	OG5_128290	apis|XP_001946152	0	-181	92	100			OG5_127124	2
Dn_112_1.10	OG5_128290	apis|XP_001943285	0	-181	94	98			OG5_127127	2
Dn_112_1.11	OG5_160702	phum|PHUM217110	2	-10	26	81			OG5_127146	2
Dn_112_1.6	OG5_134114	apis|XP_001946215	0	-181	97	97			OG5_127155	2
Dn_112_1.7	OG5_126837	apis|XP_001947783	0	-181	99	100			OG5_127168	2
Dn_112_2.0	OG5_127000	apis|XP_001947183	0	-181	93	100			OG5_127175	2
Dn_112_2.1	OG5_158736	apis|NP_001119648	0	-181	92	100			OG5_127178	2
Dn_112_2.3	OG5_209437	oana|ENSOANP00000009143	9	-9	29	70			OG5_127181	2
Dn_112_3.0	OG5_134459	apis|XP_001946037	0	-181	94	100			OG5_127186	2
Dn_112_3.2	OG5_127384	apis|XP_001948896	7	-57	96	95			OG5_127207	2
Dn_112_3.6	OG5_131947	apis|XP_001947628	6	-65	95	95			OG5_127213	2
Dn_112_3.7	OG5_131947	apis|XP_001947628	5	-57	96	100			OG5_127216	2
Dn_112_4.0	OG5_131324	apis|XP_001947678	0	-181	96	100			OG5_127220	2
Dn_112_4.2	OG5_133015	apis|XP_001947788	1	-145	95	100			OG5_127240	2
Dn_112_4.3	OG5_134652	amel|XP_394893	1	-59	63	57			OG5_127248	2
Dn_112_4.4	OG5_132681	apis|XP_001947166	0	-181	95	100			OG5_127252	2
Dn_112_4.6	OG5_142382	apis|XP_001947729	0	-181	84	100			OG5_127263	2
Dn_112_5.0	OG5_127936	apis|XP_001951924	1	-35	94	56			OG5_127280	2
Dn_112_5.11	OG5_128419	apis|XP_001951645	2	-97	99	100			OG5_127289	2
Dn_112_5.12	OG5_130894	apis|XP_001951682	0	-181	89	98			OG5_127293	2
Dn_112_5.2	OG5_128039	apis|XP_001951764	0	-181	99	100			OG5_127296	2
Dn_112_5.3	OG5_174865	bmor|BGIBMGA000801	8	-23	31	80			OG5_127298	2
Dn_112_5.6	NO_GROUP	apis|XP_001947110	5	-47	93	96			OG5_127300	2
Dn_112_5.7	OG5_128040	apis|XP_001948634	0	-181	97	100			OG5_127308	2
Dn_112_5.9	OG5_130010	apis|XP_001948755	0	-181	91	100			OG5_127321	2
Dn_1121_0.0	OG5_171728	cbri|WBGene00086629	2	-11	42	74			OG5_127322	2
Dn_1121_0.1	OG5_127018	apis|XP_001952023	7	-44	35	84			OG5_127331	2
Dn_1121_0.2	OG5_138727	apis|XP_001943522	6	-12	43	69			OG5_127350	2
Dn_1121_0.4	OG5_126713	apis|XP_001951636	6	-12	53	52			OG5_127362	2
Dn_1121_0.5	OG5_153127	atha|NP_179202	3	-7	29	61			OG5_127368	2
Dn_1121_0.6	OG5_128433	apis|XP_001948147	4	-33	29	84			OG5_127371	2
Dn_1123_0.0	OG5_126574	apis|XP_001949736	1	-105	90	100			OG5_127379	2
Dn_1123_0.1	OG5_126574	apis|XP_001947618	0	-181	94	91			OG5_127384	2
Dn_1123_0.2	OG5_131473	apis|XP_001949767	0	-181	85	96			OG5_127392	2
Dn_1123_0.3	OG5_127262	apis|NP_001119693	3	-75	100	100			OG5_127397	2
Dn_1123_0.4	OG5_169956	apis|XP_001943525	5	-14	27	61			OG5_127399	2
Dn_1124_0.0	OG5_135454	drer|ENSDARP00000007187	5	-11	41	52			OG5_127403	2
Dn_1124_0.1	NO_GROUP	apis|XP_001943441	4	-29	47	66			OG5_127406	2
Dn_1124_0.4	OG5_163807	apis|XP_001951454	4	-18	32	96			OG5_127408	2
Dn_1124_0.5	OG5_185919	cpip|CPIJ006254	3	-30	35	50			OG5_127410	2
Dn_1127_0.3	OG5_160927	pkno|PKH_145130	7	-8	36	76			OG5_127418	2
Dn_1127_0.5	OG5_127111	apis|XP_001947296	1	-178	98	95			OG5_127420	2
Dn_1127_0.8	OG5_127442	apis|XP_001950622	1	-28	57	95			OG5_127426	2
Dn_1128_0.0	OG5_189338	apis|XP_001948201	1	-176	74	97			OG5_127432	2
Dn_1128_0.1	OG5_152132	apis|XP_001947327	1	-105	82	95			OG5_127437	2
Dn_1129_0.10	OG5_128360	apis|XP_001951071	0	-181	97	100			OG5_127442	2
Dn_1129_0.11	NO_GROUP	apis|XP_001947153	0	-181	88	100			OG5_127453	2
Dn_1129_0.12	OG5_132120	apis|XP_001947031	0	-181	96	100			OG5_127457	2
Dn_1129_0.7	OG5_127517	apis|XP_001951095	1	-136	92	100			OG5_127478	2
Dn_1129_0.8	OG5_141202	tnig|ENSTNIP00000022281	2	-20	40	92			OG5_127479	2
Dn_1129_0.9	OG5_127057	apis|XP_001946553	0	-181	97	96			OG5_127483	2
Dn_113_1.1	OG5_129052	apis|XP_001944813	7	-35	28	79			OG5_127491	2
Dn_113_2.2	OG5_146582	apis|XP_001943085	0	-181	89	100			OG5_127493	2
Dn_113_4.0	OG5_132877	apis|XP_001943122	0	-181	91	100			OG5_127496	2
Dn_113_4.1	OG5_128197	apis|XP_001943357	0	-181	93	91			OG5_127497	2
Dn_113_5.0	OG5_126841	apis|XP_001943517	1	-178	99	100			OG5_127503	2
Dn_113_5.11	OG5_126614	apis|XP_001942753	3	-25	31	80			OG5_127511	2
Dn_113_5.2	OG5_135810	apis|XP_001951649	0	-181	86	100			OG5_127526	2
Dn_113_5.5	OG5_126849	amel|NP_001035345	1	-141	51	86			OG5_127527	2
Dn_113_6.0	OG5_131074	apis|XP_001951675	0	-181	77	98			OG5_127529	2
Dn_113_6.1	OG5_131074	apis|XP_001951675	5	-33	89	73			OG5_127534	2
Dn_113_6.13	OG5_134014	apis|XP_001950583	1	-37	49	92			OG5_127536	2
Dn_113_6.14	OG5_134014	apis|XP_001950583	7	-24	61	51			OG5_127548	2
Dn_113_6.3	OG5_211340	apis|XP_001945727	1	-163	84	100			OG5_127561	2
Dn_113_6.7	OG5_134014	apis|XP_001945955	9	-77	52	100			OG5_127568	2
Dn_1131_0.0	OG5_174587	apis|XP_001951770	6	-37	39	91			OG5_127577	2
Dn_1131_0.10	OG5_187069	isca|EEC12757	1	-10	29	61			OG5_127590	2
Dn_1131_0.12	OG5_164165	apis|XP_001944059	2	-24	62	56			OG5_127591	2
Dn_1131_0.15	OG5_127753	apis|XP_001951308	3	-50	97	99			OG5_127602	2
Dn_1131_0.18	OG5_160733	bmor|BGIBMGA012916	1	-14	27	98			OG5_127618	2
Dn_1131_0.4	OG5_136610	trub|ENSTRUP00000003823	4	-13	30	94			OG5_127619	2
Dn_1131_0.5	OG5_136610	drer|ENSDARP00000101655	6	-39	33	90			OG5_127622	2
Dn_1131_0.6	OG5_138727	apis|XP_001946656	2	-40	53	84			OG5_127625	2
Dn_1131_0.8	OG5_177103	apis|XP_001947721	2	-56	42	58			OG5_127628	2
Dn_1131_0.9	OG5_126627	apis|XP_001949771	5	-59	40	56			OG5_127638	2
Dn_1132_0.1	OG5_128571	apis|XP_001947189	1	-122	96	51			OG5_127639	2
Dn_1132_0.2	OG5_129425	apis|XP_001950201	1	-148	99	89			OG5_127642	2
Dn_1134_0.3	OG5_133851	apis|XP_001944970	8	-73	97	100			OG5_127651	2
Dn_1134_0.4	OG5_127054	apis|XP_001945067	1	-101	93	91			OG5_127662	2
Dn_1135_0.10	OG5_163760	apis|XP_001952214	3	-55	62	53			OG5_127681	2
Dn_1135_0.6	OG5_149554	bmor|BGIBMGA006277	1	-19	37	72			OG5_127684	2
Dn_1135_0.9	OG5_138727	apis|XP_001949664	1	-112	46	66			OG5_127702	2
Dn_1136_0.0	OG5_127448	phum|PHUM327750	2	-8	41	58			OG5_127705	2
Dn_1136_0.2	OG5_155254	apis|XP_001952309	6	-59	87	95			OG5_127709	2
Dn_1137_0.1	OG5_130679	apis|XP_001947218	3	-50	95	98			OG5_127718	2
Dn_1137_0.3	OG5_130190	apis|XP_001951589	3	-30	87	94			OG5_127733	2
Dn_1137_0.4	OG5_127267	apis|XP_001951118	7	-41	79	99			OG5_127737	2
Dn_1138_0.0	OG5_134223	apis|XP_001944750	0	-181	95	97			OG5_127758	2
Dn_1139_0.0	OG5_130326	apis|XP_001942567	7	-67	79	79			OG5_127764	2
Dn_1139_0.2	OG5_128761	apis|XP_001947837	2	-55	87	92			OG5_127767	2
Dn_1139_0.3	OG5_127711	apis|XP_001950475	4	-72	99	100			OG5_127773	2
Dn_114_0.0	OG5_133428	apis|XP_001948683	1	-29	68	53			OG5_127789	2
Dn_114_0.2	OG5_132233	apis|XP_001948641	0	-181	90	100			OG5_127795	2
Dn_114_0.3	OG5_132233	amel|XP_623718	2	-56	44	93			OG5_127797	2
Dn_114_1.1	NO_GROUP	isca|EEC03091	7	-10	35	66			OG5_127800	2
Dn_114_2.0	OG5_168188	bmor|BGIBMGA012248	4	-10	26	71			OG5_127805	2
Dn_114_2.2	OG5_168188	phum|PHUM483660	2	-31	24	91			OG5_127819	2
Dn_114_3.1	OG5_129391	apis|XP_001950827	9	-64	96	100			OG5_127832	2
Dn_114_3.10	OG5_162723	apis|XP_001947132	0	-181	89	100			OG5_127856	2
Dn_114_3.12	OG5_131040	apis|XP_001945093	0	-181	98	100			OG5_127860	2
Dn_114_3.13	OG5_129144	apis|XP_001942925	1	-84	81	53			OG5_127874	2
Dn_114_3.14	OG5_129144	apis|XP_001942925	1	-84	90	79			OG5_127896	2
Dn_114_3.15	OG5_132233	phum|PHUM483630	0	-181	41	97			OG5_127900	2
Dn_114_3.16	OG5_129073	apis|XP_001946397	0	-181	91	100			OG5_127917	2
Dn_114_3.18	OG5_130778	apis|XP_001942979	3	-56	92	100			OG5_127919	2
Dn_114_3.2	OG5_127005	apis|XP_001945678	1	-58	100	94			OG5_127927	2
Dn_114_3.8	OG5_127395	apis|XP_001948145	1	-162	77	99			OG5_127939	2
Dn_114_4.0	OG5_130198	apis|XP_001942534	0	-181	97	100			OG5_127945	2
Dn_114_4.2	OG5_158899	apis|XP_001942579	6	-80	99	100			OG5_127951	2
Dn_114_5.1	OG5_141261	apis|XP_001950908	0	-181	81	99			OG5_127975	2
Dn_114_5.2	OG5_130506	apis|XP_001946214	0	-181	83	100			OG5_127986	2
Dn_114_5.4	OG5_211299	apis|XP_001950378	0	-181	80	96			OG5_128007	2
Dn_1140_0.1	OG5_130677	apis|XP_001949903	1	-178	90	86			OG5_128023	2
Dn_1140_0.2	OG5_126650	apis|XP_001945018	6	-92	98	100			OG5_128030	2
Dn_1143_0.2	OG5_126627	apis|XP_001949771	9	-7	35	65			OG5_128039	2
Dn_1143_0.3	OG5_136036	apis|XP_001947289	5	-32	37	83			OG5_128048	2
Dn_1143_0.4	OG5_211281	apis|XP_001944130	2	-10	40	100			OG5_128066	2
Dn_1143_0.5	OG5_136036	bmor|BGIBMGA009412	5	-36	31	89			OG5_128077	2
Dn_1144_0.0	OG5_182898	isca|EEC02296	7	-22	29	76			OG5_128079	2
Dn_1144_0.2	OG5_126905	apis|XP_001949139	5	-24	58	68			OG5_128087	2
Dn_1145_0.1	OG5_128216	apis|XP_001945265	6	-10	43	67			OG5_128091	2
Dn_1146_0.0	OG5_136036	isca|EEC05889	9	-9	27	52			OG5_128095	2
Dn_1146_0.1	OG5_158403	apis|XP_001952597	1	-56	53	62			OG5_128099	2
Dn_1146_0.2	OG5_141089	drer|ENSDARP00000101134	2	-10	27	89			OG5_128107	2
Dn_1147_0.0	OG5_144039	apis|XP_001950198	2	-62	99	88			OG5_128109	2
Dn_1148_0.2	OG5_155132	apis|XP_001949313	2	-66	88	60			OG5_128120	2
Dn_1148_0.3	OG5_155132	apis|XP_001949313	2	-66	88	60			OG5_128127	2
Dn_1149_0.0	OG5_189394	apis|XP_001950516	3	-19	33	80			OG5_128131	2
Dn_1149_0.1	OG5_189394	apis|XP_001950516	7	-39	55	91			OG5_128137	2
Dn_1149_0.4	OG5_129560	apis|XP_001950524	4	-84	92	85			OG5_128150	2
Dn_1149_0.6	OG5_189394	apis|XP_001949863	8	-25	69	51			OG5_128152	2
Dn_1149_0.7	OG5_189394	apis|XP_001950516	7	-30	60	100			OG5_128169	2
Dn_115_0.0	OG5_128336	apis|XP_001943587	1	-151	96	82			OG5_128174	2
Dn_115_0.3	OG5_131691	apis|XP_001943503	1	-149	94	87			OG5_128178	2
Dn_115_1.2	OG5_149410	apis|XP_001947477	9	-59	81	97			OG5_128197	2
Dn_115_2.3	OG5_158494	apis|XP_001950081	0	-181	92	97			OG5_128198	2
Dn_115_2.5	OG5_159701	apis|XP_001949959	0	-181	73	95			OG5_128202	2
Dn_115_2.6	OG5_132649	apis|XP_001950055	0	-181	95	100			OG5_128206	2
Dn_115_3.0	OG5_130229	phum|PHUM537470	6	-54	46	88			OG5_128214	2
Dn_115_3.1	OG5_130229	phum|PHUM537470	1	-137	63	99			OG5_128215	2
Dn_115_3.10	NO_GROUP	phum|PHUM085710	2	-29	26	79			OG5_128217	2
Dn_115_3.5	OG5_129281	apis|XP_001944854	0	-181	96	83			OG5_128222	2
Dn_115_3.6	OG5_139961	apis|XP_001947155	0	-181	93	98			OG5_128228	2
Dn_115_4.0	OG5_134044	nvec|estExt_gwp.C_5680016	2	-24	26	88			OG5_128242	2
Dn_115_4.1	OG5_137480	amel|XP_001120488	1	-68	25	100			OG5_128251	2
Dn_115_4.2	OG5_158644	apis|XP_001950177	0	-181	94	100			OG5_128254	2
Dn_115_5.1	OG5_144115	apis|XP_001943863	0	-181	95	97			OG5_128263	2
Dn_1151_0.1	OG5_174587	apis|XP_001951770	4	-27	37	91			OG5_128280	2
Dn_1151_0.2	OG5_126627	apis|XP_001949771	9	-36	35	66			OG5_128285	2
Dn_1153_0.0	OG5_133392	phum|PHUM214720	1	-21	57	88			OG5_128290	2
Dn_1154_0.0	OG5_168114	apis|XP_001948060	3	-72	89	50			OG5_128295	2
Dn_1154_0.1	OG5_127341	apis|XP_001949803	1	-110	89	92			OG5_128311	2
Dn_1155_0.0	OG5_147713	isca|EEC06216	5	-8	36	52			OG5_128314	2
Dn_1155_0.1	OG5_138727	apis|XP_001951530	1	-107	49	50			OG5_128315	2
Dn_1155_0.3	OG5_126871	apis|XP_001950144	3	-6	25	52			OG5_128339	2
Dn_1155_0.6	OG5_169985	apis|XP_001945675	1	-15	38	93			OG5_128357	2
Dn_1155_0.7	OG5_127753	apis|XP_001949275	2	-14	43	91			OG5_128376	2
Dn_1155_0.8	OG5_170040	bmor|BGIBMGA008106	1	-44	33	61			OG5_128386	2
Dn_1157_0.2	OG5_127018	apis|XP_001942996	4	-13	52	55			OG5_128417	2
Dn_1157_0.4	OG5_186328	apis|XP_001952810	1	-7	36	70			OG5_128428	2
Dn_1158_0.2	OG5_127753	apis|XP_001944121	1	-15	36	97			OG5_128443	2
Dn_1158_0.8	OG5_127753	apis|XP_001952826	9	-23	35	51			OG5_128445	2
Dn_1158_0.9	OG5_127753	isca|EEC19613	3	-16	30	55			OG5_128447	2
Dn_1159_0.0	OG5_135325	phum|PHUM222170	5	-15	36	76			OG5_128451	2
Dn_1159_0.1	OG5_133410	apis|XP_001951703	0	-181	93	90			OG5_128452	2
Dn_116_0.0	OG5_137336	apis|XP_001947861	7	-11	42	89			OG5_128461	2
Dn_116_0.2	OG5_158361	phum|PHUM119370	4	-14	62	75			OG5_128486	2
Dn_116_1.0	OG5_162595	apis|XP_001952489	1	-133	91	85			OG5_128517	2
Dn_116_2.0	OG5_131843	dmel|FBpp0080727	2	-26	47	87			OG5_128530	2
Dn_116_2.1	OG5_152181	phum|PHUM317730	2	-20	50	82			OG5_128532	2
Dn_116_2.2	OG5_130267	phum|PHUM180010	1	-52	37	85			OG5_128540	2
Dn_116_2.3	OG5_176478	apis|XP_001950509	2	-58	84	98			OG5_128548	2
Dn_116_2.5	OG5_127535	cpip|CPIJ012226	9	-20	40	69			OG5_128553	2
Dn_116_3.0	OG5_146411	apis|XP_001950798	1	-133	89	100			OG5_128554	2
Dn_116_3.12	OG5_127753	apis|XP_001952826	2	-31	28	99			OG5_128563	2
Dn_116_3.2	OG5_133143	mdom|ENSMODP00000011463	1	-11	30	77			OG5_128564	2
Dn_116_3.3	OG5_153124	apis|XP_001948419	2	-17	29	67			OG5_128568	2
Dn_116_3.8	OG5_126792	cint|ENSCINP00000018077	4	-32	44	85			OG5_128574	2
Dn_116_4.0	NO_GROUP	apis|XP_001943659	5	-39	36	74			OG5_128587	2
Dn_116_4.11	OG5_129754	phum|PHUM227600	1	-73	26	85			OG5_128593	2
Dn_116_4.3	OG5_175103	amel|XP_001122382	3	-10	26	91			OG5_128600	2
Dn_116_4.5	OG5_149499	apis|XP_001946890	1	-16	31	58			OG5_128637	2
Dn_116_4.6	OG5_128216	apis|XP_001945265	1	-13	46	85			OG5_128639	2
Dn_116_4.8	OG5_138727	apis|XP_001949336	5	-11	36	57			OG5_128643	2
Dn_116_5.0	OG5_142915	apis|XP_001945169	1	-93	48	89			OG5_128644	2
Dn_116_5.11	NO_GROUP	drer|ENSDARP00000097942	3	-20	38	95			OG5_128675	2
Dn_116_5.14	NO_GROUP	apis|XP_001945598	1	-62	94	87			OG5_128677	2
Dn_116_5.18	OG5_174873	cint|ENSCINP00000027698	3	-14	36	62			OG5_128679	2
Dn_116_5.19	OG5_129708	apis|XP_001947330	1	-156	96	68			OG5_128688	2
Dn_116_5.2	OG5_135163	apis|XP_001949652	8	-11	25	85			OG5_128692	2
Dn_116_5.3	OG5_142915	apis|XP_001945169	6	-73	45	94			OG5_128707	2
Dn_116_5.6	OG5_177169	apis|XP_001949017	4	-17	42	98			OG5_128723	2
Dn_116_5.7	OG5_130653	apis|XP_001943552	0	-181	95	100			OG5_128724	2
Dn_116_5.9	OG5_138727	apis|XP_001951252	8	-70	69	96			OG5_128728	2
Dn_1160_0.2	NO_GROUP	apis|XP_001943441	3	-17	62	57			OG5_128732	2
Dn_1160_0.3	OG5_235056	isca|EEC09563	4	-10	32	94			OG5_128735	2
Dn_1160_0.4	OG5_126567	apis|XP_001951804	2	-14	31	95			OG5_128739	2
Dn_1160_0.5	OG5_138727	apis|XP_001949664	1	-29	33	53			OG5_128750	2
Dn_1160_0.6	OG5_136753	apis|XP_001948341	4	-38	35	72			OG5_128754	2
Dn_1162_0.0	OG5_132870	phum|PHUM147760	9	-9	46	52			OG5_128761	2
Dn_1163_0.0	OG5_139928	ggal|ENSGALP00000024775	2	-13	42	100			OG5_128763	2
Dn_1164_0.1	NO_GROUP	apis|XP_001949246	2	-20	56	52			OG5_128767	2
Dn_1165_0.2	OG5_134803	apis|XP_001943763	5	-44	41	56			OG5_128773	2
Dn_1165_0.3	OG5_131025	apis|XP_001950454	1	-24	46	93			OG5_128775	2
Dn_1165_0.4	OG5_186328	apis|XP_001952810	6	-59	45	81			OG5_128779	2
Dn_1165_0.5	OG5_133143	apis|XP_001947801	1	-101	59	61			OG5_128781	2
Dn_1165_0.6	OG5_133143	apis|XP_001947801	2	-34	36	100			OG5_128785	2
Dn_1167_0.0	OG5_158859	apis|XP_001945290	5	-65	71	93			OG5_128786	2
Dn_1167_0.1	OG5_149326	apis|XP_001948926	4	-23	50	93			OG5_128794	2
Dn_1167_0.2	OG5_149326	apis|XP_001948926	3	-31	63	60			OG5_128804	2
Dn_1167_0.5	NO_GROUP	drer|ENSDARP00000102216	5	-13	31	56			OG5_128817	2
Dn_1168_0.0	OG5_127955	apis|XP_001951894	0	-181	96	94			OG5_128841	2
Dn_1168_0.1	OG5_132849	apis|XP_001951883	0	-181	97	100			OG5_128845	2
Dn_1169_0.0	OG5_131025	apis|XP_001947852	1	-53	96	96			OG5_128862	2
Dn_1169_0.10	OG5_131774	isca|EEC15882	1	-7	32	99			OG5_128867	2
Dn_1169_0.11	OG5_207860	apis|XP_001944667	6	-21	31	87			OG5_128871	2
Dn_1169_0.3	OG5_142915	apis|XP_001945169	1	-122	40	99			OG5_128884	2
Dn_1169_0.4	OG5_174774	aaeg|AAEL003342-PA	7	-8	28	70			OG5_128893	2
Dn_1169_0.7	OG5_179306	nvec|gw.1364.5.1	2	-12	40	93			OG5_128896	2
Dn_1169_0.8	OG5_127753	apis|XP_001948935	3	-23	26	57			OG5_128900	2
Dn_117_0.0	OG5_130230	apis|XP_001951657	5	-45	94	100			OG5_128915	2
Dn_117_0.1	OG5_128104	apis|XP_001948469	0	-181	96	73			OG5_128924	2
Dn_117_0.2	OG5_126561	apis|XP_001943002	0	-181	56	99			OG5_128929	2
Dn_117_0.3	OG5_158382	apis|XP_001952542	1	-177	89	85			OG5_128935	2
Dn_117_0.7	NO_GROUP	phum|PHUM236670	1	-5	25	51			OG5_128938	2
Dn_117_0.8	OG5_132818	apis|XP_001951706	2	-48	92	100			OG5_128948	2
Dn_117_1.0	OG5_126881	apis|XP_001952748	1	-114	64	100			OG5_128950	2
Dn_117_4.1	OG5_133464	apis|XP_001949655	1	-105	95	92			OG5_128958	2
Dn_117_4.11	OG5_129955	dmel|FBpp0072037	7	-29	37	86			OG5_128965	2
Dn_117_4.13	OG5_127309	apis|XP_001949454	0	-181	94	100			OG5_128974	2
Dn_117_4.14	OG5_133464	phum|PHUM433120	1	-33	43	78			OG5_128978	2
Dn_117_4.19	OG5_128377	apis|XP_001949654	4	-42	97	100			OG5_128986	2
Dn_117_4.2	OG5_133464	apis|XP_001949655	1	-136	98	92			OG5_128991	2
Dn_117_4.20	OG5_130420	apis|XP_001949554	1	-45	86	90			OG5_128994	2
Dn_117_4.21	OG5_128357	apis|XP_001945274	0	-181	97	100			OG5_128999	2
Dn_117_4.3	OG5_128568	apis|XP_001949692	1	-105	89	100			OG5_129002	2
Dn_117_4.4	OG5_128568	apis|XP_001949692	1	-105	89	100			OG5_129011	2
Dn_117_4.6	OG5_155325	bmor|BGIBMGA000521	3	-6	24	74			OG5_129013	2
Dn_117_4.7	OG5_132381	apis|XP_001949408	0	-181	96	100			OG5_129029	2
Dn_117_4.8	OG5_130687	hsap|ENSP00000380679	7	-6	23	63			OG5_129062	2
Dn_117_5.5	OG5_128687	apis|XP_001949334	0	-181	95	81			OG5_129071	2
Dn_117_5.7	OG5_168268	apis|XP_001947802	1	-105	85	100			OG5_129079	2
Dn_117_5.8	OG5_136445	apis|XP_001949300	0	-181	84	100			OG5_129105	2
Dn_117_5.9	OG5_142441	apis|XP_001944633	1	-125	99	82			OG5_129116	2
Dn_1170_0.0	OG5_130001	apis|XP_001949079	0	-181	41	100			OG5_129121	2
Dn_1171_0.10	OG5_126558	phum|PHUM397810	1	-175	48	100			OG5_129144	2
Dn_1171_0.5	OG5_130590	cint|ENSCINP00000015129	6	-41	33	94			OG5_129145	2
Dn_1171_0.6	OG5_163036	apis|XP_001952258	1	-140	87	100			OG5_129153	2
Dn_1171_0.7	OG5_128659	apis|XP_001952236	8	-51	99	100			OG5_129154	2
Dn_1171_0.8	OG5_128179	apis|XP_001949439	0	-181	94	100			OG5_129166	2
Dn_1171_0.9	OG5_126558	cpip|CPIJ009153	2	-26	49	91			OG5_129170	2
Dn_1173_0.0	OG5_127515	apis|XP_001948927	1	-117	93	91			OG5_129182	2
Dn_1173_0.1	OG5_130510	apis|XP_001951396	5	-52	91	93			OG5_129192	2
Dn_1174_0.0	OG5_131031	apis|XP_001946038	7	-60	88	100			OG5_129193	2
Dn_1174_0.4	OG5_135163	apis|XP_001949652	3	-18	36	69			OG5_129195	2
Dn_1175_0.0	OG5_139197	tnig|ENSTNIP00000010601	8	-7	43	78			OG5_129198	2
Dn_1176_0.0	OG5_136036	apis|XP_001948762	2	-6	39	56			OG5_129211	2
Dn_1176_0.2	OG5_133143	apis|XP_001947801	6	-19	30	77			OG5_129233	2
Dn_1176_0.3	OG5_127018	apis|XP_001951103	0	-181	82	97			OG5_129251	2
Dn_1176_0.5	OG5_126905	cpip|CPIJ015903	2	-14	27	51			OG5_129267	2
Dn_1176_0.7	OG5_126567	apis|XP_001951804	4	-52	43	56			OG5_129272	2
Dn_1177_0.1	OG5_211252	apis|XP_001948803	1	-23	45	55			OG5_129276	2
Dn_1178_0.0	OG5_128253	apis|XP_001950585	8	-60	49	96			OG5_129277	2
Dn_1178_0.2	NO_GROUP	apis|XP_001948859	2	-10	41	100			OG5_129280	2
Dn_1178_0.4	NO_GROUP	apis|XP_001944297	6	-7	44	65			OG5_129281	2
Dn_1178_0.5	OG5_133143	cint|ENSCINP00000029593	2	-14	33	62			OG5_129282	2
Dn_1179_0.1	OG5_149499	agam|AGAP011847-PA	5	-14	31	53			OG5_129290	2
Dn_1179_0.2	OG5_164157	apis|XP_001942915	7	-7	26	99			OG5_129293	2
Dn_1179_0.4	OG5_174587	apis|XP_001951770	2	-6	24	51			OG5_129298	2
Dn_1179_0.5	OG5_130941	drer|ENSDARP00000060190	5	-22	35	57			OG5_129300	2
Dn_1179_0.6	NO_GROUP	apis|XP_001946574	6	-59	50	76			OG5_129314	2
Dn_1179_0.7	OG5_152937	isca|EEC09676	2	-24	35	63			OG5_129322	2
Dn_118_0.0	OG5_149328	apis|XP_001947602	1	-122	94	100			OG5_129325	2
Dn_118_1.0	OG5_126614	apis|XP_001947054	4	-58	34	91			OG5_129331	2
Dn_118_1.2	OG5_189287	apis|XP_001947355	1	-68	76	99			OG5_129367	2
Dn_118_2.5	OG5_126872	apis|XP_001949539	1	-37	94	100			OG5_129376	2
Dn_118_2.6	OG5_126945	apis|XP_001948314	0	-181	93	100			OG5_129378	2
Dn_118_2.7	OG5_158881	apis|XP_001948266	0	-181	90	100			OG5_129379	2
Dn_118_2.8	OG5_129252	apis|XP_001948548	2	-62	78	100			OG5_129384	2
Dn_118_2.9	OG5_149421	apis|XP_001949485	0	-181	99	99			OG5_129392	2
Dn_118_3.1	OG5_128422	apis|XP_001950933	1	-114	87	100			OG5_129405	2
Dn_118_3.3	OG5_127843	apis|XP_001951085	0	-181	98	100			OG5_129416	2
Dn_118_3.4	OG5_149369	apis|XP_001948268	0	-181	97	100			OG5_129425	2
Dn_118_3.6	NO_GROUP	apis|XP_001947734	0	-181	72	97			OG5_129436	2
Dn_118_4.0	OG5_130866	apis|XP_001951333	0	-181	86	100			OG5_129460	2
Dn_118_4.1	OG5_144396	apis|XP_001951350	6	-97	93	74			OG5_129465	2
Dn_118_4.10	OG5_134263	phum|PHUM405850	2	-72	34	100			OG5_129476	2
Dn_118_4.3	OG5_147078	apis|XP_001949574	0	-181	80	100			OG5_129480	2
Dn_118_4.4	OG5_131317	bmor|BGIBMGA002404	5	-7	42	62			OG5_129483	2
Dn_118_4.5	OG5_135436	apis|XP_001948366	0	-181	95	100			OG5_129485	2
Dn_118_4.6	OG5_137805	phum|PHUM309510	1	-13	31	86			OG5_129493	2
Dn_118_5.0	OG5_135057	apis|XP_001946011	1	-148	95	100			OG5_129496	2
Dn_118_5.10	OG5_132818	agam|AGAP004616-PA	3	-7	36	66			OG5_129521	2
Dn_118_5.14	OG5_134723	apis|XP_001945356	0	-181	96	100			OG5_129527	2
Dn_118_5.17	OG5_127271	phum|PHUM601270	0	-181	71	97			OG5_129550	2
Dn_118_5.18	OG5_211370	apis|XP_001946586	1	-56	86	100			OG5_129555	2
Dn_118_5.19	OG5_130472	apis|XP_001944357	4	-82	43	98			OG5_129558	2
Dn_118_5.20	OG5_130472	apis|XP_001948400	4	-75	89	65			OG5_129589	2
Dn_118_5.21	OG5_128729	apis|XP_001943671	0	-181	96	100			OG5_129595	2
Dn_118_5.22	OG5_189266	apis|XP_001944146	0	-181	91	100			OG5_129613	2
Dn_118_5.23	OG5_152441	apis|XP_001948299	0	-181	93	98			OG5_129616	2
Dn_118_5.24	OG5_126593	apis|XP_001952276	1	-127	99	100			OG5_129640	2
Dn_118_5.3	OG5_133152	apis|XP_001948860	9	-43	74	97			OG5_129643	2
Dn_118_5.4	NO_GROUP	phum|PHUM247140	5	-9	26	82			OG5_129644	2
Dn_118_5.5	OG5_127601	apis|XP_001946240	0	-181	99	100			OG5_129653	2
Dn_118_5.7	NO_GROUP	apis|XP_001948251	0	-181	68	100			OG5_129664	2
Dn_1181_0.0	OG5_127753	apis|XP_001952826	3	-69	43	79			OG5_129669	2
Dn_1181_0.6	OG5_128653	apis|XP_001947301	0	-181	83	100			OG5_129708	2
Dn_1181_0.7	OG5_130941	agam|AGAP000042-PA	9	-23	43	51			OG5_129713	2
Dn_1181_0.8	OG5_127753	apis|XP_001948935	4	-29	48	89			OG5_129715	2
Dn_1181_0.9	OG5_164157	apis|XP_001950436	1	-93	56	62			OG5_129722	2
Dn_1183_0.2	NO_GROUP	apis|XP_001946678	5	-58	75	95			OG5_129731	2
Dn_1184_0.0	OG5_153148	apis|XP_001949797	1	-165	93	100			OG5_129732	2
Dn_1184_0.10	OG5_136036	bmor|BGIBMGA009412	2	-17	41	95			OG5_129742	2
Dn_1184_0.12	OG5_211283	apis|XP_001944171	2	-51	95	100			OG5_129754	2
Dn_1184_0.14	OG5_126567	apis|XP_001942768	8	-21	31	97			OG5_129760	2
Dn_1184_0.15	OG5_126627	apis|XP_001949771	3	-9	33	97			OG5_129769	2
Dn_1184_0.16	OG5_177103	apis|XP_001943218	3	-13	25	55			OG5_129783	2
Dn_1184_0.3	OG5_131025	apis|XP_001946289	4	-30	42	98			OG5_129801	2
Dn_1184_0.4	OG5_128506	apis|XP_001951559	2	-63	46	97			OG5_129802	2
Dn_1184_0.8	OG5_133792	apis|XP_001949128	1	-44	81	100			OG5_129814	2
Dn_1184_0.9	OG5_136036	bmor|BGIBMGA009412	1	-27	36	50			OG5_129817	2
Dn_1186_0.3	OG5_132425	apis|XP_001946327	1	-141	94	100			OG5_129857	2
Dn_1186_0.4	OG5_128364	apis|XP_001944109	1	-119	97	100			OG5_129866	2
Dn_1188_0.4	OG5_129097	apis|XP_001944755	2	-81	88	90			OG5_129870	2
Dn_1188_0.5	OG5_133092	apis|XP_001948669	0	-181	94	100			OG5_129872	2
Dn_1188_0.6	OG5_149525	apis|XP_001944698	0	-181	89	100			OG5_129873	2
Dn_1188_0.7	OG5_130765	apis|XP_001944635	0	-181	90	95			OG5_129881	2
Dn_1189_0.0	OG5_152516	apis|XP_001946975	1	-112	77	76			OG5_129888	2
Dn_1189_0.4	OG5_158556	apis|XP_001950122	0	-181	82	100			OG5_129903	2
Dn_119_0.0	OG5_126838	apis|XP_001947876	0	-181	95	100			OG5_129927	2
Dn_119_0.1	OG5_143433	nvec|estExt_fgenesh1_pg.C_440053	1	-12	38	67			OG5_129931	2
Dn_119_0.3	OG5_128760	phum|PHUM516210	2	-45	64	100			OG5_129952	2
Dn_119_0.4	OG5_135567	apis|XP_001947318	1	-146	83	100			OG5_129984	2
Dn_119_0.5	OG5_127709	apis|XP_001948332	2	-75	96	99			OG5_129990	2
Dn_119_1.4	OG5_225027	cpip|CPIJ015175	4	-8	25	86			OG5_129994	2
Dn_119_1.5	OG5_134374	apis|XP_001945915	0	-181	96	100			OG5_130001	2
Dn_119_1.6	OG5_158474	apis|XP_001948681	1	-104	86	100			OG5_130006	2
Dn_119_1.7	OG5_131711	apis|XP_001949074	0	-181	99	100			OG5_130015	2
Dn_119_2.3	OG5_158862	apis|XP_001951383	5	-93	98	96			OG5_130045	2
Dn_119_2.4	OG5_136607	apis|XP_001952140	6	-50	90	71			OG5_130046	2
Dn_119_2.6	OG5_149558	apis|XP_001950804	0	-181	88	100			OG5_130049	2
Dn_119_2.7	NO_GROUP	apis|XP_001951401	0	-181	66	87			OG5_130056	2
Dn_119_3.0	OG5_128851	apis|XP_001948293	0	-181	94	98			OG5_130060	2
Dn_119_3.1	OG5_129210	apis|XP_001948245	0	-181	95	100			OG5_130061	2
Dn_119_3.11	OG5_136006	apis|XP_001952837	4	-78	95	100			OG5_130088	2
Dn_119_3.2	OG5_127994	apis|XP_001952017	1	-177	94	100			OG5_130103	2
Dn_119_3.20	OG5_132404	apis|XP_001951989	0	-181	93	100			OG5_130112	2
Dn_119_3.3	OG5_127453	apis|XP_001951931	0	-181	93	100			OG5_130119	2
Dn_119_3.4	OG5_136006	apis|XP_001952837	1	-159	77	87			OG5_130176	2
Dn_119_3.5	OG5_128277	apis|XP_001952165	1	-87	91	100			OG5_130180	2
Dn_119_3.6	OG5_136848	apis|XP_001952068	6	-88	87	100			OG5_130187	2
Dn_119_3.7	OG5_156262	apis|XP_001948143	0	-181	84	100			OG5_130190	2
Dn_119_3.8	OG5_130753	apis|XP_001948094	0	-181	95	100			OG5_130193	2
Dn_119_4.0	OG5_132118	apis|XP_001947990	0	-181	92	85			OG5_130210	2
Dn_119_4.4	NO_GROUP	apis|XP_001949805	2	-15	26	93			OG5_130226	2
Dn_119_5.1	OG5_129194	apis|XP_001942865	1	-144	86	100			OG5_130229	2
Dn_119_5.2	OG5_170019	apis|XP_001948865	1	-117	97	99			OG5_130233	2
Dn_119_5.4	OG5_210396	phum|PHUM593400	3	-64	29	76			OG5_130234	2
Dn_119_5.5	OG5_132410	apis|XP_001943089	0	-181	94	89			OG5_130237	2
Dn_119_5.6	OG5_126900	apis|XP_001943088	1	-108	100	100			OG5_130242	2
Dn_119_5.7	OG5_128443	apis|XP_001949492	0	-181	99	100			OG5_130246	2
Dn_1190_0.2	OG5_126567	apis|XP_001951334	3	-14	37	79			OG5_130247	2
Dn_1191_0.0	OG5_128123	apis|XP_001946627	2	-77	92	96			OG5_130267	2
Dn_1191_0.4	OG5_128123	apis|XP_001946627	1	-162	90	98			OG5_130308	2
Dn_1191_0.5	OG5_152351	apis|XP_001946564	0	-181	95	96			OG5_130319	2
Dn_1193_0.2	OG5_126665	apis|XP_001942760	1	-151	86	100			OG5_130326	2
Dn_1193_0.3	OG5_133792	apis|XP_001951785	5	-20	31	93			OG5_130337	2
Dn_1193_0.4	OG5_129384	apis|XP_001943767	5	-46	94	100			OG5_130339	2
Dn_1194_0.10	OG5_189339	apis|XP_001947231	4	-64	37	70			OG5_130355	2
Dn_1194_0.11	OG5_126627	apis|XP_001949771	3	-28	44	91			OG5_130389	2
Dn_1194_0.3	OG5_126627	apis|XP_001949771	6	-59	37	90			OG5_130392	2
Dn_1194_0.4	OG5_177103	apis|XP_001947721	6	-46	38	56			OG5_130404	2
Dn_1194_0.6	OG5_177103	apis|XP_001947721	1	-98	48	95			OG5_130415	2
Dn_1194_0.8	OG5_126627	apis|XP_001949771	6	-33	35	93			OG5_130423	2
Dn_1195_0.0	OG5_133612	apis|XP_001944195	2	-91	95	100			OG5_130430	2
Dn_1195_0.1	OG5_128688	apis|XP_001944088	1	-103	98	99			OG5_130433	2
Dn_1196_0.0	OG5_134135	phum|PHUM457630	3	-78	26	52			OG5_130442	2
Dn_1196_0.2	OG5_128457	apis|XP_001945602	3	-42	92	100			OG5_130448	2
Dn_1196_0.3	OG5_127756	apis|XP_001945003	0	-181	96	100			OG5_130449	2
Dn_1196_0.4	OG5_152068	apis|XP_001948580	0	-181	76	96			OG5_130454	2
Dn_1197_0.1	NO_GROUP	apis|XP_001945725	1	-45	70	91			OG5_130455	2
Dn_1199_0.1	OG5_186328	apis|XP_001952810	1	-29	61	78			OG5_130457	2
Dn_12_0.2	OG5_126699	apis|XP_001951065	2	-22	54	71			OG5_130494	2
Dn_12_0.3	OG5_129926	apis|XP_001949769	0	-181	91	100			OG5_130504	2
Dn_12_1.1	OG5_131158	apis|XP_001946325	0	-181	97	86			OG5_130506	2
Dn_12_10.1	OG5_128739	apis|XP_001944547	1	-56	99	95			OG5_130512	2
Dn_12_10.2	OG5_135145	apis|XP_001942902	0	-181	91	100			OG5_130540	2
Dn_12_11.0	OG5_128637	phum|PHUM010640	0	-181	44	100			OG5_130543	2
Dn_12_11.1	OG5_128637	isca|EEC13129	9	-25	58	50			OG5_130567	2
Dn_12_11.2	OG5_174910	apis|XP_001952467	1	-108	100	88			OG5_130569	2
Dn_12_12.0	OG5_130316	apis|XP_001950738	0	-181	97	100			OG5_130575	2
Dn_12_12.1	OG5_128190	apis|XP_001947282	0	-181	99	100			OG5_130585	2
Dn_12_12.2	OG5_128312	apis|XP_001951986	1	-124	94	100			OG5_130593	2
Dn_12_12.3	OG5_126699	apis|XP_001951963	0	-181	97	100			OG5_130596	2
Dn_12_12.9	NO_GROUP	apis|XP_001947130	0	-181	82	100			OG5_130610	2
Dn_12_2.0	OG5_169448	phum|PHUM178420	4	-18	40	75			OG5_130613	2
Dn_12_3.1	OG5_131795	nvec|estExt_GenewiseH_1.C_1150075	2	-46	26	87			OG5_130634	2
Dn_12_4.0	OG5_156234	apis|XP_001950837	1	-43	72	100			OG5_130644	2
Dn_12_4.1	OG5_127640	apis|XP_001948455	0	-181	93	100			OG5_130649	2
Dn_12_4.2	OG5_155335	apis|XP_001951035	2	-84	84	100			OG5_130664	2
Dn_12_4.3	OG5_130938	apis|XP_001951149	1	-145	88	96			OG5_130677	2
Dn_12_4.4	OG5_135364	apis|XP_001951008	1	-133	93	100			OG5_130679	2
Dn_12_4.5	OG5_126750	apis|XP_001946073	0	-181	98	100			OG5_130687	2
Dn_12_4.6	OG5_150733	cele|WBGene00012388	4	-7	25	57			OG5_130718	2
Dn_12_5.0	OG5_134163	apis|XP_001944280	1	-151	97	100			OG5_130736	2
Dn_12_5.1	OG5_130197	apis|XP_001948061	1	-122	71	100			OG5_130759	2
Dn_12_5.14	OG5_133226	apis|XP_001944449	0	-181	98	100			OG5_130762	2
Dn_12_5.3	OG5_133141	apis|XP_001944709	1	-127	84	100			OG5_130763	2
Dn_12_5.4	OG5_144139	apis|XP_001945357	0	-181	84	100			OG5_130764	2
Dn_12_5.5	OG5_130423	apis|XP_001945301	0	-181	92	100			OG5_130765	2
Dn_12_5.9	OG5_128260	apis|XP_001945291	1	-104	96	100			OG5_130770	2
Dn_12_6.3	OG5_130951	apis|XP_001944387	1	-168	91	98			OG5_130777	2
Dn_12_6.4	NO_GROUP	apis|XP_001947305	7	-51	98	98			OG5_130779	2
Dn_12_6.5	OG5_131319	apis|XP_001947818	0	-181	98	100			OG5_130783	2
Dn_12_6.6	OG5_127358	apis|XP_001947559	4	-93	89	100			OG5_130819	2
Dn_12_6.7	OG5_154968	apis|XP_001944338	0	-181	95	94			OG5_130832	2
Dn_12_7.3	OG5_158589	apis|XP_001947107	4	-85	88	100			OG5_130841	2
Dn_12_7.4	OG5_158589	apis|XP_001947107	5	-86	89	100			OG5_130844	2
Dn_12_8.11	OG5_131194	apis|XP_001950808	1	-136	94	100			OG5_130865	2
Dn_12_8.12	OG5_128853	apis|XP_001944451	1	-140	98	100			OG5_130870	2
Dn_12_8.13	OG5_126696	apis|XP_001944342	4	-28	100	50			OG5_130875	2
Dn_12_8.14	OG5_126663	apis|NP_001119615	0	-181	92	100			OG5_130894	2
Dn_12_8.8	OG5_176456	apis|XP_001943580	5	-95	86	100			OG5_130914	2
Dn_12_8.9	OG5_127606	apis|XP_001943740	0	-181	85	100			OG5_130925	2
Dn_12_9.10	OG5_141165	apis|XP_001945286	0	-181	96	100			OG5_130934	2
Dn_12_9.12	OG5_126561	apis|XP_001943056	0	-181	70	99			OG5_130945	2
Dn_12_9.13	OG5_126561	apis|XP_001943002	0	-181	61	98			OG5_130955	2
Dn_12_9.14	OG5_126663	apis|XP_001943316	0	-181	81	96			OG5_130992	2
Dn_12_9.15	OG5_127745	apis|XP_001944825	7	-67	100	61			OG5_130996	2
Dn_12_9.16	OG5_140413	apis|XP_001944875	6	-83	83	94			OG5_130998	2
Dn_12_9.3	OG5_127922	apis|XP_001945137	0	-181	99	100			OG5_131000	2
Dn_12_9.4	OG5_126663	apis|XP_001943255	1	-103	76	95			OG5_131012	2
Dn_12_9.5	OG5_126663	apis|XP_001943137	1	-120	89	97			OG5_131035	2
Dn_12_9.7	OG5_126663	apis|XP_001943316	5	-67	59	97			OG5_131038	2
Dn_120_0.0	OG5_134438	isca|EEC14638	2	-49	60	67			OG5_131074	2
Dn_120_0.4	OG5_133503	apis|XP_001946081	2	-84	96	75			OG5_131077	2
Dn_120_1.10	OG5_135357	apis|XP_001950556	0	-181	95	100			OG5_131084	2
Dn_120_1.11	NO_GROUP	apis|XP_001950592	3	-94	87	89			OG5_131090	2
Dn_120_1.12	OG5_141099	phum|PHUM210570	3	-91	39	91			OG5_131093	2
Dn_120_1.8	OG5_130531	apis|XP_001950345	0	-181	98	100			OG5_131105	2
Dn_120_1.9	OG5_132169	apis|XP_001950463	1	-148	86	100			OG5_131111	2
Dn_120_2.3	OG5_131704	phum|PHUM566690	1	-105	57	99			OG5_131112	2
Dn_120_2.4	OG5_211426	bmor|BGIBMGA007369	9	-21	28	96			OG5_131116	2
Dn_120_3.0	OG5_211355	apis|XP_001946322	3	-22	45	82			OG5_131123	2
Dn_120_3.1	OG5_128216	apis|XP_001945265	8	-11	46	53			OG5_131126	2
Dn_120_4.0	OG5_142596	apis|XP_001943567	0	-181	80	93			OG5_131144	2
Dn_120_5.5	OG5_144049	apis|XP_001943629	0	-181	96	99			OG5_131154	2
Dn_120_5.6	OG5_128804	bmor|BGIBMGA007133	0	-181	44	91			OG5_131159	2
Dn_120_5.7	OG5_149288	apis|XP_001951973	0	-181	86	94			OG5_131171	2
Dn_1200_0.0	OG5_126589	apis|XP_001944494	0	-181	96	100			OG5_131174	2
Dn_1203_0.0	NO_GROUP	apis|XP_001946988	2	-25	53	81			OG5_131190	2
Dn_1203_0.3	OG5_127753	apis|XP_001949275	7	-20	53	100			OG5_131201	2
Dn_1203_0.4	OG5_127753	apis|XP_001949361	6	-15	44	59			OG5_131225	2
Dn_1204_0.0	OG5_126614	apis|XP_001945840	3	-29	45	98			OG5_131226	2
Dn_1206_0.2	OG5_164157	apis|XP_001952430	1	-108	40	80			OG5_131228	2
Dn_1206_0.4	OG5_133143	apis|XP_001945414	2	-7	39	65			OG5_131229	2
Dn_1206_0.5	OG5_134349	isca|EEC02200	2	-9	32	53			OG5_131231	2
Dn_1206_0.6	OG5_134349	apis|XP_001949613	1	-21	31	71			OG5_131250	2
Dn_1207_0.0	OG5_179321	bmor|BGIBMGA007353	1	-12	24	69			OG5_131252	2
Dn_1207_0.1	OG5_177103	apis|XP_001947721	9	-20	38	55			OG5_131304	2
Dn_1207_0.3	OG5_135693	sman|Smp_013580.3	3	-12	38	65			OG5_131308	2
Dn_1208_0.0	OG5_149499	apis|XP_001946890	2	-12	31	67			OG5_131313	2
Dn_1208_0.1	OG5_136753	apis|XP_001947634	8	-10	34	82			OG5_131317	2
Dn_1208_0.5	OG5_126627	apis|XP_001949771	3	-11	38	57			OG5_131318	2
Dn_1208_0.6	OG5_177103	apis|XP_001945209	1	-18	30	50			OG5_131323	2
Dn_1208_0.7	OG5_126627	apis|XP_001949771	3	-76	39	95			OG5_131330	2
Dn_1208_0.8	OG5_234925	isca|EEC05181	1	-12	36	95			OG5_131351	2
Dn_1208_0.9	OG5_164174	cint|ENSCINP00000023829	3	-18	42	86			OG5_131352	2
Dn_1209_0.1	OG5_174587	apis|XP_001951770	2	-42	35	79			OG5_131359	2
Dn_1209_0.2	OG5_141239	apis|XP_001951799	1	-13	35	70			OG5_131360	2
Dn_1209_0.3	OG5_136622	nvec|fgenesh1_pg.scaffold_13000164	4	-47	36	91			OG5_131370	2
Dn_1209_0.4	OG5_141089	drer|ENSDARP00000102649	2	-35	47	66			OG5_131374	2
Dn_1209_0.5	OG5_134014	apis|XP_001951711	2	-26	46	83			OG5_131417	2
Dn_1209_0.6	OG5_189413	apis|XP_001950734	2	-39	38	85			OG5_131426	2
Dn_121_0.0	OG5_149503	apis|XP_001947442	1	-176	97	100			OG5_131429	2
Dn_121_1.0	OG5_188415	amel|XP_001120340	1	-14	38	50			OG5_131431	2
Dn_121_1.1	OG5_149503	aaeg|AAEL009212-PC	6	-7	41	50			OG5_131435	2
Dn_121_1.11	OG5_149503	aaeg|AAEL009212-PC	2	-7	37	56			OG5_131455	2
Dn_121_1.2	OG5_152970	amel|XP_001120929	3	-14	27	90			OG5_131461	2
Dn_121_1.3	OG5_149503	aaeg|AAEL009212-PC	1	-6	37	70			OG5_131467	2
Dn_121_1.5	OG5_152970	amel|XP_001120298	5	-12	27	89			OG5_131470	2
Dn_121_1.6	OG5_127437	drer|ENSDARP00000100469	5	-14	31	57			OG5_131483	2
Dn_121_1.8	OG5_149503	aaeg|AAEL009212-PC	6	-12	48	78			OG5_131489	2
Dn_121_2.1	OG5_152970	amel|XP_001120298	3	-20	31	98			OG5_131496	2
Dn_121_2.10	OG5_152970	amel|XP_001120929	2	-10	35	99			OG5_131534	2
Dn_121_2.11	OG5_149503	aaeg|AAEL009212-PC	1	-9	41	56			OG5_131569	2
Dn_121_2.13	OG5_149503	aaeg|AAEL009212-PC	2	-11	54	54			OG5_131571	2
Dn_121_2.14	OG5_152970	amel|XP_001120298	3	-9	36	94			OG5_131576	2
Dn_121_2.15	OG5_149503	cpip|CPIJ015575	5	-11	33	84			OG5_131585	2
Dn_121_2.16	OG5_163585	calb|CAWT_02041	1	-6	40	51			OG5_131611	2
Dn_121_2.18	OG5_152970	amel|XP_001120687	2	-10	42	84			OG5_131613	2
Dn_121_2.3	OG5_144241	aaeg|AAEL007630-PA	7	-12	35	69			OG5_131668	2
Dn_121_2.5	OG5_155401	apis|XP_001944275	4	-11	37	55			OG5_131671	2
Dn_121_2.9	OG5_135145	mdom|ENSMODP00000012384	8	-8	31	82			OG5_131691	2
Dn_121_3.0	NO_GROUP	phum|PHUM449390	9	-9	40	72			OG5_131721	2
Dn_121_3.2	OG5_152970	phum|PHUM181730	7	-14	31	100			OG5_131723	2
Dn_121_3.4	OG5_131690	mbre|estExt_fgenesh2_pg.C_20142	5	-11	41	55			OG5_131736	2
Dn_121_3.5	OG5_152970	amel|XP_001120298	4	-17	31	89			OG5_131744	2
Dn_121_3.6	OG5_149503	cpip|CPIJ015575	2	-8	31	76			OG5_131767	2
Dn_121_3.8	OG5_152970	amel|XP_001120929	1	-14	30	86			OG5_131774	2
Dn_121_3.9	OG5_149503	apis|XP_001947442	1	-11	40	83			OG5_131809	2
Dn_121_4.0	OG5_215586	phum|PHUM397830	1	-12	31	75			OG5_131813	2
Dn_121_4.1	NO_GROUP	cpip|CPIJ015576	8	-12	42	55			OG5_131814	2
Dn_121_4.3	OG5_156024	apis|XP_001947249	0	-181	94	99			OG5_131819	2
Dn_121_4.4	OG5_129023	apis|XP_001947208	0	-181	83	100			OG5_131826	2
Dn_121_4.5	OG5_149503	apis|XP_001950896	0	-181	98	100			OG5_131829	2
Dn_121_5.0	OG5_128376	phum|PHUM084240	0	-181	40	99			OG5_131830	2
Dn_121_5.1	OG5_142412	apis|XP_001948480	0	-181	93	87			OG5_131831	2
Dn_1210_0.0	OG5_142433	gzea|FGST_09435	6	-7	36	58			OG5_131833	2
Dn_1210_0.2	OG5_128653	apis|XP_001947322	2	-46	68	96			OG5_131863	2
Dn_1210_0.3	OG5_134291	apis|XP_001948288	1	-128	95	98			OG5_131878	2
Dn_1211_0.0	NO_GROUP	apis|XP_001945553	1	-23	49	84			OG5_131902	2
Dn_1212_0.2	OG5_142915	apis|XP_001945169	3	-32	30	59			OG5_131941	2
Dn_1212_0.4	OG5_164165	apis|XP_001944059	5	-25	61	81			OG5_131942	2
Dn_1212_0.5	OG5_131025	apis|XP_001949343	3	-17	41	83			OG5_131947	2
Dn_1213_0.0	OG5_132110	apis|XP_001947261	6	-30	59	57			OG5_131948	2
Dn_1213_0.1	OG5_139051	apis|XP_001942727	1	-121	89	99			OG5_131953	2
Dn_1213_0.2	OG5_126614	apis|XP_001945840	2	-53	46	74			OG5_131962	2
Dn_1213_0.3	OG5_126614	apis|XP_001947054	1	-20	53	87			OG5_131968	2
Dn_1213_0.4	OG5_159743	apis|XP_001943926	6	-18	53	64			OG5_131982	2
Dn_1215_0.1	OG5_152308	apis|XP_001946277	7	-13	45	60			OG5_131997	2
Dn_1215_0.10	OG5_152125	isca|EEC14851	8	-14	37	53			OG5_132048	2
Dn_1215_0.2	OG5_189413	apis|XP_001950734	2	-21	41	65			OG5_132074	2
Dn_1215_0.4	OG5_141874	cint|ENSCINP00000006639	5	-11	26	95			OG5_132084	2
Dn_1215_0.6	OG5_133608	apis|XP_001947976	1	-76	67	61			OG5_132087	2
Dn_1215_0.8	OG5_133059	apis|XP_001944531	6	-23	48	76			OG5_132089	2
Dn_1217_0.1	OG5_127018	apis|XP_001946063	1	-103	48	100			OG5_132100	2
Dn_1217_0.3	OG5_126627	apis|XP_001951156	1	-138	59	95			OG5_132102	2
Dn_1217_0.6	OG5_174873	cint|ENSCINP00000027698	3	-12	37	90			OG5_132122	2
Dn_1217_0.7	OG5_136753	trub|ENSTRUP00000006164	1	-21	40	64			OG5_132123	2
Dn_1217_0.8	OG5_127018	apis|XP_001951511	1	-120	48	79			OG5_132127	2
Dn_1218_0.1	OG5_169508	apis|XP_001942883	2	-51	41	86			OG5_132169	2
Dn_1218_0.3	NO_GROUP	apis|XP_001951529	9	-11	43	56			OG5_132170	2
Dn_1218_0.4	OG5_164157	apis|XP_001952430	1	-18	28	95			OG5_132256	2
Dn_1219_0.1	OG5_143006	apis|XP_001943249	1	-34	65	99			OG5_132263	2
Dn_1219_0.2	OG5_142379	apis|XP_001943470	8	-35	31	98			OG5_132267	2
Dn_122_0.0	OG5_128871	apis|XP_001951632	0	-181	88	96			OG5_132272	2
Dn_122_0.1	OG5_128871	apis|XP_001951632	3	-64	83	100			OG5_132283	2
Dn_122_0.2	OG5_128756	apis|XP_001949751	7	-67	98	98			OG5_132284	2
Dn_122_1.0	OG5_126926	apis|XP_001949588	0	-181	100	100			OG5_132305	2
Dn_122_1.1	OG5_127022	apis|NP_001119643	4	-90	97	100			OG5_132314	2
Dn_122_1.11	OG5_128096	apis|XP_001950428	0	-181	98	100			OG5_132343	2
Dn_122_1.12	OG5_130554	apis|XP_001950582	2	-75	82	100			OG5_132345	2
Dn_122_1.2	OG5_128847	apis|XP_001950831	5	-97	92	100			OG5_132347	2
Dn_122_1.3	OG5_133008	apis|XP_001949523	1	-161	95	100			OG5_132355	2
Dn_122_1.4	NO_GROUP	apis|XP_001951598	3	-89	91	88			OG5_132360	2
Dn_122_1.5	OG5_131577	apis|XP_001952225	1	-143	95	100			OG5_132361	2
Dn_122_1.6	OG5_132081	apis|XP_001946268	0	-181	98	100			OG5_132375	2
Dn_122_2.1	OG5_136196	apis|XP_001946203	0	-181	95	100			OG5_132379	2
Dn_122_2.10	OG5_133080	apis|XP_001946601	0	-181	91	99			OG5_132389	2
Dn_122_2.2	OG5_131478	amel|XP_392166	0	-181	51	100			OG5_132392	2
Dn_122_2.7	OG5_127216	apis|XP_001949530	0	-181	96	100			OG5_132395	2
Dn_122_2.8	OG5_210292	apis|XP_001950173	1	-64	86	92			OG5_132404	2
Dn_122_2.9	OG5_139051	apis|XP_001942727	2	-16	33	68			OG5_132408	2
Dn_122_3.3	OG5_133283	apis|XP_001948059	0	-181	98	100			OG5_132417	2
Dn_122_4.1	OG5_129872	apis|XP_001948609	0	-181	98	100			OG5_132429	2
Dn_122_4.13	OG5_155221	aaeg|AAEL007885-PA	4	-35	43	75			OG5_132465	2
Dn_122_4.2	OG5_131601	apis|XP_001944596	0	-181	94	100			OG5_132510	2
Dn_122_4.3	OG5_132319	apis|XP_001944062	1	-116	80	99			OG5_132512	2
Dn_122_4.4	OG5_129327	apis|XP_001944221	0	-181	99	98			OG5_132521	2
Dn_122_4.5	OG5_130686	apis|XP_001948657	0	-181	94	100			OG5_132525	2
Dn_122_4.6	OG5_211502	apis|XP_001951578	0	-181	81	97			OG5_132535	2
Dn_122_4.8	OG5_134411	aaeg|AAEL006227-PA	1	-128	43	90			OG5_132555	2
Dn_122_5.10	OG5_128653	apis|XP_001947301	4	-43	82	100			OG5_132567	2
Dn_122_5.11	OG5_128653	apis|XP_001947301	6	-37	83	96			OG5_132587	2
Dn_122_5.12	OG5_152480	amel|XP_396101	5	-20	45	55			OG5_132601	2
Dn_122_5.16	OG5_133847	apis|XP_001949605	0	-181	95	100			OG5_132615	2
Dn_122_5.18	OG5_126568	apis|XP_001947916	0	-181	71	100			OG5_132641	2
Dn_122_5.19	OG5_132073	apis|XP_001950351	6	-40	100	100			OG5_132661	2
Dn_122_5.2	OG5_142442	apis|XP_001949627	0	-181	91	99			OG5_132671	2
Dn_122_5.20	OG5_128391	apis|XP_001952398	1	-117	98	100			OG5_132676	2
Dn_122_5.3	OG5_127248	apis|XP_001952420	1	-121	97	92			OG5_132695	2
Dn_122_5.9	NO_GROUP	apis|XP_001944287	9	-47	39	79			OG5_132699	2
Dn_1221_0.1	OG5_131197	apis|XP_001944836	0	-181	85	100			OG5_132700	2
Dn_1221_0.2	OG5_128965	apis|XP_001949777	3	-32	90	95			OG5_132705	2
Dn_1221_0.3	OG5_168059	apis|XP_001944778	3	-41	99	94			OG5_132708	2
Dn_1221_0.4	OG5_134833	apis|XP_001944892	0	-181	95	99			OG5_132718	2
Dn_1222_0.4	NO_GROUP	apis|XP_001946267	2	-6	32	84			OG5_132719	2
Dn_1222_0.5	OG5_164174	cint|ENSCINP00000023829	1	-14	65	66			OG5_132787	2
Dn_1222_0.7	NO_GROUP	apis|XP_001945422	3	-54	52	90			OG5_132788	2
Dn_1222_0.8	OG5_149523	apis|XP_001945480	9	-89	44	97			OG5_132796	2
Dn_1223_0.1	OG5_134692	apis|XP_001950793	1	-128	76	91			OG5_132810	2
Dn_1223_0.2	OG5_134692	apis|XP_001950793	2	-85	100	100			OG5_132818	2
Dn_1224_0.0	OG5_129870	apis|XP_001949735	3	-70	98	100			OG5_132820	2
Dn_1225_0.0	OG5_137165	cpip|CPIJ010508	1	-16	25	70			OG5_132822	2
Dn_1225_0.1	OG5_128653	apis|XP_001942692	5	-70	71	100			OG5_132823	2
Dn_1225_0.2	OG5_128653	apis|XP_001947322	1	-49	75	98			OG5_132829	2
Dn_1226_0.0	OG5_126566	drer|ENSDARP00000084525	1	-114	48	50			OG5_132839	2
Dn_1227_0.1	OG5_128787	apis|XP_001945870	1	-126	79	100			OG5_132845	2
Dn_1227_0.4	OG5_163887	apis|XP_001944298	1	-103	98	100			OG5_132856	2
Dn_1227_0.5	OG5_127598	apis|XP_001944182	0	-181	97	99			OG5_132865	2
Dn_1227_0.6	OG5_126786	aaeg|AAEL003683-PA	8	-54	39	94			OG5_132868	2
Dn_1229_0.0	OG5_156233	apis|XP_001943607	7	-24	43	97			OG5_132872	2
Dn_1229_0.2	OG5_127335	osat|NP_001046804	6	-47	35	74			OG5_132877	2
Dn_1229_0.3	OG5_138727	apis|XP_001943522	2	-23	64	75			OG5_132879	2
Dn_1229_0.4	OG5_134705	apis|XP_001945928	1	-144	80	99			OG5_132902	2
Dn_123_0.1	NO_GROUP	apis|XP_001952872	0	-181	94	100			OG5_132908	2
Dn_123_0.2	OG5_135568	apis|XP_001952870	1	-60	97	100			OG5_132951	2
Dn_123_0.3	OG5_135568	apis|XP_001952870	7	-72	96	89			OG5_132992	2
Dn_123_1.0	OG5_188130	amel|XP_001120227	3	-14	31	67			OG5_133002	2
Dn_123_1.1	OG5_130114	apis|XP_001946927	0	-181	96	99			OG5_133009	2
Dn_123_1.2	OG5_144341	apis|XP_001947921	8	-90	95	92			OG5_133019	2
Dn_123_1.6	OG5_130718	apis|XP_001946287	1	-107	68	99			OG5_133020	2
Dn_123_2.0	OG5_127605	apis|XP_001946435	0	-181	93	100			OG5_133030	2
Dn_123_2.1	OG5_146335	apis|XP_001946634	1	-127	60	96			OG5_133035	2
Dn_123_2.2	OG5_152924	agam|AGAP003574-PA	2	-28	49	60			OG5_133036	2
Dn_123_2.3	OG5_127437	isca|EEC00497	3	-13	51	56			OG5_133038	2
Dn_123_2.5	OG5_164169	apis|XP_001949772	5	-90	81	91			OG5_133048	2
Dn_123_3.3	OG5_130568	sman|Smp_142670	4	-21	62	50			OG5_133068	2
Dn_123_3.6	OG5_158767	agam|AGAP002372-PA	3	-31	43	90			OG5_133073	2
Dn_123_4.1	OG5_164169	apis|XP_001944564	0	-181	67	100			OG5_133074	2
Dn_123_4.10	OG5_158455	apis|XP_001943158	0	-181	97	89			OG5_133100	2
Dn_123_4.12	OG5_127702	apis|XP_001943026	0	-181	97	72			OG5_133102	2
Dn_123_4.4	OG5_127702	apis|XP_001943026	1	-112	80	100			OG5_133106	2
Dn_123_4.8	OG5_127647	apis|XP_001942966	1	-126	88	96			OG5_133108	2
Dn_123_4.9	OG5_168392	apis|XP_001948367	5	-70	96	100			OG5_133145	2
Dn_123_5.0	OG5_130865	aaeg|AAEL010061-PA	1	-60	33	63			OG5_133187	2
Dn_123_5.1	OG5_136858	apis|XP_001952353	9	-39	55	74			OG5_133236	2
Dn_123_5.4	OG5_177113	apis|XP_001950754	4	-18	65	93			OG5_133262	2
Dn_123_5.7	OG5_130785	phum|PHUM413310	1	-107	44	56			OG5_133270	2
Dn_1230_0.0	OG5_179321	bmor|BGIBMGA007353	4	-15	25	58			OG5_133287	2
Dn_1230_0.2	OG5_127018	apis|XP_001951511	4	-68	36	99			OG5_133289	2
Dn_1230_0.3	OG5_132259	bmor|BGIBMGA005445	3	-48	32	96			OG5_133293	2
Dn_1231_0.0	OG5_129555	apis|XP_001952528	0	-181	96	99			OG5_133294	2
Dn_1231_0.4	OG5_129555	phum|PHUM316810	9	-65	45	66			OG5_133343	2
Dn_1231_0.5	OG5_126861	apis|XP_001952539	1	-161	71	96			OG5_133404	2
Dn_1231_0.6	OG5_126861	apis|XP_001952539	4	-40	80	67			OG5_133415	2
Dn_1232_0.0	NO_GROUP	apis|XP_001947386	5	-44	42	77			OG5_133422	2
Dn_1232_0.3	OG5_126627	apis|XP_001951156	3	-22	24	88			OG5_133428	2
Dn_1232_0.4	OG5_127753	apis|XP_001951123	5	-67	67	64			OG5_133435	2
Dn_1232_0.6	OG5_127018	apis|XP_001952023	1	-11	30	88			OG5_133437	2
Dn_1233_0.3	OG5_130996	apis|XP_001952861	0	-181	90	100			OG5_133445	2
Dn_1233_0.4	OG5_130497	apis|XP_001952860	3	-90	97	100			OG5_133451	2
Dn_1233_0.5	OG5_129752	apis|XP_001945568	0	-181	89	100			OG5_133473	2
Dn_1234_0.0	OG5_134922	apis|XP_001951654	2	-62	50	100			OG5_133475	2
Dn_1234_0.3	OG5_174595	nvec|gw.271.64.1	3	-7	28	77			OG5_133481	2
Dn_1235_0.0	OG5_127753	apis|XP_001949281	4	-8	30	51			OG5_133482	2
Dn_1235_0.2	OG5_211281	apis|XP_001944130	8	-15	44	96			OG5_133484	2
Dn_1235_0.4	OG5_127753	apis|XP_001947524	6	-18	42	81			OG5_133500	2
Dn_1235_0.6	OG5_140332	apis|XP_001943491	5	-67	39	97			OG5_133513	2
Dn_1236_0.2	OG5_127018	apis|XP_001952570	2	-24	25	60			OG5_133552	2
Dn_1236_0.3	OG5_126627	bmor|BGIBMGA011583	1	-25	32	78			OG5_133555	2
Dn_1236_0.4	OG5_127018	apis|XP_001946169	6	-84	49	74			OG5_133607	2
Dn_1236_0.5	OG5_131391	cint|ENSCINP00000025243	7	-10	38	84			OG5_133619	2
Dn_1237_0.2	OG5_226628	cpip|CPIJ017423	2	-22	37	50			OG5_133621	2
Dn_1238_0.1	OG5_134014	apis|XP_001943888	3	-19	74	69			OG5_133629	2
Dn_1238_0.2	OG5_141239	cpip|CPIJ014342	2	-6	28	61			OG5_133637	2
Dn_1238_0.4	NO_GROUP	aaeg|AAEL007861-PA	9	-8	28	57			OG5_133640	2
Dn_1238_0.5	OG5_128653	apis|XP_001947322	2	-34	72	100			OG5_133648	2
Dn_1238_0.7	OG5_142915	apis|XP_001945169	0	-181	52	95			OG5_133651	2
Dn_1239_0.0	OG5_147080	hsap|ENSP00000223210	6	-17	24	55			OG5_133654	2
Dn_1239_0.3	OG5_137336	ggal|ENSGALP00000036087	3	-6	28	75			OG5_133674	2
Dn_1239_0.5	OG5_164157	apis|XP_001952490	6	-36	50	81			OG5_133682	2
Dn_1239_0.7	OG5_127018	apis|XP_001952023	7	-50	33	89			OG5_133698	2
Dn_124_0.0	OG5_189387	apis|XP_001949544	2	-11	31	85			OG5_133703	2
Dn_124_0.1	OG5_174681	agam|AGAP011517-PA	3	-8	28	56			OG5_133704	2
Dn_124_1.0	OG5_128216	apis|XP_001945265	7	-38	26	59			OG5_133705	2
Dn_124_2.10	OG5_126650	apis|XP_001948756	1	-145	68	87			OG5_133842	2
Dn_124_2.11	OG5_135017	apis|XP_001944257	3	-85	94	91			OG5_133881	2
Dn_124_2.4	OG5_155392	apis|XP_001943613	0	-181	90	100			OG5_133892	2
Dn_124_2.6	OG5_135070	apis|XP_001944320	1	-178	95	100			OG5_133895	2
Dn_124_2.7	OG5_138425	apis|XP_001943502	0	-181	98	100			OG5_133901	2
Dn_124_2.9	OG5_129533	apis|XP_001949677	1	-161	85	86			OG5_133903	2
Dn_124_3.0	OG5_129789	apis|XP_001950752	1	-151	92	94			OG5_133906	2
Dn_124_3.10	OG5_131154	apis|XP_001950671	0	-181	97	97			OG5_133928	2
Dn_124_3.2	OG5_163003	apis|XP_001943402	0	-181	84	100			OG5_133938	2
Dn_124_3.3	OG5_128843	apis|XP_001943673	0	-181	90	99			OG5_133969	2
Dn_124_3.9	OG5_158443	phum|PHUM610140	2	-53	32	93			OG5_134011	2
Dn_124_4.1	OG5_127094	apis|XP_001950992	0	-181	90	99			OG5_134081	2
Dn_124_4.12	OG5_130664	apis|XP_001946970	1	-165	96	91			OG5_134089	2
Dn_124_4.13	OG5_127632	apis|XP_001950643	0	-181	97	100			OG5_134102	2
Dn_124_4.4	OG5_130664	apis|XP_001946970	0	-181	82	97			OG5_134111	2
Dn_124_4.5	OG5_128329	apis|XP_001950668	0	-181	95	100			OG5_134115	2
Dn_124_4.7	OG5_129318	apis|XP_001951348	1	-128	96	100			OG5_134122	2
Dn_124_4.9	OG5_127280	apis|XP_001946907	0	-181	96	96			OG5_134123	2
Dn_124_5.10	OG5_128209	apis|XP_001946846	0	-181	96	100			OG5_134139	2
Dn_124_5.2	OG5_137854	dmel|FBpp0099564	1	-25	77	57			OG5_134152	2
Dn_124_5.4	OG5_186328	apis|XP_001944161	8	-40	49	98			OG5_134154	2
Dn_124_5.5	OG5_226628	cpip|CPIJ017423	2	-15	35	85			OG5_134160	2
Dn_124_5.6	OG5_179321	bmor|BGIBMGA007353	3	-13	26	50			OG5_134161	2
Dn_124_5.8	OG5_186328	apis|XP_001952810	9	-28	44	66			OG5_134178	2
Dn_124_5.9	OG5_126681	apis|XP_001950595	1	-107	94	100			OG5_134179	2
Dn_1240_0.0	OG5_127467	apis|XP_001947227	0	-181	98	100			OG5_134184	2
Dn_1240_0.1	OG5_139147	amel|XP_395197	0	-181	53	92			OG5_134220	2
Dn_1241_0.0	OG5_126905	cpip|CPIJ015903	1	-10	34	59			OG5_134222	2
Dn_1241_0.2	OG5_138007	nvec|gw.696.5.1	5	-12	39	66			OG5_134291	2
Dn_1242_0.1	OG5_215772	isca|EEC09299	3	-24	31	86			OG5_134341	2
Dn_1242_0.2	OG5_164155	nvec|fgenesh1_pg.scaffold_82000038	7	-12	25	88			OG5_134350	2
Dn_1242_0.3	OG5_135454	apis|XP_001943078	5	-20	41	96			OG5_134351	2
Dn_1244_0.0	OG5_133419	apis|XP_001947329	4	-88	92	100			OG5_134364	2
Dn_1244_0.4	OG5_126627	apis|XP_001949771	1	-71	73	74			OG5_134378	2
Dn_1244_0.5	OG5_126627	apis|XP_001949771	8	-57	67	100			OG5_134380	2
Dn_1244_0.6	OG5_126627	apis|XP_001949771	1	-27	30	69			OG5_134381	2
Dn_1244_0.7	OG5_177103	apis|XP_001947721	1	-18	28	56			OG5_134388	2
Dn_1245_0.0	OG5_126699	apis|XP_001942513	4	-63	95	98			OG5_134390	2
Dn_1245_0.1	OG5_126699	apis|XP_001942513	1	-64	91	93			OG5_134405	2
Dn_1245_0.2	OG5_169942	apis|XP_001945073	4	-85	51	68			OG5_134419	2
Dn_1245_0.5	OG5_139051	apis|XP_001942727	8	-30	46	94			OG5_134434	2
Dn_1247_0.0	OG5_174774	apis|XP_001947711	7	-10	58	59			OG5_134435	2
Dn_1247_0.1	OG5_150171	apis|XP_001945918	1	-37	60	89			OG5_134445	2
Dn_1247_0.10	OG5_185969	aaeg|AAEL001772-PA	2	-67	29	79			OG5_134446	2
Dn_1248_0.13	OG5_138727	apis|XP_001943522	4	-60	46	91			OG5_134447	2
Dn_1248_0.14	OG5_126871	apis|XP_001950144	3	-88	44	99			OG5_134463	2
Dn_1248_0.16	OG5_207860	apis|XP_001944667	7	-6	25	84			OG5_134470	2
Dn_1248_0.3	OG5_136036	drer|ENSDARP00000071844	4	-18	26	52			OG5_134475	2
Dn_1248_0.6	NO_GROUP	apis|XP_001946988	1	-5	34	53			OG5_134498	2
Dn_1248_0.9	OG5_135152	cint|ENSCINP00000014596	3	-45	31	84			OG5_134621	2
Dn_125_0.1	OG5_132896	apis|XP_001945146	1	-106	93	89			OG5_134622	2
Dn_125_1.0	OG5_126949	amel|XP_396711	0	-181	80	100			OG5_134626	2
Dn_125_1.5	OG5_127883	apis|XP_001943108	6	-65	92	99			OG5_134633	2
Dn_125_1.6	OG5_133094	apis|XP_001942655	0	-181	82	100			OG5_134636	2
Dn_125_1.7	OG5_130352	apis|XP_001942770	1	-175	85	100			OG5_134654	2
Dn_125_2.0	OG5_128523	phum|PHUM100000	1	-176	54	95			OG5_134678	2
Dn_125_2.1	OG5_128523	apis|XP_001948487	0	-181	94	79			OG5_134690	2
Dn_125_3.0	OG5_126614	apis|XP_001946779	3	-26	43	90			OG5_134691	2
Dn_125_4.2	OG5_139047	apis|XP_001947106	1	-115	92	79			OG5_134692	2
Dn_125_5.0	OG5_132895	apis|XP_001950448	1	-138	96	100			OG5_134705	2
Dn_125_5.17	OG5_129986	apis|XP_001946973	1	-116	98	100			OG5_134725	2
Dn_125_5.18	OG5_129250	apis|XP_001948037	1	-124	96	96			OG5_134740	2
Dn_125_5.19	OG5_127401	apis|XP_001944555	0	-181	91	100			OG5_134750	2
Dn_125_5.20	OG5_152089	apis|XP_001944845	0	-181	88	100			OG5_134759	2
Dn_125_5.21	OG5_158431	apis|XP_001945030	0	-181	79	97			OG5_134834	2
Dn_125_5.23	OG5_127829	apis|XP_001947252	1	-104	96	100			OG5_134904	2
Dn_125_5.24	OG5_129656	apis|XP_001947555	0	-181	99	96			OG5_134922	2
Dn_125_5.25	OG5_133660	apis|XP_001945988	0	-181	91	95			OG5_134925	2
Dn_125_5.26	OG5_129269	apis|XP_001946043	0	-181	91	100			OG5_134928	2
Dn_125_5.27	OG5_137282	apis|XP_001947934	6	-74	90	100			OG5_134932	2
Dn_125_5.28	OG5_128952	apis|XP_001948093	1	-150	98	100			OG5_134942	2
Dn_125_5.29	OG5_127029	apis|XP_001948195	5	-79	99	100			OG5_134965	2
Dn_125_5.3	OG5_132901	apis|XP_001946092	1	-88	90	100			OG5_134966	2
Dn_125_5.30	OG5_128208	apis|XP_001946141	0	-181	93	99			OG5_134999	2
Dn_125_5.31	OG5_127101	apis|XP_001944514	0	-181	92	100			OG5_135034	2
Dn_1250_0.2	OG5_126627	apis|XP_001949771	5	-18	69	50			OG5_135045	2
Dn_1250_0.5	OG5_130941	ptro|ENSPTRP00000019781	4	-22	32	50			OG5_135049	2
Dn_1251_0.0	OG5_138425	amel|XP_624394	2	-24	48	59			OG5_135145	2
Dn_1251_0.1	OG5_127018	apis|XP_001948650	1	-46	70	71			OG5_135148	2
Dn_1252_0.1	OG5_126627	apis|XP_001949771	1	-14	38	83			OG5_135152	2
Dn_1252_0.2	OG5_141120	apis|XP_001950627	4	-27	70	62			OG5_135153	2
Dn_1254_0.0	OG5_136334	apis|XP_001949701	1	-29	56	97			OG5_135191	2
Dn_1254_0.1	OG5_136334	apis|XP_001949701	7	-55	88	97			OG5_135244	2
Dn_1254_0.2	OG5_136334	apis|XP_001949701	1	-120	94	100			OG5_135274	2
Dn_1254_0.6	OG5_126633	phum|PHUM565830	8	-90	42	91			OG5_135300	2
Dn_1256_0.0	OG5_132907	apis|XP_001942556	0	-181	95	100			OG5_135310	2
Dn_1256_0.1	OG5_135336	aaeg|AAEL009584-PA	2	-34	33	87			OG5_135311	2
Dn_1256_0.2	OG5_127804	apis|XP_001949823	0	-181	99	100			OG5_135322	2
Dn_1256_0.3	OG5_133879	apis|XP_001943282	2	-76	94	100			OG5_135355	2
Dn_1256_0.6	OG5_134711	tnig|ENSTNIP00000016536	1	-35	66	71			OG5_135360	2
Dn_1258_0.0	OG5_126871	apis|XP_001950144	0	-181	54	91			OG5_135368	2
Dn_1258_0.11	OG5_127018	apis|XP_001952570	7	-13	38	78			OG5_135438	2
Dn_1258_0.3	OG5_126627	apis|XP_001951156	7	-45	46	99			OG5_135442	2
Dn_1258_0.7	OG5_133608	apis|XP_001945558	1	-21	38	68			OG5_135453	2
Dn_1258_0.8	OG5_128719	apis|XP_001949179	5	-18	38	97			OG5_135474	2
Dn_126_0.0	OG5_130255	apis|XP_001946993	1	-60	88	99			OG5_135536	2
Dn_126_0.5	OG5_126976	apis|XP_001944129	0	-181	91	99			OG5_135540	2
Dn_126_0.6	OG5_131585	apis|XP_001949685	1	-132	95	100			OG5_135547	2
Dn_126_1.11	OG5_127454	apis|XP_001952032	1	-168	85	100			OG5_135568	2
Dn_126_1.5	OG5_128895	apis|XP_001948932	1	-82	95	100			OG5_135578	2
Dn_126_1.6	OG5_134429	trub|ENSTRUP00000016033	6	-8	25	64			OG5_135582	2
Dn_126_1.7	NO_GROUP	apis|XP_001950023	3	-10	25	81			OG5_135622	2
Dn_126_1.8	OG5_126667	apis|XP_001952673	1	-119	88	100			OG5_135650	2
Dn_126_1.9	OG5_126667	apis|XP_001952673	2	-72	86	65			OG5_135652	2
Dn_126_2.0	OG5_134151	apis|XP_001949628	3	-72	93	100			OG5_135669	2
Dn_126_2.1	OG5_144088	apis|XP_001942606	2	-45	90	95			OG5_135676	2
Dn_126_2.2	OG5_127797	apis|XP_001949116	1	-139	76	98			OG5_135693	2
Dn_126_2.3	OG5_189264	apis|XP_001944132	0	-181	96	100			OG5_135710	2
Dn_126_5.4	OG5_152162	apis|XP_001942706	5	-56	100	67			OG5_135803	2
Dn_126_5.5	OG5_128517	apis|XP_001942604	0	-181	96	100			OG5_135810	2
Dn_126_5.6	OG5_128517	apis|XP_001942604	1	-59	99	84			OG5_135944	2
Dn_126_5.7	OG5_131746	apis|XP_001942564	1	-116	95	100			OG5_136006	2
Dn_126_5.8	OG5_127845	apis|XP_001948575	0	-181	84	100			OG5_136007	2
Dn_126_5.9	OG5_129141	apis|XP_001945893	1	-154	48	99			OG5_136032	2
Dn_1260_0.1	OG5_126558	apis|XP_001942836	0	-181	90	100			OG5_136037	2
Dn_1260_0.5	OG5_189367	apis|XP_001948603	9	-21	34	71			OG5_136047	2
Dn_1260_0.9	OG5_126614	apis|XP_001942753	2	-9	37	77			OG5_136058	2
Dn_1261_0.0	OG5_189339	apis|XP_001947231	2	-7	36	78			OG5_136175	2
Dn_1262_0.1	OG5_131025	apis|XP_001943235	3	-79	89	80			OG5_136184	2
Dn_1262_0.10	OG5_131025	apis|XP_001943235	2	-51	86	100			OG5_136210	2
Dn_1262_0.2	OG5_127753	apis|XP_001948403	1	-21	40	97			OG5_136311	2
Dn_1262_0.5	OG5_176559	dmel|FBpp0086687	2	-6	24	56			OG5_136320	2
Dn_1262_0.6	NO_GROUP	dmel|FBpp0087630	1	-10	35	91			OG5_136333	2
Dn_1262_0.8	OG5_133143	apis|XP_001947801	1	-86	44	98			OG5_136340	2
Dn_1262_0.9	OG5_134803	bmor|BGIBMGA012927	8	-11	30	50			OG5_136345	2
Dn_1263_0.3	OG5_131809	cpip|CPIJ016560	4	-73	68	97			OG5_136353	2
Dn_1264_0.0	OG5_128206	apis|XP_001943449	0	-181	88	99			OG5_136390	2
Dn_1266_0.0	OG5_126573	trub|ENSTRUP00000008814	1	-43	74	97			OG5_136400	2
Dn_1266_0.1	OG5_126569	nvec|fgenesh1_pm.scaffold_84000014	2	-75	99	100			OG5_136429	2
Dn_1267_0.2	OG5_132259	apis|XP_001951860	3	-31	56	62			OG5_136443	2
Dn_1267_0.3	OG5_132259	apis|XP_001951860	5	-20	41	93			OG5_136446	2
Dn_1268_0.0	OG5_141239	apis|XP_001951799	2	-10	36	71			OG5_136467	2
Dn_1268_0.1	OG5_129385	apis|XP_001943160	0	-181	93	100			OG5_136587	2
Dn_1268_0.2	OG5_162809	apis|XP_001943027	0	-181	95	97			OG5_136599	2
Dn_1268_0.3	OG5_129404	apis|XP_001951634	5	-84	57	94			OG5_136604	2
Dn_1269_0.0	OG5_185919	bmor|BGIBMGA010820	5	-17	39	98			OG5_136617	2
Dn_1269_0.1	OG5_152937	apis|XP_001944013	3	-8	36	97			OG5_136622	2
Dn_1269_0.2	OG5_134381	aaeg|AAEL003578-PA	4	-21	34	61			OG5_136790	2
Dn_1269_0.3	OG5_134349	apis|XP_001949613	5	-15	27	78			OG5_136816	2
Dn_127_0.1	OG5_128299	apis|XP_001946406	0	-181	94	100			OG5_136852	2
Dn_127_0.2	OG5_152337	apis|XP_001945944	1	-100	87	99			OG5_136905	2
Dn_127_0.7	OG5_152337	apis|XP_001945944	1	-101	89	96			OG5_137058	2
Dn_127_1.0	OG5_133242	apis|XP_001946743	5	-80	97	98			OG5_137254	2
Dn_127_1.2	OG5_189387	apis|XP_001949544	9	-8	41	64			OG5_137256	2
Dn_127_2.1	OG5_211281	apis|XP_001944130	2	-54	56	71			OG5_137328	2
Dn_127_3.0	OG5_186978	agam|AGAP003631-PA	1	-19	27	86			OG5_137329	2
Dn_127_3.10	OG5_127106	apis|XP_001948569	1	-161	99	95			OG5_137473	2
Dn_127_3.6	OG5_155397	apis|XP_001946481	0	-181	90	86			OG5_137508	2
Dn_127_3.7	OG5_128463	apis|XP_001950755	1	-164	95	100			OG5_137715	2
Dn_127_3.8	OG5_127510	apis|XP_001951222	0	-181	97	100			OG5_137726	2
Dn_127_3.9	OG5_141606	apis|XP_001951300	5	-75	92	100			OG5_137769	2
Dn_127_4.11	OG5_129860	apis|XP_001949585	0	-181	97	99			OG5_137774	2
Dn_127_4.13	OG5_131205	apis|XP_001950172	0	-181	98	100			OG5_137787	2
Dn_127_4.14	OG5_126840	apis|XP_001952466	0	-181	98	100			OG5_137793	2
Dn_127_4.15	OG5_128296	apis|XP_001946600	9	-76	92	99			OG5_137830	2
Dn_127_4.16	OG5_128109	aaeg|AAEL000853-PA	2	-35	30	94			OG5_137831	2
Dn_127_4.17	OG5_128109	phum|PHUM236640	5	-13	33	78			OG5_137854	2
Dn_127_4.18	OG5_132953	apis|XP_001950243	0	-181	91	100			OG5_138053	2
Dn_127_4.19	OG5_126829	apis|XP_001946537	4	-65	100	100			OG5_138061	2
Dn_127_4.20	OG5_130577	apis|XP_001944905	0	-181	86	97			OG5_138064	2
Dn_127_4.21	OG5_130644	apis|XP_001948562	3	-93	86	100			OG5_138326	2
Dn_127_4.24	OG5_162559	apis|XP_001948774	1	-164	92	100			OG5_138329	2
Dn_127_4.9	OG5_130644	apis|XP_001948688	1	-132	84	92			OG5_138350	2
Dn_127_5.13	OG5_130457	apis|XP_001948099	0	-181	61	97			OG5_138410	2
Dn_127_5.14	OG5_128486	apis|XP_001949841	1	-115	99	99			OG5_138425	2
Dn_127_5.15	OG5_126755	apis|XP_001951631	1	-122	89	91			OG5_138443	2
Dn_127_5.3	OG5_133969	phum|PHUM599890	4	-46	38	99			OG5_138460	2
Dn_127_5.4	OG5_130579	apis|XP_001950247	3	-53	82	100			OG5_138463	2
Dn_127_5.5	OG5_128693	apis|XP_001948203	1	-116	92	100			OG5_138685	2
Dn_127_5.7	OG5_162694	cpip|CPIJ008251	3	-42	22	72			OG5_138698	2
Dn_127_5.8	OG5_138878	mmus|ENSMUSP00000107579	4	-24	42	97			OG5_138739	2
Dn_127_5.9	OG5_131210	apis|XP_001948149	3	-64	62	100			OG5_139043	2
Dn_1270_0.0	OG5_133143	trub|ENSTRUP00000018975	6	-8	36	62			OG5_139057	2
Dn_1271_0.1	OG5_126925	apis|XP_001943442	0	-181	96	95			OG5_139093	2
Dn_1272_0.1	OG5_179321	bmor|BGIBMGA007353	4	-12	26	67			OG5_139103	2
Dn_1272_0.2	OG5_128173	apis|XP_001948472	1	-164	91	100			OG5_139460	2
Dn_1273_0.10	OG5_128205	apis|XP_001950615	9	-76	75	81			OG5_139470	2
Dn_1273_0.3	OG5_128205	apis|XP_001950615	1	-104	66	93			OG5_139904	2
Dn_1273_0.4	OG5_129053	apis|XP_001944376	2	-43	42	79			OG5_139919	2
Dn_1273_0.9	OG5_163807	apis|XP_001949790	3	-20	55	68			OG5_139959	2
Dn_1274_0.1	OG5_127018	apis|XP_001949858	5	-13	35	57			OG5_139961	2
Dn_1276_0.2	OG5_127642	apis|XP_001949401	2	-51	83	99			OG5_139968	2
Dn_1276_0.3	OG5_138053	apis|XP_001943604	1	-81	84	92			OG5_139969	2
Dn_1276_0.4	OG5_211472	apis|XP_001950319	5	-77	85	97			OG5_140001	2
Dn_1279_0.1	OG5_153148	apis|XP_001949797	2	-53	29	74			OG5_140068	2
Dn_1279_0.3	OG5_126567	apis|XP_001951804	2	-41	35	58			OG5_140194	2
Dn_128_0.0	NO_GROUP	phum|PHUM036550	2	-26	46	86			OG5_140410	2
Dn_128_1.0	OG5_129319	apis|XP_001945442	0	-181	98	92			OG5_141024	2
Dn_128_1.1	OG5_128203	apis|XP_001943873	0	-181	88	100			OG5_141036	2
Dn_128_1.2	OG5_208031	aaeg|AAEL003304-PA	8	-9	37	52			OG5_141063	2
Dn_128_2.10	OG5_128203	apis|XP_001950766	1	-149	57	96			OG5_141092	2
Dn_128_2.11	OG5_128203	apis|XP_001949707	1	-116	71	99			OG5_141093	2
Dn_128_2.12	OG5_128266	apis|XP_001951045	1	-88	99	100			OG5_141160	2
Dn_128_2.13	OG5_129858	apis|XP_001950442	1	-165	95	89			OG5_141197	2
Dn_128_2.14	OG5_131818	apis|XP_001949213	0	-181	88	99			OG5_141214	2
Dn_128_2.9	OG5_128298	apis|XP_001949320	0	-181	94	100			OG5_142343	2
Dn_128_3.0	OG5_158642	apis|XP_001949172	4	-63	98	88			OG5_142364	2
Dn_128_4.1	OG5_127592	apis|XP_001950953	0	-181	94	100			OG5_142369	2
Dn_128_4.2	OG5_127127	apis|XP_001951024	1	-58	79	100			OG5_142375	2
Dn_128_4.3	OG5_128624	apis|XP_001948140	4	-53	94	100			OG5_142381	2
Dn_128_4.4	OG5_129397	apis|XP_001950841	1	-175	93	100			OG5_142387	2
Dn_128_4.5	OG5_128587	apis|XP_001950906	1	-133	94	83			OG5_142401	2
Dn_128_4.6	OG5_129052	apis|XP_001949675	2	-44	81	68			OG5_142403	2
Dn_128_5.0	OG5_129329	apis|XP_001945381	1	-126	81	98			OG5_142493	2
Dn_128_5.1	OG5_128498	apis|XP_001952131	1	-145	98	100			OG5_142512	2
Dn_128_5.10	OG5_133025	apis|XP_001949884	0	-181	99	100			OG5_142537	2
Dn_128_5.11	OG5_130017	apis|XP_001951133	5	-99	99	94			OG5_142553	2
Dn_128_5.3	OG5_127371	agam|AGAP003903-PA	5	-8	39	50			OG5_142558	2
Dn_128_5.8	OG5_164169	apis|XP_001951073	0	-181	86	96			OG5_142581	2
Dn_1281_0.3	OG5_128236	apis|XP_001944953	0	-181	97	99			OG5_142604	2
Dn_1281_0.4	OG5_131116	apis|XP_001943451	2	-63	77	99			OG5_142634	2
Dn_1282_0.0	OG5_126654	apis|XP_001942623	1	-83	73	98			OG5_142643	2
Dn_1282_0.1	OG5_135034	apis|XP_001942738	5	-39	91	100			OG5_142895	2
Dn_1283_0.1	OG5_129595	apis|XP_001944685	7	-84	91	100			OG5_143018	2
Dn_1284_0.4	NO_GROUP	isca|EEC03091	4	-13	37	77			OG5_144087	2
Dn_1285_0.1	OG5_130674	apis|XP_001943329	0	-181	95	99			OG5_144111	2
Dn_1285_0.3	OG5_128625	apis|XP_001944025	0	-181	99	100			OG5_144112	2
Dn_1285_0.4	OG5_129584	apis|XP_001943268	2	-97	92	100			OG5_144169	2
Dn_129_0.0	OG5_127002	apis|XP_001951626	1	-140	96	100			OG5_144246	2
Dn_129_0.1	OG5_126577	apis|XP_001948420	0	-181	98	80			OG5_144265	2
Dn_129_0.2	OG5_126577	apis|XP_001948420	1	-169	94	100			OG5_144268	2
Dn_129_0.4	OG5_128238	apis|XP_001943579	0	-181	91	100			OG5_144287	2
Dn_129_0.6	OG5_127716	apis|XP_001946302	1	-126	97	62			OG5_144311	2
Dn_129_1.0	OG5_175499	drer|ENSDARP00000102951	2	-9	60	82			OG5_144380	2
Dn_129_1.1	OG5_130950	apis|XP_001949851	0	-181	94	96			OG5_144388	2
Dn_129_1.2	OG5_130494	apis|NP_001119614	0	-181	90	100			OG5_144392	2
Dn_129_2.0	NO_GROUP	apis|XP_001949949	0	-181	84	100			OG5_144394	2
Dn_129_2.1	NO_GROUP	apis|XP_001946104	1	-14	25	62			OG5_144396	2
Dn_129_2.3	OG5_133656	apis|XP_001944900	1	-114	93	100			OG5_144604	2
Dn_129_2.6	OG5_129373	apis|XP_001950744	1	-115	99	82			OG5_144759	2
Dn_129_2.9	NO_GROUP	bmor|BGIBMGA000594	1	-12	50	98			OG5_144840	2
Dn_129_3.0	OG5_127059	apis|XP_001948872	1	-102	90	100			OG5_146228	2
Dn_129_3.14	OG5_129267	apis|XP_001943418	0	-181	100	100			OG5_146231	2
Dn_129_3.2	OG5_134400	apis|XP_001942723	0	-181	95	100			OG5_146265	2
Dn_129_3.3	OG5_132249	apis|XP_001944078	0	-181	99	100			OG5_146280	2
Dn_129_3.4	OG5_163130	apis|XP_001946416	0	-181	83	100			OG5_146340	2
Dn_129_3.5	OG5_127024	apis|XP_001942942	0	-181	92	100			OG5_146401	2
Dn_129_3.6	OG5_133510	apis|XP_001943246	1	-129	90	93			OG5_146449	2
Dn_129_3.8	OG5_158344	apis|XP_001942722	1	-124	94	99			OG5_146458	2
Dn_129_4.0	OG5_188674	apis|XP_001942838	0	-181	77	100			OG5_146474	2
Dn_129_4.1	OG5_126919	apis|XP_001942943	0	-181	76	87			OG5_146475	2
Dn_129_4.5	OG5_135365	dmel|FBpp0085621	3	-20	33	76			OG5_146479	2
Dn_129_5.0	OG5_162784	bmor|BGIBMGA004428	4	-41	66	81			OG5_146493	2
Dn_1290_0.0	OG5_131744	apis|XP_001944950	1	-130	95	96			OG5_146500	2
Dn_1290_0.2	OG5_130335	apis|XP_001950774	0	-181	94	100			OG5_146572	2
Dn_1292_0.0	OG5_146711	phum|PHUM494390	4	-21	28	56			OG5_146598	2
Dn_1292_0.1	OG5_177103	apis|XP_001943218	6	-28	35	84			OG5_149281	2
Dn_1292_0.3	OG5_126627	apis|XP_001949771	1	-61	39	90			OG5_149290	2
Dn_1292_0.6	OG5_177103	apis|XP_001945857	1	-36	35	76			OG5_149311	2
Dn_1292_0.7	OG5_126627	apis|XP_001949771	1	-46	61	97			OG5_149313	2
Dn_1293_0.1	OG5_140194	apis|XP_001945757	2	-21	32	97			OG5_149328	2
Dn_1293_0.3	OG5_163408	apis|XP_001950142	7	-7	26	69			OG5_149367	2
Dn_1293_0.4	OG5_147080	isca|EEC04835	4	-37	43	95			OG5_149370	2
Dn_1293_0.7	NO_GROUP	apis|XP_001943426	1	-57	49	84			OG5_149372	2
Dn_1293_0.8	OG5_133792	apis|XP_001951671	1	-132	93	98			OG5_149381	2
Dn_1293_0.9	OG5_211507	apis|XP_001952159	6	-30	44	92			OG5_149393	2
Dn_1294_0.0	OG5_127727	apis|XP_001942742	0	-181	84	99			OG5_149403	2
Dn_1294_0.2	OG5_152103	einv|EIN_293950	2	-17	29	94			OG5_149404	2
Dn_1294_0.3	OG5_128506	apis|XP_001947474	3	-11	42	52			OG5_149411	2
Dn_1297_0.4	OG5_126567	apis|XP_001952402	1	-7	40	53			OG5_149423	2
Dn_1297_0.5	OG5_126627	apis|XP_001947076	2	-10	29	59			OG5_149440	2
Dn_1297_0.6	OG5_126567	apis|XP_001944143	2	-26	66	55			OG5_149447	2
Dn_1299_0.0	OG5_132814	apis|XP_001952856	3	-32	89	59			OG5_149523	2
Dn_1299_0.1	OG5_155033	apis|XP_001952500	8	-42	91	67			OG5_149525	2
Dn_1299_0.2	OG5_126614	apis|XP_001947054	2	-54	35	78			OG5_149535	2
Dn_13_0.2	OG5_130441	phum|PHUM044050	7	-29	30	77			OG5_149562	2
Dn_13_0.3	NO_GROUP	apis|XP_001952197	2	-71	88	97			OG5_149580	2
Dn_13_1.14	OG5_168657	apis|XP_001944955	1	-125	84	100			OG5_149597	2
Dn_13_1.15	OG5_163108	apis|XP_001946357	1	-138	97	100			OG5_149616	2
Dn_13_1.16	OG5_129561	apis|XP_001946042	1	-146	97	100			OG5_150057	2
Dn_13_1.17	OG5_128887	apis|XP_001945987	0	-181	99	100			OG5_152069	2
Dn_13_1.18	OG5_133185	apis|XP_001950275	0	-181	93	98			OG5_152122	2
Dn_13_1.20	OG5_128573	apis|XP_001951577	0	-181	88	100			OG5_152185	2
Dn_13_1.21	NO_GROUP	apis|XP_001952524	2	-94	81	100			OG5_152192	2
Dn_13_1.22	NO_GROUP	apis|XP_001944858	1	-149	85	95			OG5_152231	2
Dn_13_1.23	OG5_131424	apis|XP_001944806	0	-181	93	97			OG5_152237	2
Dn_13_1.24	OG5_131257	apis|XP_001951296	1	-130	99	100			OG5_152242	2
Dn_13_1.25	OG5_134292	apis|XP_001950240	0	-181	77	100			OG5_152246	2
Dn_13_1.6	OG5_128987	apis|XP_001951461	1	-161	93	100			OG5_152248	2
Dn_13_10.1	OG5_134803	apis|XP_001951084	1	-53	41	96			OG5_152249	2
Dn_13_10.2	OG5_186328	apis|XP_001952810	2	-40	39	85			OG5_152276	2
Dn_13_11.2	OG5_163896	isca|EEC15635	8	-16	51	69			OG5_152277	2
Dn_13_2.0	OG5_128565	apis|XP_001951828	0	-181	95	99			OG5_152337	2
Dn_13_2.4	OG5_130645	apis|XP_001950332	0	-181	97	100			OG5_152349	2
Dn_13_2.5	OG5_133059	apis|XP_001944531	1	-8	32	68			OG5_152351	2
Dn_13_2.6	OG5_137519	apis|XP_001950875	0	-181	91	100			OG5_152363	2
Dn_13_2.8	OG5_162664	aaeg|AAEL002797-PA	3	-12	52	66			OG5_152378	2
Dn_13_3.0	OG5_127504	apis|XP_001950244	0	-181	95	100			OG5_152405	2
Dn_13_3.10	OG5_155041	dmel|FBpp0081751	7	-27	35	83			OG5_152419	2
Dn_13_3.12	OG5_135244	apis|XP_001946964	0	-181	94	99			OG5_152423	2
Dn_13_3.9	OG5_127504	apis|XP_001944359	1	-169	94	92			OG5_152452	2
Dn_13_4.10	OG5_169967	apis|XP_001944439	3	-10	81	97			OG5_152472	2
Dn_13_4.11	OG5_169967	apis|XP_001944535	0	-181	74	95			OG5_152496	2
Dn_13_4.12	OG5_129182	apis|XP_001943189	1	-128	67	97			OG5_152992	2
Dn_13_4.13	OG5_129182	apis|XP_001943124	1	-158	94	100			OG5_153112	2
Dn_13_4.4	OG5_129389	apis|XP_001949404	1	-10	64	51			OG5_154034	2
Dn_13_4.7	OG5_131875	apis|XP_001942725	0	-181	95	100			OG5_154951	2
Dn_13_4.9	OG5_128531	apis|XP_001945228	0	-181	87	100			OG5_154965	2
Dn_13_5.0	OG5_131945	apis|XP_001949958	0	-181	94	100			OG5_154978	2
Dn_13_5.1	OG5_142339	apis|XP_001950019	0	-181	97	100			OG5_154994	2
Dn_13_5.10	OG5_126614	apis|XP_001945311	2	-19	43	98			OG5_155003	2
Dn_13_5.2	OG5_162766	dmel|FBpp0076168	7	-9	28	58			OG5_155033	2
Dn_13_5.3	OG5_152451	apis|XP_001952166	0	-181	98	100			OG5_155067	2
Dn_13_5.4	OG5_149431	apis|XP_001943662	0	-181	97	100			OG5_155105	2
Dn_13_5.5	OG5_127987	apis|XP_001949988	3	-33	100	100			OG5_155145	2
Dn_13_6.1	OG5_129381	apis|XP_001949859	0	-181	78	100			OG5_155153	2
Dn_13_6.3	OG5_126558	apis|XP_001951438	0	-181	91	93			OG5_155158	2
Dn_13_6.5	OG5_129821	apis|XP_001950967	1	-168	95	100			OG5_155219	2
Dn_13_6.6	OG5_131345	apis|XP_001943710	0	-181	80	100			OG5_155220	2
Dn_13_6.7	OG5_162810	amel|XP_625113	2	-41	47	67			OG5_155245	2
Dn_13_7.11	OG5_128302	apis|XP_001948175	7	-53	99	100			OG5_155246	2
Dn_13_7.12	OG5_133462	apis|XP_001950274	1	-131	95	100			OG5_155248	2
Dn_13_7.13	NO_GROUP	apis|XP_001946001	0	-181	58	90			OG5_155276	2
Dn_13_7.6	OG5_155197	amel|XP_001123099	3	-40	47	76			OG5_155299	2
Dn_13_7.7	OG5_129119	apis|XP_001948655	1	-166	98	99			OG5_155301	2
Dn_13_7.8	OG5_139125	apis|XP_001946727	1	-122	86	95			OG5_155309	2
Dn_13_7.9	OG5_133210	apis|XP_001947316	6	-41	93	100			OG5_155313	2
Dn_13_8.0	OG5_136189	trub|ENSTRUP00000036811	5	-20	39	69			OG5_155321	2
Dn_13_8.10	OG5_158611	apis|XP_001946857	0	-181	87	98			OG5_155343	2
Dn_13_8.11	OG5_127008	apis|XP_001950145	1	-36	95	88			OG5_155344	2
Dn_13_8.12	OG5_134101	apis|XP_001950067	0	-181	97	96			OG5_155346	2
Dn_13_8.14	OG5_126871	apis|XP_001950144	1	-127	95	97			OG5_155359	2
Dn_13_8.16	OG5_127039	apis|XP_001949384	8	-89	97	84			OG5_155379	2
Dn_13_8.17	OG5_128318	apis|XP_001950033	1	-109	99	100			OG5_155421	2
Dn_13_8.6	OG5_130302	apis|XP_001943657	0	-181	88	100			OG5_155426	2
Dn_13_8.9	OG5_132994	apis|XP_001943911	1	-112	98	100			OG5_155463	2
Dn_13_9.0	OG5_164188	apis|XP_001946891	1	-110	84	74			OG5_156063	2
Dn_130_0.0	OG5_131031	apis|XP_001946038	1	-130	91	100			OG5_156079	2
Dn_130_0.1	OG5_128992	apis|XP_001949754	4	-67	89	100			OG5_156091	2
Dn_130_0.17	OG5_132377	apis|XP_001949112	1	-101	86	100			OG5_156244	2
Dn_130_0.2	OG5_132655	apis|XP_001947266	0	-181	98	99			OG5_158344	2
Dn_130_0.3	NO_GROUP	apis|XP_001951062	2	-64	84	100			OG5_158359	2
Dn_130_0.5	OG5_127722	apis|XP_001945984	0	-181	90	100			OG5_158361	2
Dn_130_0.6	NO_GROUP	phum|PHUM076560	4	-40	30	79			OG5_158399	2
Dn_130_0.7	OG5_130120	drer|ENSDARP00000033056	1	-56	33	97			OG5_158419	2
Dn_130_0.8	OG5_127961	apis|XP_001945671	0	-181	96	100			OG5_158431	2
Dn_130_0.9	OG5_162854	apis|XP_001947226	0	-181	68	94			OG5_158444	2
Dn_130_1.2	NO_GROUP	apis|XP_001944377	1	-162	84	89			OG5_158449	2
Dn_130_1.3	OG5_127139	phum|PHUM021780	0	-181	77	100			OG5_158453	2
Dn_130_1.4	OG5_130631	ecab|XP_001916475	3	-6	21	53			OG5_158455	2
Dn_130_1.6	OG5_214721	tnig|ENSTNIP00000008467	2	-30	28	67			OG5_158466	2
Dn_130_1.8	OG5_130584	apis|XP_001950287	0	-181	87	100			OG5_158467	2
Dn_130_2.0	OG5_126876	apis|XP_001944333	0	-181	66	97			OG5_158496	2
Dn_130_2.3	OG5_126876	apis|XP_001944333	1	-10	80	58			OG5_158510	2
Dn_130_2.6	OG5_127344	apis|XP_001949011	2	-46	24	89			OG5_158514	2
Dn_130_3.3	OG5_126568	apis|XP_001944057	0	-181	95	100			OG5_158550	2
Dn_130_4.10	OG5_127625	apis|XP_001943999	0	-181	98	100			OG5_158552	2
Dn_130_4.11	OG5_133274	apis|XP_001945690	0	-181	94	100			OG5_158589	2
Dn_130_4.12	OG5_135009	apis|XP_001947817	0	-181	71	100			OG5_158602	2
Dn_130_4.6	OG5_132835	apis|XP_001948063	1	-115	93	69			OG5_158624	2
Dn_130_4.7	OG5_130837	apis|XP_001943944	1	-126	92	85			OG5_158642	2
Dn_130_4.9	OG5_128091	apis|XP_001949278	1	-152	98	97			OG5_158658	2
Dn_1300_0.1	OG5_126627	bmor|BGIBMGA011583	3	-61	38	86			OG5_158660	2
Dn_1300_0.10	OG5_133059	apis|XP_001944531	4	-85	53	93			OG5_158692	2
Dn_1300_0.11	OG5_138727	apis|XP_001949664	2	-73	44	83			OG5_158765	2
Dn_1300_0.2	OG5_152308	apis|XP_001947338	2	-13	31	81			OG5_158778	2
Dn_1300_0.4	OG5_176579	apis|XP_001943510	1	-7	26	98			OG5_158779	2
Dn_1300_0.7	OG5_152937	apis|XP_001947014	3	-79	61	100			OG5_158806	2
Dn_1300_0.8	OG5_128653	apis|XP_001947322	7	-58	65	93			OG5_158812	2
Dn_1300_0.9	OG5_128653	apis|XP_001947322	2	-24	63	70			OG5_158839	2
Dn_1301_0.1	OG5_135163	apis|XP_001949652	3	-71	40	96			OG5_158859	2
Dn_1301_0.10	OG5_127753	apis|XP_001952826	1	-54	75	95			OG5_158891	2
Dn_1301_0.5	OG5_127753	apis|XP_001944121	1	-23	42	95			OG5_159694	2
Dn_1301_0.8	OG5_139470	apis|XP_001943326	1	-27	83	72			OG5_159842	2
Dn_1301_0.9	OG5_127753	apis|XP_001949281	2	-55	69	100			OG5_160703	2
Dn_1302_0.1	OG5_132840	apis|XP_001946733	0	-181	96	100			OG5_160707	2
Dn_1302_0.2	OG5_128423	apis|XP_001947212	0	-181	91	100			OG5_160733	2
Dn_1302_0.4	OG5_128087	cpip|CPIJ012224	2	-26	59	99			OG5_162557	2
Dn_1303_0.0	OG5_174587	apis|XP_001951770	5	-12	30	59			OG5_162559	2
Dn_1304_0.0	OG5_142512	apis|XP_001952790	4	-62	98	98			OG5_162560	2
Dn_1306_0.1	OG5_142553	apis|XP_001947360	1	-168	74	78			OG5_162568	2
Dn_1307_0.3	OG5_130693	apis|XP_001949793	1	-108	94	100			OG5_162595	2
Dn_1308_0.0	OG5_142915	apis|XP_001945169	6	-95	34	91			OG5_162613	2
Dn_1308_0.2	OG5_164157	apis|XP_001952430	8	-44	38	64			OG5_162701	2
Dn_1308_0.5	OG5_138727	apis|XP_001946656	7	-10	33	99			OG5_162706	2
Dn_1308_0.7	OG5_127753	apis|XP_001952826	6	-39	77	86			OG5_162712	2
Dn_1308_0.8	OG5_126627	apis|XP_001949771	3	-20	36	79			OG5_162716	2
Dn_1309_0.0	OG5_131613	apis|XP_001952006	1	-168	96	97			OG5_162724	2
Dn_1309_0.1	OG5_129297	apis|XP_001951990	1	-106	88	97			OG5_162784	2
Dn_131_2.2	OG5_159943	apis|XP_001945983	5	-25	40	52			OG5_162790	2
Dn_131_2.4	OG5_138366	apis|XP_001945390	1	-164	95	100			OG5_162808	2
Dn_131_3.0	OG5_131150	apis|XP_001951836	0	-181	76	100			OG5_162846	2
Dn_131_3.1	OG5_131623	apis|XP_001948613	1	-149	92	100			OG5_162857	2
Dn_131_3.10	OG5_150183	apis|XP_001949105	1	-149	85	100			OG5_162909	2
Dn_131_3.2	OG5_128793	apis|XP_001945319	0	-181	91	100			OG5_162948	2
Dn_131_3.3	OG5_131492	apis|XP_001945217	0	-181	69	100			OG5_163033	2
Dn_131_3.4	NO_GROUP	apis|XP_001949330	3	-29	49	71			OG5_163044	2
Dn_131_4.1	OG5_156224	apis|XP_001945144	1	-46	81	72			OG5_163125	2
Dn_131_4.2	OG5_134973	cint|ENSCINP00000006430	1	-20	43	50			OG5_163153	2
Dn_131_4.3	OG5_211307	apis|XP_001944988	0	-181	85	100			OG5_163161	2
Dn_131_4.4	NO_GROUP	apis|XP_001944882	1	-146	48	89			OG5_163232	2
Dn_131_4.7	OG5_129029	apis|XP_001945087	0	-181	90	100			OG5_163848	2
Dn_131_5.0	NO_GROUP	apis|XP_001944882	0	-181	75	100			OG5_163953	2
Dn_131_5.2	OG5_211307	apis|XP_001944829	0	-181	93	100			OG5_164155	2
Dn_131_5.8	NO_GROUP	bmor|BGIBMGA003853	2	-16	46	91			OG5_166021	2
Dn_1311_0.0	OG5_130003	apis|XP_001949127	5	-15	97	94			OG5_167987	2
Dn_1313_0.0	OG5_155299	apis|XP_001943835	1	-129	100	100			OG5_168114	2
Dn_1314_0.0	OG5_138727	apis|XP_001949107	7	-47	43	74			OG5_168180	2
Dn_1314_0.1	OG5_143006	apis|XP_001943249	3	-41	66	99			OG5_168188	2
Dn_1314_0.2	OG5_211277	apis|XP_001947562	0	-181	80	97			OG5_168229	2
Dn_1314_0.5	OG5_126567	apis|XP_001947728	1	-43	29	99			OG5_168264	2
Dn_1315_0.0	OG5_152937	isca|EEC09676	6	-38	37	96			OG5_168282	2
Dn_1315_0.4	OG5_211486	apis|XP_001951136	2	-24	26	67			OG5_168595	2
Dn_1315_0.5	OG5_126627	apis|XP_001951156	1	-153	52	72			OG5_168675	2
Dn_1315_0.6	OG5_164157	apis|XP_001952430	9	-25	36	100			OG5_168969	2
Dn_1315_0.7	OG5_163408	apis|XP_001950142	5	-7	33	61			OG5_169071	2
Dn_1317_0.2	OG5_131025	apis|XP_001946289	2	-60	37	87			OG5_169508	2
Dn_1317_0.4	OG5_138329	apis|XP_001949327	1	-31	47	94			OG5_169943	2
Dn_1317_0.5	OG5_127984	apis|XP_001942955	0	-181	95	100			OG5_169950	2
Dn_1317_0.6	OG5_211281	apis|XP_001944130	1	-19	41	88			OG5_169952	2
Dn_1319_0.0	OG5_211389	apis|XP_001947362	5	-34	96	94			OG5_169953	2
Dn_132_0.10	OG5_138340	apis|XP_001945022	1	-144	93	100			OG5_169976	2
Dn_132_0.11	OG5_133696	apis|XP_001951648	1	-179	89	100			OG5_169984	2
Dn_132_0.12	OG5_127499	apis|XP_001949614	8	-76	99	99			OG5_169990	2
Dn_132_0.6	OG5_211282	apis|XP_001946010	1	-175	92	100			OG5_169992	2
Dn_132_0.7	OG5_130654	apis|XP_001946793	2	-75	96	100			OG5_170012	2
Dn_132_0.8	OG5_133471	apis|XP_001949541	6	-85	93	100			OG5_173337	2
Dn_132_1.0	OG5_127977	apis|XP_001947198	0	-181	84	100			OG5_174734	2
Dn_132_1.1	OG5_130449	apis|XP_001951716	1	-55	98	100			OG5_174875	2
Dn_132_1.2	OG5_130449	apis|XP_001951716	4	-64	97	100			OG5_175026	2
Dn_132_1.3	OG5_131863	apis|XP_001947292	0	-181	58	100			OG5_175264	2
Dn_132_2.0	OG5_171516	bmor|BGIBMGA010982	3	-39	39	89			OG5_176508	2
Dn_132_2.1	OG5_188368	isca|EEC19053	4	-18	37	91			OG5_176619	2
Dn_132_3.3	OG5_141192	tadh|e_gw1.38.32.1	1	-25	52	56			OG5_176653	2
Dn_132_3.4	OG5_126615	apis|XP_001951995	3	-47	81	89			OG5_177106	2
Dn_132_4.0	NO_GROUP	apis|XP_001943868	1	-30	84	86			OG5_177152	2
Dn_132_4.2	OG5_133792	apis|XP_001951565	3	-57	53	74			OG5_177153	2
Dn_132_5.0	OG5_127788	apis|XP_001951692	0	-181	92	82			OG5_179380	2
Dn_132_5.2	OG5_132954	apis|XP_001951733	9	-28	57	83			OG5_179385	2
Dn_1321_0.0	OG5_186328	apis|XP_001944161	9	-28	58	52			OG5_185994	2
Dn_1322_0.0	OG5_132375	apis|XP_001947315	5	-7	95	63			OG5_188415	2
Dn_1323_0.3	OG5_142910	apis|XP_001945658	1	-103	98	100			OG5_188683	2
Dn_1323_0.4	OG5_132526	apis|XP_001945876	1	-144	98	100			OG5_189216	2
Dn_1323_0.5	OG5_134780	apis|XP_001944517	0	-181	94	100			OG5_189249	2
Dn_1325_0.0	OG5_152970	amel|XP_001120929	1	-13	29	95			OG5_189265	2
Dn_1325_0.1	OG5_149503	aaeg|AAEL009212-PC	2	-11	33	93			OG5_189338	2
Dn_1327_0.0	OG5_155359	apis|XP_001947188	1	-132	89	98			OG5_189386	2
Dn_1328_0.0	OG5_133555	apis|XP_001943149	0	-181	83	99			OG5_189397	2
Dn_1329_0.0	OG5_127018	apis|XP_001946448	2	-11	40	89			OG5_193291	2
Dn_1329_0.10	OG5_177103	apis|XP_001947721	1	-157	71	95			OG5_207926	2
Dn_1329_0.13	OG5_126871	apis|XP_001950144	3	-42	57	70			OG5_209437	2
Dn_1329_0.15	OG5_126627	apis|XP_001949771	7	-73	42	86			OG5_210450	2
Dn_1329_0.17	OG5_126627	apis|XP_001945115	2	-52	47	89			OG5_211156	2
Dn_1329_0.4	NO_GROUP	bmor|BGIBMGA000077	7	-6	32	52			OG5_211211	2
Dn_1329_0.6	OG5_126627	apis|XP_001949771	7	-38	35	97			OG5_211218	2
Dn_133_0.0	OG5_126792	apis|XP_001945103	2	-33	97	67			OG5_211228	2
Dn_133_0.1	OG5_126792	apis|XP_001945103	1	-30	86	55			OG5_211236	2
Dn_133_0.6	OG5_127036	apis|XP_001951445	0	-181	95	100			OG5_211245	2
Dn_133_0.7	OG5_128199	apis|XP_001951607	1	-180	91	91			OG5_211290	2
Dn_133_0.8	OG5_136340	ptro|ENSPTRP00000030224	7	-22	28	74			OG5_211294	2
Dn_133_0.9	OG5_133862	isca|EEC04101	3	-22	43	55			OG5_211307	2
Dn_133_1.0	NO_GROUP	apis|XP_001948448	0	-181	76	100			OG5_211318	2
Dn_133_1.1	OG5_129192	apis|XP_001946578	0	-181	87	100			OG5_211335	2
Dn_133_1.4	NO_GROUP	apis|XP_001952407	2	-9	31	99			OG5_211336	2
Dn_133_2.1	OG5_127350	apis|XP_001945062	0	-181	76	99			OG5_211343	2
Dn_133_2.2	OG5_206435	sman|Smp_110250	8	-12	39	51			OG5_211356	2
Dn_133_2.3	NO_GROUP	bmor|BGIBMGA012105	9	-11	36	64			OG5_211364	2
Dn_133_3.4	OG5_152114	apis|XP_001947027	0	-181	98	100			OG5_211371	2
Dn_133_3.5	OG5_127101	apis|XP_001946960	0	-181	92	98			OG5_211389	2
Dn_133_3.6	OG5_133792	apis|XP_001951785	1	-24	92	80			OG5_211405	2
[truncated: 12,201 more rows]
