# Supplementary material for: The genome of Diuraphis noxia, a global aphid pest of small grains
Source: BMC Genomics. 2015 Jun 5;16:429. doi: 10.1186/s12864-015-1525-1 (PMC4561433; doi:10.1186/s12864-015-1525-1)
Supplement: Additional file 7: Table S6. — Orthology analysis of complete D. noxia gene set. [file 12864_2015_1525_MOESM7_ESM.xlsx]

## Sheet: Sheet1
Supplementary Table 6. Orthology Analysis of Complete D. noxia Gene Set.
D. noxia Gene	Ortholog Group	Gene Description
Dn_0_0.0	OG5_130932	[PREDICTED: neuronal acetylcholine receptor subunit alpha-7-like] [Diuraphis noxia]
Dn_0_0.1	OG5_127782	[PREDICTED: t-complex protein 1 subunit eta-like] [Diuraphis noxia]
Dn_0_0.2	OG5_127268	[39S ribosomal protein L13-like] [Diuraphis noxia]
Dn_0_0.4	OG5_130932	[PREDICTED: neuronal acetylcholine receptor subunit alpha-7-like] [Diuraphis noxia]
Dn_0_1.0	OG5_136879	[PREDICTED: protein Muted homolog isoform 2] [Diuraphis noxia]
Dn_0_1.1	OG5_130671	[PREDICTED: protein cereblon-like] [Diuraphis noxia]
Dn_0_1.2	OG5_133073	[PREDICTED: hypothetical protein LOC100169050] [Diuraphis noxia]
Dn_0_1.3	OG5_127740	[sideroflexin-like] [Diuraphis noxia]
Dn_0_1.4	NO_GROUP	[PREDICTED: lipase 3-like] [Diuraphis noxia]
Dn_0_10.0	OG5_129558	[PREDICTED: WD40 repeat-containing protein SMU1-like isoform 1] [Diuraphis noxia]
Dn_0_10.1	OG5_129558	[PREDICTED: WD40 repeat-containing protein SMU1-like isoform 1] [Diuraphis noxia]
Dn_0_10.2	OG5_128166	[PREDICTED: neurexin-4-like isoform 1] [Diuraphis noxia]
Dn_0_10.3	OG5_127938	[PREDICTED: solute carrier family 25 member 40-like] [Diuraphis noxia]
Dn_0_10.4	N/A	[Hypothetical protein ] [Diuraphis noxia]
Dn_0_11.1	OG5_169655	[PREDICTED: hypothetical protein LOC100162126] [Diuraphis noxia]
Dn_0_11.10	OG5_128261	[PREDICTED: 2-oxoisovalerate dehydrogenase subunit alpha. mitochondrial-like] [Diuraphis noxia]
Dn_0_11.17	OG5_132535	[ATP synthase subunit b. mitochondrial-like] [Diuraphis noxia]
Dn_0_11.18	OG5_128503	[PREDICTED: deoxycytidylate deaminase-like] [Diuraphis noxia]
Dn_0_11.2	OG5_130848	[PREDICTED: n-acetyltransferase 15-like] [Diuraphis noxia]
Dn_0_11.3	N/A	[Hypothetical protein ] [Diuraphis noxia]
Dn_0_11.6	OG5_129632	[PREDICTED: probable alpha-ketoglutarate-dependent dioxygenase ABH6-like] [Diuraphis noxia]
Dn_0_11.7	OG5_126799	[PREDICTED: alanyl-tRNA synthetase. mitochondrial-like] [Diuraphis noxia]
Dn_0_11.8	OG5_128034	[UDP-glucose pyrophosphorylase 2-like isoform 2] [Diuraphis noxia]
Dn_0_12.1	OG5_126957	[PREDICTED: 60S ribosomal protein L13a-like] [Diuraphis noxia]
Dn_0_12.11	OG5_152226	[PREDICTED: hypothetical protein LOC100161761] [Diuraphis noxia]
Dn_0_12.12	N/A	[PREDICTED: hypothetical protein LOC100161761] [Diuraphis noxia]
Dn_0_12.6	OG5_127403	[PREDICTED: ras-like protein 2-like] [Diuraphis noxia]
Dn_0_12.7	OG5_126613	[uncharacterized protein LOC100159766] [Diuraphis noxia]
Dn_0_12.8	OG5_127486	[PREDICTED: delta-aminolevulinic acid dehydratase-like] [Diuraphis noxia]
Dn_0_12.9	OG5_130914	[PREDICTED: inhibitor of growth protein 3-like] [Diuraphis noxia]
Dn_0_13.0	N/A	[Hypothetical protein ] [Diuraphis noxia]
Dn_0_13.1	N/A	[Hypothetical protein ] [Diuraphis noxia]
Dn_0_15.0	OG5_129900	[PREDICTED: upstream activation factor subunit spp27-like] [Diuraphis noxia]
Dn_0_15.1	OG5_130091	[PREDICTED: ADP-ribosylation factor-like protein 3-like] [Diuraphis noxia]
Dn_0_15.3	OG5_155110	[PREDICTED: hypothetical protein LOC100167353] [Diuraphis noxia]
Dn_0_15.4	OG5_137326	[PREDICTED: f-box/LRR-repeat protein 2-like isoform 1] [Diuraphis noxia]
Dn_0_15.5	N/A	[Hypothetical protein ] [Diuraphis noxia]
Dn_0_15.8	OG5_211458	[PREDICTED: amine sulfotransferase-like] [Diuraphis noxia]
Dn_0_15.9	OG5_130685	[PREDICTED: UPF0704 protein C6orf165 homolog] [Diuraphis noxia]
Dn_0_16.1	OG5_128210	[PREDICTED: similar to translation initiation factor eIF-2B subunit epsilon] [Diuraphis noxia]
Dn_0_16.3	N/A	[Hypothetical protein ] [Diuraphis noxia]
Dn_0_16.4	OG5_127387	[soluble nsf attachment protein (snap)-like] [Diuraphis noxia]
Dn_0_17.3	OG5_168399	[PREDICTED: diuretic hormone class 2-like] [Diuraphis noxia]
Dn_0_17.4	OG5_129396	[deoxynucleotidyltransferase terminal-interacting protein 2] [Diuraphis noxia]
Dn_0_17.5	OG5_169154	[uncharacterized protein LOC100168004] [Diuraphis noxia]
Dn_0_18.3	OG5_134184	[PREDICTED: dual specificity protein phosphatase 10-like] [Diuraphis noxia]
Dn_0_18.4	OG5_134184	[PREDICTED: dual specificity protein phosphatase 10-like] [Diuraphis noxia]
Dn_0_18.5	OG5_211312	[PREDICTED: 4-coumarate--CoA ligase-like 9-like] [Diuraphis noxia]
Dn_0_19.10	OG5_129870	[uncharacterized protein LOC100166210] [Diuraphis noxia]
Dn_0_19.11	OG5_126621	[PREDICTED: retinol dehydrogenase 12-like] [Diuraphis noxia]
Dn_0_19.12	OG5_126621	[PREDICTED: retinol dehydrogenase 11-like] [Diuraphis noxia]
Dn_0_19.14	OG5_126786	[PREDICTED: tRNA pseudouridine synthase 3-like isoform 1] [Diuraphis noxia]
Dn_0_19.16	OG5_164052	[PREDICTED: fatty acyl-CoA reductase 1-like] [Diuraphis noxia]
Dn_0_19.17	OG5_164052	[PREDICTED: fatty acyl-CoA reductase 1-like] [Diuraphis noxia]
Dn_0_19.18	OG5_126830	[PREDICTED: palmitoyltransferase ZDHHC2-like] [Diuraphis noxia]
Dn_0_19.19	OG5_129724	[PREDICTED: cleavage stimulation factor subunit 1-like] [Diuraphis noxia]
Dn_0_19.3	OG5_164052	[PREDICTED: fatty acyl-CoA reductase 1-like] [Diuraphis noxia]
Dn_0_19.7	OG5_135958	[PREDICTED: inhibitor of growth protein 1-like] [Diuraphis noxia]
Dn_0_19.8	OG5_164178	[PREDICTED: thrombospondin-1-like] [Diuraphis noxia]
Dn_0_19.9	OG5_129230	[PREDICTED: similar to Lethal(2)neighbor of tid protein] [Diuraphis noxia]
Dn_0_2.10	OG5_132264	[PREDICTED: mesoderm induction early response protein 1-like] [Diuraphis noxia]
Dn_0_2.11	OG5_127146	[PREDICTED: CCR4-NOT transcription complex subunit 7-like] [Diuraphis noxia]
Dn_0_2.12	N/A	[Hypothetical protein ] [Diuraphis noxia]
Dn_0_2.15	OG5_132844	[presenilin enhancer 2] [Diuraphis noxia]
Dn_0_2.16	OG5_146256	[AGAP005599-PB] [Diuraphis noxia]
Dn_0_2.3	OG5_128086	[PREDICTED: protein SDA1 homolog isoform 1] [Diuraphis noxia]
Dn_0_2.4	OG5_126653	[PREDICTED: flavin-containing monooxygenase FMO GS-OX4-like] [Diuraphis noxia]
Dn_0_2.5	OG5_126653	[PREDICTED: flavin-containing monooxygenase FMO GS-OX3-like] [Diuraphis noxia]
Dn_0_2.7	OG5_134158	[DHFR-coamplified protein-like precursor] [Diuraphis noxia]
Dn_0_2.8	N/A	[Hypothetical protein ] [Diuraphis noxia]
Dn_0_3.0	N/A	[Hypothetical protein ] [Diuraphis noxia]
Dn_0_4.0	NO_GROUP	[PREDICTED: glutamate-gated chloride channel-like] [Diuraphis noxia]
Dn_0_4.1	OG5_132379	[neuroglobin-like] [Diuraphis noxia]
Dn_0_4.2	OG5_137434	[PREDICTED: hypothetical protein LOC100162260] [Diuraphis noxia]
Dn_0_4.4	NO_GROUP	[PREDICTED: glutamate-gated chloride channel-like] [Diuraphis noxia]
Dn_0_4.5	N/A	[Hypothetical protein ] [Diuraphis noxia]
Dn_0_5.2	OG5_128415	[PREDICTED: multiple epidermal growth factor-like domains protein 10-like] [Diuraphis noxia]
Dn_0_5.3	OG5_152148	[PREDICTED: hypothetical protein LOC100571059] [Diuraphis noxia]
Dn_0_6.1	OG5_131534	[PREDICTED: aminopeptidase N-like] [Diuraphis noxia]
Dn_0_6.2	OG5_128160	[PREDICTED: acetylcholine receptor subunit alpha-like isoform 1] [Diuraphis noxia]
Dn_0_6.4	OG5_128160	[PREDICTED: acetylcholine receptor subunit alpha-like isoform 1] [Diuraphis noxia]
Dn_0_6.5	OG5_127217	[PREDICTED: aminopeptidase N-like] [Diuraphis noxia]
Dn_0_6.7	OG5_128160	[PREDICTED: acetylcholine receptor subunit alpha-like isoform 1] [Diuraphis noxia]
Dn_0_8.0	OG5_138709	[PREDICTED: homeobox protein MOX-1-like] [Diuraphis noxia]
Dn_0_8.1	OG5_163060	[PREDICTED: platelet glycoprotein V-like] [Diuraphis noxia]
Dn_0_8.3	OG5_133296	[PREDICTED: protein takeout-like] [Diuraphis noxia]
Dn_0_8.4	OG5_133296	[PREDICTED: protein takeout-like] [Diuraphis noxia]
Dn_0_8.7	OG5_133296	[takeout-like] [Diuraphis noxia]
Dn_0_9.4	OG5_133296	[PREDICTED: protein takeout-like] [Diuraphis noxia]
Dn_0_9.5	OG5_133296	[PREDICTED: protein takeout-like] [Diuraphis noxia]
Dn_0_9.6	OG5_126658	[PREDICTED: Y+L amino acid transporter 2-like isoform 2] [Diuraphis noxia]
Dn_0_9.7	OG5_129701	[PREDICTED: exosome complex exonuclease RRP42-like] [Diuraphis noxia]
Dn_0_9.8	OG5_131614	[PREDICTED: e3 SUMO-protein ligase RanBP2-like] [Diuraphis noxia]
Dn_1_0.0	N/A	[Hypothetical protein ] [Diuraphis noxia]
Dn_1_1.0	N/A	[Hypothetical protein ] [Diuraphis noxia]
Dn_1_1.1	N/A	[Hypothetical protein ] [Diuraphis noxia]
Dn_1_10.0	N/A	[Hypothetical protein ] [Diuraphis noxia]
Dn_1_10.1	N/A	[Hypothetical protein ] [Diuraphis noxia]
Dn_1_10.2	OG5_126614	[Hypothetical protein ] [Diuraphis noxia]
Dn_1_10.3	OG5_129640	[Hypothetical protein ] [Diuraphis noxia]
Dn_1_11.0	N/A	[Hypothetical protein ] [Diuraphis noxia]
Dn_1_11.1	N/A	[Hypothetical protein ] [Diuraphis noxia]
Dn_1_11.2	N/A	[Hypothetical protein ] [Diuraphis noxia]
Dn_1_12.0	NO_GROUP	[GM15359] [Diuraphis noxia]
Dn_1_13.0	N/A	[Hypothetical protein ] [Diuraphis noxia]
Dn_1_13.1	OG5_128592	[Hypothetical protein ] [Diuraphis noxia]
Dn_1_13.2	OG5_128592	[PREDICTED: Down syndrome cell adhesion molecule-like protein CG42256-like] [Diuraphis noxia]
Dn_1_14.0	OG5_128592	[PREDICTED: Down syndrome cell adhesion molecule-like protein CG42256-like] [Diuraphis noxia]
Dn_1_14.3	OG5_127011	[PREDICTED: adenylosuccinate synthetase-like] [Diuraphis noxia]
Dn_1_14.4	OG5_169984	[PREDICTED: hypothetical protein LOC100163596] [Diuraphis noxia]
Dn_1_15.0	OG5_134110	[PREDICTED: nephrin-like] [Diuraphis noxia]
Dn_1_15.1	OG5_158415	[alpha-tocopherol transfer protein-like] [Diuraphis noxia]
Dn_1_15.3	N/A	[Hypothetical protein ] [Diuraphis noxia]
Dn_1_16.0	N/A	[Hypothetical protein ] [Diuraphis noxia]
Dn_1_16.3	N/A	[Hypothetical protein ] [Diuraphis noxia]
Dn_1_16.4	OG5_132137	[PREDICTED: WD repeat-containing protein 7-like isoform 1] [Diuraphis noxia]
Dn_1_16.5	NO_GROUP	[PREDICTED: hypothetical protein LOC100574311] [Diuraphis noxia]
Dn_1_17.2	OG5_141594	[PREDICTED: protein FAM3C-like] [Diuraphis noxia]
Dn_1_17.3	OG5_135536	[PREDICTED: protein Wnt-1-like] [Diuraphis noxia]
Dn_1_18.0	N/A	[Hypothetical protein ] [Diuraphis noxia]
Dn_1_19.1	OG5_131072	[PREDICTED: neither inactivation nor afterpotential protein C] [Diuraphis noxia]
Dn_1_19.6	OG5_127730	[PREDICTED: t-complex protein 1 subunit beta-like] [Diuraphis noxia]
Dn_1_19.7	OG5_133397	[PREDICTED: hypothetical protein LOC100168926] [Diuraphis noxia]
Dn_1_2.4	OG5_129154	[PREDICTED: cytochrome c oxidase subunit 5B. mitochondrial-like isoform 1] [Diuraphis noxia]
Dn_1_2.5	N/A	[PREDICTED: hypothetical protein LOC100575800] [Diuraphis noxia]
Dn_1_2.6	OG5_129024	[PREDICTED: hypothetical protein LOC100167724] [Diuraphis noxia]
Dn_1_20.0	OG5_129692	[PREDICTED: mitogen-activated protein kinase kinase kinase kinase 3-like isoform 1] [Diuraphis noxia]
Dn_1_20.10	N/A	[Hypothetical protein ] [Diuraphis noxia]
Dn_1_20.2	OG5_168286	[odorant-binding protein 5 precursor] [Diuraphis noxia]
Dn_1_20.4	OG5_127018	[Hypothetical protein ] [Diuraphis noxia]
Dn_1_20.5	N/A	[Hypothetical protein ] [Diuraphis noxia]
Dn_1_20.6	N/A	[PREDICTED: hypothetical protein LOC100574014] [Diuraphis noxia]
Dn_1_20.7	N/A	[Hypothetical protein ] [Diuraphis noxia]
Dn_1_20.8	OG5_129029	[PREDICTED: mitochondrial ornithine transporter 1-like] [Diuraphis noxia]
Dn_1_3.0	OG5_152147	[Hypothetical protein ] [Diuraphis noxia]
Dn_1_3.1	OG5_158449	[PREDICTED: hypothetical protein LOC100575399] [Diuraphis noxia]
Dn_1_3.10	N/A	[PREDICTED: hypothetical protein LOC100575722] [Diuraphis noxia]
Dn_1_3.2	N/A	[uncharacterized protein LOC100575480] [Diuraphis noxia]
Dn_1_3.3	N/A	[Hypothetical protein ] [Diuraphis noxia]
Dn_1_3.4	N/A	[PREDICTED: hypothetical protein LOC100570811] [Diuraphis noxia]
Dn_1_3.7	N/A	[Hypothetical protein ] [Diuraphis noxia]
Dn_1_3.9	OG5_155391	[PREDICTED: hypothetical protein LOC100169351] [Diuraphis noxia]
Dn_1_4.0	N/A	[Hypothetical protein ] [Diuraphis noxia]
Dn_1_5.11	N/A	[Hypothetical protein ] [Diuraphis noxia]
Dn_1_5.3	OG5_138026	[PREDICTED: hypothetical protein LOC100164585] [Diuraphis noxia]
Dn_1_5.4	OG5_126663	[PREDICTED: venom serine carboxypeptidase-like] [Diuraphis noxia]
Dn_1_5.5	OG5_134472	[PREDICTED: pleckstrin homology domain-containing family M member 1-like] [Diuraphis noxia]
Dn_1_5.6	N/A	[PREDICTED: hypothetical protein LOC100570911] [Diuraphis noxia]
Dn_1_5.7	OG5_131593	[PREDICTED: hypothetical protein LOC100162487] [Diuraphis noxia]
Dn_1_6.0	OG5_128655	[PREDICTED: activating signal cointegrator 1-like] [Diuraphis noxia]
Dn_1_6.1	OG5_129970	[PREDICTED: 33 kDa inner dynein arm light chain. axonemal-like] [Diuraphis noxia]
Dn_1_6.4	OG5_126567	[Hypothetical protein ] [Diuraphis noxia]
Dn_1_6.5	OG5_131242	[cyclin D2-like] [Diuraphis noxia]
Dn_1_6.6	OG5_127048	[PREDICTED: probable cation-transporting ATPase 13A3] [Diuraphis noxia]
Dn_1_7.0	OG5_131242	[cyclin D2-like] [Diuraphis noxia]
Dn_1_7.1	OG5_131242	[cyclin D2-like] [Diuraphis noxia]
Dn_1_7.2	N/A	[PREDICTED: hypothetical protein LOC100575982 isoform 1] [Diuraphis noxia]
Dn_1_8.0	OG5_127798	[PREDICTED: contactin-like] [Diuraphis noxia]
Dn_1_8.1	OG5_133608	[PREDICTED: hypothetical protein LOC100572775] [Diuraphis noxia]
Dn_1_8.3	OG5_129428	[PREDICTED: similar to conserved hypothetical protein] [Diuraphis noxia]
Dn_1_9.0	OG5_131108	[PREDICTED: apical endosomal glycoprotein-like] [Diuraphis noxia]
Dn_1_9.1	OG5_127773	[PREDICTED: ubiquitin carboxyl-terminal hydrolase 7] [Diuraphis noxia]
Dn_1_9.11	OG5_129640	[PREDICTED: gamma-butyrobetaine dioxygenase-like] [Diuraphis noxia]
Dn_1_9.2	OG5_189220	[PREDICTED: hypothetical protein LOC100574645] [Diuraphis noxia]
Dn_1_9.3	N/A	[PREDICTED: hypothetical protein LOC100575220] [Diuraphis noxia]
Dn_1_9.6	N/A	[Hypothetical protein ] [Diuraphis noxia]
Dn_1_9.9	N/A	[Hypothetical protein ] [Diuraphis noxia]
Dn_10_0.1	N/A	[Hypothetical protein ] [Diuraphis noxia]
Dn_10_0.2	OG5_126933	[PREDICTED: low-density lipoprotein receptor-related protein 2-like] [Diuraphis noxia]
Dn_10_1.3	OG5_128364	[PREDICTED: sodium-dependent dopamine transporter-like. partial] [Diuraphis noxia]
Dn_10_1.4	OG5_133215	[PREDICTED: amyloid protein-binding protein 2-like isoform 3] [Diuraphis noxia]
Dn_10_1.5	OG5_133078	[PREDICTED: uncharacterized protein C4orf34 homolog isoform 4] [Diuraphis noxia]
Dn_10_1.6	OG5_130232	[PREDICTED: putative neutral sphingomyelinase-like] [Diuraphis noxia]
Dn_10_1.7	OG5_144109	[PREDICTED: hypothetical protein LOC100159827 isoform 1] [Diuraphis noxia]
Dn_10_1.8	OG5_133954	[PREDICTED: cyclin-dependent kinase 20-like] [Diuraphis noxia]
Dn_10_10.1	OG5_129008	[PREDICTED: COP9 signalosome complex subunit 7b-like] [Diuraphis noxia]
Dn_10_10.10	OG5_132398	[PREDICTED: nucleosomal histone kinase 1-like] [Diuraphis noxia]
Dn_10_10.11	OG5_177095	[PREDICTED: hypothetical protein LOC100160904] [Diuraphis noxia]
Dn_10_10.12	OG5_169947	[PREDICTED: hypothetical protein LOC100160066] [Diuraphis noxia]
Dn_10_10.13	OG5_131589	[PREDICTED: rab proteins geranylgeranyltransferase component A 1-like] [Diuraphis noxia]
Dn_10_10.14	OG5_126732	[PREDICTED: elongation of very long chain fatty acids protein 4-like] [Diuraphis noxia]
Dn_10_10.15	OG5_126732	[PREDICTED: elongation of very long chain fatty acids protein 4-like] [Diuraphis noxia]
Dn_10_10.16	OG5_132847	[PREDICTED: hypothetical protein LOC100163804] [Diuraphis noxia]
Dn_10_10.8	OG5_128586	[PREDICTED: mitochondrial import inner membrane translocase subunit Tim22-like] [Diuraphis noxia]
Dn_10_10.9	OG5_129767	[macrophage migration inhibitory factor-like] [Diuraphis noxia]
Dn_10_11.0	OG5_132891	[PREDICTED: hypothetical protein LOC100161931] [Diuraphis noxia]
Dn_10_11.10	OG5_128393	[PREDICTED: calnexin] [Diuraphis noxia]
Dn_10_11.11	OG5_127819	[PREDICTED: DNA-directed RNA polymerases I and III subunit RPAC1-like] [Diuraphis noxia]
Dn_10_11.12	OG5_128382	[PREDICTED: AP-3 complex subunit delta-1-like isoform 1] [Diuraphis noxia]
Dn_10_11.13	NO_GROUP	[PREDICTED: hypothetical protein LOC100165877 isoform 3] [Diuraphis noxia]
Dn_10_11.7	OG5_127959	[PREDICTED: integrin beta-PS-like] [Diuraphis noxia]
Dn_10_11.8	OG5_144774	[PREDICTED: cytochrome b ascorbate-dependent protein 3-like] [Diuraphis noxia]
Dn_10_11.9	OG5_131334	[PREDICTED: probable 28S ribosomal protein S6. mitochondrial-like] [Diuraphis noxia]
Dn_10_12.0	OG5_128958	[PREDICTED: disks large 1 tumor suppressor protein-like] [Diuraphis noxia]
Dn_10_12.1	OG5_141016	[PREDICTED: NACHT and WD repeat domain-containing protein 1-like] [Diuraphis noxia]
Dn_10_12.4	N/A	[Hypothetical protein ] [Diuraphis noxia]
Dn_10_13.0	OG5_158720	[Hypothetical protein ] [Diuraphis noxia]
Dn_10_2.0	OG5_133306	[PREDICTED: bromodomain adjacent to zinc finger domain protein 1A-like isoform 2] [Diuraphis noxia]
Dn_10_2.1	OG5_144380	[PREDICTED: hypothetical protein LOC100163700] [Diuraphis noxia]
Dn_10_2.2	OG5_129205	[PREDICTED: actin-interacting protein 1-like isoform 2] [Diuraphis noxia]
Dn_10_2.3	OG5_134447	[PREDICTED: sideroflexin-2-like] [Diuraphis noxia]
Dn_10_2.4	OG5_126621	[PREDICTED: retinol dehydrogenase 13-like] [Diuraphis noxia]
Dn_10_3.0	N/A	[PREDICTED: Kv channel-interacting protein 4-like] [Diuraphis noxia]
Dn_10_3.1	OG5_140068	[PREDICTED: hypothetical protein LOC100571621] [Diuraphis noxia]
Dn_10_3.3	OG5_211341	[PREDICTED: astakine-like] [Diuraphis noxia]
Dn_10_3.4	N/A	[Hypothetical protein ] [Diuraphis noxia]
Dn_10_4.0	OG5_126695	[cuticular protein 48] [Diuraphis noxia]
Dn_10_4.1	OG5_136390	[PREDICTED: Kv channel-interacting protein 4-like isoform 3] [Diuraphis noxia]
Dn_10_4.3	OG5_136390	[PREDICTED: Kv channel-interacting protein 4-like isoform 3] [Diuraphis noxia]
Dn_10_4.4	NO_GROUP	[PREDICTED: Kv channel-interacting protein 4-like isoform 3] [Diuraphis noxia]
Dn_10_5.0	N/A	[Hypothetical protein ] [Diuraphis noxia]
Dn_10_6.0	N/A	[PREDICTED: hypothetical protein LOC100575771 isoform 2] [Diuraphis noxia]
Dn_10_6.1	OG5_234977	[PREDICTED: hypothetical protein LOC100575771 isoform 2] [Diuraphis noxia]
Dn_10_6.2	N/A	[PREDICTED: hypothetical protein LOC100575919] [Diuraphis noxia]
Dn_10_7.0	N/A	[PREDICTED: hypothetical protein LOC100575919] [Diuraphis noxia]
Dn_10_7.10	OG5_189393	[PREDICTED: hypothetical protein LOC100158869] [Diuraphis noxia]
Dn_10_7.11	OG5_126667	[PREDICTED: UDP-glucuronosyltransferase 2C1-like] [Diuraphis noxia]
Dn_10_7.3	N/A	[Hypothetical protein ] [Diuraphis noxia]
Dn_10_7.7	N/A	[Hypothetical protein ] [Diuraphis noxia]
Dn_10_7.8	OG5_133444	[PREDICTED: zinc finger CCHC domain-containing protein 4-like] [Diuraphis noxia]
Dn_10_7.9	OG5_138065	[PREDICTED: leucine-rich repeat and WD repeat-containing protein 1-like] [Diuraphis noxia]
Dn_10_8.0	OG5_127095	[PREDICTED: metabotropic glutamate receptor 8-like] [Diuraphis noxia]
Dn_10_9.1	OG5_126627	[Hypothetical protein ] [Diuraphis noxia]
Dn_10_9.2	OG5_126627	[Hypothetical protein ] [Diuraphis noxia]
Dn_10_9.3	OG5_127095	[PREDICTED: metabotropic glutamate receptor 2-like] [Diuraphis noxia]
Dn_10_9.4	N/A	[Hypothetical protein ] [Diuraphis noxia]
Dn_10_9.5	N/A	[Hypothetical protein ] [Diuraphis noxia]
Dn_100_0.2	OG5_155321	[PREDICTED: hypothetical protein LOC100158958] [Diuraphis noxia]
Dn_100_0.3	OG5_129233	[PREDICTED: n-acetylgalactosamine kinase-like] [Diuraphis noxia]
Dn_100_2.0	OG5_156931	[PREDICTED: hypothetical protein LOC100162565] [Diuraphis noxia]
Dn_100_5.1	N/A	[Hypothetical protein ] [Diuraphis noxia]
Dn_100_5.2	N/A	[Hypothetical protein ] [Diuraphis noxia]
Dn_100_5.3	OG5_144299	[PREDICTED: homeobox protein abdominal-A homolog] [Diuraphis noxia]
Dn_1000_0.2	N/A	[Hypothetical protein ] [Diuraphis noxia]
Dn_1000_0.3	N/A	[Hypothetical protein ] [Diuraphis noxia]
Dn_1000_0.4	N/A	[Hypothetical protein ] [Diuraphis noxia]
Dn_1000_0.5	N/A	[Hypothetical protein ] [Diuraphis noxia]
Dn_1000_0.6	N/A	[Hypothetical protein ] [Diuraphis noxia]
Dn_1000_0.7	N/A	[Hypothetical protein ] [Diuraphis noxia]
Dn_1000_0.8	OG5_169985	[PREDICTED: hypothetical protein LOC100572173] [Diuraphis noxia]
Dn_1000_0.9	OG5_129559	[PREDICTED: hypothetical protein LOC100573392] [Diuraphis noxia]
Dn_1002_0.1	OG5_133698	[PREDICTED: hypothetical protein LOC100573539] [Diuraphis noxia]
Dn_1002_0.4	N/A	[Hypothetical protein ] [Diuraphis noxia]
Dn_1002_0.5	OG5_133059	[PREDICTED: putative nuclease HARBI1-like] [Diuraphis noxia]
Dn_1002_0.6	N/A	[PREDICTED: UPF0439 protein C9orf30 homolog] [Diuraphis noxia]
Dn_1002_0.7	OG5_130974	[PREDICTED: zinc finger BED domain-containing protein 1-like] [Diuraphis noxia]
Dn_1003_0.0	OG5_128674	[PREDICTED: teneurin-3-like isoform 1] [Diuraphis noxia]
Dn_1003_0.1	OG5_145200	[Hypothetical protein ] [Diuraphis noxia]
Dn_1003_0.2	OG5_145200	[PREDICTED: hypothetical protein LOC100571519] [Diuraphis noxia]
Dn_1003_0.4	OG5_128674	[PREDICTED: teneurin-3-like isoform 2] [Diuraphis noxia]
Dn_1003_0.5	OG5_141089	[Hypothetical protein ] [Diuraphis noxia]
Dn_1003_0.8	OG5_145200	[PREDICTED: hypothetical protein LOC100571519] [Diuraphis noxia]
Dn_1003_0.9	OG5_145200	[PREDICTED: hypothetical protein LOC100571519] [Diuraphis noxia]
Dn_1004_0.0	OG5_130455	[PREDICTED: solute carrier family 12 member 9-like isoform 2] [Diuraphis noxia]
Dn_1004_0.1	N/A	[Hypothetical protein ] [Diuraphis noxia]
Dn_1004_0.5	N/A	[PREDICTED: hypothetical protein LOC100570963] [Diuraphis noxia]
Dn_1004_0.6	OG5_177186	[Hypothetical protein ] [Diuraphis noxia]
Dn_1005_0.0	OG5_131332	[PREDICTED: putative sulfiredoxin-like] [Diuraphis noxia]
Dn_1005_0.1	OG5_132796	[PREDICTED: protein deltex-like] [Diuraphis noxia]
Dn_1005_0.10	N/A	[Hypothetical protein ] [Diuraphis noxia]
Dn_1005_0.13	OG5_135710	[PREDICTED: DNA fragmentation factor subunit alpha-like] [Diuraphis noxia]
Dn_1005_0.14	OG5_130118	[PREDICTED: ankyrin repeat domain-containing protein 13B-like isoform 1] [Diuraphis noxia]
Dn_1005_0.16	OG5_133276	[PREDICTED: hypothetical protein LOC100575821] [Diuraphis noxia]
Dn_1005_0.17	OG5_127799	[PREDICTED: general transcription factor IIH subunit 2-like] [Diuraphis noxia]
Dn_1005_0.2	NO_GROUP	[PREDICTED: x-box-binding protein 1-like] [Diuraphis noxia]
Dn_1005_0.3	OG5_158592	[PREDICTED: hypothetical protein LOC100574718] [Diuraphis noxia]
Dn_1005_0.7	OG5_132671	[PREDICTED: ral GTPase-activating protein subunit beta-like] [Diuraphis noxia]
Dn_1006_0.0	N/A	[Hypothetical protein ] [Diuraphis noxia]
Dn_1006_0.1	OG5_126605	[PREDICTED: tubulin alpha chain-like] [Diuraphis noxia]
Dn_1006_0.2	OG5_130447	[PREDICTED: putative methyltransferase NSUN4-like] [Diuraphis noxia]
Dn_1006_0.3	OG5_169984	[PREDICTED: hypothetical protein LOC100163596] [Diuraphis noxia]
Dn_1007_0.0	N/A	[Hypothetical protein ] [Diuraphis noxia]
Dn_1007_0.1	OG5_137500	[PREDICTED: hypothetical protein LOC100575573] [Diuraphis noxia]
Dn_1007_0.2	OG5_128653	[PREDICTED: hypothetical protein LOC100570170] [Diuraphis noxia]
Dn_1007_0.4	OG5_128653	[PREDICTED: hypothetical protein LOC100575279] [Diuraphis noxia]
Dn_1008_0.0	OG5_152937	[PREDICTED: putative nuclease HARBI1-like] [Diuraphis noxia]
Dn_1008_0.1	OG5_164157	[PREDICTED: zinc finger MYM-type protein 1-like] [Diuraphis noxia]
Dn_1008_0.2	OG5_138727	[PREDICTED: hypothetical protein LOC100572173] [Diuraphis noxia]
Dn_1008_0.3	OG5_174873	[PREDICTED: hypothetical protein LOC100575276] [Diuraphis noxia]
Dn_1008_0.5	OG5_159943	[PREDICTED: hypothetical protein LOC100570005] [Diuraphis noxia]
Dn_1008_0.6	N/A	[Hypothetical protein ] [Diuraphis noxia]
Dn_1008_0.7	OG5_163408	[Hypothetical protein ] [Diuraphis noxia]
Dn_1008_0.9	OG5_133060	[PREDICTED: putative nuclease HARBI1-like] [Diuraphis noxia]
Dn_101_0.0	N/A	[PREDICTED: hypothetical protein LOC100573581] [Diuraphis noxia]
Dn_101_0.1	N/A	[PREDICTED: hypothetical protein LOC100573749] [Diuraphis noxia]
Dn_101_0.11	N/A	[Hypothetical protein ] [Diuraphis noxia]
Dn_101_0.2	OG5_132069	[PREDICTED: coiled-coil-helix-coiled-coil-helix domain-containing protein 7-like] [Diuraphis noxia]
Dn_101_0.3	OG5_130784	[PREDICTED: transmembrane emp24 domain-containing protein 3-like] [Diuraphis noxia]
Dn_101_0.5	OG5_127081	[PREDICTED: AP-2 complex subunit beta-like isoform 3] [Diuraphis noxia]
Dn_101_1.0	OG5_136198	[PREDICTED: mothers against decapentaplegic homolog 6-like] [Diuraphis noxia]
Dn_101_1.1	OG5_131882	[PREDICTED: tyrosine-protein kinase Fps85D-like isoform 2] [Diuraphis noxia]
Dn_101_2.0	OG5_144110	[PREDICTED: toll-like receptor 13-like] [Diuraphis noxia]
Dn_101_2.1	OG5_128430	[PREDICTED: splicing factor 3A subunit 1-like] [Diuraphis noxia]
Dn_101_2.13	OG5_127986	[uncharacterized protein LOC100162035] [Diuraphis noxia]
Dn_101_2.14	OG5_129713	[PREDICTED: signal transducing adapter molecule 1-like] [Diuraphis noxia]
Dn_101_2.16	OG5_128872	[uncharacterized protein LOC100165916] [Diuraphis noxia]
Dn_101_2.2	OG5_128430	[PREDICTED: splicing factor 3A subunit 1-like] [Diuraphis noxia]
Dn_101_2.3	OG5_136378	[PREDICTED: 80 kDa MCM3-associated protein-like] [Diuraphis noxia]
Dn_101_2.4	OG5_129818	[PREDICTED: xylulose kinase-like] [Diuraphis noxia]
Dn_101_2.5	OG5_131988	[angiotensin converting enzyme-like precursor] [Diuraphis noxia]
Dn_101_2.6	OG5_129631	[PREDICTED: DNA2-like helicase-like isoform 1] [Diuraphis noxia]
Dn_101_2.7	N/A	[PREDICTED: hypothetical protein LOC100568808] [Diuraphis noxia]
Dn_101_2.9	OG5_129713	[PREDICTED: signal transducing adapter molecule 1-like] [Diuraphis noxia]
Dn_101_3.1	OG5_131860	[PREDICTED: protein timeless homolog] [Diuraphis noxia]
Dn_101_3.2	NO_GROUP	[Hypothetical protein ] [Diuraphis noxia]
Dn_101_3.3	OG5_215998	[PREDICTED: insulin-like growth factor-binding protein complex acid labile subunit-like] [Diuraphis noxia]
Dn_101_3.4	OG5_128698	[PREDICTED: glutamate--cysteine ligase catalytic subunit-like] [Diuraphis noxia]
Dn_101_4.0	N/A	[Hypothetical protein ] [Diuraphis noxia]
Dn_101_4.1	N/A	[Hypothetical protein ] [Diuraphis noxia]
Dn_101_5.0	OG5_133607	[PREDICTED: similar to tyrosine-protein kinase drl] [Diuraphis noxia]
Dn_101_5.3	OG5_128406	[PREDICTED: NADPH:adrenodoxin oxidoreductase. mitochondrial-like] [Diuraphis noxia]
Dn_101_5.4	OG5_127648	[PREDICTED: phosphomannomutase-like isoform 2] [Diuraphis noxia]
Dn_101_6.0	N/A	[Hypothetical protein ] [Diuraphis noxia]
Dn_101_6.3	NO_GROUP	[Hypothetical protein ] [Diuraphis noxia]
Dn_101_6.4	OG5_134700	[PREDICTED: hypothetical protein LOC100159095] [Diuraphis noxia]
Dn_1010_0.1	OG5_135943	[PREDICTED: mTERF domain-containing protein 2-like] [Diuraphis noxia]
Dn_1010_0.11	OG5_127272	[AGAP008604-PA] [Diuraphis noxia]
Dn_1010_0.3	OG5_128483	[PREDICTED: transmembrane protein 111-like] [Diuraphis noxia]
Dn_1010_0.4	OG5_129382	[PREDICTED: WD repeat-containing protein 65-like] [Diuraphis noxia]
Dn_1010_0.6	OG5_127767	[PREDICTED: trans-2.3-enoyl-CoA reductase-like] [Diuraphis noxia]
Dn_1010_0.7	OG5_138438	[PREDICTED: pancreas transcription factor 1 subunit alpha-like] [Diuraphis noxia]
Dn_1012_0.0	N/A	[Hypothetical protein ] [Diuraphis noxia]
Dn_1012_0.1	OG5_131204	[PREDICTED: uncharacterized protein C20orf26 homolog] [Diuraphis noxia]
Dn_1012_0.2	OG5_177169	[PREDICTED: hypothetical protein LOC100573457] [Diuraphis noxia]
Dn_1012_0.3	OG5_140194	[replication protein A 70 kDa DNA-binding subunit-like] [Diuraphis noxia]
Dn_1012_0.4	OG5_127753	[PREDICTED: craniofacial development protein 2-like] [Diuraphis noxia]
Dn_1012_0.5	N/A	[Hypothetical protein ] [Diuraphis noxia]
Dn_1012_0.7	OG5_138727	[PREDICTED: hypothetical protein LOC100568463] [Diuraphis noxia]
Dn_1013_0.0	OG5_133881	[PREDICTED: sphingomyelin phosphodiesterase 4-like] [Diuraphis noxia]
Dn_1013_0.2	OG5_133881	[PREDICTED: hypothetical protein LOC100569418] [Diuraphis noxia]
Dn_1013_0.7	N/A	[PREDICTED: hypothetical protein LOC100569269 isoform 2] [Diuraphis noxia]
Dn_1013_0.8	OG5_128763	[PREDICTED: microprocessor complex subunit DGCR8-like] [Diuraphis noxia]
Dn_1014_0.0	OG5_127753	[PREDICTED: hypothetical protein LOC100162195] [Diuraphis noxia]
Dn_1014_0.1	N/A	[Hypothetical protein ] [Diuraphis noxia]
Dn_1014_0.3	OG5_133792	[Hypothetical protein ] [Diuraphis noxia]
Dn_1014_0.4	OG5_127753	[Hypothetical protein ] [Diuraphis noxia]
Dn_1014_0.5	N/A	[PREDICTED: hypothetical protein LOC100571343] [Diuraphis noxia]
Dn_1015_0.0	N/A	[Hypothetical protein ] [Diuraphis noxia]
Dn_1015_0.5	OG5_130846	[uncharacterized protein LOC100167805] [Diuraphis noxia]
Dn_1015_0.6	OG5_131959	[PREDICTED: membralin-like] [Diuraphis noxia]
Dn_1015_0.7	OG5_126590	[PREDICTED: copia protein-like] [Diuraphis noxia]
Dn_1015_0.8	OG5_126699	[PREDICTED: low affinity cationic amino acid transporter 2-like] [Diuraphis noxia]
Dn_1015_0.9	OG5_128786	[PREDICTED: transcription initiation factor TFIID subunit 7-like] [Diuraphis noxia]
Dn_1017_0.0	OG5_127753	[PREDICTED: hypothetical protein LOC100575035] [Diuraphis noxia]
Dn_1017_0.1	OG5_127753	[PREDICTED: hypothetical protein LOC100575289] [Diuraphis noxia]
Dn_1017_0.2	OG5_146711	[PREDICTED: uncharacterized protein LOC100883183] [Diuraphis noxia]
Dn_1017_0.3	OG5_130941	[PREDICTED: zinc finger protein 808-like] [Diuraphis noxia]
Dn_1017_0.4	N/A	[Hypothetical protein ] [Diuraphis noxia]
Dn_1018_0.0	OG5_134383	[PREDICTED: thyroid transcription factor 1-like] [Diuraphis noxia]
Dn_1018_0.1	N/A	[Hypothetical protein ] [Diuraphis noxia]
Dn_1018_0.2	OG5_128157	[PREDICTED: hypothetical protein LOC100574036] [Diuraphis noxia]
Dn_1019_0.0	OG5_128079	[PREDICTED: organic cation transporter protein-like] [Diuraphis noxia]
Dn_1019_0.1	OG5_128079	[PREDICTED: organic cation transporter protein-like] [Diuraphis noxia]
Dn_1019_0.2	OG5_134985	[PREDICTED: uncharacterized protein LOC100881530] [Diuraphis noxia]
Dn_1019_0.3	OG5_127291	[PREDICTED: hydroxyacylglutathione hydrolase. mitochondrial-like isoform 2] [Diuraphis noxia]
Dn_102_0.0	N/A	[Hypothetical protein ] [Diuraphis noxia]
Dn_102_0.1	OG5_141089	[PREDICTED: hypothetical protein LOC100574382] [Diuraphis noxia]
Dn_102_0.10	OG5_126627	[Hypothetical protein ] [Diuraphis noxia]
Dn_102_0.11	OG5_141089	[PREDICTED: hypothetical protein LOC100574382] [Diuraphis noxia]
Dn_102_0.3	OG5_142915	[PREDICTED: uncharacterized protein KIAA1586-like] [Diuraphis noxia]
Dn_102_0.4	N/A	[Hypothetical protein ] [Diuraphis noxia]
Dn_102_0.5	N/A	[Hypothetical protein ] [Diuraphis noxia]
Dn_102_0.6	OG5_126627	[PREDICTED: similar to pol-like protein] [Diuraphis noxia]
Dn_102_0.7	N/A	[Hypothetical protein ] [Diuraphis noxia]
Dn_102_0.8	N/A	[Hypothetical protein ] [Diuraphis noxia]
Dn_102_0.9	OG5_126627	[Hypothetical protein ] [Diuraphis noxia]
Dn_102_1.0	N/A	[Hypothetical protein ] [Diuraphis noxia]
Dn_102_1.1	OG5_127335	[PREDICTED: ATP-dependent DNA helicase PIF1-like] [Diuraphis noxia]
Dn_102_1.2	N/A	[Hypothetical protein ] [Diuraphis noxia]
Dn_102_2.0	OG5_132870	[T-box protein H15. putative] [Diuraphis noxia]
Dn_102_2.1	N/A	[Hypothetical protein ] [Diuraphis noxia]
Dn_102_3.0	OG5_127154	[PREDICTED: bifunctional aminoacyl-tRNA synthetase-like] [Diuraphis noxia]
Dn_102_3.1	OG5_135594	[protein C10] [Diuraphis noxia]
Dn_102_3.2	OG5_133859	[PREDICTED: zinc finger CCHC domain-containing protein 8 homolog isoform 2] [Diuraphis noxia]
Dn_102_3.5	N/A	[Hypothetical protein ] [Diuraphis noxia]
Dn_102_3.6	OG5_126567	[PREDICTED: similar to protease. reverse transcriptase and RNase H] [Diuraphis noxia]
Dn_102_3.7	OG5_126567	[Hypothetical protein ] [Diuraphis noxia]
Dn_102_3.9	N/A	[Hypothetical protein ] [Diuraphis noxia]
Dn_102_4.0	OG5_131243	[PREDICTED: FCH domain only protein 2-like isoform 2] [Diuraphis noxia]
Dn_102_4.1	N/A	[Hypothetical protein ] [Diuraphis noxia]
Dn_102_4.2	OG5_132208	[PREDICTED: hypothetical protein LOC100571141] [Diuraphis noxia]
Dn_102_4.6	OG5_130419	[PREDICTED: leucine-rich repeats and immunoglobulin-like domains protein 1-like] [Diuraphis noxia]
Dn_102_4.7	OG5_156179	[uncharacterized protein LOC100166588 precursor] [Diuraphis noxia]
Dn_102_5.2	OG5_131097	[PREDICTED: short transient receptor potential channel 5-like] [Diuraphis noxia]
Dn_102_5.3	OG5_131097	[PREDICTED: hypothetical protein LOC100574366] [Diuraphis noxia]
Dn_102_5.4	N/A	[Hypothetical protein ] [Diuraphis noxia]
Dn_102_5.5	OG5_131152	[PREDICTED: protein unc-80 homolog] [Diuraphis noxia]
Dn_102_5.6	OG5_128779	[PREDICTED: homocysteine S-methyltransferase-like isoform 2] [Diuraphis noxia]
Dn_1021_0.0	N/A	[PREDICTED: hypothetical protein LOC100568976] [Diuraphis noxia]
Dn_1021_0.3	NO_GROUP	[PREDICTED: uncharacterized serpin-like protein TK1782-like] [Diuraphis noxia]
Dn_1021_0.4	OG5_134836	[PREDICTED: lisH domain-containing protein ARMC9-like] [Diuraphis noxia]
Dn_1022_0.1	OG5_127502	[PREDICTED: otoferlin-like] [Diuraphis noxia]
Dn_1022_0.3	OG5_211513	[PREDICTED: otoferlin-like] [Diuraphis noxia]
Dn_1022_0.5	N/A	[PREDICTED: hypothetical protein LOC100569489] [Diuraphis noxia]
Dn_1023_0.1	OG5_147713	[PREDICTED: hypothetical protein LOC100569507] [Diuraphis noxia]
Dn_1023_0.10	OG5_186664	[Hypothetical protein ] [Diuraphis noxia]
Dn_1023_0.11	OG5_134349	[PREDICTED: hypothetical protein LOC100574931] [Diuraphis noxia]
Dn_1023_0.13	OG5_177215	[Hypothetical protein ] [Diuraphis noxia]
Dn_1023_0.14	OG5_174873	[PREDICTED: hypothetical protein LOC100575276] [Diuraphis noxia]
Dn_1023_0.15	N/A	[PREDICTED: capsid protein VP1-like] [Diuraphis noxia]
Dn_1023_0.2	OG5_142915	[PREDICTED: hypothetical protein LOC100572555] [Diuraphis noxia]
Dn_1023_0.3	N/A	[Hypothetical protein ] [Diuraphis noxia]
Dn_1023_0.5	N/A	[PREDICTED: hypothetical protein LOC100574396] [Diuraphis noxia]
Dn_1023_0.6	OG5_131025	[PREDICTED: putative nuclease HARBI1-like] [Diuraphis noxia]
Dn_1023_0.9	OG5_142379	[PREDICTED: hypothetical protein LOC100571101] [Diuraphis noxia]
Dn_1024_0.0	OG5_137769	[PREDICTED: cytochrome P450 307a1-like] [Diuraphis noxia]
Dn_1024_0.1	N/A	[PREDICTED: hypothetical protein LOC100569394] [Diuraphis noxia]
Dn_1024_0.2	NO_GROUP	[Hypothetical protein ] [Diuraphis noxia]
Dn_1024_0.4	N/A	[uncharacterized protein LOC100166220 precursor] [Diuraphis noxia]
Dn_1024_0.6	NO_GROUP	[Hypothetical protein ] [Diuraphis noxia]
Dn_1024_0.8	N/A	[PREDICTED: hypothetical protein LOC100574631] [Diuraphis noxia]
Dn_1025_0.0	OG5_126627	[GD10405] [Diuraphis noxia]
Dn_1025_0.1	OG5_177103	[Hypothetical protein ] [Diuraphis noxia]
Dn_1025_0.10	OG5_153124	[PREDICTED: THAP domain-containing protein 9-like] [Diuraphis noxia]
Dn_1025_0.2	OG5_146711	[PREDICTED: hypothetical protein LOC100643140. partial] [Diuraphis noxia]
Dn_1025_0.3	N/A	[Hypothetical protein ] [Diuraphis noxia]
Dn_1025_0.4	N/A	[Hypothetical protein ] [Diuraphis noxia]
Dn_1025_0.5	N/A	[PREDICTED: hypothetical protein LOC100575906] [Diuraphis noxia]
Dn_1025_0.6	OG5_186328	[PREDICTED: RNA-directed DNA polymerase from mobile element jockey-like] [Diuraphis noxia]
Dn_1025_0.8	OG5_127018	[PREDICTED: hypothetical protein LOC100573291] [Diuraphis noxia]
Dn_1025_0.9	N/A	[Hypothetical protein ] [Diuraphis noxia]
Dn_1026_0.0	OG5_152308	[Hypothetical protein ] [Diuraphis noxia]
Dn_1026_0.1	N/A	[Hypothetical protein ] [Diuraphis noxia]
Dn_1026_0.2	OG5_131025	[Hypothetical protein ] [Diuraphis noxia]
Dn_1026_0.3	OG5_169985	[PREDICTED: 52 kDa repressor of the inhibitor of the protein kinase-like] [Diuraphis noxia]
Dn_1026_0.4	N/A	[Hypothetical protein ] [Diuraphis noxia]
Dn_1026_0.5	N/A	[Hypothetical protein ] [Diuraphis noxia]
Dn_1026_0.6	N/A	[Hypothetical protein ] [Diuraphis noxia]
Dn_1026_0.7	OG5_135454	[PREDICTED: hypothetical protein LOC100574160] [Diuraphis noxia]
Dn_1026_0.8	OG5_158550	[Hypothetical protein ] [Diuraphis noxia]
Dn_1026_0.9	OG5_159943	[Hypothetical protein ] [Diuraphis noxia]
Dn_1027_0.0	OG5_131025	[PREDICTED: hypothetical protein LOC100569215] [Diuraphis noxia]
Dn_1027_0.1	N/A	[Hypothetical protein ] [Diuraphis noxia]
Dn_1027_0.10	OG5_128205	[PREDICTED: hypothetical protein LOC100573576] [Diuraphis noxia]
Dn_1027_0.11	OG5_128205	[PREDICTED: hypothetical protein LOC100573576] [Diuraphis noxia]
Dn_1027_0.12	N/A	[PREDICTED: hypothetical protein LOC100573576] [Diuraphis noxia]
Dn_1027_0.13	OG5_164165	[Hypothetical protein ] [Diuraphis noxia]
Dn_1027_0.14	N/A	[Hypothetical protein ] [Diuraphis noxia]
Dn_1027_0.16	OG5_142915	[PREDICTED: hypothetical protein LOC100573861] [Diuraphis noxia]
Dn_1027_0.2	N/A	[Hypothetical protein ] [Diuraphis noxia]
Dn_1027_0.20	N/A	[PREDICTED: hypothetical protein LOC100574927] [Diuraphis noxia]
Dn_1027_0.21	OG5_130974	[PREDICTED: hypothetical protein LOC100573856] [Diuraphis noxia]
Dn_1027_0.3	OG5_177103	[Hypothetical protein ] [Diuraphis noxia]
Dn_1027_0.4	OG5_126627	[Hypothetical protein ] [Diuraphis noxia]
Dn_1027_0.5	OG5_137040	[Hypothetical protein ] [Diuraphis noxia]
Dn_1027_0.6	OG5_152308	[PREDICTED: UPF0439 protein C9orf30 homolog] [Diuraphis noxia]
Dn_1027_0.7	OG5_164157	[Hypothetical protein ] [Diuraphis noxia]
Dn_1027_0.8	OG5_164157	[PREDICTED: hypothetical protein LOC100570712] [Diuraphis noxia]
Dn_1027_0.9	OG5_170038	[PREDICTED: zinc finger MYM-type protein 1-like] [Diuraphis noxia]
Dn_1028_0.2	OG5_128994	[PREDICTED: hypothetical protein LOC100161816] [Diuraphis noxia]
Dn_1028_0.3	OG5_127630	[PREDICTED: alkylated DNA repair protein alkB homolog 8-like] [Diuraphis noxia]
Dn_1028_0.4	OG5_168157	[PREDICTED: SET and MYND domain-containing protein 4-like] [Diuraphis noxia]
Dn_1028_0.5	OG5_176606	[uncharacterized protein LOC100159064 precursor] [Diuraphis noxia]
Dn_1028_0.6	OG5_128241	[PREDICTED: DNA replication licensing factor mcm7-like isoform 1] [Diuraphis noxia]
Dn_103_0.0	N/A	[Hypothetical protein ] [Diuraphis noxia]
Dn_103_0.1	N/A	[Hypothetical protein ] [Diuraphis noxia]
Dn_103_1.0	N/A	[Hypothetical protein ] [Diuraphis noxia]
Dn_103_1.1	N/A	[Hypothetical protein ] [Diuraphis noxia]
Dn_103_1.3	N/A	[Hypothetical protein ] [Diuraphis noxia]
Dn_103_1.5	NO_GROUP	[PREDICTED: hypothetical protein LOC100161425] [Diuraphis noxia]
Dn_103_1.7	OG5_168501	[PREDICTED: facilitated trehalose transporter Tret1-like] [Diuraphis noxia]
Dn_103_1.8	OG5_130090	[PREDICTED: synapsin-like] [Diuraphis noxia]
Dn_103_1.9	OG5_154982	[PREDICTED: cadherin-89D-like] [Diuraphis noxia]
Dn_103_2.1	OG5_128509	[peptidyl-prolyl cis-trans isomerase NIMA-interacting 4] [Diuraphis noxia]
Dn_103_3.1	OG5_163953	[PREDICTED: hypothetical protein LOC100575935. partial] [Diuraphis noxia]
Dn_103_3.2	OG5_163953	[Hypothetical protein ] [Diuraphis noxia]
Dn_103_4.0	OG5_134538	[PREDICTED: hypothetical protein LOC100575852] [Diuraphis noxia]
Dn_103_4.1	OG5_158662	[PREDICTED: hypothetical protein LOC100161200] [Diuraphis noxia]
Dn_103_4.15	OG5_128481	[PREDICTED: UPF0558 protein-like isoform 2] [Diuraphis noxia]
Dn_103_4.16	OG5_126737	[aspartate aminotransferase 2] [Diuraphis noxia]
Dn_103_4.18	OG5_131250	[PREDICTED: e3 ubiquitin-protein ligase RNF19A-like] [Diuraphis noxia]
Dn_103_4.2	NO_GROUP	[pyrroline 5-carboyxlate reductase] [Diuraphis noxia]
Dn_103_4.3	OG5_168514	[PREDICTED: heterogeneous nuclear ribonucleoprotein A1. A2/B1 homolog] [Diuraphis noxia]
Dn_103_4.5	OG5_136816	[potassium channel subfamily K member 9-like] [Diuraphis noxia]
Dn_103_4.6	OG5_131250	[PREDICTED: e3 ubiquitin-protein ligase RNF19A-like] [Diuraphis noxia]
Dn_103_4.8	OG5_128834	[pre-mRNA-splicing factor 18] [Diuraphis noxia]
Dn_103_4.9	OG5_127982	[PREDICTED: dual specificity protein phosphatase 12-like] [Diuraphis noxia]
Dn_103_5.11	OG5_129471	[PREDICTED: c-myc promoter-binding protein-like isoform 1] [Diuraphis noxia]
Dn_103_5.12	OG5_133496	[PREDICTED: plexin domain-containing protein 2-like] [Diuraphis noxia]
Dn_103_5.13	OG5_129159	[PREDICTED: SAP domain-containing ribonucleoprotein-like] [Diuraphis noxia]
Dn_103_5.14	OG5_126964	[ribosomal protein S6] [Diuraphis noxia]
Dn_103_5.15	OG5_158627	[PREDICTED: facilitated trehalose transporter Tret1-like] [Diuraphis noxia]
Dn_103_5.16	OG5_130515	[39S ribosomal protein L47. mitochondrial-like] [Diuraphis noxia]
Dn_103_5.18	OG5_128214	[PREDICTED: dynein light chain Tctex-type 1-like] [Diuraphis noxia]
Dn_103_5.20	OG5_128974	[cyclin L-like] [Diuraphis noxia]
Dn_103_5.21	OG5_189391	[PREDICTED: cyclin-L2-like] [Diuraphis noxia]
Dn_103_5.5	OG5_189307	[PREDICTED: hypothetical protein LOC100160291] [Diuraphis noxia]
Dn_103_5.7	OG5_133479	[PREDICTED: solute carrier family 25 member 46-like] [Diuraphis noxia]
Dn_103_5.8	OG5_126600	[cAMP-dependent protein kinase catalytic subunit. putative] [Diuraphis noxia]
Dn_1030_0.0	NO_GROUP	[PREDICTED: hypothetical protein LOC100162746 isoform 2] [Diuraphis noxia]
Dn_1030_0.1	OG5_211353	[PREDICTED: actin-like] [Diuraphis noxia]
Dn_1030_0.10	N/A	[Hypothetical protein ] [Diuraphis noxia]
Dn_1030_0.2	OG5_133637	[PREDICTED: PHD finger protein 14-like] [Diuraphis noxia]
Dn_1030_0.3	N/A	[Hypothetical protein ] [Diuraphis noxia]
Dn_1030_0.6	OG5_211353	[PREDICTED: actin-like] [Diuraphis noxia]
Dn_1030_0.9	OG5_126567	[Hypothetical protein ] [Diuraphis noxia]
Dn_1031_0.0	N/A	[Hypothetical protein ] [Diuraphis noxia]
Dn_1031_0.1	OG5_132110	[Hypothetical protein ] [Diuraphis noxia]
Dn_1032_0.1	OG5_126936	[PREDICTED: CCA tRNA nucleotidyltransferase 1. mitochondrial-like] [Diuraphis noxia]
Dn_1032_0.3	OG5_131111	[PREDICTED: soluble calcium-activated nucleotidase 1-like] [Diuraphis noxia]
Dn_1032_0.5	OG5_169607	[PREDICTED: hypothetical protein LOC100573150] [Diuraphis noxia]
Dn_1032_0.6	OG5_133213	[PREDICTED: dual specificity mitogen-activated protein kinase kinase 2-like] [Diuraphis noxia]
Dn_1032_0.8	OG5_127178	[uncharacterized protein LOC100161870] [Diuraphis noxia]
Dn_1033_0.0	OG5_132252	[PREDICTED: nicalin-1-like] [Diuraphis noxia]
Dn_1033_0.1	OG5_127014	[PREDICTED: 40S ribosomal protein SA-like] [Diuraphis noxia]
Dn_1033_0.2	OG5_150058	[Hypothetical protein ] [Diuraphis noxia]
Dn_1033_0.3	OG5_131174	[uncharacterized protein LOC100162111 precursor] [Diuraphis noxia]
Dn_1033_0.4	OG5_152405	[PREDICTED: maternal protein exuperantia-like isoform 1] [Diuraphis noxia]
Dn_1033_0.5	OG5_133056	[PREDICTED: hypothetical protein LOC100165935 isoform 1] [Diuraphis noxia]
Dn_1033_0.6	OG5_211281	[PREDICTED: hypothetical protein LOC100570906] [Diuraphis noxia]
Dn_1033_0.9	N/A	[Hypothetical protein ] [Diuraphis noxia]
Dn_1034_0.2	N/A	[PREDICTED: hypothetical protein LOC100572260 isoform 1] [Diuraphis noxia]
Dn_1034_0.3	OG5_138005	[PREDICTED: hypothetical protein LOC100306981] [Diuraphis noxia]
Dn_1034_0.5	OG5_128993	[PREDICTED: kinetochore protein NDC80 homolog] [Diuraphis noxia]
Dn_1035_0.0	OG5_135354	[PREDICTED: hypothetical protein LOC100165674] [Diuraphis noxia]
Dn_1035_0.2	OG5_126713	[PREDICTED: hypothetical protein LOC100573124] [Diuraphis noxia]
Dn_1035_0.3	OG5_126871	[PREDICTED: hypothetical protein LOC100568865] [Diuraphis noxia]
Dn_1035_0.6	OG5_164157	[PREDICTED: zinc finger MYM-type protein 1-like] [Diuraphis noxia]
Dn_1036_0.0	N/A	[Hypothetical protein ] [Diuraphis noxia]
Dn_1036_0.2	OG5_168292	[PREDICTED: protein lozenge-like] [Diuraphis noxia]
Dn_1037_0.0	OG5_129441	[PREDICTED: gamma-aminobutyric acid receptor subunit beta-like isoform 1] [Diuraphis noxia]
Dn_1038_0.0	OG5_130503	[PREDICTED: LIM domain-containing protein unc-97-like] [Diuraphis noxia]
Dn_1038_0.2	OG5_138070	[sodium channel modifier 1] [Diuraphis noxia]
Dn_1038_0.3	OG5_129072	[PREDICTED: NFX1-type zinc finger-containing protein 1-like isoform 2] [Diuraphis noxia]
Dn_1038_0.4	OG5_131207	[PREDICTED: nucleoporin NUP53-like] [Diuraphis noxia]
Dn_1038_0.5	OG5_144344	[PREDICTED: slowpoke-binding protein-like] [Diuraphis noxia]
Dn_1039_0.0	OG5_135163	[PREDICTED: hypothetical protein LOC100575000] [Diuraphis noxia]
Dn_1039_0.1	OG5_136036	[PREDICTED: THAP domain-containing protein 9-like] [Diuraphis noxia]
Dn_1039_0.2	OG5_127753	[PREDICTED: hypothetical protein LOC100570275] [Diuraphis noxia]
Dn_1039_0.3	OG5_127018	[Hypothetical protein ] [Diuraphis noxia]
Dn_1039_0.4	OG5_170040	[Hypothetical protein ] [Diuraphis noxia]
Dn_1039_0.5	N/A	[Hypothetical protein ] [Diuraphis noxia]
Dn_1039_0.6	N/A	[Hypothetical protein ] [Diuraphis noxia]
Dn_104_0.0	OG5_168619	[PREDICTED: hypothetical protein LOC100570536] [Diuraphis noxia]
Dn_104_0.1	NO_GROUP	[Hypothetical protein ] [Diuraphis noxia]
Dn_104_1.0	N/A	[Hypothetical protein ] [Diuraphis noxia]
Dn_104_1.1	OG5_168619	[PREDICTED: hypothetical protein LOC100159312. partial] [Diuraphis noxia]
Dn_104_2.0	N/A	[Hypothetical protein ] [Diuraphis noxia]
Dn_104_2.1	OG5_168619	[PREDICTED: monocarboxylate transporter 10-like] [Diuraphis noxia]
Dn_104_3.0	OG5_155379	[PREDICTED: monocarboxylate transporter 10-like] [Diuraphis noxia]
Dn_104_3.2	OG5_155379	[PREDICTED: monocarboxylate transporter 10-like] [Diuraphis noxia]
Dn_104_4.0	OG5_133042	[PREDICTED: octopamine receptor beta-1R-like] [Diuraphis noxia]
Dn_104_4.1	OG5_133042	[PREDICTED: octopamine receptor beta-1R-like] [Diuraphis noxia]
Dn_104_4.2	OG5_126985	[PREDICTED: 3-oxoacyl-[acyl-carrier-protein] synthase. mitochondrial-like] [Diuraphis noxia]
Dn_104_4.3	N/A	[Hypothetical protein ] [Diuraphis noxia]
Dn_104_4.5	OG5_129075	[MTOR associated protein. LST8 homolog] [Diuraphis noxia]
Dn_104_5.10	NO_GROUP	[Hypothetical protein ] [Diuraphis noxia]
Dn_104_5.2	OG5_152179	[RR1 cuticle protein 11 precursor] [Diuraphis noxia]
Dn_104_5.3	OG5_152133	[PREDICTED: hypothetical protein LOC100160440] [Diuraphis noxia]
Dn_104_5.4	OG5_158628	[PREDICTED: sialin-like] [Diuraphis noxia]
Dn_104_5.5	OG5_128088	[PREDICTED: probable rRNA-processing protein EBP2-like] [Diuraphis noxia]
Dn_104_5.6	OG5_128530	[eukaryotic translation initiation factor-like] [Diuraphis noxia]
Dn_104_5.7	OG5_128731	[mediator of RNA polymerase II transcription subunit 31] [Diuraphis noxia]
Dn_104_6.10	OG5_128120	[elongin C-like] [Diuraphis noxia]
Dn_104_6.13	OG5_163847	[spaetzle 4 precursor] [Diuraphis noxia]
Dn_104_6.15	OG5_133235	[PREDICTED: disks large homolog 5-like] [Diuraphis noxia]
Dn_104_6.16	N/A	[PREDICTED: hypothetical protein LOC100574816 isoform 1] [Diuraphis noxia]
Dn_104_6.4	OG5_128163	[PREDICTED: beta-galactosidase-like] [Diuraphis noxia]
Dn_104_6.7	N/A	[Hypothetical protein ] [Diuraphis noxia]
Dn_104_6.8	OG5_126710	[probable O-sialoglycoprotein endopeptidase] [Diuraphis noxia]
Dn_104_6.9	OG5_128120	[elongin C-like] [Diuraphis noxia]
Dn_1040_0.0	N/A	[PREDICTED: hypothetical protein LOC100165959] [Diuraphis noxia]
Dn_1041_0.1	OG5_130937	[PREDICTED: protein phosphatase inhibitor 2-like] [Diuraphis noxia]
Dn_1041_0.12	OG5_211230	[PREDICTED: transcriptional regulator ATRX homolog] [Diuraphis noxia]
Dn_1041_0.2	OG5_130489	[PREDICTED: HEAT repeat-containing protein 2-like] [Diuraphis noxia]
Dn_1041_0.3	OG5_128225	[ribosome biogenesis regulatory protein homolog] [Diuraphis noxia]
Dn_1041_0.5	OG5_135353	[PREDICTED: peptidyl-prolyl cis-trans isomerase FKBP6-like isoform 3] [Diuraphis noxia]
Dn_1041_0.6	OG5_131421	[PREDICTED: protein rhomboid-like] [Diuraphis noxia]
Dn_1041_0.7	OG5_127354	[PREDICTED: vacuolar protein sorting-associated protein 26B-like] [Diuraphis noxia]
Dn_1041_0.8	N/A	[PREDICTED: hypothetical protein LOC100572569 isoform 2] [Diuraphis noxia]
Dn_1042_0.1	OG5_128653	[PREDICTED: hypothetical protein LOC100571221] [Diuraphis noxia]
Dn_1042_0.10	N/A	[Hypothetical protein ] [Diuraphis noxia]
Dn_1042_0.11	N/A	[Hypothetical protein ] [Diuraphis noxia]
Dn_1042_0.12	OG5_193411	[Hypothetical protein ] [Diuraphis noxia]
Dn_1042_0.13	N/A	[Hypothetical protein ] [Diuraphis noxia]
Dn_1042_0.14	OG5_126567	[Hypothetical protein ] [Diuraphis noxia]
Dn_1042_0.17	OG5_179321	[PREDICTED: hypothetical protein LOC100572758] [Diuraphis noxia]
Dn_1042_0.18	N/A	[Hypothetical protein ] [Diuraphis noxia]
Dn_1042_0.19	OG5_130006	[Hypothetical protein ] [Diuraphis noxia]
Dn_1042_0.2	OG5_128653	[Hypothetical protein ] [Diuraphis noxia]
Dn_1042_0.20	N/A	[Hypothetical protein ] [Diuraphis noxia]
Dn_1042_0.21	N/A	[Hypothetical protein ] [Diuraphis noxia]
Dn_1042_0.3	N/A	[Hypothetical protein ] [Diuraphis noxia]
Dn_1042_0.4	N/A	[PREDICTED: hypothetical protein LOC100572162] [Diuraphis noxia]
Dn_1042_0.5	OG5_159943	[PREDICTED: hypothetical protein LOC100570005] [Diuraphis noxia]
Dn_1042_0.6	OG5_139051	[PREDICTED: hypothetical protein LOC100571480] [Diuraphis noxia]
Dn_1042_0.7	OG5_132110	[PREDICTED: hypothetical protein LOC100571804] [Diuraphis noxia]
Dn_1042_0.8	N/A	[Hypothetical protein ] [Diuraphis noxia]
Dn_1042_0.9	N/A	[Hypothetical protein ] [Diuraphis noxia]
Dn_1043_0.1	N/A	[Hypothetical protein ] [Diuraphis noxia]
Dn_1043_0.2	OG5_150058	[cathepsin B-1852] [Diuraphis noxia]
Dn_1043_0.3	OG5_150058	[cathepsin B-1852] [Diuraphis noxia]
Dn_1044_0.0	OG5_134349	[PREDICTED: hypothetical protein LOC100574190] [Diuraphis noxia]
Dn_1044_0.1	OG5_136036	[PREDICTED: hypothetical protein LOC100572559] [Diuraphis noxia]
Dn_1044_0.10	OG5_127753	[PREDICTED: hypothetical protein LOC100575690] [Diuraphis noxia]
Dn_1044_0.11	OG5_158655	[PREDICTED: hypothetical protein LOC100578797] [Diuraphis noxia]
Dn_1044_0.2	OG5_127753	[PREDICTED: hypothetical protein LOC100575533] [Diuraphis noxia]
Dn_1044_0.3	OG5_177169	[PREDICTED: hypothetical protein LOC100569363] [Diuraphis noxia]
Dn_1044_0.4	N/A	[PREDICTED: hypothetical protein LOC100569124 isoform 2] [Diuraphis noxia]
Dn_1044_0.6	NO_GROUP	[PREDICTED: hypothetical protein LOC100571282] [Diuraphis noxia]
Dn_1044_0.7	N/A	[Hypothetical protein ] [Diuraphis noxia]
Dn_1046_0.0	OG5_127774	[PREDICTED: eukaryotic translation initiation factor 4 gamma 3-like] [Diuraphis noxia]
Dn_1046_0.1	OG5_177160	[PREDICTED: plexin-A3-like] [Diuraphis noxia]
Dn_1046_0.2	OG5_134967	[PREDICTED: uncharacterized protein C45G9.7-like] [Diuraphis noxia]
Dn_1046_0.3	OG5_129379	[conserved hypothetical protein] [Diuraphis noxia]
Dn_1046_0.4	OG5_129379	[conserved hypothetical protein] [Diuraphis noxia]
Dn_1047_0.0	N/A	[PREDICTED: hypothetical protein LOC100569287] [Diuraphis noxia]
Dn_1048_0.0	OG5_126558	[PREDICTED: dynein-1-alpha heavy chain. flagellar inner arm I1 complex-like] [Diuraphis noxia]
Dn_1048_0.1	OG5_136036	[PREDICTED: THAP domain-containing protein 9-like] [Diuraphis noxia]
Dn_1048_0.3	OG5_156244	[PREDICTED: hypothetical protein LOC100572643] [Diuraphis noxia]
Dn_1048_0.4	OG5_127753	[Hypothetical protein ] [Diuraphis noxia]
Dn_1048_0.5	OG5_133073	[PREDICTED: hypothetical protein LOC100574170] [Diuraphis noxia]
Dn_1049_0.0	OG5_132113	[PREDICTED: alpha-(1.6)-fucosyltransferase-like isoform 2] [Diuraphis noxia]
Dn_1049_0.1	OG5_133417	[PREDICTED: decaprenyl-diphosphate synthase subunit 2-like] [Diuraphis noxia]
Dn_1049_0.5	OG5_133417	[PREDICTED: hypothetical protein LOC100569446 isoform 1] [Diuraphis noxia]
Dn_105_0.0	OG5_175264	[PREDICTED: facilitated trehalose transporter Tret1-like] [Diuraphis noxia]
Dn_105_1.0	OG5_176448	[PREDICTED: oocyte zinc finger protein XlCOF8.4-like isoform 2] [Diuraphis noxia]
Dn_105_1.4	OG5_163121	[PREDICTED: oocyte zinc finger protein XlCOF8.4-like isoform 2] [Diuraphis noxia]
Dn_105_1.5	OG5_134213	[PREDICTED: 28S ribosomal protein S24. mitochondrial-like] [Diuraphis noxia]
Dn_105_2.0	OG5_132541	[PREDICTED: polycomb group RING finger protein 3-like] [Diuraphis noxia]
Dn_105_2.10	OG5_126849	[PREDICTED: ATP-dependent RNA helicase vasa. isoform A-like] [Diuraphis noxia]
Dn_105_2.16	OG5_133919	[Hypothetical protein ] [Diuraphis noxia]
Dn_105_2.17	OG5_134935	[PREDICTED: calcium and integrin-binding protein 1-like] [Diuraphis noxia]
Dn_105_2.2	OG5_129457	[PREDICTED: u2 snRNP-associated SURP motif-containing protein-like] [Diuraphis noxia]
Dn_105_2.23	N/A	[Hypothetical protein ] [Diuraphis noxia]
Dn_105_2.4	OG5_133701	[PREDICTED: Williams-Beuren syndrome chromosomal region 16 protein homolog] [Diuraphis noxia]
Dn_105_2.5	OG5_129690	[PREDICTED: e3 ubiquitin-protein ligase RING1-like] [Diuraphis noxia]
Dn_105_2.6	OG5_128314	[PREDICTED: probable E3 ubiquitin-protein ligase HERC1] [Diuraphis noxia]
Dn_105_2.7	OG5_129740	[PREDICTED: mitotic checkpoint protein BUB3-like] [Diuraphis noxia]
Dn_105_2.8	OG5_131677	[oligosaccharyltransferase complex subunit OSTC-like] [Diuraphis noxia]
Dn_105_2.9	OG5_130000	[PREDICTED: PI-PLC X domain-containing protein 2-like] [Diuraphis noxia]
Dn_105_3.0	OG5_132243	[PREDICTED: protein lin-7 homolog B-like] [Diuraphis noxia]
Dn_105_3.1	N/A	[PREDICTED: hypothetical protein LOC100571544] [Diuraphis noxia]
Dn_105_3.11	N/A	[Hypothetical protein ] [Diuraphis noxia]
Dn_105_3.2	N/A	[PREDICTED: hypothetical protein LOC100572073] [Diuraphis noxia]
Dn_105_3.3	OG5_131739	[PREDICTED: uncharacterized protein KIAA1704-like] [Diuraphis noxia]
Dn_105_3.4	OG5_131738	[PREDICTED: e3 ubiquitin-protein ligase TRIM37-like isoform 1] [Diuraphis noxia]
Dn_105_3.7	OG5_133966	[PREDICTED: similar to AGAP003463-PA] [Diuraphis noxia]
Dn_105_3.8	OG5_155401	[PREDICTED: hypothetical protein LOC100570906] [Diuraphis noxia]
Dn_105_4.0	N/A	[Hypothetical protein ] [Diuraphis noxia]
Dn_105_5.0	N/A	[Hypothetical protein ] [Diuraphis noxia]
Dn_105_5.1	OG5_133889	[PREDICTED: homeobox protein EMX1-like] [Diuraphis noxia]
Dn_105_5.2	N/A	[Hypothetical protein ] [Diuraphis noxia]
Dn_105_5.4	OG5_128418	[PREDICTED: something about silencing protein 10-like] [Diuraphis noxia]
Dn_105_6.1	N/A	[Hypothetical protein ] [Diuraphis noxia]
Dn_105_6.3	OG5_128492	[39S ribosomal protein L20. mitochondrial] [Diuraphis noxia]
Dn_105_6.4	N/A	[Hypothetical protein ] [Diuraphis noxia]
Dn_1050_0.0	OG5_127329	[acyl-protein thioesterase 1.2-like] [Diuraphis noxia]
Dn_1050_0.2	N/A	[Hypothetical protein ] [Diuraphis noxia]
Dn_1051_0.0	OG5_170610	[PREDICTED: LOW QUALITY PROTEIN: zinc finger MYM-type protein 1-like. partial] [Diuraphis noxia]
Dn_1051_0.1	OG5_139051	[Hypothetical protein ] [Diuraphis noxia]
Dn_1051_0.2	OG5_136622	[PREDICTED: hypothetical protein LOC100680052] [Diuraphis noxia]
Dn_1051_0.3	OG5_141089	[PREDICTED: hypothetical protein LOC100574382] [Diuraphis noxia]
Dn_1051_0.5	OG5_138727	[Hypothetical protein ] [Diuraphis noxia]
Dn_1051_0.6	N/A	[PREDICTED: hypothetical protein LOC100571900] [Diuraphis noxia]
Dn_1052_0.0	OG5_185919	[PREDICTED: hypothetical protein LOC100572977] [Diuraphis noxia]
Dn_1052_0.2	N/A	[Hypothetical protein ] [Diuraphis noxia]
Dn_1052_0.5	OG5_141239	[AGAP002074-PA] [Diuraphis noxia]
Dn_1052_0.6	OG5_128653	[PREDICTED: hypothetical protein LOC100571667] [Diuraphis noxia]
Dn_1052_0.7	OG5_128653	[PREDICTED: hypothetical protein LOC100571667] [Diuraphis noxia]
Dn_1052_0.8	OG5_127753	[PREDICTED: hypothetical protein LOC100159946] [Diuraphis noxia]
Dn_1052_0.9	OG5_127753	[PREDICTED: hypothetical protein LOC100575959] [Diuraphis noxia]
Dn_1053_0.10	N/A	[Hypothetical protein ] [Diuraphis noxia]
Dn_1053_0.2	N/A	[PREDICTED: hypothetical protein LOC100575462] [Diuraphis noxia]
Dn_1053_0.3	N/A	[PREDICTED: hypothetical protein LOC100575404] [Diuraphis noxia]
Dn_1053_0.5	NO_GROUP	[Hypothetical protein ] [Diuraphis noxia]
Dn_1053_0.6	N/A	[Hypothetical protein ] [Diuraphis noxia]
Dn_1053_0.7	OG5_128386	[PREDICTED: serine/threonine-protein kinase ATR-like] [Diuraphis noxia]
Dn_1053_0.8	OG5_128386	[PREDICTED: serine/threonine-protein kinase ATR-like] [Diuraphis noxia]
Dn_1055_0.3	OG5_136340	[PREDICTED: hypothetical protein LOC100569792] [Diuraphis noxia]
Dn_1055_0.4	OG5_127600	[PREDICTED: replication factor C subunit 2-like isoform 2] [Diuraphis noxia]
Dn_1055_0.5	OG5_129530	[PREDICTED: prefoldin subunit 1-like] [Diuraphis noxia]
Dn_1055_0.6	N/A	[PREDICTED: low choriolytic enzyme-like] [Diuraphis noxia]
Dn_1056_0.1	N/A	[PREDICTED: hypothetical protein LOC100574670] [Diuraphis noxia]
Dn_1057_0.0	OG5_126861	[PREDICTED: lipase 3-like isoform 2] [Diuraphis noxia]
Dn_1057_0.2	OG5_126558	[PREDICTED: dynein heavy chain 3. axonemal-like] [Diuraphis noxia]
Dn_1057_0.4	OG5_126861	[PREDICTED: lipase 3-like] [Diuraphis noxia]
Dn_1057_0.6	OG5_126861	[PREDICTED: lipase 3-like] [Diuraphis noxia]
Dn_1058_0.0	N/A	[Hypothetical protein ] [Diuraphis noxia]
Dn_1058_0.1	NO_GROUP	[Hypothetical protein ] [Diuraphis noxia]
Dn_1058_0.2	OG5_126567	[Hypothetical protein ] [Diuraphis noxia]
Dn_1058_0.3	N/A	[Hypothetical protein ] [Diuraphis noxia]
Dn_1058_0.4	OG5_126567	[PREDICTED: similar to protease. reverse transcriptase and RNase H] [Diuraphis noxia]
Dn_1058_0.5	N/A	[Hypothetical protein ] [Diuraphis noxia]
Dn_1058_0.6	OG5_179321	[PREDICTED: hypothetical protein LOC100572758] [Diuraphis noxia]
Dn_1058_0.7	N/A	[Hypothetical protein ] [Diuraphis noxia]
Dn_1059_0.4	OG5_146805	[PREDICTED: zinc finger BED domain-containing protein 1-like] [Diuraphis noxia]
Dn_1059_0.5	OG5_133846	[PREDICTED: hypothetical protein LOC100164985] [Diuraphis noxia]
Dn_1059_0.6	OG5_128529	[PREDICTED: exosome complex exonuclease MTR3-like] [Diuraphis noxia]
Dn_1059_0.7	OG5_131632	[PREDICTED: thymidine phosphorylase-like] [Diuraphis noxia]
Dn_1059_0.8	OG5_127266	[PREDICTED: UDP-N-acetylglucosamine--peptide N-acetylglucosaminyltransferase 110 kDa subunit-like isoform 3] [Diuraphis noxia]
Dn_106_0.0	OG5_155401	[PREDICTED: hypothetical protein LOC100574188] [Diuraphis noxia]
Dn_106_0.1	N/A	[PREDICTED: potassium voltage-gated channel subfamily KQT member 1-like isoform 2] [Diuraphis noxia]
Dn_106_1.0	OG5_155284	[PREDICTED: hypothetical protein LOC100159316] [Diuraphis noxia]
Dn_106_2.0	OG5_169952	[PREDICTED: hypothetical protein LOC100168211] [Diuraphis noxia]
Dn_106_2.1	OG5_169952	[PREDICTED: hypothetical protein LOC100168211] [Diuraphis noxia]
Dn_106_2.2	NO_GROUP	[PREDICTED: hypothetical protein LOC100166174 isoform 1] [Diuraphis noxia]
Dn_106_2.6	N/A	[Hypothetical protein ] [Diuraphis noxia]
Dn_106_2.7	N/A	[Hypothetical protein ] [Diuraphis noxia]
Dn_106_3.1	OG5_155203	[PREDICTED: nuclear receptor subfamily 2 group E member 1-like] [Diuraphis noxia]
Dn_106_3.10	OG5_127667	[PREDICTED: neuroligin-4. Y-linked-like] [Diuraphis noxia]
Dn_106_3.12	OG5_128460	[PREDICTED: bipolar kinesin KRP-130-like] [Diuraphis noxia]
Dn_106_3.14	OG5_133434	[PREDICTED: small G protein signaling modulator 3 homolog] [Diuraphis noxia]
Dn_106_3.5	OG5_131742	[PREDICTED: mothers against decapentaplegic homolog 4-like] [Diuraphis noxia]
Dn_106_3.7	OG5_134733	[PREDICTED: endothelial transcription factor GATA-2-like] [Diuraphis noxia]
Dn_106_3.9	OG5_177108	[PREDICTED: glucose dehydrogenase [acceptor]-like] [Diuraphis noxia]
Dn_106_4.0	OG5_129357	[PREDICTED: UPF0361 protein C3orf37 homolog] [Diuraphis noxia]
Dn_106_4.1	OG5_155361	[PREDICTED: zinc finger protein 131-like isoform 1] [Diuraphis noxia]
Dn_106_4.11	OG5_126708	[abnormal wing discs 1] [Diuraphis noxia]
Dn_106_4.3	OG5_127701	[PREDICTED: transcription factor IIIB 90 kDa subunit-like] [Diuraphis noxia]
Dn_106_4.5	OG5_128597	[PREDICTED: epidermal growth factor receptor-like] [Diuraphis noxia]
Dn_106_4.8	OG5_133221	[PREDICTED: eukaryotic translation initiation factor 2-alpha kinase-like isoform 1] [Diuraphis noxia]
Dn_106_5.0	OG5_128119	[PREDICTED: transducin beta-like protein 3-like] [Diuraphis noxia]
Dn_106_5.1	OG5_128442	[PREDICTED: motile sperm domain-containing protein 2-like] [Diuraphis noxia]
Dn_106_5.2	OG5_133108	[PREDICTED: transcriptional repressor CTCFL-like isoform 1] [Diuraphis noxia]
Dn_106_5.3	OG5_149302	[PREDICTED: hypothetical protein LOC100159627 isoform 2] [Diuraphis noxia]
Dn_106_5.4	OG5_134928	[PREDICTED: coiled-coil domain-containing protein C6orf97-like] [Diuraphis noxia]
Dn_106_5.5	OG5_128315	[PREDICTED: splicing factor U2AF 50 kDa subunit-like] [Diuraphis noxia]
Dn_106_5.6	OG5_134979	[PREDICTED: probable exonuclease mut-7 homolog] [Diuraphis noxia]
Dn_106_5.7	OG5_186328	[PREDICTED: RNA-directed DNA polymerase from mobile element jockey-like] [Diuraphis noxia]
Dn_1060_0.0	OG5_126567	[Hypothetical protein ] [Diuraphis noxia]
Dn_1060_0.1	OG5_126567	[Hypothetical protein ] [Diuraphis noxia]
Dn_1060_0.2	N/A	[Hypothetical protein ] [Diuraphis noxia]
Dn_1060_0.3	OG5_177106	[PREDICTED: UPF0468 protein C16orf80 homolog] [Diuraphis noxia]
Dn_1060_0.4	N/A	[PREDICTED: hypothetical protein LOC100573223] [Diuraphis noxia]
Dn_1060_0.5	N/A	[Hypothetical protein ] [Diuraphis noxia]
Dn_1062_0.0	OG5_136036	[PREDICTED: hypothetical protein LOC100571439] [Diuraphis noxia]
Dn_1062_0.1	OG5_131025	[Hypothetical protein ] [Diuraphis noxia]
Dn_1062_0.10	OG5_152308	[Hypothetical protein ] [Diuraphis noxia]
Dn_1062_0.11	OG5_142915	[PREDICTED: hypothetical protein LOC100573861] [Diuraphis noxia]
Dn_1062_0.12	NO_GROUP	[PREDICTED: hypothetical protein LOC100571044] [Diuraphis noxia]
Dn_1062_0.13	N/A	[PREDICTED: hypothetical protein LOC100569363] [Diuraphis noxia]
Dn_1062_0.14	OG5_134014	[PREDICTED: hypothetical protein LOC100575504. partial] [Diuraphis noxia]
Dn_1062_0.3	N/A	[PREDICTED: hypothetical protein LOC100572629] [Diuraphis noxia]
Dn_1062_0.5	N/A	[Hypothetical protein ] [Diuraphis noxia]
Dn_1062_0.7	N/A	[Hypothetical protein ] [Diuraphis noxia]
Dn_1062_0.8	N/A	[Hypothetical protein ] [Diuraphis noxia]
Dn_1063_0.0	OG5_128581	[clathrin coat assembly protein ap17-like] [Diuraphis noxia]
Dn_1063_0.1	OG5_134179	[PREDICTED: dnaJ homolog subfamily C member 22-like] [Diuraphis noxia]
Dn_1063_0.2	OG5_131092	[PREDICTED: 1-phosphatidylinositol-4.5-bisphosphate phosphodiesterase gamma-1-like] [Diuraphis noxia]
Dn_1064_0.1	OG5_147094	[PREDICTED: hypothetical protein LOC100168166] [Diuraphis noxia]
Dn_1064_0.10	NO_GROUP	[PREDICTED: hypothetical protein LOC100162598] [Diuraphis noxia]
Dn_1064_0.11	NO_GROUP	[PREDICTED: WD repeat-containing protein 3-like] [Diuraphis noxia]
Dn_1064_0.3	N/A	[Hypothetical protein ] [Diuraphis noxia]
Dn_1064_0.5	N/A	[PREDICTED: WD repeat-containing protein 3-like] [Diuraphis noxia]
Dn_1064_0.6	OG5_132123	[PREDICTED: CCR4-NOT transcription complex subunit 10-like] [Diuraphis noxia]
Dn_1064_0.7	OG5_128873	[Hypothetical protein ] [Diuraphis noxia]
Dn_1064_0.8	OG5_128873	[PREDICTED: hypothetical protein LOC100160294 isoform 1] [Diuraphis noxia]
Dn_1064_0.9	OG5_126871	[PREDICTED: hypothetical protein LOC100162598] [Diuraphis noxia]
Dn_1065_0.0	N/A	[Hypothetical protein ] [Diuraphis noxia]
Dn_1065_0.10	N/A	[Hypothetical protein ] [Diuraphis noxia]
Dn_1065_0.11	OG5_126614	[PREDICTED: hypothetical protein LOC100575767] [Diuraphis noxia]
Dn_1065_0.2	N/A	[Hypothetical protein ] [Diuraphis noxia]
Dn_1065_0.3	OG5_134014	[Hypothetical protein ] [Diuraphis noxia]
Dn_1065_0.4	N/A	[Hypothetical protein ] [Diuraphis noxia]
Dn_1065_0.5	OG5_126567	[PREDICTED: hypothetical protein LOC100160378. partial] [Diuraphis noxia]
Dn_1065_0.6	N/A	[Hypothetical protein ] [Diuraphis noxia]
Dn_1065_0.7	OG5_131190	[PREDICTED: hypothetical protein LOC100679593. partial] [Diuraphis noxia]
Dn_1065_0.8	N/A	[Hypothetical protein ] [Diuraphis noxia]
Dn_1065_0.9	N/A	[Hypothetical protein ] [Diuraphis noxia]
Dn_1067_0.0	OG5_128691	[PREDICTED: cullin-3-like] [Diuraphis noxia]
Dn_1067_0.1	OG5_133698	[PREDICTED: hypothetical protein LOC100571334 isoform 2] [Diuraphis noxia]
Dn_1067_0.3	N/A	[PREDICTED: hypothetical protein LOC100572934] [Diuraphis noxia]
Dn_1067_0.5	N/A	[Hypothetical protein ] [Diuraphis noxia]
Dn_1068_0.0	NO_GROUP	[deoxyribose-phosphate aldolase-like] [Diuraphis noxia]
Dn_1068_0.2	NO_GROUP	[PREDICTED: hypothetical protein LOC100167413] [Diuraphis noxia]
Dn_1069_0.0	N/A	[Hypothetical protein ] [Diuraphis noxia]
Dn_1069_0.1	OG5_136610	[PREDICTED: zinc finger BED domain-containing protein 1-like] [Diuraphis noxia]
Dn_1069_0.2	OG5_159098	[Hypothetical protein ] [Diuraphis noxia]
Dn_1069_0.4	N/A	[Hypothetical protein ] [Diuraphis noxia]
Dn_1069_0.5	N/A	[Hypothetical protein ] [Diuraphis noxia]
Dn_1069_0.7	OG5_138727	[PREDICTED: hypothetical protein LOC100575276] [Diuraphis noxia]
Dn_1069_0.8	N/A	[Hypothetical protein ] [Diuraphis noxia]
Dn_107_0.0	OG5_130012	[PREDICTED: uncharacterized protein C20orf4 homolog] [Diuraphis noxia]
Dn_107_0.1	OG5_137708	[PREDICTED: sialin-like] [Diuraphis noxia]
Dn_107_0.2	NO_GROUP	[PREDICTED: hypothetical protein LOC100169548 isoform 2] [Diuraphis noxia]
Dn_107_0.3	OG5_127805	[eIF2B-alpha protein-like] [Diuraphis noxia]
Dn_107_0.4	OG5_127805	[eIF2B-alpha protein-like] [Diuraphis noxia]
Dn_107_0.6	OG5_211313	[PREDICTED: hypothetical protein LOC100167846] [Diuraphis noxia]
Dn_107_1.0	N/A	[PREDICTED: hypothetical protein LOC100568937] [Diuraphis noxia]
Dn_107_3.0	N/A	[Hypothetical protein ] [Diuraphis noxia]
Dn_107_5.0	OG5_126715	[PREDICTED: ephrin type-A receptor 4-B-like isoform 1] [Diuraphis noxia]
Dn_107_5.1	OG5_126715	[PREDICTED: ephrin type-A receptor 4-B-like isoform 2] [Diuraphis noxia]
Dn_107_5.2	N/A	[Hypothetical protein ] [Diuraphis noxia]
Dn_107_5.3	OG5_127741	[PREDICTED: protein disulfide-isomerase A6-like] [Diuraphis noxia]
Dn_107_5.4	N/A	[PREDICTED: hypothetical protein LOC100572661] [Diuraphis noxia]
Dn_107_5.5	N/A	[Hypothetical protein ] [Diuraphis noxia]
Dn_107_5.9	N/A	[Hypothetical protein ] [Diuraphis noxia]
Dn_107_6.10	OG5_136852	[PREDICTED: hypothetical protein LOC100572384] [Diuraphis noxia]
Dn_107_6.11	OG5_136852	[cuticular protein 70 precursor] [Diuraphis noxia]
Dn_107_6.12	OG5_175168	[PREDICTED: hypothetical protein LOC100572464] [Diuraphis noxia]
Dn_107_6.13	NO_GROUP	[PREDICTED: hypothetical protein LOC100573965] [Diuraphis noxia]
Dn_107_6.14	OG5_135818	[PREDICTED: nucleolar protein of 40 kDa-like] [Diuraphis noxia]
Dn_107_6.4	OG5_133918	[PREDICTED: zinc finger FYVE domain-containing protein 1-like isoform 1] [Diuraphis noxia]
Dn_107_6.7	OG5_134408	[uncharacterized protein LOC100159230] [Diuraphis noxia]
Dn_107_6.8	OG5_127212	[PREDICTED: serine/threonine-protein kinase mTOR-like] [Diuraphis noxia]
Dn_107_6.9	OG5_127267	[3-alpha-(or 20-beta)-hydroxysteroid dehydrogenase-like] [Diuraphis noxia]
Dn_1071_0.0	N/A	[Hypothetical protein ] [Diuraphis noxia]
Dn_1071_0.1	N/A	[Hypothetical protein ] [Diuraphis noxia]
Dn_1071_0.2	N/A	[Hypothetical protein ] [Diuraphis noxia]
Dn_1072_0.1	OG5_129460	[PREDICTED: agrin-like] [Diuraphis noxia]
Dn_1072_0.2	N/A	[Hypothetical protein ] [Diuraphis noxia]
Dn_1072_0.3	OG5_129618	[PREDICTED: n6-adenosine-methyltransferase 70 kDa subunit-like] [Diuraphis noxia]
Dn_1074_0.10	N/A	[Hypothetical protein ] [Diuraphis noxia]
Dn_1074_0.11	OG5_133792	[PREDICTED: hypothetical protein LOC100572086] [Diuraphis noxia]
Dn_1074_0.12	OG5_175466	[PREDICTED: hypothetical protein LOC100569324] [Diuraphis noxia]
Dn_1074_0.13	OG5_152937	[PREDICTED: putative nuclease HARBI1-like] [Diuraphis noxia]
Dn_1074_0.14	N/A	[PREDICTED: hypothetical protein LOC100572168] [Diuraphis noxia]
Dn_1074_0.3	N/A	[Hypothetical protein ] [Diuraphis noxia]
Dn_1074_0.4	N/A	[Hypothetical protein ] [Diuraphis noxia]
Dn_1074_0.5	OG5_135454	[PREDICTED: hypothetical protein LOC100568922] [Diuraphis noxia]
Dn_1074_0.6	N/A	[Hypothetical protein ] [Diuraphis noxia]
Dn_1074_0.8	OG5_134014	[Hypothetical protein ] [Diuraphis noxia]
Dn_1075_0.0	N/A	[Hypothetical protein ] [Diuraphis noxia]
Dn_1076_0.2	OG5_134633	[PREDICTED: hypothetical protein LOC100163533] [Diuraphis noxia]
Dn_1076_0.3	OG5_128161	[glucosamine-6-phosphate N-acetyltransferase-like] [Diuraphis noxia]
Dn_1076_0.4	OG5_132074	[PREDICTED: alpha-tocopherol transfer protein-like isoform 1] [Diuraphis noxia]
Dn_1078_0.0	OG5_159738	[PREDICTED: hypothetical protein LOC100159431] [Diuraphis noxia]
Dn_1079_0.0	N/A	[PREDICTED: hypothetical protein LOC100575238. partial] [Diuraphis noxia]
Dn_1079_0.1	OG5_128653	[PREDICTED: hypothetical protein LOC100569772] [Diuraphis noxia]
Dn_1079_0.2	N/A	[PREDICTED: hypothetical protein LOC100575078] [Diuraphis noxia]
Dn_1079_0.3	N/A	[Hypothetical protein ] [Diuraphis noxia]
Dn_1079_0.5	N/A	[PREDICTED: hypothetical protein LOC100569726] [Diuraphis noxia]
Dn_1079_0.6	OG5_143006	[Hypothetical protein ] [Diuraphis noxia]
Dn_1079_0.7	OG5_185979	[Hypothetical protein ] [Diuraphis noxia]
Dn_1079_0.8	N/A	[Hypothetical protein ] [Diuraphis noxia]
Dn_108_0.0	OG5_127060	[2-deoxyglucose-6-phosphate phosphatase. putative] [Diuraphis noxia]
Dn_108_0.10	OG5_152248	[PREDICTED: hypothetical protein LOC100165606] [Diuraphis noxia]
Dn_108_0.4	OG5_128915	[PREDICTED: dnaJ homolog subfamily C member 3-like] [Diuraphis noxia]
Dn_108_0.7	OG5_127060	[haloacid dehalogenase-like hydrolase domain containing 1A-like] [Diuraphis noxia]
Dn_108_0.8	NO_GROUP	[PREDICTED: pseudouridine-5'-monophosphatase-like isoform 1] [Diuraphis noxia]
Dn_108_0.9	OG5_127060	[PREDICTED: pseudouridine-5'-monophosphatase-like] [Diuraphis noxia]
Dn_108_1.0	OG5_128427	[PREDICTED: probable phosphoserine aminotransferase-like] [Diuraphis noxia]
Dn_108_1.1	OG5_165142	[PREDICTED: glucose dehydrogenase [acceptor]-like] [Diuraphis noxia]
Dn_108_1.2	OG5_152238	[PREDICTED: hypothetical protein LOC100165870] [Diuraphis noxia]
Dn_108_1.3	OG5_127948	[PREDICTED: GTPase Era. mitochondrial-like] [Diuraphis noxia]
Dn_108_1.4	OG5_126685	[PREDICTED: pyruvate kinase-like isoform 2] [Diuraphis noxia]
Dn_108_2.0	OG5_129489	[PREDICTED: centaurin-gamma-1A-like] [Diuraphis noxia]
Dn_108_3.0	OG5_163061	[PREDICTED: synaptic vesicle glycoprotein 2B-like] [Diuraphis noxia]
Dn_108_3.1	OG5_134671	[PREDICTED: COMM domain-containing protein 10-like] [Diuraphis noxia]
Dn_108_3.2	OG5_128372	[PREDICTED: frataxin. mitochondrial-like isoform 1] [Diuraphis noxia]
Dn_108_3.3	NO_GROUP	[RabX4-like] [Diuraphis noxia]
Dn_108_3.4	OG5_152401	[PREDICTED: ras-related protein Rab-8B-like isoform 1] [Diuraphis noxia]
Dn_108_3.5	NO_GROUP	[PREDICTED: hypothetical protein LOC100168324 isoform 2] [Diuraphis noxia]
Dn_108_3.6	NO_GROUP	[PREDICTED: hypothetical protein LOC100571489] [Diuraphis noxia]
Dn_108_3.7	OG5_127836	[uncharacterized protein LOC100165582] [Diuraphis noxia]
Dn_108_4.1	OG5_132005	[PREDICTED: hypothetical protein LOC100571745] [Diuraphis noxia]
Dn_108_4.2	N/A	[Hypothetical protein ] [Diuraphis noxia]
Dn_108_4.3	OG5_135706	[PREDICTED: testican-1-like] [Diuraphis noxia]
Dn_108_4.4	N/A	[Hypothetical protein ] [Diuraphis noxia]
Dn_108_4.5	N/A	[Hypothetical protein ] [Diuraphis noxia]
Dn_108_5.0	OG5_131131	[PREDICTED: hypothetical protein LOC100158826] [Diuraphis noxia]
Dn_108_5.1	OG5_129934	[PREDICTED: importin-11] [Diuraphis noxia]
Dn_108_5.10	OG5_131348	[PREDICTED: etoposide-induced protein 2.4 homolog] [Diuraphis noxia]
Dn_108_5.14	OG5_128749	[PREDICTED: 1-phosphatidylinositol-4.5-bisphosphate phosphodiesterase classes I and II-like] [Diuraphis noxia]
Dn_108_5.2	OG5_131307	[PREDICTED: tubulin glycylase 3A-like isoform 1] [Diuraphis noxia]
Dn_108_5.20	N/A	[Hypothetical protein ] [Diuraphis noxia]
Dn_108_5.5	OG5_128749	[PREDICTED: 1-phosphatidylinositol-4.5-bisphosphate phosphodiesterase classes I and II-like] [Diuraphis noxia]
Dn_108_5.6	OG5_127822	[PREDICTED: splicing factor 3B subunit 1-like isoform 1] [Diuraphis noxia]
Dn_108_5.7	N/A	[PREDICTED: hypothetical protein LOC100571648] [Diuraphis noxia]
Dn_108_5.8	OG5_127487	[PREDICTED: inorganic pyrophosphatase-like isoform 2] [Diuraphis noxia]
Dn_108_5.9	OG5_126733	[PREDICTED: ATP-binding cassette sub-family B member 6. mitochondrial-like isoform 3] [Diuraphis noxia]
Dn_1080_0.10	OG5_128653	[PREDICTED: hypothetical protein LOC100569006] [Diuraphis noxia]
Dn_1080_0.11	OG5_128653	[Hypothetical protein ] [Diuraphis noxia]
Dn_1080_0.12	N/A	[Hypothetical protein ] [Diuraphis noxia]
Dn_1080_0.13	N/A	[Hypothetical protein ] [Diuraphis noxia]
Dn_1080_0.14	OG5_135163	[PREDICTED: hypothetical protein LOC100573937] [Diuraphis noxia]
Dn_1080_0.15	OG5_134014	[Hypothetical protein ] [Diuraphis noxia]
Dn_1080_0.17	NO_GROUP	[Hypothetical protein ] [Diuraphis noxia]
Dn_1080_0.18	N/A	[Hypothetical protein ] [Diuraphis noxia]
Dn_1080_0.3	OG5_134014	[PREDICTED: hypothetical protein LOC100571044] [Diuraphis noxia]
Dn_1080_0.4	OG5_186328	[Hypothetical protein ] [Diuraphis noxia]
Dn_1080_0.5	OG5_134803	[PREDICTED: RNA-directed DNA polymerase from mobile element jockey-like] [Diuraphis noxia]
Dn_1080_0.6	N/A	[Hypothetical protein ] [Diuraphis noxia]
Dn_1080_0.7	N/A	[Hypothetical protein ] [Diuraphis noxia]
Dn_1080_0.8	OG5_141239	[PREDICTED: hypothetical protein LOC100572042] [Diuraphis noxia]
Dn_1080_0.9	N/A	[Hypothetical protein ] [Diuraphis noxia]
Dn_1081_0.0	OG5_135547	[PREDICTED: heparan sulfate glucosamine 3-O-sulfotransferase 5-like] [Diuraphis noxia]
Dn_1081_0.1	OG5_134638	[PREDICTED: BMP-binding endothelial regulator protein-like] [Diuraphis noxia]
Dn_1082_0.0	N/A	[Hypothetical protein ] [Diuraphis noxia]
Dn_1082_0.10	OG5_128653	[PREDICTED: hypothetical protein LOC100575207] [Diuraphis noxia]
Dn_1082_0.11	OG5_168675	[Hypothetical protein ] [Diuraphis noxia]
Dn_1082_0.2	OG5_133060	[AGAP003812-PA] [Diuraphis noxia]
Dn_1082_0.3	OG5_128719	[PREDICTED: piggyBac transposable element-derived protein 4-like] [Diuraphis noxia]
Dn_1082_0.4	N/A	[PREDICTED: hypothetical protein LOC100570029] [Diuraphis noxia]
Dn_1082_0.6	OG5_126567	[PREDICTED: hypothetical protein LOC100574763] [Diuraphis noxia]
Dn_1082_0.7	OG5_126567	[PREDICTED: hypothetical protein LOC100160378. partial] [Diuraphis noxia]
Dn_1082_0.9	N/A	[PREDICTED: hypothetical protein LOC100569355] [Diuraphis noxia]
Dn_1083_0.2	OG5_127753	[PREDICTED: hypothetical protein LOC100575512] [Diuraphis noxia]
Dn_1083_0.3	OG5_159098	[Hypothetical protein ] [Diuraphis noxia]
Dn_1083_0.4	OG5_141432	[PREDICTED: peroxidase-like] [Diuraphis noxia]
Dn_1083_0.5	OG5_141432	[PREDICTED: peroxidase-like] [Diuraphis noxia]
Dn_1083_0.6	N/A	[Hypothetical protein ] [Diuraphis noxia]
Dn_1083_0.7	OG5_138727	[Hypothetical protein ] [Diuraphis noxia]
Dn_1084_0.0	OG5_140332	[PREDICTED: putative nuclease HARBI1-like] [Diuraphis noxia]
Dn_1084_0.1	N/A	[PREDICTED: hypothetical protein LOC100573108] [Diuraphis noxia]
Dn_1084_0.3	N/A	[PREDICTED: putative nuclease HARBI1-like] [Diuraphis noxia]
Dn_1084_0.5	OG5_226541	[Hypothetical protein ] [Diuraphis noxia]
Dn_1084_0.6	N/A	[Hypothetical protein ] [Diuraphis noxia]
Dn_1084_0.7	N/A	[PREDICTED: hypothetical protein LOC100572142] [Diuraphis noxia]
Dn_1084_0.8	OG5_129053	[Hypothetical protein ] [Diuraphis noxia]
Dn_1085_0.0	N/A	[Hypothetical protein ] [Diuraphis noxia]
Dn_1086_0.0	OG5_128653	[PREDICTED: hypothetical protein LOC100569772] [Diuraphis noxia]
Dn_1086_0.1	N/A	[Hypothetical protein ] [Diuraphis noxia]
Dn_1086_0.3	N/A	[PREDICTED: hypothetical protein LOC100570428] [Diuraphis noxia]
Dn_1087_0.0	OG5_149326	[PREDICTED: hypothetical protein LOC100572073] [Diuraphis noxia]
Dn_1087_0.1	OG5_158849	[uncharacterized protein LOC100569528] [Diuraphis noxia]
Dn_1087_0.10	OG5_219696	[Hypothetical protein ] [Diuraphis noxia]
Dn_1087_0.2	OG5_164157	[PREDICTED: zinc finger MYM-type protein 1-like] [Diuraphis noxia]
Dn_1087_0.6	N/A	[Hypothetical protein ] [Diuraphis noxia]
Dn_1087_0.7	OG5_146302	[Hypothetical protein ] [Diuraphis noxia]
Dn_1087_0.8	N/A	[Hypothetical protein ] [Diuraphis noxia]
Dn_1087_0.9	OG5_152308	[Hypothetical protein ] [Diuraphis noxia]
Dn_1088_0.1	OG5_127018	[PREDICTED: similar to BEL12_AG transposon polyprotein] [Diuraphis noxia]
Dn_1088_0.2	OG5_133901	[Hypothetical protein ] [Diuraphis noxia]
Dn_1088_0.3	N/A	[PREDICTED: hypothetical protein LOC100574499] [Diuraphis noxia]
Dn_1088_0.4	OG5_141229	[PREDICTED: ring canal kelch homolog] [Diuraphis noxia]
Dn_1088_0.5	OG5_140332	[PREDICTED: putative nuclease HARBI1-like] [Diuraphis noxia]
Dn_1089_0.0	OG5_126864	[glutaredoxin-like] [Diuraphis noxia]
Dn_1089_0.1	OG5_127754	[PREDICTED: 60S ribosomal export protein NMD3-like] [Diuraphis noxia]
Dn_1089_0.2	OG5_128945	[PREDICTED: golgi-specific brefeldin A-resistance guanine nucleotide exchange factor 1-like] [Diuraphis noxia]
Dn_1089_0.4	OG5_163031	[PREDICTED: hypothetical protein LOC100167708] [Diuraphis noxia]
Dn_1089_0.9	N/A	[PREDICTED: protein CBFA2T3-like isoform 4] [Diuraphis noxia]
Dn_109_0.0	OG5_129064	[PREDICTED: matrix metalloproteinase-16-like isoform 2] [Diuraphis noxia]
Dn_109_0.2	OG5_170024	[Hypothetical protein ] [Diuraphis noxia]
Dn_109_0.3	N/A	[Hypothetical protein ] [Diuraphis noxia]
Dn_109_1.0	OG5_139523	[PREDICTED: hypothetical protein LOC100163287] [Diuraphis noxia]
Dn_109_4.1	OG5_131031	[diacetyl/L-xylulose reductase] [Diuraphis noxia]
Dn_109_4.2	OG5_131031	[L-xylulose reductase] [Diuraphis noxia]
Dn_109_4.4	OG5_130693	[PREDICTED: hypothetical protein LOC100168546] [Diuraphis noxia]
Dn_109_4.5	N/A	[Hypothetical protein ] [Diuraphis noxia]
Dn_109_4.6	N/A	[Hypothetical protein ] [Diuraphis noxia]
Dn_109_5.0	NO_GROUP	[PREDICTED: hypothetical protein LOC100165925] [Diuraphis noxia]
Dn_109_5.1	OG5_162948	[PREDICTED: similar to CG34369 CG34369-PA] [Diuraphis noxia]
Dn_109_5.10	OG5_159688	[PREDICTED: alpha-1A adrenergic receptor-like] [Diuraphis noxia]
Dn_109_5.11	N/A	[PREDICTED: hypothetical protein LOC100569355] [Diuraphis noxia]
Dn_109_5.12	OG5_144241	[PREDICTED: zinc finger protein 62-like isoform 2] [Diuraphis noxia]
Dn_109_5.13	OG5_144241	[PREDICTED: zinc finger protein 62-like isoform 2] [Diuraphis noxia]
Dn_109_5.14	OG5_133880	[PREDICTED: kinesin-like protein KIF17-like] [Diuraphis noxia]
Dn_109_5.15	OG5_130194	[PREDICTED: LOW QUALITY PROTEIN: juvenile hormone epoxide hydrolase 1] [Diuraphis noxia]
Dn_109_5.16	OG5_134123	[PREDICTED: hypothetical protein LOC100165087 isoform 3] [Diuraphis noxia]
Dn_109_5.4	OG5_126946	[PREDICTED: probable queuine tRNA-ribosyltransferase-like isoform 1] [Diuraphis noxia]
Dn_109_5.5	OG5_152069	[PREDICTED: ninjurin-1-like] [Diuraphis noxia]
Dn_109_5.6	N/A	[Hypothetical protein ] [Diuraphis noxia]
Dn_109_5.7	OG5_131371	[PREDICTED: zinc finger Ran-binding domain-containing protein 2-like] [Diuraphis noxia]
Dn_1091_0.0	OG5_139051	[Hypothetical protein ] [Diuraphis noxia]
Dn_1091_0.1	OG5_127753	[Hypothetical protein ] [Diuraphis noxia]
Dn_1091_0.3	N/A	[Hypothetical protein ] [Diuraphis noxia]
Dn_1091_0.4	N/A	[Hypothetical protein ] [Diuraphis noxia]
Dn_1091_0.5	OG5_169978	[PREDICTED: hypothetical protein LOC100574168] [Diuraphis noxia]
Dn_1091_0.6	OG5_134349	[PREDICTED: hypothetical protein LOC100569507] [Diuraphis noxia]
Dn_1091_0.8	OG5_152103	[PREDICTED: hypothetical protein LOC100575226] [Diuraphis noxia]
Dn_1091_0.9	N/A	[PREDICTED: hypothetical protein LOC100569507] [Diuraphis noxia]
Dn_1092_0.0	OG5_139071	[Hypothetical protein ] [Diuraphis noxia]
Dn_1092_0.3	OG5_131902	[PREDICTED: protein KBP homolog] [Diuraphis noxia]
Dn_1092_0.4	OG5_133968	[TM2 domain-containing protein 1-like precursor] [Diuraphis noxia]
Dn_1092_0.5	OG5_134924	[PREDICTED: hypothetical protein LOC100575827] [Diuraphis noxia]
Dn_1093_0.0	N/A	[Hypothetical protein ] [Diuraphis noxia]
Dn_1095_0.0	N/A	[Hypothetical protein ] [Diuraphis noxia]
Dn_1096_0.1	OG5_129013	[PREDICTED: uncharacterized protein C6orf168-like] [Diuraphis noxia]
Dn_1096_0.2	N/A	[Hypothetical protein ] [Diuraphis noxia]
Dn_1096_0.4	OG5_129013	[PREDICTED: uncharacterized protein C6orf168-like] [Diuraphis noxia]
Dn_1096_0.5	OG5_134636	[PREDICTED: inner nuclear membrane protein Man1-like] [Diuraphis noxia]
Dn_1097_0.0	N/A	[Hypothetical protein ] [Diuraphis noxia]
Dn_1097_0.1	N/A	[PREDICTED: hypothetical protein LOC100569717] [Diuraphis noxia]
Dn_1097_0.2	OG5_175167	[PREDICTED: cuticle protein 8-like. partial] [Diuraphis noxia]
Dn_1097_0.4	OG5_149580	[PREDICTED: solute carrier family 22 member 5-like] [Diuraphis noxia]
Dn_1097_0.7	OG5_132408	[PREDICTED: TBC1 domain family member 19-like] [Diuraphis noxia]
Dn_1097_0.8	OG5_130345	[PREDICTED: zinc finger RAD18 domain-containing protein C1orf124 homolog] [Diuraphis noxia]
Dn_1098_0.0	OG5_134349	[PREDICTED: hypothetical protein LOC100574931] [Diuraphis noxia]
Dn_1098_0.1	OG5_134349	[PREDICTED: hypothetical protein LOC100574931] [Diuraphis noxia]
Dn_1098_0.2	N/A	[Hypothetical protein ] [Diuraphis noxia]
Dn_1098_0.5	N/A	[Hypothetical protein ] [Diuraphis noxia]
Dn_1098_0.6	OG5_152132	[PREDICTED: zinc finger MYM-type protein 1-like] [Diuraphis noxia]
Dn_1098_0.7	OG5_128653	[PREDICTED: hypothetical protein LOC100569772] [Diuraphis noxia]
Dn_1098_0.9	NO_GROUP	[PREDICTED: hypothetical protein LOC100570353] [Diuraphis noxia]
Dn_1099_0.3	OG5_128592	[PREDICTED: hemicentin-2-like] [Diuraphis noxia]
Dn_11_0.0	OG5_129733	[PREDICTED: tricarboxylate transport protein. mitochondrial-like] [Diuraphis noxia]
Dn_11_0.1	OG5_128352	[PREDICTED: glutathione S-transferase-like isoform 1] [Diuraphis noxia]
Dn_11_0.2	OG5_127378	[PREDICTED: equilibrative nucleoside transporter 1-like] [Diuraphis noxia]
Dn_11_0.6	OG5_131421	[PREDICTED: rhomboid-related protein 3-like] [Diuraphis noxia]
Dn_11_1.3	OG5_127206	[PREDICTED: 60S ribosomal protein L6-like] [Diuraphis noxia]
Dn_11_1.4	OG5_133899	[PREDICTED: two pore calcium channel protein 1-like] [Diuraphis noxia]
Dn_11_1.5	OG5_130267	[PREDICTED: coiled-coil domain-containing protein 19. mitochondrial-like] [Diuraphis noxia]
Dn_11_10.0	OG5_128886	[PREDICTED: bumetanide-sensitive sodium-(potassium)-chloride cotransporter-like] [Diuraphis noxia]
Dn_11_10.1	OG5_132244	[PREDICTED: hypothetical protein LOC100161038] [Diuraphis noxia]
Dn_11_10.2	OG5_130002	[PREDICTED: immediate early response 3-interacting protein 1-like] [Diuraphis noxia]
Dn_11_10.3	OG5_132390	[Chondroitin sulfate synthase. putative] [Diuraphis noxia]
Dn_11_10.4	OG5_152205	[Hypothetical protein ] [Diuraphis noxia]
Dn_11_10.5	N/A	[Hypothetical protein ] [Diuraphis noxia]
Dn_11_11.1	N/A	[PREDICTED: hypothetical protein LOC100573339] [Diuraphis noxia]
Dn_11_11.2	OG5_152102	[PREDICTED: hypothetical protein LOC100164472] [Diuraphis noxia]
Dn_11_12.0	OG5_126619	[PREDICTED: fibrillin-2-like] [Diuraphis noxia]
Dn_11_12.1	N/A	[PREDICTED: hypothetical protein LOC100570217] [Diuraphis noxia]
Dn_11_12.2	N/A	[Hypothetical protein ] [Diuraphis noxia]
Dn_11_2.1	OG5_138444	[PREDICTED: sushi. von Willebrand factor type A. EGF and pentraxin domain-containing protein 1-like] [Diuraphis noxia]
Dn_11_2.2	N/A	[Hypothetical protein ] [Diuraphis noxia]
Dn_11_2.3	N/A	[PREDICTED: hypothetical protein LOC100574453] [Diuraphis noxia]
Dn_11_3.0	OG5_127683	[V-type proton ATPase subunit d] [Diuraphis noxia]
Dn_11_3.1	OG5_127901	[PREDICTED: serine/threonine-protein kinase minibrain-like isoform 2] [Diuraphis noxia]
Dn_11_3.11	OG5_133050	[PREDICTED: transmembrane and TPR repeat-containing protein CG4341-like] [Diuraphis noxia]
Dn_11_3.12	OG5_133050	[PREDICTED: transmembrane and TPR repeat-containing protein CG4341-like] [Diuraphis noxia]
Dn_11_3.2	OG5_142568	[PREDICTED: hypothetical protein LOC100165422 isoform 2] [Diuraphis noxia]
Dn_11_3.3	OG5_168354	[PREDICTED: uncharacterized protein C14orf118 homolog] [Diuraphis noxia]
Dn_11_3.4	OG5_128094	[uncharacterized protein LOC100159947] [Diuraphis noxia]
Dn_11_3.7	N/A	[Hypothetical protein ] [Diuraphis noxia]
Dn_11_4.0	OG5_133050	[PREDICTED: transmembrane and TPR repeat-containing protein CG4341-like] [Diuraphis noxia]
Dn_11_4.1	OG5_133050	[PREDICTED: transmembrane and TPR repeat-containing protein CG4341-like] [Diuraphis noxia]
Dn_11_5.0	OG5_189220	[PREDICTED: hypothetical protein LOC100571743] [Diuraphis noxia]
Dn_11_6.3	OG5_130783	[PREDICTED: ras-specific guanine nucleotide-releasing factor 1-like] [Diuraphis noxia]
Dn_11_6.4	OG5_142596	[PREDICTED: facilitated trehalose transporter Tret1-like] [Diuraphis noxia]
Dn_11_6.5	OG5_132136	[MRG-binding protein-like] [Diuraphis noxia]
Dn_11_6.6	OG5_130783	[PREDICTED: ras-specific guanine nucleotide-releasing factor 1-like] [Diuraphis noxia]
Dn_11_7.0	OG5_144040	[PREDICTED: zinc finger protein 235-like] [Diuraphis noxia]
Dn_11_8.0	OG5_144040	[PREDICTED: zinc finger protein 235-like] [Diuraphis noxia]
Dn_11_8.1	OG5_144040	[zinc finger protein c2h2. putative] [Diuraphis noxia]
Dn_11_8.2	OG5_144040	[PREDICTED: zinc finger protein 235-like] [Diuraphis noxia]
Dn_11_9.0	OG5_130040	[PREDICTED: DNA replication licensing factor MCM9-like] [Diuraphis noxia]
Dn_11_9.1	NO_GROUP	[PREDICTED: hypothetical protein LOC100575051 isoform 1] [Diuraphis noxia]
Dn_11_9.10	N/A	[Hypothetical protein ] [Diuraphis noxia]
Dn_11_9.2	NO_GROUP	[Hypothetical protein ] [Diuraphis noxia]
Dn_11_9.3	NO_GROUP	[uncharacterized protein LOC100167162 precursor] [Diuraphis noxia]
Dn_11_9.4	OG5_128500	[PREDICTED: hypothetical protein LOC100163046 isoform 2] [Diuraphis noxia]
Dn_11_9.6	N/A	[Hypothetical protein ] [Diuraphis noxia]
Dn_11_9.7	OG5_142596	[PREDICTED: facilitated trehalose transporter Tret1-like] [Diuraphis noxia]
Dn_110_1.0	OG5_134011	[PREDICTED: hypothetical protein LOC100168837] [Diuraphis noxia]
Dn_110_1.1	OG5_129739	[PREDICTED: cdc42-interacting protein 4-like] [Diuraphis noxia]
Dn_110_1.3	OG5_144392	[PREDICTED: innexin inx2-like] [Diuraphis noxia]
Dn_110_1.4	N/A	[Hypothetical protein ] [Diuraphis noxia]
Dn_110_2.0	N/A	[Hypothetical protein ] [Diuraphis noxia]
Dn_110_2.1	OG5_158703	[PREDICTED: innexin inx7-like] [Diuraphis noxia]
Dn_110_3.1	OG5_169955	[PREDICTED: facilitated trehalose transporter Tret1-like isoform 1] [Diuraphis noxia]
Dn_110_3.11	OG5_131490	[PREDICTED: glucoside xylosyltransferase 1-like isoform 1] [Diuraphis noxia]
Dn_110_3.12	OG5_152188	[PREDICTED: sialin-like] [Diuraphis noxia]
Dn_110_3.13	OG5_136191	[PREDICTED: regulator of microtubule dynamics protein 1-like isoform 1] [Diuraphis noxia]
Dn_110_3.4	OG5_128431	[PREDICTED: lysocardiolipin acyltransferase 1-like] [Diuraphis noxia]
Dn_110_3.6	OG5_163153	[PREDICTED: innexin inx1-like] [Diuraphis noxia]
Dn_110_4.2	OG5_155109	[uncharacterized protein LOC100164060 precursor] [Diuraphis noxia]
Dn_110_4.5	OG5_129236	[PREDICTED: programmed cell death protein 2-like] [Diuraphis noxia]
Dn_110_4.6	N/A	[PREDICTED: hypothetical protein LOC100574984] [Diuraphis noxia]
Dn_110_4.7	OG5_149531	[uncharacterized protein LOC100160953 precursor] [Diuraphis noxia]
Dn_110_4.8	OG5_128580	[PREDICTED: WD repeat-containing protein 18-like] [Diuraphis noxia]
Dn_110_5.1	OG5_168489	[Hypothetical protein ] [Diuraphis noxia]
Dn_110_5.10	N/A	[Hypothetical protein ] [Diuraphis noxia]
Dn_110_5.13	OG5_132079	[PREDICTED: hypothetical protein LOC100161660] [Diuraphis noxia]
Dn_110_5.15	OG5_130771	[PREDICTED: e3 ubiquitin-protein ligase UBR4-like] [Diuraphis noxia]
Dn_110_5.16	OG5_155403	[cuticular protein analogous to peritrophins 3-B precursor] [Diuraphis noxia]
Dn_110_5.17	OG5_158837	[cuticular protein analogous to peritrophins 3-A1 precursor] [Diuraphis noxia]
Dn_110_5.18	OG5_188497	[cuticular protein analogous to peritrophins 3-A2 precursor] [Diuraphis noxia]
Dn_110_5.2	N/A	[Hypothetical protein ] [Diuraphis noxia]
Dn_110_5.21	OG5_158460	[cuticular protein analogous to peritrophins 3-D2 precursor] [Diuraphis noxia]
Dn_110_5.22	OG5_134451	[PREDICTED: male-specific lethal 3 homolog] [Diuraphis noxia]
Dn_110_5.3	OG5_127003	[GA19046. isoform A] [Diuraphis noxia]
Dn_110_5.7	OG5_131683	[Hypothetical protein ] [Diuraphis noxia]
Dn_110_5.8	OG5_185982	[Hypothetical protein ] [Diuraphis noxia]
Dn_110_5.9	OG5_131569	[short-chain dehydrogenase-like] [Diuraphis noxia]
Dn_1100_0.0	OG5_169985	[PREDICTED: 52 kDa repressor of the inhibitor of the protein kinase-like] [Diuraphis noxia]
Dn_1100_0.1	OG5_127753	[PREDICTED: hypothetical protein LOC100570329] [Diuraphis noxia]
Dn_1100_0.2	OG5_127753	[PREDICTED: hypothetical protein LOC100575690] [Diuraphis noxia]
Dn_1100_0.3	OG5_142915	[PREDICTED: hypothetical protein LOC100572417] [Diuraphis noxia]
Dn_1100_0.4	OG5_142915	[Hypothetical protein ] [Diuraphis noxia]
Dn_1100_0.5	OG5_131025	[Hypothetical protein ] [Diuraphis noxia]
Dn_1100_0.6	N/A	[Hypothetical protein ] [Diuraphis noxia]
Dn_1100_0.8	N/A	[Hypothetical protein ] [Diuraphis noxia]
Dn_1100_0.9	N/A	[Hypothetical protein ] [Diuraphis noxia]
Dn_1102_0.0	OG5_130584	[PREDICTED: ABC transporter G family member 20-like] [Diuraphis noxia]
Dn_1103_0.0	OG5_162740	[PREDICTED: hypothetical protein LOC100572662] [Diuraphis noxia]
Dn_1103_0.10	OG5_132232	[PREDICTED: eukaryotic translation initiation factor 4H-like] [Diuraphis noxia]
Dn_1103_0.11	OG5_128271	[PREDICTED: neuropathy target esterase sws-like] [Diuraphis noxia]
Dn_1103_0.12	OG5_158828	[PREDICTED: hypothetical protein LOC100572430] [Diuraphis noxia]
Dn_1103_0.2	N/A	[Hypothetical protein ] [Diuraphis noxia]
Dn_1103_0.3	N/A	[Hypothetical protein ] [Diuraphis noxia]
Dn_1103_0.4	N/A	[Hypothetical protein ] [Diuraphis noxia]
Dn_1103_0.5	OG5_127024	[PREDICTED: serine/threonine-protein kinase 6-A-like isoform 2] [Diuraphis noxia]
Dn_1103_0.9	OG5_133984	[Hypothetical protein ] [Diuraphis noxia]
Dn_1105_0.0	OG5_126861	[PREDICTED: lipase 3-like] [Diuraphis noxia]
Dn_1105_0.1	OG5_126558	[PREDICTED: dynein heavy chain 3. axonemal-like] [Diuraphis noxia]
Dn_1105_0.2	OG5_126558	[PREDICTED: dynein heavy chain 3. axonemal-like] [Diuraphis noxia]
Dn_1105_0.3	OG5_126558	[PREDICTED: dynein heavy chain 3. axonemal-like] [Diuraphis noxia]
Dn_1105_0.4	OG5_126558	[PREDICTED: dynein heavy chain 3. axonemal-like] [Diuraphis noxia]
Dn_1105_0.5	OG5_126861	[PREDICTED: hypothetical protein LOC100574858] [Diuraphis noxia]
Dn_1105_0.6	OG5_134130	[PREDICTED: tyrosine-protein phosphatase non-receptor type 9-like] [Diuraphis noxia]
Dn_1106_0.0	OG5_126740	[PREDICTED: hypothetical protein LOC100167132] [Diuraphis noxia]
Dn_1106_0.1	OG5_130632	[PREDICTED: inter-alpha-trypsin inhibitor heavy chain H4 isoform 2] [Diuraphis noxia]
Dn_1106_0.2	OG5_128816	[PREDICTED: LOW QUALITY PROTEIN: zinc finger matrin-type protein 2-like] [Diuraphis noxia]
Dn_1106_0.5	N/A	[Hypothetical protein ] [Diuraphis noxia]
Dn_1106_0.6	N/A	[Hypothetical protein ] [Diuraphis noxia]
Dn_1108_0.1	N/A	[Hypothetical protein ] [Diuraphis noxia]
Dn_1108_0.3	OG5_167987	[hypothetical protein AaeL_AAEL004718] [Diuraphis noxia]
Dn_1108_0.5	N/A	[Hypothetical protein ] [Diuraphis noxia]
Dn_1108_0.6	OG5_127753	[PREDICTED: hypothetical protein LOC100570275] [Diuraphis noxia]
Dn_1108_0.7	N/A	[PREDICTED: hypothetical protein LOC100571809] [Diuraphis noxia]
Dn_1108_0.8	OG5_152423	[PREDICTED: hypothetical protein LOC100161607] [Diuraphis noxia]
Dn_1109_0.0	N/A	[Hypothetical protein ] [Diuraphis noxia]
Dn_1109_0.1	OG5_127107	[PREDICTED: serine/threonine-protein kinase SRPK1-like isoform 2] [Diuraphis noxia]
Dn_111_0.0	OG5_128896	[PREDICTED: hypothetical protein LOC100575457] [Diuraphis noxia]
Dn_111_0.1	OG5_139166	[PREDICTED: hypothetical protein LOC100575633] [Diuraphis noxia]
Dn_111_0.13	OG5_126939	[PREDICTED: acyl-CoA Delta(11) desaturase-like] [Diuraphis noxia]
Dn_111_0.17	OG5_156930	[PREDICTED: uncharacterized protein LOC100883220] [Diuraphis noxia]
Dn_111_0.2	OG5_126822	[PREDICTED: hypothetical protein LOC100161589] [Diuraphis noxia]
Dn_111_0.3	OG5_127110	[PREDICTED: mitochondrial folate transporter/carrier-like] [Diuraphis noxia]
Dn_111_0.5	OG5_158432	[PREDICTED: protein msta. isoform A-like] [Diuraphis noxia]
Dn_111_0.6	OG5_135312	[PREDICTED: integrator complex subunit 5-like isoform 3] [Diuraphis noxia]
Dn_111_0.7	OG5_132011	[PREDICTED: exonuclease 3'-5' domain-containing protein 2-like] [Diuraphis noxia]
Dn_111_0.8	OG5_155067	[stearoyl-coa desaturase-like] [Diuraphis noxia]
Dn_111_1.0	OG5_134396	[PREDICTED: s-phase kinase-associated protein 2-like] [Diuraphis noxia]
Dn_111_1.1	OG5_131619	[PREDICTED: calcium homeostasis endoplasmic reticulum protein-like] [Diuraphis noxia]
Dn_111_1.2	OG5_134463	[PREDICTED: hypothetical protein LOC100161947] [Diuraphis noxia]
Dn_111_1.3	OG5_127710	[PREDICTED: mitochondrial 2-oxoglutarate/malate carrier protein-like] [Diuraphis noxia]
Dn_111_1.4	OG5_128530	[PREDICTED: eukaryotic translation initiation factor 3 subunit G-like] [Diuraphis noxia]
Dn_111_1.5	OG5_132416	[PREDICTED: chondroitin sulfate synthase 2-like] [Diuraphis noxia]
Dn_111_1.6	OG5_128206	[PREDICTED: niemann-Pick C1 protein-like] [Diuraphis noxia]
Dn_111_2.0	N/A	[Hypothetical protein ] [Diuraphis noxia]
Dn_111_2.1	N/A	[Hypothetical protein ] [Diuraphis noxia]
Dn_111_3.0	OG5_127719	[PREDICTED: polypyrimidine tract-binding protein 1-like isoform 1] [Diuraphis noxia]
Dn_111_3.1	OG5_127719	[PREDICTED: polypyrimidine tract-binding protein 1-like isoform 2] [Diuraphis noxia]
Dn_111_3.2	N/A	[Hypothetical protein ] [Diuraphis noxia]
Dn_111_3.3	OG5_127719	[Hypothetical protein ] [Diuraphis noxia]
Dn_111_3.4	OG5_127719	[PREDICTED: polypyrimidine tract-binding protein 1-like isoform 2] [Diuraphis noxia]
Dn_111_3.5	N/A	[Hypothetical protein ] [Diuraphis noxia]
Dn_111_4.0	OG5_126554	[PREDICTED: cytochrome P450 6a2-like] [Diuraphis noxia]
Dn_111_4.1	OG5_134345	[PREDICTED: gonadal protein gdl-like] [Diuraphis noxia]
Dn_111_4.11	OG5_134162	[PREDICTED: loss of heterozygosity 12 chromosomal region 1 protein homolog] [Diuraphis noxia]
Dn_111_4.2	N/A	[PREDICTED: hypothetical protein LOC100575090] [Diuraphis noxia]
Dn_111_4.3	OG5_159682	[PREDICTED: ovochymase-1-like] [Diuraphis noxia]
Dn_111_4.4	N/A	[PREDICTED: hypothetical protein LOC100574732] [Diuraphis noxia]
Dn_111_4.5	OG5_127635	[PREDICTED: sodium-coupled monocarboxylate transporter 2-like] [Diuraphis noxia]
Dn_111_4.6	OG5_129083	[PREDICTED: regulator of chromosome condensation-like] [Diuraphis noxia]
Dn_111_4.7	N/A	[Hypothetical protein ] [Diuraphis noxia]
Dn_111_4.8	OG5_126554	[PREDICTED: cytochrome P450 6a2-like] [Diuraphis noxia]
Dn_111_4.9	OG5_126554	[PREDICTED: cytochrome P450 6a2-like] [Diuraphis noxia]
Dn_111_5.0	OG5_126595	[Actin. muscle] [Diuraphis noxia]
Dn_111_5.1	OG5_129327	[PREDICTED: alpha.alpha-trehalose-phosphate synthase [UDP-forming] A-like isoform 1] [Diuraphis noxia]
Dn_111_5.12	OG5_126948	[PREDICTED: phosphatidylinositol-4-phosphate 5-kinase type-1 alpha-like] [Diuraphis noxia]
Dn_111_5.13	OG5_126801	[pyrroline-5-carboxylate reductase 3-like] [Diuraphis noxia]
Dn_111_5.14	OG5_149320	[PREDICTED: chorion peroxidase-like] [Diuraphis noxia]
Dn_111_5.15	OG5_149320	[PREDICTED: hypothetical protein LOC100575799] [Diuraphis noxia]
Dn_111_5.16	OG5_211271	[PREDICTED: hypothetical protein LOC100163119] [Diuraphis noxia]
Dn_111_5.17	OG5_155209	[PREDICTED: hypothetical protein LOC100169018] [Diuraphis noxia]
Dn_111_5.4	N/A	[PREDICTED: hypothetical protein LOC100575978] [Diuraphis noxia]
Dn_111_5.5	N/A	[Hypothetical protein ] [Diuraphis noxia]
Dn_111_5.7	OG5_146541	[PREDICTED: eclosion hormone-like] [Diuraphis noxia]
Dn_1110_0.1	N/A	[Hypothetical protein ] [Diuraphis noxia]
Dn_1110_0.2	OG5_158867	[uncharacterized protein LOC100168749 precursor] [Diuraphis noxia]
Dn_1110_0.3	OG5_131368	[PREDICTED: RIMS-binding protein 2-like] [Diuraphis noxia]
Dn_1111_0.0	OG5_127331	[PREDICTED: GTP-binding protein SAR1b-like] [Diuraphis noxia]
Dn_1111_0.1	OG5_138714	[PREDICTED: REM2- and Rab-like small GTPase 1-like] [Diuraphis noxia]
Dn_1111_0.2	OG5_138698	[PREDICTED: putative ATP-dependent RNA helicase DHX30-like] [Diuraphis noxia]
Dn_1111_0.3	NO_GROUP	[PREDICTED: replication protein A 70 kDa DNA-binding subunit-like] [Diuraphis noxia]
Dn_1111_0.4	OG5_131721	[PREDICTED: exocyst complex component 2-like] [Diuraphis noxia]
Dn_1111_0.8	N/A	[Hypothetical protein ] [Diuraphis noxia]
Dn_1112_0.0	OG5_131391	[Hypothetical protein ] [Diuraphis noxia]
Dn_1112_0.1	NO_GROUP	[Hypothetical protein ] [Diuraphis noxia]
Dn_1112_0.10	OG5_169978	[PREDICTED: hypothetical protein LOC100571101] [Diuraphis noxia]
Dn_1112_0.2	N/A	[Hypothetical protein ] [Diuraphis noxia]
Dn_1112_0.3	OG5_133143	[Hypothetical protein ] [Diuraphis noxia]
Dn_1112_0.4	OG5_129723	[Hypothetical protein ] [Diuraphis noxia]
Dn_1112_0.5	N/A	[Hypothetical protein ] [Diuraphis noxia]
Dn_1112_0.6	OG5_174873	[PREDICTED: hypothetical protein LOC100575276] [Diuraphis noxia]
Dn_1112_0.8	N/A	[PREDICTED: serine/threonine-protein kinase 32B-like] [Diuraphis noxia]
Dn_1113_0.0	OG5_174587	[PREDICTED: hypothetical protein LOC100575401] [Diuraphis noxia]
Dn_1113_0.1	N/A	[Hypothetical protein ] [Diuraphis noxia]
Dn_1114_0.0	OG5_127222	[iron-sulfur cluster assembly 1 homolog. mitochondrial-like] [Diuraphis noxia]
Dn_1114_0.1	OG5_136867	[PREDICTED: hypothetical protein LOC100161023] [Diuraphis noxia]
Dn_1114_0.3	OG5_211254	[PREDICTED: hypothetical protein LOC100167866] [Diuraphis noxia]
Dn_1114_0.6	OG5_137960	[PREDICTED: hypothetical protein LOC100158966] [Diuraphis noxia]
Dn_1115_0.0	OG5_127018	[PREDICTED: hypothetical protein LOC100573156] [Diuraphis noxia]
Dn_1115_0.1	OG5_164165	[Hypothetical protein ] [Diuraphis noxia]
Dn_1115_0.10	N/A	[Hypothetical protein ] [Diuraphis noxia]
Dn_1115_0.11	OG5_127357	[Hypothetical protein ] [Diuraphis noxia]
Dn_1115_0.12	N/A	[PREDICTED: hypothetical protein LOC100572629] [Diuraphis noxia]
Dn_1115_0.13	N/A	[PREDICTED: hypothetical protein LOC100568867] [Diuraphis noxia]
Dn_1115_0.2	OG5_136036	[PREDICTED: hypothetical protein LOC100163161] [Diuraphis noxia]
Dn_1115_0.4	N/A	[Hypothetical protein ] [Diuraphis noxia]
Dn_1115_0.6	OG5_164157	[PREDICTED: zinc finger MYM-type protein 1-like] [Diuraphis noxia]
Dn_1115_0.7	N/A	[PREDICTED: hypothetical protein LOC100575477] [Diuraphis noxia]
Dn_1115_0.8	N/A	[Hypothetical protein ] [Diuraphis noxia]
Dn_1115_0.9	N/A	[Hypothetical protein ] [Diuraphis noxia]
Dn_1116_0.0	N/A	[Hypothetical protein ] [Diuraphis noxia]
Dn_1116_0.1	N/A	[Hypothetical protein ] [Diuraphis noxia]
Dn_1116_0.2	OG5_126567	[PREDICTED: similar to protease. reverse transcriptase and RNase H] [Diuraphis noxia]
Dn_1116_0.3	OG5_163760	[PREDICTED: hypothetical protein LOC100575801] [Diuraphis noxia]
Dn_1117_0.0	NO_GROUP	[PREDICTED: hypothetical protein LOC100570774. partial] [Diuraphis noxia]
Dn_1117_0.1	OG5_169942	[Hypothetical protein ] [Diuraphis noxia]
Dn_1117_0.3	N/A	[Hypothetical protein ] [Diuraphis noxia]
Dn_1117_0.4	N/A	[PREDICTED: hypothetical protein LOC100568513] [Diuraphis noxia]
Dn_1118_0.0	OG5_132845	[PREDICTED: poly(A) RNA polymerase gld-2 homolog A-like isoform 1] [Diuraphis noxia]
Dn_1119_0.0	OG5_127839	[PREDICTED: NADH dehydrogenase [ubiquinone] iron-sulfur protein 2. mitochondrial-like] [Diuraphis noxia]
Dn_1119_0.1	OG5_127076	[PREDICTED: probable glutamine-dependent NAD(+) synthetase-like isoform 1] [Diuraphis noxia]
Dn_1119_0.2	OG5_177152	[PREDICTED: solute carrier family 35 member C2-like] [Diuraphis noxia]
Dn_1119_0.3	OG5_136400	[PREDICTED: BTB/POZ domain-containing protein KCTD15-like isoform 1] [Diuraphis noxia]
Dn_112_0.0	N/A	[Hypothetical protein ] [Diuraphis noxia]
Dn_112_0.1	N/A	[Hypothetical protein ] [Diuraphis noxia]
Dn_112_0.2	N/A	[Hypothetical protein ] [Diuraphis noxia]
Dn_112_0.3	N/A	[Hypothetical protein ] [Diuraphis noxia]
Dn_112_0.4	N/A	[Hypothetical protein ] [Diuraphis noxia]
Dn_112_0.5	OG5_174587	[PREDICTED: hypothetical protein LOC100569726] [Diuraphis noxia]
Dn_112_0.6	N/A	[Hypothetical protein ] [Diuraphis noxia]
Dn_112_0.7	OG5_127018	[PREDICTED: similar to BEL12_AG transposon polyprotein] [Diuraphis noxia]
Dn_112_1.0	OG5_128290	[PREDICTED: protein furry-like isoform 2] [Diuraphis noxia]
Dn_112_1.10	OG5_128290	[PREDICTED: protein furry-like] [Diuraphis noxia]
Dn_112_1.11	OG5_160702	[PREDICTED: hypothetical protein LOC100574962] [Diuraphis noxia]
Dn_112_1.4	N/A	[PREDICTED: hypothetical protein LOC100571806] [Diuraphis noxia]
Dn_112_1.6	OG5_134114	[PREDICTED: thyrotropin-releasing hormone receptor-like] [Diuraphis noxia]
Dn_112_1.7	OG5_126837	[PREDICTED: H(+)/Cl(-) exchange transporter 3-like] [Diuraphis noxia]
Dn_112_2.0	OG5_127000	[PREDICTED: proton-coupled amino acid transporter 4-like] [Diuraphis noxia]
Dn_112_2.1	OG5_158736	[amino acid transporter] [Diuraphis noxia]
Dn_112_2.3	OG5_209437	[Hypothetical protein ] [Diuraphis noxia]
Dn_112_3.0	OG5_134459	[PREDICTED: la-related protein 4-like] [Diuraphis noxia]
Dn_112_3.1	N/A	[Hypothetical protein ] [Diuraphis noxia]
Dn_112_3.2	OG5_127384	[PREDICTED: protein translation factor SUI1 homolog] [Diuraphis noxia]
Dn_112_3.4	N/A	[Hypothetical protein ] [Diuraphis noxia]
Dn_112_3.6	OG5_131947	[PREDICTED: DNA-binding protein D-ETS-3-like] [Diuraphis noxia]
Dn_112_3.7	OG5_131947	[PREDICTED: DNA-binding protein D-ETS-3-like] [Diuraphis noxia]
Dn_112_4.0	OG5_131324	[PREDICTED: protein SCAI-like] [Diuraphis noxia]
Dn_112_4.2	OG5_133015	[PREDICTED: negative elongation factor E-like] [Diuraphis noxia]
Dn_112_4.3	OG5_134652	[PREDICTED: adenosine receptor A2a-like] [Diuraphis noxia]
Dn_112_4.4	OG5_132681	[PREDICTED: protein UBASH3A homolog] [Diuraphis noxia]
Dn_112_4.6	OG5_142382	[PREDICTED: hypothetical protein LOC100167472] [Diuraphis noxia]
Dn_112_4.7	N/A	[Hypothetical protein ] [Diuraphis noxia]
Dn_112_5.0	OG5_127936	[DNA-directed RNA polymerases I. II. and III subunit RPABC3] [Diuraphis noxia]
Dn_112_5.10	N/A	[Hypothetical protein ] [Diuraphis noxia]
Dn_112_5.11	OG5_128419	[density-regulated protein] [Diuraphis noxia]
Dn_112_5.12	OG5_130894	[PREDICTED: WD repeat-containing protein 76-like] [Diuraphis noxia]
Dn_112_5.2	OG5_128039	[PREDICTED: splicing factor 3B subunit 2-like] [Diuraphis noxia]
Dn_112_5.3	OG5_174865	[PREDICTED: 70 kDa peptidyl-prolyl isomerase-like] [Diuraphis noxia]
Dn_112_5.4	N/A	[Hypothetical protein ] [Diuraphis noxia]
Dn_112_5.5	N/A	[Hypothetical protein ] [Diuraphis noxia]
Dn_112_5.6	NO_GROUP	[PREDICTED: serine/threonine-protein phosphatase PP1 isozyme 2-like] [Diuraphis noxia]
Dn_112_5.7	OG5_128040	[PREDICTED: replication factor C subunit 4-like] [Diuraphis noxia]
Dn_112_5.9	OG5_130010	[PREDICTED: atlastin-like isoform 2] [Diuraphis noxia]
Dn_1121_0.0	OG5_171728	[Hypothetical protein ] [Diuraphis noxia]
Dn_1121_0.1	OG5_127018	[PREDICTED: hypothetical protein LOC100568780] [Diuraphis noxia]
Dn_1121_0.2	OG5_138727	[PREDICTED: hypothetical protein LOC100575175] [Diuraphis noxia]
Dn_1121_0.4	OG5_126713	[PREDICTED: hypothetical protein LOC100573124] [Diuraphis noxia]
Dn_1121_0.5	OG5_153127	[PREDICTED: hypothetical protein LOC100574564] [Diuraphis noxia]
Dn_1121_0.6	OG5_128433	[PREDICTED: e3 SUMO-protein ligase pli1-like] [Diuraphis noxia]
Dn_1123_0.0	OG5_126574	[PREDICTED: ATP-binding cassette sub-family G member 4-like isoform 2] [Diuraphis noxia]
Dn_1123_0.1	OG5_126574	[PREDICTED: ATP-binding cassette sub-family G member 4-like] [Diuraphis noxia]
Dn_1123_0.2	OG5_131473	[PREDICTED: protein kintoun-like] [Diuraphis noxia]
Dn_1123_0.3	OG5_127262	[ribosomal protein L27] [Diuraphis noxia]
Dn_1123_0.4	OG5_169956	[PREDICTED: hypothetical protein LOC100571935] [Diuraphis noxia]
Dn_1124_0.0	OG5_135454	[PREDICTED: hypothetical protein LOC100568685] [Diuraphis noxia]
Dn_1124_0.1	NO_GROUP	[PREDICTED: hypothetical protein LOC100570005] [Diuraphis noxia]
Dn_1124_0.3	N/A	[Hypothetical protein ] [Diuraphis noxia]
Dn_1124_0.4	OG5_163807	[PREDICTED: hypothetical protein LOC100572723] [Diuraphis noxia]
Dn_1124_0.5	OG5_185919	[conserved hypothetical protein] [Diuraphis noxia]
Dn_1125_0.0	N/A	[Hypothetical protein ] [Diuraphis noxia]
Dn_1127_0.2	N/A	[PREDICTED: hypothetical protein LOC100574103] [Diuraphis noxia]
Dn_1127_0.3	OG5_160927	[Hypothetical protein ] [Diuraphis noxia]
Dn_1127_0.5	OG5_127111	[PREDICTED: cysteine protease ATG4B-like isoform 1] [Diuraphis noxia]
Dn_1127_0.6	N/A	[PREDICTED: hypothetical protein LOC100571942] [Diuraphis noxia]
Dn_1127_0.7	N/A	[Hypothetical protein ] [Diuraphis noxia]
Dn_1127_0.8	OG5_127442	[PREDICTED: small nuclear ribonucleoprotein-associated protein B-like] [Diuraphis noxia]
Dn_1128_0.0	OG5_189338	[PREDICTED: thiamine transporter 2-like] [Diuraphis noxia]
Dn_1128_0.1	OG5_152132	[PREDICTED: hypothetical protein LOC100166915] [Diuraphis noxia]
Dn_1128_0.2	N/A	[PREDICTED: thiamine transporter 2-like isoform 1] [Diuraphis noxia]
Dn_1129_0.10	OG5_128360	[PREDICTED: pre-mRNA-splicing factor SYF1-like] [Diuraphis noxia]
Dn_1129_0.11	NO_GROUP	[PREDICTED: facilitated trehalose transporter Tret1-2 homolog isoform 1] [Diuraphis noxia]
Dn_1129_0.12	OG5_132120	[PREDICTED: hypothetical protein LOC100168816] [Diuraphis noxia]
Dn_1129_0.6	N/A	[Hypothetical protein ] [Diuraphis noxia]
Dn_1129_0.7	OG5_127517	[PREDICTED: 39S ribosomal protein L16. mitochondrial-like] [Diuraphis noxia]
Dn_1129_0.8	OG5_141202	[PREDICTED: transcription factor 15-like] [Diuraphis noxia]
Dn_1129_0.9	OG5_127057	[PREDICTED: isocitrate dehydrogenase [NADP] cytoplasmic-like] [Diuraphis noxia]
Dn_113_1.0	N/A	[Hypothetical protein ] [Diuraphis noxia]
Dn_113_1.1	OG5_129052	[PREDICTED: tigger transposable element-derived protein 6-like] [Diuraphis noxia]
Dn_113_2.0	N/A	[Hypothetical protein ] [Diuraphis noxia]
Dn_113_2.1	N/A	[Hypothetical protein ] [Diuraphis noxia]
Dn_113_2.2	OG5_146582	[PREDICTED: hypothetical protein LOC100163683] [Diuraphis noxia]
Dn_113_3.0	N/A	[Hypothetical protein ] [Diuraphis noxia]
Dn_113_4.0	OG5_132877	[PREDICTED: pyruvate dehydrogenase phosphatase regulatory subunit. mitochondrial-like] [Diuraphis noxia]
Dn_113_4.1	OG5_128197	[PREDICTED: staphylococcal nuclease domain-containing protein 1-like] [Diuraphis noxia]
Dn_113_5.0	OG5_126841	[ADP/ATP translocase 3-like] [Diuraphis noxia]
Dn_113_5.11	OG5_126614	[PREDICTED: hypothetical protein LOC100575767] [Diuraphis noxia]
Dn_113_5.2	OG5_135810	[PREDICTED: integrin-alpha FG-GAP repeat-containing protein 2-like] [Diuraphis noxia]
Dn_113_5.4	N/A	[PREDICTED: hypothetical protein LOC100572451] [Diuraphis noxia]
Dn_113_5.5	OG5_126849	[Vasa4 protein] [Diuraphis noxia]
Dn_113_6.0	OG5_131074	[PREDICTED: hypothetical protein LOC100167974] [Diuraphis noxia]
Dn_113_6.1	OG5_131074	[PREDICTED: hypothetical protein LOC100167974] [Diuraphis noxia]
Dn_113_6.10	N/A	[Hypothetical protein ] [Diuraphis noxia]
Dn_113_6.11	N/A	[Hypothetical protein ] [Diuraphis noxia]
Dn_113_6.13	OG5_134014	[PREDICTED: hypothetical protein LOC100573332] [Diuraphis noxia]
Dn_113_6.14	OG5_134014	[PREDICTED: hypothetical protein LOC100573332] [Diuraphis noxia]
Dn_113_6.3	OG5_211340	[PREDICTED: casein kinase I isoform gamma-3-like] [Diuraphis noxia]
Dn_113_6.4	N/A	[PREDICTED: hypothetical protein LOC100569319] [Diuraphis noxia]
Dn_113_6.7	OG5_134014	[PREDICTED: hypothetical protein LOC100573332] [Diuraphis noxia]
Dn_113_6.8	N/A	[Hypothetical protein ] [Diuraphis noxia]
Dn_1130_0.0	N/A	[Hypothetical protein ] [Diuraphis noxia]
Dn_1131_0.0	OG5_174587	[PREDICTED: hypothetical protein LOC100575401] [Diuraphis noxia]
Dn_1131_0.10	OG5_187069	[PREDICTED: hypothetical protein LOC100571423] [Diuraphis noxia]
Dn_1131_0.12	OG5_164165	[Hypothetical protein ] [Diuraphis noxia]
Dn_1131_0.15	OG5_127753	[PREDICTED: hypothetical protein LOC100158935] [Diuraphis noxia]
Dn_1131_0.16	N/A	[Hypothetical protein ] [Diuraphis noxia]
Dn_1131_0.17	N/A	[Hypothetical protein ] [Diuraphis noxia]
Dn_1131_0.18	OG5_160733	[PREDICTED: hypothetical protein LOC100569215] [Diuraphis noxia]
Dn_1131_0.3	N/A	[PREDICTED: hypothetical protein LOC100571423] [Diuraphis noxia]
Dn_1131_0.4	OG5_136610	[PREDICTED: zinc finger BED domain-containing protein 1-like] [Diuraphis noxia]
Dn_1131_0.5	OG5_136610	[PREDICTED: zinc finger BED domain-containing protein 1-like] [Diuraphis noxia]
Dn_1131_0.6	OG5_138727	[PREDICTED: hypothetical protein LOC100572173] [Diuraphis noxia]
Dn_1131_0.8	OG5_177103	[GL15642] [Diuraphis noxia]
Dn_1131_0.9	OG5_126627	[PREDICTED: hypothetical protein LOC100573732] [Diuraphis noxia]
Dn_1132_0.1	OG5_128571	[PREDICTED: mitochondrial import inner membrane translocase subunit TIM44-like] [Diuraphis noxia]
Dn_1132_0.2	OG5_129425	[PREDICTED: putative glycogen [starch] synthase-like] [Diuraphis noxia]
Dn_1134_0.1	N/A	[PREDICTED: hypothetical protein LOC100573398] [Diuraphis noxia]
Dn_1134_0.2	N/A	[PREDICTED: hypothetical protein LOC100571673] [Diuraphis noxia]
Dn_1134_0.3	OG5_133851	[PREDICTED: calcium channel flower-like] [Diuraphis noxia]
Dn_1134_0.4	OG5_127054	[MACRO domain-containing protein 2-like] [Diuraphis noxia]
Dn_1135_0.10	OG5_163760	[PREDICTED: hypothetical protein LOC100575801] [Diuraphis noxia]
Dn_1135_0.2	N/A	[PREDICTED: hypothetical protein LOC100570685] [Diuraphis noxia]
Dn_1135_0.3	N/A	[Hypothetical protein ] [Diuraphis noxia]
Dn_1135_0.4	N/A	[Hypothetical protein ] [Diuraphis noxia]
Dn_1135_0.5	N/A	[Hypothetical protein ] [Diuraphis noxia]
Dn_1135_0.6	OG5_149554	[PREDICTED: hypothetical protein LOC100572666] [Diuraphis noxia]
Dn_1135_0.7	N/A	[Hypothetical protein ] [Diuraphis noxia]
Dn_1135_0.8	N/A	[Hypothetical protein ] [Diuraphis noxia]
Dn_1135_0.9	OG5_138727	[PREDICTED: hypothetical protein LOC100162459] [Diuraphis noxia]
Dn_1136_0.0	OG5_127448	[Hypothetical protein ] [Diuraphis noxia]
Dn_1136_0.2	OG5_155254	[Hypothetical protein ] [Diuraphis noxia]
Dn_1137_0.1	OG5_130679	[PREDICTED: STAM-binding protein-like] [Diuraphis noxia]
Dn_1137_0.2	N/A	[PREDICTED: hypothetical protein LOC100166575] [Diuraphis noxia]
Dn_1137_0.3	OG5_130190	[PREDICTED: dolichyl-diphosphooligosaccharide--protein glycosyltransferase subunit 2-like] [Diuraphis noxia]
Dn_1137_0.4	OG5_127267	[PREDICTED: dehydrogenase/reductase SDR family member 11-like] [Diuraphis noxia]
Dn_1138_0.0	OG5_134223	[PREDICTED: phosphorylated CTD-interacting factor 1-like] [Diuraphis noxia]
Dn_1139_0.0	OG5_130326	[PREDICTED: f-box only protein 11-like isoform 2] [Diuraphis noxia]
Dn_1139_0.2	OG5_128761	[PREDICTED: alanine--glyoxylate aminotransferase 2. mitochondrial-like] [Diuraphis noxia]
Dn_1139_0.3	OG5_127711	[programmed cell death protein 5] [Diuraphis noxia]
Dn_114_0.0	OG5_133428	[PREDICTED: hypothetical protein LOC100159331] [Diuraphis noxia]
Dn_114_0.1	N/A	[Hypothetical protein ] [Diuraphis noxia]
Dn_114_0.2	OG5_132233	[PREDICTED: similar to MYC binding protein 2] [Diuraphis noxia]
Dn_114_0.3	OG5_132233	[PREDICTED: E3 ubiquitin-protein ligase highwire-like] [Diuraphis noxia]
Dn_114_1.0	N/A	[Hypothetical protein ] [Diuraphis noxia]
Dn_114_1.1	NO_GROUP	[PREDICTED: hypothetical protein LOC100571480] [Diuraphis noxia]
Dn_114_2.0	OG5_168188	[PREDICTED: hypothetical protein LOC100572035] [Diuraphis noxia]
Dn_114_2.1	N/A	[Hypothetical protein ] [Diuraphis noxia]
Dn_114_2.2	OG5_168188	[PREDICTED: hypothetical protein LOC100572035] [Diuraphis noxia]
Dn_114_3.1	OG5_129391	[PREDICTED: hypothetical protein LOC100167652] [Diuraphis noxia]
Dn_114_3.10	OG5_162723	[PREDICTED: hypothetical protein LOC100168483] [Diuraphis noxia]
Dn_114_3.12	OG5_131040	[zinc finger protein CCCH domain-containing protein. putative] [Diuraphis noxia]
Dn_114_3.13	OG5_129144	[PREDICTED: zinc finger protein 765-like] [Diuraphis noxia]
Dn_114_3.14	OG5_129144	[PREDICTED: alpha-1.2-mannosyltransferase ALG9-like] [Diuraphis noxia]
Dn_114_3.15	OG5_132233	[PREDICTED: e3 ubiquitin-protein ligase highwire-like] [Diuraphis noxia]
Dn_114_3.16	OG5_129073	[PREDICTED: YTH domain family protein 1-like] [Diuraphis noxia]
Dn_114_3.18	OG5_130778	[LYR motif-containing protein 7-like] [Diuraphis noxia]
Dn_114_3.2	OG5_127005	[ribosomal protein L30-like protein] [Diuraphis noxia]
Dn_114_3.8	OG5_127395	[PREDICTED: porphobilinogen deaminase-like isoform 1] [Diuraphis noxia]
Dn_114_4.0	OG5_130198	[PREDICTED: MFS-type transporter C6orf192-like] [Diuraphis noxia]
Dn_114_4.2	OG5_158899	[PREDICTED: protein takeout-like] [Diuraphis noxia]
Dn_114_4.4	N/A	[Hypothetical protein ] [Diuraphis noxia]
Dn_114_5.1	OG5_141261	[PREDICTED: hypothetical protein LOC100169235] [Diuraphis noxia]
Dn_114_5.2	OG5_130506	[PREDICTED: diacylglycerol kinase eta-like] [Diuraphis noxia]
Dn_114_5.3	N/A	[PREDICTED: hypothetical protein LOC100574087] [Diuraphis noxia]
Dn_114_5.4	OG5_211299	[PREDICTED: MFS-type transporter C6orf192 homolog] [Diuraphis noxia]
Dn_1140_0.1	OG5_130677	[PREDICTED: phospholipase B1. membrane-associated-like] [Diuraphis noxia]
Dn_1140_0.2	OG5_126650	[PREDICTED: sodium-independent sulfate anion transporter-like] [Diuraphis noxia]
Dn_1141_0.0	N/A	[Hypothetical protein ] [Diuraphis noxia]
Dn_1142_0.0	N/A	[Hypothetical protein ] [Diuraphis noxia]
Dn_1142_0.1	N/A	[Hypothetical protein ] [Diuraphis noxia]
Dn_1142_0.2	N/A	[Hypothetical protein ] [Diuraphis noxia]
Dn_1142_0.3	N/A	[Hypothetical protein ] [Diuraphis noxia]
Dn_1143_0.0	N/A	[Hypothetical protein ] [Diuraphis noxia]
Dn_1143_0.2	OG5_126627	[Hypothetical protein ] [Diuraphis noxia]
Dn_1143_0.3	OG5_136036	[PREDICTED: hypothetical protein LOC100161992] [Diuraphis noxia]
Dn_1143_0.4	OG5_211281	[Hypothetical protein ] [Diuraphis noxia]
Dn_1143_0.5	OG5_136036	[PREDICTED: hypothetical protein LOC100575404] [Diuraphis noxia]
Dn_1144_0.0	OG5_182898	[PREDICTED: hypothetical protein LOC100569436] [Diuraphis noxia]
Dn_1144_0.1	N/A	[Hypothetical protein ] [Diuraphis noxia]
Dn_1144_0.2	OG5_126905	[PREDICTED: hypothetical protein LOC100574092] [Diuraphis noxia]
Dn_1144_0.4	N/A	[Hypothetical protein ] [Diuraphis noxia]
Dn_1144_0.7	N/A	[Hypothetical protein ] [Diuraphis noxia]
Dn_1145_0.0	N/A	[Hypothetical protein ] [Diuraphis noxia]
Dn_1145_0.1	OG5_128216	[Hypothetical protein ] [Diuraphis noxia]
Dn_1146_0.0	OG5_136036	[PREDICTED: 52 kDa repressor of the inhibitor of the protein kinase-like] [Diuraphis noxia]
Dn_1146_0.1	OG5_158403	[PREDICTED: hypothetical protein LOC100568833] [Diuraphis noxia]
Dn_1146_0.2	OG5_141089	[PREDICTED: hypothetical protein LOC100573319] [Diuraphis noxia]
Dn_1146_0.3	N/A	[PREDICTED: hypothetical protein LOC100575656] [Diuraphis noxia]
Dn_1146_0.4	N/A	[Hypothetical protein ] [Diuraphis noxia]
Dn_1147_0.0	OG5_144039	[beat protein-like precursor] [Diuraphis noxia]
Dn_1148_0.2	OG5_155132	[Hypothetical protein ] [Diuraphis noxia]
Dn_1148_0.3	OG5_155132	[Hypothetical protein ] [Diuraphis noxia]
Dn_1149_0.0	OG5_189394	[PREDICTED: hypothetical protein LOC100570056] [Diuraphis noxia]
Dn_1149_0.1	OG5_189394	[PREDICTED: poly [ADP-ribose] polymerase 12-like] [Diuraphis noxia]
Dn_1149_0.2	N/A	[Hypothetical protein ] [Diuraphis noxia]
Dn_1149_0.3	N/A	[Hypothetical protein ] [Diuraphis noxia]
Dn_1149_0.4	OG5_129560	[PREDICTED: UPF0396 protein CG6066-like] [Diuraphis noxia]
Dn_1149_0.5	N/A	[Hypothetical protein ] [Diuraphis noxia]
Dn_1149_0.6	OG5_189394	[PREDICTED: poly [ADP-ribose] polymerase 12-like] [Diuraphis noxia]
Dn_1149_0.7	OG5_189394	[PREDICTED: hypothetical protein LOC100167942] [Diuraphis noxia]
Dn_115_0.0	OG5_128336	[PREDICTED: putative glucose-6-phosphate 1-epimerase-like] [Diuraphis noxia]
Dn_115_0.3	OG5_131691	[PREDICTED: FERM domain-containing protein 3-like isoform 2] [Diuraphis noxia]
Dn_115_1.1	N/A	[Hypothetical protein ] [Diuraphis noxia]
Dn_115_1.2	OG5_149410	[PREDICTED: hypothetical protein LOC100165071] [Diuraphis noxia]
Dn_115_2.0	N/A	[Hypothetical protein ] [Diuraphis noxia]
Dn_115_2.3	OG5_158494	[PREDICTED: protein msta. isoform A-like] [Diuraphis noxia]
Dn_115_2.4	N/A	[Hypothetical protein ] [Diuraphis noxia]
Dn_115_2.5	OG5_159701	[PREDICTED: hypothetical protein LOC100168823] [Diuraphis noxia]
Dn_115_2.6	OG5_132649	[PREDICTED: protein wings apart-like isoform 2] [Diuraphis noxia]
Dn_115_3.0	OG5_130229	[PREDICTED: serine/threonine-protein kinase N2-like isoform 2] [Diuraphis noxia]
Dn_115_3.1	OG5_130229	[PREDICTED: serine/threonine-protein kinase N2-like isoform 1] [Diuraphis noxia]
Dn_115_3.10	NO_GROUP	[PREDICTED: hypothetical protein LOC100569098] [Diuraphis noxia]
Dn_115_3.11	N/A	[Hypothetical protein ] [Diuraphis noxia]
Dn_115_3.13	N/A	[PREDICTED: DBH-like monooxygenase protein 1-like] [Diuraphis noxia]
Dn_115_3.15	N/A	[Hypothetical protein ] [Diuraphis noxia]
Dn_115_3.3	N/A	[PREDICTED: hypothetical protein LOC100570797] [Diuraphis noxia]
Dn_115_3.5	OG5_129281	[PREDICTED: MOXD1 homolog 1-like] [Diuraphis noxia]
Dn_115_3.6	OG5_139961	[PREDICTED: neuromedin-B receptor-like] [Diuraphis noxia]
Dn_115_4.0	OG5_134044	[PREDICTED: hypothetical protein LOC100575440] [Diuraphis noxia]
Dn_115_4.1	OG5_137480	[PREDICTED: hypothetical protein LOC100571413] [Diuraphis noxia]
Dn_115_4.2	OG5_158644	[PREDICTED: transient receptor potential cation channel protein painless-like isoform 1] [Diuraphis noxia]
Dn_115_5.1	OG5_144115	[PREDICTED: Phe13-bombesin receptor-like] [Diuraphis noxia]
Dn_1150_0.0	N/A	[Hypothetical protein ] [Diuraphis noxia]
Dn_1151_0.0	N/A	[Hypothetical protein ] [Diuraphis noxia]
Dn_1151_0.1	OG5_174587	[PREDICTED: hypothetical protein LOC100575401] [Diuraphis noxia]
Dn_1151_0.2	OG5_126627	[GI18475] [Diuraphis noxia]
Dn_1151_0.5	N/A	[Hypothetical protein ] [Diuraphis noxia]
Dn_1151_0.6	N/A	[GA22538] [Diuraphis noxia]
Dn_1152_0.0	N/A	[Hypothetical protein ] [Diuraphis noxia]
Dn_1153_0.0	OG5_133392	[PREDICTED: RPE-spondin-like] [Diuraphis noxia]
Dn_1154_0.0	OG5_168114	[PREDICTED: fatty acyl-CoA reductase 1-like isoform 1] [Diuraphis noxia]
Dn_1154_0.1	OG5_127341	[PREDICTED: prostatic acid phosphatase-like isoform 1] [Diuraphis noxia]
Dn_1155_0.0	OG5_147713	[PREDICTED: hypothetical protein LOC100574877] [Diuraphis noxia]
Dn_1155_0.1	OG5_138727	[PREDICTED: 120.7 kDa protein in NOF-FB transposable element-like] [Diuraphis noxia]
Dn_1155_0.3	OG5_126871	[Hypothetical protein ] [Diuraphis noxia]
Dn_1155_0.6	OG5_169985	[PREDICTED: 52 kDa repressor of the inhibitor of the protein kinase-like] [Diuraphis noxia]
Dn_1155_0.7	OG5_127753	[PREDICTED: hypothetical protein LOC100570978] [Diuraphis noxia]
Dn_1155_0.8	OG5_170040	[PREDICTED: hypothetical protein LOC100570314] [Diuraphis noxia]
Dn_1157_0.0	N/A	[PREDICTED: hypothetical protein LOC100569215] [Diuraphis noxia]
Dn_1157_0.2	OG5_127018	[Hypothetical protein ] [Diuraphis noxia]
Dn_1157_0.3	N/A	[Hypothetical protein ] [Diuraphis noxia]
Dn_1157_0.4	OG5_186328	[Hypothetical protein ] [Diuraphis noxia]
Dn_1158_0.1	N/A	[PREDICTED: hypothetical protein LOC100569016] [Diuraphis noxia]
Dn_1158_0.2	OG5_127753	[PREDICTED: hypothetical protein LOC100574077] [Diuraphis noxia]
Dn_1158_0.5	N/A	[PREDICTED: hypothetical protein LOC100572959] [Diuraphis noxia]
Dn_1158_0.7	N/A	[PREDICTED: hypothetical protein LOC100570547] [Diuraphis noxia]
Dn_1158_0.8	OG5_127753	[PREDICTED: hypothetical protein LOC100570887] [Diuraphis noxia]
Dn_1158_0.9	OG5_127753	[PREDICTED: hypothetical protein LOC100570387] [Diuraphis noxia]
Dn_1159_0.0	OG5_135325	[PREDICTED: transmembrane protein 138-like] [Diuraphis noxia]
Dn_1159_0.1	OG5_133410	[PREDICTED: nocturnin-like isoform 1] [Diuraphis noxia]
Dn_116_0.0	OG5_137336	[Hypothetical protein ] [Diuraphis noxia]
Dn_116_0.2	OG5_158361	[PREDICTED: hypothetical protein LOC100166234 isoform 1] [Diuraphis noxia]
Dn_116_1.0	OG5_162595	[PREDICTED: hypothetical protein LOC100166234 isoform 2] [Diuraphis noxia]
Dn_116_2.0	OG5_131843	[PREDICTED: EF-hand domain-containing protein CG10641-like] [Diuraphis noxia]
Dn_116_2.1	OG5_152181	[PREDICTED: homeobox protein MSX-1-like] [Diuraphis noxia]
Dn_116_2.2	OG5_130267	[PREDICTED: coiled-coil domain-containing protein 19. mitochondrial-like] [Diuraphis noxia]
Dn_116_2.3	OG5_176478	[PREDICTED: hypothetical protein LOC100163563] [Diuraphis noxia]
Dn_116_2.5	OG5_127535	[PREDICTED: hypothetical protein LOC100569669] [Diuraphis noxia]
Dn_116_3.0	OG5_146411	[PREDICTED: hypothetical protein LOC100165401] [Diuraphis noxia]
Dn_116_3.10	N/A	[PREDICTED: hypothetical protein LOC100573116. partial] [Diuraphis noxia]
Dn_116_3.11	N/A	[PREDICTED: hypothetical protein LOC100568833] [Diuraphis noxia]
Dn_116_3.12	OG5_127753	[PREDICTED: hypothetical protein LOC100569135] [Diuraphis noxia]
Dn_116_3.2	OG5_133143	[Hypothetical protein ] [Diuraphis noxia]
Dn_116_3.3	OG5_153124	[PREDICTED: THAP domain-containing protein 9-like] [Diuraphis noxia]
Dn_116_3.4	N/A	[Hypothetical protein ] [Diuraphis noxia]
Dn_116_3.8	OG5_126792	[PREDICTED: peptidyl-prolyl cis-trans isomerase E-like] [Diuraphis noxia]
Dn_116_4.0	NO_GROUP	[PREDICTED: hypothetical protein LOC100572920] [Diuraphis noxia]
Dn_116_4.10	N/A	[PREDICTED: hypothetical protein LOC100573392] [Diuraphis noxia]
Dn_116_4.11	OG5_129754	[PREDICTED: WD repeat-containing protein 96-like] [Diuraphis noxia]
Dn_116_4.2	N/A	[PREDICTED: hypothetical protein LOC100572758] [Diuraphis noxia]
Dn_116_4.3	OG5_175103	[PREDICTED: hypothetical protein LOC100743556] [Diuraphis noxia]
Dn_116_4.5	OG5_149499	[PREDICTED: hypothetical protein LOC100568753] [Diuraphis noxia]
Dn_116_4.6	OG5_128216	[Hypothetical protein ] [Diuraphis noxia]
Dn_116_4.7	N/A	[Hypothetical protein ] [Diuraphis noxia]
Dn_116_4.8	OG5_138727	[Hypothetical protein ] [Diuraphis noxia]
Dn_116_5.0	OG5_142915	[PREDICTED: hypothetical protein LOC100572417] [Diuraphis noxia]
Dn_116_5.11	NO_GROUP	[PREDICTED: SCAN domain-containing protein 3-like] [Diuraphis noxia]
Dn_116_5.12	N/A	[Hypothetical protein ] [Diuraphis noxia]
Dn_116_5.14	NO_GROUP	[PREDICTED: hypothetical protein LOC100569507] [Diuraphis noxia]
Dn_116_5.15	N/A	[Hypothetical protein ] [Diuraphis noxia]
Dn_116_5.18	OG5_174873	[PREDICTED: zinc finger MYM-type protein 1-like] [Diuraphis noxia]
Dn_116_5.19	OG5_129708	[PREDICTED: integrin alpha-PS1-like isoform 3] [Diuraphis noxia]
Dn_116_5.2	OG5_135163	[Hypothetical protein ] [Diuraphis noxia]
Dn_116_5.3	OG5_142915	[PREDICTED: uncharacterized protein KIAA1586-like] [Diuraphis noxia]
Dn_116_5.4	N/A	[PREDICTED: hypothetical protein LOC100571512] [Diuraphis noxia]
Dn_116_5.5	N/A	[Hypothetical protein ] [Diuraphis noxia]
Dn_116_5.6	OG5_177169	[PREDICTED: hypothetical protein LOC100569348] [Diuraphis noxia]
Dn_116_5.7	OG5_130653	[PREDICTED: high affinity cAMP-specific and IBMX-insensitive 3'.5'-cyclic phosphodiesterase 8A-like. partial] [Diuraphis noxia]
Dn_116_5.9	OG5_138727	[PREDICTED: 120.7 kDa protein in NOF-FB transposable element-like. partial] [Diuraphis noxia]
Dn_1160_0.1	N/A	[Hypothetical protein ] [Diuraphis noxia]
Dn_1160_0.2	NO_GROUP	[PREDICTED: hypothetical protein LOC100570005] [Diuraphis noxia]
Dn_1160_0.3	OG5_235056	[PREDICTED: hypothetical protein LOC100574763] [Diuraphis noxia]
Dn_1160_0.4	OG5_126567	[Hypothetical protein ] [Diuraphis noxia]
Dn_1160_0.5	OG5_138727	[PREDICTED: hypothetical protein LOC100162459] [Diuraphis noxia]
Dn_1160_0.6	OG5_136753	[PREDICTED: hypothetical protein LOC100571776] [Diuraphis noxia]
Dn_1162_0.0	OG5_132870	[Hypothetical protein ] [Diuraphis noxia]
Dn_1163_0.0	OG5_139928	[PREDICTED: THAP domain-containing protein 1-like. partial] [Diuraphis noxia]
Dn_1163_0.1	N/A	[Hypothetical protein ] [Diuraphis noxia]
Dn_1163_0.2	N/A	[PREDICTED: hypothetical protein LOC100574918] [Diuraphis noxia]
Dn_1163_0.3	N/A	[Hypothetical protein ] [Diuraphis noxia]
Dn_1164_0.0	N/A	[Hypothetical protein ] [Diuraphis noxia]
Dn_1164_0.1	NO_GROUP	[Hypothetical protein ] [Diuraphis noxia]
Dn_1165_0.0	N/A	[Hypothetical protein ] [Diuraphis noxia]
Dn_1165_0.1	N/A	[Hypothetical protein ] [Diuraphis noxia]
Dn_1165_0.2	OG5_134803	[Hypothetical protein ] [Diuraphis noxia]
Dn_1165_0.3	OG5_131025	[PREDICTED: putative nuclease HARBI1-like] [Diuraphis noxia]
Dn_1165_0.4	OG5_186328	[PREDICTED: RNA-directed DNA polymerase from mobile element jockey-like] [Diuraphis noxia]
Dn_1165_0.5	OG5_133143	[PREDICTED: hypothetical protein LOC100571776] [Diuraphis noxia]
Dn_1165_0.6	OG5_133143	[Hypothetical protein ] [Diuraphis noxia]
Dn_1165_0.7	N/A	[PREDICTED: hypothetical protein LOC100575656] [Diuraphis noxia]
Dn_1167_0.0	OG5_158859	[PREDICTED: hypothetical protein LOC100169140 isoform 2] [Diuraphis noxia]
Dn_1167_0.1	OG5_149326	[PREDICTED: hypothetical protein LOC100165674] [Diuraphis noxia]
Dn_1167_0.2	OG5_149326	[PREDICTED: hypothetical protein LOC100165674] [Diuraphis noxia]
Dn_1167_0.5	NO_GROUP	[Hypothetical protein ] [Diuraphis noxia]
Dn_1167_0.6	N/A	[PREDICTED: zinc finger BED domain-containing protein 4-like. partial] [Diuraphis noxia]
Dn_1168_0.0	OG5_127955	[PREDICTED: 3-hydroxy-3-methylglutaryl-coenzyme A reductase-like] [Diuraphis noxia]
Dn_1168_0.1	OG5_132849	[PREDICTED: kelch domain-containing protein 10-like] [Diuraphis noxia]
Dn_1168_0.3	N/A	[Hypothetical protein ] [Diuraphis noxia]
Dn_1169_0.0	OG5_131025	[Hypothetical protein ] [Diuraphis noxia]
Dn_1169_0.10	OG5_131774	[Hypothetical protein ] [Diuraphis noxia]
Dn_1169_0.11	OG5_207860	[PREDICTED: hypothetical protein LOC100161781] [Diuraphis noxia]
Dn_1169_0.3	OG5_142915	[PREDICTED: hypothetical protein LOC100573861] [Diuraphis noxia]
Dn_1169_0.4	OG5_174774	[PREDICTED: hypothetical protein LOC100742402] [Diuraphis noxia]
Dn_1169_0.6	N/A	[PREDICTED: hypothetical protein LOC100574063] [Diuraphis noxia]
Dn_1169_0.7	OG5_179306	[PREDICTED: hypothetical protein LOC100572891] [Diuraphis noxia]
Dn_1169_0.8	OG5_127753	[PREDICTED: hypothetical protein LOC100569695] [Diuraphis noxia]
Dn_1169_0.9	N/A	[PREDICTED: hypothetical protein LOC100572758] [Diuraphis noxia]
Dn_117_0.0	OG5_130230	[INO80 complex subunit C-like] [Diuraphis noxia]
Dn_117_0.1	OG5_128104	[PREDICTED: protein DDI1 homolog 2-like isoform 1] [Diuraphis noxia]
Dn_117_0.2	OG5_126561	[PREDICTED: probable multidrug resistance-associated protein lethal(2)03659-like isoform 2] [Diuraphis noxia]
Dn_117_0.3	OG5_158382	[PREDICTED: hypothetical protein LOC100165234] [Diuraphis noxia]
Dn_117_0.7	NO_GROUP	[Hypothetical protein ] [Diuraphis noxia]
Dn_117_0.8	OG5_132818	[ATP synthase-coupling factor 6. mitochondrial] [Diuraphis noxia]
Dn_117_1.0	OG5_126881	[PREDICTED: glycoprotein 3-alpha-L-fucosyltransferase A-like] [Diuraphis noxia]
Dn_117_1.1	N/A	[PREDICTED: hypothetical protein LOC100165234] [Diuraphis noxia]
Dn_117_3.0	N/A	[Hypothetical protein ] [Diuraphis noxia]
Dn_117_4.1	OG5_133464	[PREDICTED: A disintegrin and metalloproteinase with thrombospondin motifs 16-like isoform 1] [Diuraphis noxia]
Dn_117_4.11	OG5_129955	[uncharacterized protein LOC100573327] [Diuraphis noxia]
Dn_117_4.13	OG5_127309	[PREDICTED: tRNA-dihydrouridine synthase 3-like] [Diuraphis noxia]
Dn_117_4.14	OG5_133464	[PREDICTED: A disintegrin and metalloproteinase with thrombospondin motifs 16-like isoform 1] [Diuraphis noxia]
Dn_117_4.18	N/A	[PREDICTED: A disintegrin and metalloproteinase with thrombospondin motifs 16-like isoform 2] [Diuraphis noxia]
Dn_117_4.19	OG5_128377	[transmembrane protein 14C-like] [Diuraphis noxia]
Dn_117_4.2	OG5_133464	[PREDICTED: A disintegrin and metalloproteinase with thrombospondin motifs 16-like isoform 1] [Diuraphis noxia]
Dn_117_4.20	OG5_130420	[PREDICTED: transmembrane protein 234 homolog] [Diuraphis noxia]
Dn_117_4.21	OG5_128357	[PREDICTED: SNW domain-containing protein 1-like isoform 2] [Diuraphis noxia]
Dn_117_4.3	OG5_128568	[PREDICTED: homologous-pairing protein 2 homolog] [Diuraphis noxia]
Dn_117_4.4	OG5_128568	[PREDICTED: homologous-pairing protein 2 homolog] [Diuraphis noxia]
Dn_117_4.6	OG5_155325	[PREDICTED: hypothetical protein LOC100573238] [Diuraphis noxia]
Dn_117_4.7	OG5_132381	[PREDICTED: protein lin-9 homolog isoform 1] [Diuraphis noxia]
Dn_117_4.8	OG5_130687	[PREDICTED: coiled-coil domain-containing protein 40-like] [Diuraphis noxia]
Dn_117_5.5	OG5_128687	[PREDICTED: hypothetical protein LOC100168266] [Diuraphis noxia]
Dn_117_5.7	OG5_168268	[star protein] [Diuraphis noxia]
Dn_117_5.8	OG5_136445	[PREDICTED: SPARC-related modular calcium-binding protein 2-like] [Diuraphis noxia]
Dn_117_5.9	OG5_142441	[PREDICTED: arrestin domain-containing protein 2-like] [Diuraphis noxia]
Dn_1170_0.0	OG5_130001	[PREDICTED: vigilin-like] [Diuraphis noxia]
Dn_1171_0.10	OG5_126558	[PREDICTED: dynein heavy chain 6. axonemal-like] [Diuraphis noxia]
Dn_1171_0.5	OG5_130590	[PREDICTED: WD repeat-containing protein 78-like] [Diuraphis noxia]
Dn_1171_0.6	OG5_163036	[uncharacterized protein LOC100169253] [Diuraphis noxia]
Dn_1171_0.7	OG5_128659	[PREDICTED: protein transport protein Sec61 subunit beta-like] [Diuraphis noxia]
Dn_1171_0.8	OG5_128179	[PREDICTED: n-terminal kinase-like protein-like] [Diuraphis noxia]
Dn_1171_0.9	OG5_126558	[PREDICTED: dynein heavy chain 6. axonemal-like] [Diuraphis noxia]
Dn_1172_0.0	N/A	[Hypothetical protein ] [Diuraphis noxia]
Dn_1172_0.1	N/A	[Hypothetical protein ] [Diuraphis noxia]
Dn_1173_0.0	OG5_127515	[lipoate-protein ligase b-like] [Diuraphis noxia]
Dn_1173_0.1	OG5_130510	[PREDICTED: bestrophin-3-like. partial] [Diuraphis noxia]
Dn_1174_0.0	OG5_131031	[PREDICTED: l-xylulose reductase-like] [Diuraphis noxia]
Dn_1174_0.1	N/A	[Hypothetical protein ] [Diuraphis noxia]
Dn_1174_0.2	N/A	[Hypothetical protein ] [Diuraphis noxia]
Dn_1174_0.4	OG5_135163	[PREDICTED: hypothetical protein LOC100575000] [Diuraphis noxia]
Dn_1174_0.5	N/A	[Hypothetical protein ] [Diuraphis noxia]
Dn_1174_0.6	N/A	[Hypothetical protein ] [Diuraphis noxia]
Dn_1174_0.7	N/A	[PREDICTED: hypothetical protein LOC100569355] [Diuraphis noxia]
Dn_1175_0.0	OG5_139197	[Hypothetical protein ] [Diuraphis noxia]
Dn_1176_0.0	OG5_136036	[Hypothetical protein ] [Diuraphis noxia]
Dn_1176_0.2	OG5_133143	[Hypothetical protein ] [Diuraphis noxia]
Dn_1176_0.3	OG5_127018	[PREDICTED: hypothetical protein LOC100167765] [Diuraphis noxia]
Dn_1176_0.5	OG5_126905	[PREDICTED: hypothetical protein LOC100574402] [Diuraphis noxia]
Dn_1176_0.6	N/A	[Hypothetical protein ] [Diuraphis noxia]
Dn_1176_0.7	OG5_126567	[PREDICTED: hypothetical protein LOC100160378. partial] [Diuraphis noxia]
Dn_1177_0.0	N/A	[Hypothetical protein ] [Diuraphis noxia]
Dn_1177_0.1	OG5_211252	[Hypothetical protein ] [Diuraphis noxia]
Dn_1178_0.0	OG5_128253	[PREDICTED: probable ribosome production factor 1-like] [Diuraphis noxia]
Dn_1178_0.2	NO_GROUP	[Hypothetical protein ] [Diuraphis noxia]
Dn_1178_0.3	N/A	[Hypothetical protein ] [Diuraphis noxia]
Dn_1178_0.4	NO_GROUP	[Hypothetical protein ] [Diuraphis noxia]
Dn_1178_0.5	OG5_133143	[Hypothetical protein ] [Diuraphis noxia]
Dn_1179_0.0	N/A	[Hypothetical protein ] [Diuraphis noxia]
Dn_1179_0.1	OG5_149499	[PREDICTED: hypothetical protein LOC100571647] [Diuraphis noxia]
Dn_1179_0.2	OG5_164157	[PREDICTED: hypothetical protein LOC100570845] [Diuraphis noxia]
Dn_1179_0.4	OG5_174587	[PREDICTED: hypothetical protein LOC100569726] [Diuraphis noxia]
Dn_1179_0.5	OG5_130941	[PREDICTED: hypothetical protein LOC100159175] [Diuraphis noxia]
Dn_1179_0.6	NO_GROUP	[PREDICTED: hypothetical protein LOC100680303] [Diuraphis noxia]
Dn_1179_0.7	OG5_152937	[PREDICTED: putative nuclease HARBI1-like] [Diuraphis noxia]
Dn_118_0.0	OG5_149328	[PREDICTED: 5-hydroxytryptamine receptor 2B-like] [Diuraphis noxia]
Dn_118_1.0	OG5_126614	[PREDICTED: hypothetical protein LOC100570031] [Diuraphis noxia]
Dn_118_1.1	N/A	[Hypothetical protein ] [Diuraphis noxia]
Dn_118_1.2	OG5_189287	[PREDICTED: receptor expression-enhancing protein 5-like] [Diuraphis noxia]
Dn_118_1.3	N/A	[Hypothetical protein ] [Diuraphis noxia]
Dn_118_2.0	N/A	[Hypothetical protein ] [Diuraphis noxia]
Dn_118_2.5	OG5_126872	[PREDICTED: 60S acidic ribosomal protein P1-like] [Diuraphis noxia]
Dn_118_2.6	OG5_126945	[PREDICTED: hydroxyacid oxidase 1-like] [Diuraphis noxia]
Dn_118_2.7	OG5_158881	[PREDICTED: acyl-CoA dehydrogenase family member 9. mitochondrial-like] [Diuraphis noxia]
Dn_118_2.8	OG5_129252	[archease] [Diuraphis noxia]
Dn_118_2.9	OG5_149421	[PREDICTED: peroxidase-like] [Diuraphis noxia]
Dn_118_3.1	OG5_128422	[PREDICTED: probable ATP-dependent RNA helicase DDX52-like] [Diuraphis noxia]
Dn_118_3.3	OG5_127843	[PREDICTED: importin subunit beta-like] [Diuraphis noxia]
Dn_118_3.4	OG5_149369	[PREDICTED: hypothetical protein LOC100168618] [Diuraphis noxia]
Dn_118_3.6	NO_GROUP	[PREDICTED: zinc finger protein 624-like] [Diuraphis noxia]
Dn_118_4.0	OG5_130866	[PREDICTED: activating signal cointegrator 1 complex subunit 1-like] [Diuraphis noxia]
Dn_118_4.1	OG5_144396	[ZM-domain protein] [Diuraphis noxia]
Dn_118_4.10	OG5_134263	[PREDICTED: x-linked retinitis pigmentosa GTPase regulator-like] [Diuraphis noxia]
Dn_118_4.13	N/A	[PREDICTED: hypothetical protein LOC100570840] [Diuraphis noxia]
Dn_118_4.3	OG5_147078	[PREDICTED: dynamin-1-like protein-like] [Diuraphis noxia]
Dn_118_4.4	OG5_131317	[PREDICTED: hypothetical protein LOC100573257] [Diuraphis noxia]
Dn_118_4.5	OG5_135436	[PREDICTED: sorting nexin-4-like] [Diuraphis noxia]
Dn_118_4.6	OG5_137805	[PREDICTED: tctex1 domain-containing protein 3-like] [Diuraphis noxia]
Dn_118_5.0	OG5_135057	[PREDICTED: YEATS domain-containing protein 2-like isoform 2] [Diuraphis noxia]
Dn_118_5.10	OG5_132818	[Hypothetical protein ] [Diuraphis noxia]
Dn_118_5.13	N/A	[PREDICTED: hypothetical protein LOC100572210] [Diuraphis noxia]
Dn_118_5.14	OG5_134723	[PREDICTED: major facilitator superfamily domain-containing protein 9-like] [Diuraphis noxia]
Dn_118_5.17	OG5_127271	[PREDICTED: bifunctional 3'-phosphoadenosine 5'-phosphosulfate synthase-like] [Diuraphis noxia]
Dn_118_5.18	OG5_211370	[cuticle protein-like precursor] [Diuraphis noxia]
Dn_118_5.19	OG5_130472	[PREDICTED: facilitated trehalose transporter Tret1-like. partial] [Diuraphis noxia]
Dn_118_5.2	N/A	[Hypothetical protein ] [Diuraphis noxia]
Dn_118_5.20	OG5_130472	[PREDICTED: facilitated trehalose transporter Tret1-like] [Diuraphis noxia]
Dn_118_5.21	OG5_128729	[PREDICTED: isovaleryl-CoA dehydrogenase. mitochondrial-like] [Diuraphis noxia]
Dn_118_5.22	OG5_189266	[PREDICTED: hypothetical protein LOC100571961] [Diuraphis noxia]
Dn_118_5.23	OG5_152441	[PREDICTED: cytochrome P450 302a1. mitochondrial-like] [Diuraphis noxia]
Dn_118_5.24	OG5_126593	[peroxiredoxin-6-like] [Diuraphis noxia]
Dn_118_5.3	OG5_133152	[putative LD carboxypeptidase] [Diuraphis noxia]
Dn_118_5.4	NO_GROUP	[PREDICTED: hypothetical protein LOC100572118] [Diuraphis noxia]
Dn_118_5.5	OG5_127601	[PREDICTED: NADH dehydrogenase [ubiquinone] flavoprotein 1. mitochondrial-like] [Diuraphis noxia]
Dn_118_5.7	NO_GROUP	[PREDICTED: hypothetical protein LOC100167833] [Diuraphis noxia]
Dn_1181_0.0	OG5_127753	[PREDICTED: hypothetical protein LOC100570329] [Diuraphis noxia]
Dn_1181_0.6	OG5_128653	[PREDICTED: hypothetical protein LOC100569006] [Diuraphis noxia]
Dn_1181_0.7	OG5_130941	[PREDICTED: zinc finger protein 808-like] [Diuraphis noxia]
Dn_1181_0.8	OG5_127753	[PREDICTED: hypothetical protein LOC100569268] [Diuraphis noxia]
Dn_1181_0.9	OG5_164157	[PREDICTED: hypothetical protein LOC100570845] [Diuraphis noxia]
Dn_1182_0.1	N/A	[PREDICTED: hypothetical protein LOC100574937] [Diuraphis noxia]
Dn_1183_0.1	N/A	[Hypothetical protein ] [Diuraphis noxia]
Dn_1183_0.2	NO_GROUP	[PREDICTED: hypothetical protein LOC100164853] [Diuraphis noxia]
Dn_1184_0.0	OG5_153148	[PREDICTED: hypothetical protein LOC100117507] [Diuraphis noxia]
Dn_1184_0.10	OG5_136036	[PREDICTED: hypothetical protein LOC100572559] [Diuraphis noxia]
Dn_1184_0.12	OG5_211283	[Hypothetical protein ] [Diuraphis noxia]
Dn_1184_0.13	N/A	[Hypothetical protein ] [Diuraphis noxia]
Dn_1184_0.14	OG5_126567	[PREDICTED: hypothetical protein LOC100160378. partial] [Diuraphis noxia]
Dn_1184_0.15	OG5_126627	[Hypothetical protein ] [Diuraphis noxia]
Dn_1184_0.16	OG5_177103	[Hypothetical protein ] [Diuraphis noxia]
Dn_1184_0.17	N/A	[PREDICTED: hypothetical protein LOC100568943. partial] [Diuraphis noxia]
Dn_1184_0.18	N/A	[Hypothetical protein ] [Diuraphis noxia]
Dn_1184_0.3	OG5_131025	[PREDICTED: hypothetical protein LOC100568728] [Diuraphis noxia]
Dn_1184_0.4	OG5_128506	[PREDICTED: putative ankyrin repeat protein R840-like] [Diuraphis noxia]
Dn_1184_0.6	N/A	[Hypothetical protein ] [Diuraphis noxia]
Dn_1184_0.7	N/A	[Hypothetical protein ] [Diuraphis noxia]
Dn_1184_0.8	OG5_133792	[PREDICTED: zinc finger BED domain-containing protein 1-like] [Diuraphis noxia]
Dn_1184_0.9	OG5_136036	[PREDICTED: hypothetical protein LOC100572559] [Diuraphis noxia]
Dn_1186_0.3	OG5_132425	[PREDICTED: neuferricin-like] [Diuraphis noxia]
Dn_1186_0.4	OG5_128364	[PREDICTED: sodium-dependent dopamine transporter-like. partial] [Diuraphis noxia]
Dn_1188_0.4	OG5_129097	[PREDICTED: solute carrier family 35 member C2-like] [Diuraphis noxia]
Dn_1188_0.5	OG5_133092	[PREDICTED: differentially expressed in FDCP 8 homolog] [Diuraphis noxia]
Dn_1188_0.6	OG5_149525	[PREDICTED: protein scabrous-like] [Diuraphis noxia]
Dn_1188_0.7	OG5_130765	[PREDICTED: glycosyltransferase-like protein LARGE1-like isoform 1] [Diuraphis noxia]
Dn_1189_0.0	OG5_152516	[PREDICTED: hypothetical protein LOC100163604 isoform 1] [Diuraphis noxia]
Dn_1189_0.2	N/A	[Hypothetical protein ] [Diuraphis noxia]
Dn_1189_0.4	OG5_158556	[PREDICTED: neuronal acetylcholine receptor subunit alpha-2-like] [Diuraphis noxia]
Dn_119_0.0	OG5_126838	[longevity assurance factor 1 (lag1)-like] [Diuraphis noxia]
Dn_119_0.1	OG5_143433	[Hypothetical protein ] [Diuraphis noxia]
Dn_119_0.2	N/A	[PREDICTED: hypothetical protein LOC100570710] [Diuraphis noxia]
Dn_119_0.3	OG5_128760	[LSM1 homolog. U6 small nuclear RNA associated] [Diuraphis noxia]
Dn_119_0.4	OG5_135567	[PREDICTED: transmembrane protein 177-like isoform 1] [Diuraphis noxia]
Dn_119_0.5	OG5_127709	[PREDICTED: ectonucleoside triphosphate diphosphohydrolase 5-like isoform 1] [Diuraphis noxia]
Dn_119_0.8	N/A	[Hypothetical protein ] [Diuraphis noxia]
Dn_119_1.4	OG5_225027	[PREDICTED: hypothetical protein LOC100168934] [Diuraphis noxia]
Dn_119_1.5	OG5_134374	[PREDICTED: nuclear receptor subfamily 2 group E member 1-like] [Diuraphis noxia]
Dn_119_1.6	OG5_158474	[PREDICTED: hypothetical protein LOC100159791] [Diuraphis noxia]
Dn_119_1.7	OG5_131711	[PREDICTED: transmembrane and coiled-coil domains protein 2-like] [Diuraphis noxia]
Dn_119_2.3	OG5_158862	[PREDICTED: hypothetical protein LOC100159756] [Diuraphis noxia]
Dn_119_2.4	OG5_136607	[PREDICTED: hypothetical protein LOC100161012] [Diuraphis noxia]
Dn_119_2.5	N/A	[Hypothetical protein ] [Diuraphis noxia]
Dn_119_2.6	OG5_149558	[PREDICTED: hypothetical protein LOC100166580] [Diuraphis noxia]
Dn_119_2.7	NO_GROUP	[PREDICTED: RING finger protein 17-like] [Diuraphis noxia]
Dn_119_2.8	N/A	[Hypothetical protein ] [Diuraphis noxia]
Dn_119_3.0	OG5_128851	[PREDICTED: transmembrane and coiled-coil domain-containing protein 4-like] [Diuraphis noxia]
Dn_119_3.1	OG5_129210	[PREDICTED: WD repeat-containing protein 44-like] [Diuraphis noxia]
Dn_119_3.11	OG5_136006	[PREDICTED: hypothetical protein LOC100165783] [Diuraphis noxia]
Dn_119_3.19	N/A	[Hypothetical protein ] [Diuraphis noxia]
Dn_119_3.2	OG5_127994	[PREDICTED: n-glycosylase/DNA lyase-like] [Diuraphis noxia]
Dn_119_3.20	OG5_132404	[mTERF domain-containing protein 1. mitochondrial] [Diuraphis noxia]
Dn_119_3.21	N/A	[Hypothetical protein ] [Diuraphis noxia]
Dn_119_3.3	OG5_127453	[PREDICTED: protein ROP-like isoform 2] [Diuraphis noxia]
Dn_119_3.4	OG5_136006	[PREDICTED: hypothetical protein LOC100165783] [Diuraphis noxia]
Dn_119_3.5	OG5_128277	[uncharacterized protein LOC100161850] [Diuraphis noxia]
Dn_119_3.6	OG5_136848	[uncharacterized protein LOC100163911] [Diuraphis noxia]
Dn_119_3.7	OG5_156262	[PREDICTED: trypsin-1-like] [Diuraphis noxia]
Dn_119_3.8	OG5_130753	[PREDICTED: extracellular sulfatase SULF-1 homolog] [Diuraphis noxia]
Dn_119_4.0	OG5_132118	[PREDICTED: a-kinase anchor protein 17A-like] [Diuraphis noxia]
Dn_119_4.1	N/A	[PREDICTED: hypothetical protein LOC100573121] [Diuraphis noxia]
Dn_119_4.2	N/A	[PREDICTED: hypothetical protein LOC100573121] [Diuraphis noxia]
Dn_119_4.4	NO_GROUP	[PREDICTED: hypothetical protein LOC100570893] [Diuraphis noxia]
Dn_119_5.0	N/A	[PREDICTED: hypothetical protein LOC100574616] [Diuraphis noxia]
Dn_119_5.1	OG5_129194	[PREDICTED: u3 small nucleolar RNA-associated protein 6 homolog] [Diuraphis noxia]
Dn_119_5.2	OG5_170019	[PREDICTED: protein giant-lens-like] [Diuraphis noxia]
Dn_119_5.4	OG5_210396	[PREDICTED: plasminogen-like] [Diuraphis noxia]
Dn_119_5.5	OG5_132410	[PREDICTED: hypothetical protein LOC100166644 isoform 3] [Diuraphis noxia]
Dn_119_5.6	OG5_126900	[PREDICTED: 60S ribosomal protein L17-like] [Diuraphis noxia]
Dn_119_5.7	OG5_128443	[PREDICTED: eukaryotic translation initiation factor 3 subunit E-like] [Diuraphis noxia]
Dn_119_5.9	N/A	[Hypothetical protein ] [Diuraphis noxia]
Dn_1190_0.0	N/A	[PREDICTED: hypothetical protein LOC100164443] [Diuraphis noxia]
Dn_1190_0.1	N/A	[Hypothetical protein ] [Diuraphis noxia]
Dn_1190_0.2	OG5_126567	[PREDICTED: similar to protease. reverse transcriptase and RNase H] [Diuraphis noxia]
Dn_1190_0.3	N/A	[PREDICTED: glycoprotein 3-alpha-L-fucosyltransferase A-like] [Diuraphis noxia]
Dn_1191_0.0	OG5_128123	[PREDICTED: nose resistant to fluoxetine protein 6-like] [Diuraphis noxia]
Dn_1191_0.2	N/A	[PREDICTED: hypothetical protein LOC100571832] [Diuraphis noxia]
Dn_1191_0.4	OG5_128123	[PREDICTED: nose resistant to fluoxetine protein 6-like] [Diuraphis noxia]
Dn_1191_0.5	OG5_152351	[PREDICTED: hypothetical protein LOC100166066] [Diuraphis noxia]
Dn_1193_0.2	OG5_126665	[uncharacterized protein LOC100161590] [Diuraphis noxia]
Dn_1193_0.3	OG5_133792	[PREDICTED: hypothetical protein LOC100572086] [Diuraphis noxia]
Dn_1193_0.4	OG5_129384	[PREDICTED: histone acetyltransferase type B catalytic subunit-like] [Diuraphis noxia]
Dn_1194_0.1	N/A	[Hypothetical protein ] [Diuraphis noxia]
Dn_1194_0.10	OG5_189339	[GA22538] [Diuraphis noxia]
Dn_1194_0.11	OG5_126627	[GA22538] [Diuraphis noxia]
Dn_1194_0.3	OG5_126627	[GK23308] [Diuraphis noxia]
Dn_1194_0.4	OG5_177103	[GK22702] [Diuraphis noxia]
Dn_1194_0.6	OG5_177103	[GK22702] [Diuraphis noxia]
Dn_1194_0.8	OG5_126627	[GA22538] [Diuraphis noxia]
Dn_1194_0.9	N/A	[GA22538] [Diuraphis noxia]
Dn_1195_0.0	OG5_133612	[NADH dehydrogenase [ubiquinone] 1 beta subcomplex subunit 8. mitochondrial] [Diuraphis noxia]
Dn_1195_0.1	OG5_128688	[PREDICTED: COP9 signalosome complex subunit 2-like isoform 2] [Diuraphis noxia]
Dn_1196_0.0	OG5_134135	[PREDICTED: hypothetical protein LOC100570445] [Diuraphis noxia]
Dn_1196_0.1	N/A	[PREDICTED: hypothetical protein LOC100570445] [Diuraphis noxia]
Dn_1196_0.2	OG5_128457	[PREDICTED: cytochrome b-c1 complex subunit 6. mitochondrial-like] [Diuraphis noxia]
Dn_1196_0.3	OG5_127756	[PREDICTED: synaptic vesicle 2-related protein-like] [Diuraphis noxia]
Dn_1196_0.4	OG5_152068	[PREDICTED: hypothetical protein LOC100161455 isoform 2] [Diuraphis noxia]
Dn_1197_0.1	NO_GROUP	[lipase-like] [Diuraphis noxia]
Dn_1198_0.0	N/A	[Hypothetical protein ] [Diuraphis noxia]
Dn_1199_0.0	N/A	[Hypothetical protein ] [Diuraphis noxia]
Dn_1199_0.1	OG5_186328	[PREDICTED: hypothetical protein LOC100569091] [Diuraphis noxia]
Dn_1199_0.2	N/A	[Hypothetical protein ] [Diuraphis noxia]
Dn_12_0.0	N/A	[Hypothetical protein ] [Diuraphis noxia]
Dn_12_0.2	OG5_126699	[PREDICTED: hypothetical protein LOC100572961] [Diuraphis noxia]
Dn_12_0.3	OG5_129926	[PREDICTED: cystinosin homolog isoform 2] [Diuraphis noxia]
Dn_12_1.1	OG5_131158	[PREDICTED: eye-specific diacylglycerol kinase-like] [Diuraphis noxia]
Dn_12_10.1	OG5_128739	[PREDICTED: myophilin-like] [Diuraphis noxia]
Dn_12_10.2	OG5_135145	[PREDICTED: hypothetical protein LOC100164200 isoform 2] [Diuraphis noxia]
Dn_12_10.4	N/A	[Hypothetical protein ] [Diuraphis noxia]
Dn_12_11.0	OG5_128637	[PREDICTED: tyrosine-protein phosphatase Lar-like isoform 1] [Diuraphis noxia]
Dn_12_11.1	OG5_128637	[PREDICTED: tyrosine-protein phosphatase Lar-like isoform 2] [Diuraphis noxia]
Dn_12_11.2	OG5_174910	[PREDICTED: tyrosine-protein phosphatase Lar-like] [Diuraphis noxia]
Dn_12_12.0	OG5_130316	[PREDICTED: late secretory pathway protein AVL9 homolog] [Diuraphis noxia]
Dn_12_12.1	OG5_128190	[PREDICTED: serine/threonine-protein kinase tousled-like 1-like] [Diuraphis noxia]
Dn_12_12.10	N/A	[Hypothetical protein ] [Diuraphis noxia]
Dn_12_12.2	OG5_128312	[39S ribosomal protein L22. mitochondrial] [Diuraphis noxia]
Dn_12_12.3	OG5_126699	[PREDICTED: high affinity cationic amino acid transporter 1-like] [Diuraphis noxia]
Dn_12_12.5	N/A	[Hypothetical protein ] [Diuraphis noxia]
Dn_12_12.6	N/A	[Hypothetical protein ] [Diuraphis noxia]
Dn_12_12.7	N/A	[Hypothetical protein ] [Diuraphis noxia]
Dn_12_12.9	NO_GROUP	[PREDICTED: hexokinase type 2-like isoform 3] [Diuraphis noxia]
Dn_12_2.0	OG5_169448	[PREDICTED: eye-specific diacylglycerol kinase-like] [Diuraphis noxia]
Dn_12_3.1	OG5_131795	[PREDICTED: hypothetical protein LOC100165165] [Diuraphis noxia]
Dn_12_4.0	OG5_156234	[PREDICTED: hypothetical protein LOC100166712] [Diuraphis noxia]
Dn_12_4.1	OG5_127640	[PREDICTED: ubiquitin-protein ligase E3A-like isoform 1] [Diuraphis noxia]
Dn_12_4.12	N/A	[Hypothetical protein ] [Diuraphis noxia]
Dn_12_4.2	OG5_155335	[PREDICTED: hypothetical protein LOC100168536] [Diuraphis noxia]
Dn_12_4.3	OG5_130938	[cysteine dioxygenase-like] [Diuraphis noxia]
Dn_12_4.4	OG5_135364	[PREDICTED: endoplasmic reticulum resident protein 29-like] [Diuraphis noxia]
Dn_12_4.5	OG5_126750	[PREDICTED: ornithine decarboxylase-like isoform 1] [Diuraphis noxia]
Dn_12_4.6	OG5_150733	[Hypothetical protein ] [Diuraphis noxia]
Dn_12_5.0	OG5_134163	[PREDICTED: cyclin-J-like] [Diuraphis noxia]
Dn_12_5.1	OG5_130197	[COP9 signalosome complex subunit 6] [Diuraphis noxia]
Dn_12_5.14	OG5_133226	[PREDICTED: amyloid beta A4 precursor protein-binding family B member 2-like isoform 1] [Diuraphis noxia]
Dn_12_5.3	OG5_133141	[PREDICTED: cyclic AMP-responsive element-binding protein 1-like] [Diuraphis noxia]
Dn_12_5.4	OG5_144139	[PREDICTED: hypothetical protein LOC100162313] [Diuraphis noxia]
Dn_12_5.5	OG5_130423	[PREDICTED: probable dynactin subunit 2-like] [Diuraphis noxia]
Dn_12_5.9	OG5_128260	[PREDICTED: tRNA pseudouridine synthase A. mitochondrial-like] [Diuraphis noxia]
Dn_12_6.3	OG5_130951	[peroxisomal biogenesis factor 16] [Diuraphis noxia]
Dn_12_6.4	NO_GROUP	[PREDICTED: hypothetical protein LOC100161137] [Diuraphis noxia]
Dn_12_6.5	OG5_131319	[PREDICTED: protein kinase C and casein kinase substrate in neurons protein 2-like isoform 1] [Diuraphis noxia]
Dn_12_6.6	OG5_127358	[PREDICTED: mpv17-like protein 2-like] [Diuraphis noxia]
Dn_12_6.7	OG5_154968	[PREDICTED: hypothetical protein LOC100159807] [Diuraphis noxia]
Dn_12_7.1	N/A	[PREDICTED: hypothetical protein LOC100568919 isoform 2] [Diuraphis noxia]
Dn_12_7.3	OG5_158589	[PREDICTED: hypothetical protein LOC100163173] [Diuraphis noxia]
Dn_12_7.4	OG5_158589	[PREDICTED: hypothetical protein LOC100163173] [Diuraphis noxia]
Dn_12_8.10	N/A	[Hypothetical protein ] [Diuraphis noxia]
Dn_12_8.11	OG5_131194	[PREDICTED: proteasome activator complex subunit 3-like isoform 1] [Diuraphis noxia]
Dn_12_8.12	OG5_128853	[PREDICTED: NECAP-like protein CG9132-like] [Diuraphis noxia]
Dn_12_8.13	OG5_126696	[PREDICTED: ADP-ribosylation factor 1-like] [Diuraphis noxia]
Dn_12_8.14	OG5_126663	[carboxypeptidase. vitellogenic-like precursor] [Diuraphis noxia]
Dn_12_8.8	OG5_176456	[hairy E protein-like] [Diuraphis noxia]
Dn_12_8.9	OG5_127606	[PREDICTED: 26S protease regulatory subunit 8-like] [Diuraphis noxia]
Dn_12_9.10	OG5_141165	[PREDICTED: hypothetical protein LOC100162311] [Diuraphis noxia]
Dn_12_9.12	OG5_126561	[PREDICTED: probable multidrug resistance-associated protein lethal(2)03659-like] [Diuraphis noxia]
Dn_12_9.13	OG5_126561	[PREDICTED: probable multidrug resistance-associated protein lethal(2)03659-like] [Diuraphis noxia]
Dn_12_9.14	OG5_126663	[PREDICTED: venom serine carboxypeptidase-like] [Diuraphis noxia]
Dn_12_9.15	OG5_127745	[PREDICTED: hypothetical protein LOC100168472 isoform 2] [Diuraphis noxia]
Dn_12_9.16	OG5_140413	[PREDICTED: hypothetical protein LOC100166401] [Diuraphis noxia]
Dn_12_9.3	OG5_127922	[PREDICTED: 26S proteasome non-ATPase regulatory subunit 11-like] [Diuraphis noxia]
Dn_12_9.4	OG5_126663	[PREDICTED: venom serine carboxypeptidase-like] [Diuraphis noxia]
Dn_12_9.5	OG5_126663	[PREDICTED: venom serine carboxypeptidase-like] [Diuraphis noxia]
Dn_12_9.7	OG5_126663	[PREDICTED: venom serine carboxypeptidase-like] [Diuraphis noxia]
Dn_120_0.0	OG5_134438	[PREDICTED: hypothetical protein LOC100573371] [Diuraphis noxia]
Dn_120_0.3	N/A	[Hypothetical protein ] [Diuraphis noxia]
Dn_120_0.4	OG5_133503	[PREDICTED: hypothetical protein LOC100159902] [Diuraphis noxia]
Dn_120_1.10	OG5_135357	[PREDICTED: hypothetical protein LOC100163939] [Diuraphis noxia]
Dn_120_1.11	NO_GROUP	[PREDICTED: probable cytochrome P450 49a1-like] [Diuraphis noxia]
Dn_120_1.12	OG5_141099	[PREDICTED: hypothetical protein LOC100570876] [Diuraphis noxia]
Dn_120_1.2	N/A	[Hypothetical protein ] [Diuraphis noxia]
Dn_120_1.4	N/A	[Hypothetical protein ] [Diuraphis noxia]
Dn_120_1.7	N/A	[PREDICTED: hypothetical protein LOC100570876] [Diuraphis noxia]
Dn_120_1.8	OG5_130531	[PREDICTED: cyclin-dependent kinase 9-like] [Diuraphis noxia]
Dn_120_1.9	OG5_132169	[PREDICTED: f-box only protein 6-like] [Diuraphis noxia]
Dn_120_2.1	N/A	[Hypothetical protein ] [Diuraphis noxia]
Dn_120_2.3	OG5_131704	[PREDICTED: protein FAM49B-like isoform 1] [Diuraphis noxia]
Dn_120_2.4	OG5_211426	[Hypothetical protein ] [Diuraphis noxia]
Dn_120_3.0	OG5_211355	[uncharacterized protein LOC100159932 precursor] [Diuraphis noxia]
Dn_120_3.1	OG5_128216	[Hypothetical protein ] [Diuraphis noxia]
Dn_120_3.2	N/A	[Hypothetical protein ] [Diuraphis noxia]
Dn_120_4.0	OG5_142596	[PREDICTED: hypothetical protein LOC100164722 isoform 1] [Diuraphis noxia]
Dn_120_4.1	N/A	[Hypothetical protein ] [Diuraphis noxia]
Dn_120_5.1	N/A	[Hypothetical protein ] [Diuraphis noxia]
Dn_120_5.4	N/A	[Hypothetical protein ] [Diuraphis noxia]
Dn_120_5.5	OG5_144049	[PREDICTED: chaoptin-like] [Diuraphis noxia]
Dn_120_5.6	OG5_128804	[PREDICTED: TATA-binding protein-associated factor 172-like] [Diuraphis noxia]
Dn_120_5.7	OG5_149288	[PREDICTED: hypothetical protein LOC100167019] [Diuraphis noxia]
Dn_1200_0.0	OG5_126589	[PREDICTED: cyclic nucleotide-gated cation channel alpha-3-like] [Diuraphis noxia]
Dn_1202_0.0	N/A	[Hypothetical protein ] [Diuraphis noxia]
Dn_1203_0.0	NO_GROUP	[PREDICTED: hypothetical protein LOC100570774. partial] [Diuraphis noxia]
Dn_1203_0.2	N/A	[PREDICTED: hypothetical protein LOC100568513] [Diuraphis noxia]
Dn_1203_0.3	OG5_127753	[PREDICTED: hypothetical protein LOC100570978] [Diuraphis noxia]
Dn_1203_0.4	OG5_127753	[PREDICTED: hypothetical protein LOC100572726] [Diuraphis noxia]
Dn_1204_0.0	OG5_126614	[PREDICTED: hypothetical protein LOC100575042] [Diuraphis noxia]
Dn_1204_0.1	N/A	[Hypothetical protein ] [Diuraphis noxia]
Dn_1206_0.1	N/A	[Hypothetical protein ] [Diuraphis noxia]
Dn_1206_0.2	OG5_164157	[PREDICTED: zinc finger MYM-type protein 1-like] [Diuraphis noxia]
Dn_1206_0.3	N/A	[Hypothetical protein ] [Diuraphis noxia]
Dn_1206_0.4	OG5_133143	[Hypothetical protein ] [Diuraphis noxia]
Dn_1206_0.5	OG5_134349	[PREDICTED: hypothetical protein LOC100570297] [Diuraphis noxia]
Dn_1206_0.6	OG5_134349	[PREDICTED: hypothetical protein LOC100570297] [Diuraphis noxia]
Dn_1207_0.0	OG5_179321	[PREDICTED: hypothetical protein LOC100572758] [Diuraphis noxia]
Dn_1207_0.1	OG5_177103	[GK22702] [Diuraphis noxia]
Dn_1207_0.2	N/A	[Hypothetical protein ] [Diuraphis noxia]
Dn_1207_0.3	OG5_135693	[PREDICTED: hypothetical protein LOC100572908] [Diuraphis noxia]
Dn_1208_0.0	OG5_149499	[Hypothetical protein ] [Diuraphis noxia]
Dn_1208_0.1	OG5_136753	[PREDICTED: uncharacterized protein K02A2.6-like] [Diuraphis noxia]
Dn_1208_0.3	N/A	[Hypothetical protein ] [Diuraphis noxia]
Dn_1208_0.5	OG5_126627	[Hypothetical protein ] [Diuraphis noxia]
Dn_1208_0.6	OG5_177103	[PREDICTED: uncharacterized protein LOC100883183] [Diuraphis noxia]
Dn_1208_0.7	OG5_126627	[GK23308] [Diuraphis noxia]
Dn_1208_0.8	OG5_234925	[PREDICTED: hypothetical protein LOC100571853] [Diuraphis noxia]
Dn_1208_0.9	OG5_164174	[PREDICTED: THAP domain-containing protein 2-like] [Diuraphis noxia]
Dn_1209_0.1	OG5_174587	[PREDICTED: hypothetical protein LOC100575639] [Diuraphis noxia]
Dn_1209_0.2	OG5_141239	[PREDICTED: hypothetical protein LOC100162195] [Diuraphis noxia]
Dn_1209_0.3	OG5_136622	[PREDICTED: hypothetical protein LOC100680052] [Diuraphis noxia]
Dn_1209_0.4	OG5_141089	[PREDICTED: hypothetical protein LOC100570507. partial] [Diuraphis noxia]
Dn_1209_0.5	OG5_134014	[PREDICTED: hypothetical protein LOC100570774. partial] [Diuraphis noxia]
Dn_1209_0.6	OG5_189413	[PREDICTED: hypothetical protein LOC100572649] [Diuraphis noxia]
Dn_121_0.0	OG5_149503	[PREDICTED: longitudinals lacking protein. isoforms A/B/D/L-like] [Diuraphis noxia]
Dn_121_1.0	OG5_188415	[PREDICTED: zinc finger protein 425-like] [Diuraphis noxia]
Dn_121_1.1	OG5_149503	[PREDICTED: hypothetical protein LOC100571750] [Diuraphis noxia]
Dn_121_1.11	OG5_149503	[Hypothetical protein ] [Diuraphis noxia]
Dn_121_1.2	OG5_152970	[PREDICTED: hypothetical protein LOC100571750] [Diuraphis noxia]
Dn_121_1.3	OG5_149503	[PREDICTED: hypothetical protein LOC100571750] [Diuraphis noxia]
Dn_121_1.4	N/A	[Hypothetical protein ] [Diuraphis noxia]
Dn_121_1.5	OG5_152970	[Hypothetical protein ] [Diuraphis noxia]
Dn_121_1.6	OG5_127437	[Hypothetical protein ] [Diuraphis noxia]
Dn_121_1.8	OG5_149503	[PREDICTED: longitudinals lacking protein. isoforms A/B/D/L-like isoform 2] [Diuraphis noxia]
Dn_121_2.1	OG5_152970	[PREDICTED: zinc finger protein 425-like] [Diuraphis noxia]
Dn_121_2.10	OG5_152970	[Hypothetical protein ] [Diuraphis noxia]
Dn_121_2.11	OG5_149503	[Hypothetical protein ] [Diuraphis noxia]
Dn_121_2.13	OG5_149503	[Hypothetical protein ] [Diuraphis noxia]
Dn_121_2.14	OG5_152970	[Hypothetical protein ] [Diuraphis noxia]
Dn_121_2.15	OG5_149503	[PREDICTED: hypothetical protein LOC100571461] [Diuraphis noxia]
Dn_121_2.16	OG5_163585	[PREDICTED: hypothetical protein LOC100571750] [Diuraphis noxia]
Dn_121_2.17	N/A	[Hypothetical protein ] [Diuraphis noxia]
Dn_121_2.18	OG5_152970	[Hypothetical protein ] [Diuraphis noxia]
Dn_121_2.3	OG5_144241	[Hypothetical protein ] [Diuraphis noxia]
Dn_121_2.5	OG5_155401	[Hypothetical protein ] [Diuraphis noxia]
Dn_121_2.7	N/A	[Hypothetical protein ] [Diuraphis noxia]
Dn_121_2.9	OG5_135145	[Hypothetical protein ] [Diuraphis noxia]
Dn_121_3.0	NO_GROUP	[PREDICTED: longitudinals lacking protein. isoforms A/B/D/L-like] [Diuraphis noxia]
Dn_121_3.2	OG5_152970	[PREDICTED: hypothetical protein LOC100570763] [Diuraphis noxia]
Dn_121_3.4	OG5_131690	[PREDICTED: hypothetical protein LOC100570861] [Diuraphis noxia]
Dn_121_3.5	OG5_152970	[Hypothetical protein ] [Diuraphis noxia]
Dn_121_3.6	OG5_149503	[Hypothetical protein ] [Diuraphis noxia]
Dn_121_3.8	OG5_152970	[PREDICTED: zinc finger and SCAN domain-containing protein 2-like] [Diuraphis noxia]
Dn_121_3.9	OG5_149503	[Hypothetical protein ] [Diuraphis noxia]
Dn_121_4.0	OG5_215586	[PREDICTED: zinc finger protein 786-like] [Diuraphis noxia]
Dn_121_4.1	NO_GROUP	[PREDICTED: zinc finger protein 786-like] [Diuraphis noxia]
Dn_121_4.11	N/A	[Hypothetical protein ] [Diuraphis noxia]
Dn_121_4.3	OG5_156024	[PREDICTED: hypothetical protein LOC100159948 isoform 2] [Diuraphis noxia]
Dn_121_4.4	OG5_129023	[PREDICTED: probable Ufm1-specific protease 2-like] [Diuraphis noxia]
Dn_121_4.5	OG5_149503	[PREDICTED: hypothetical protein LOC100169151] [Diuraphis noxia]
Dn_121_5.0	OG5_128376	[PREDICTED: G-protein coupled receptor GRL101-like] [Diuraphis noxia]
Dn_121_5.1	OG5_142412	[PREDICTED: hypothetical protein LOC100162220] [Diuraphis noxia]
Dn_1210_0.0	OG5_142433	[Hypothetical protein ] [Diuraphis noxia]
Dn_1210_0.2	OG5_128653	[PREDICTED: hypothetical protein LOC100571121] [Diuraphis noxia]
Dn_1210_0.3	OG5_134291	[PREDICTED: ras and EF-hand domain-containing protein homolog] [Diuraphis noxia]
Dn_1211_0.0	NO_GROUP	[PREDICTED: hypothetical protein LOC100575166] [Diuraphis noxia]
Dn_1212_0.1	N/A	[Hypothetical protein ] [Diuraphis noxia]
Dn_1212_0.2	OG5_142915	[PREDICTED: hypothetical protein LOC100572638] [Diuraphis noxia]
Dn_1212_0.3	N/A	[Hypothetical protein ] [Diuraphis noxia]
Dn_1212_0.4	OG5_164165	[Hypothetical protein ] [Diuraphis noxia]
Dn_1212_0.5	OG5_131025	[PREDICTED: putative nuclease HARBI1-like] [Diuraphis noxia]
Dn_1212_0.6	N/A	[Hypothetical protein ] [Diuraphis noxia]
Dn_1212_0.8	N/A	[Hypothetical protein ] [Diuraphis noxia]
Dn_1213_0.0	OG5_132110	[PREDICTED: hypothetical protein LOC100571804] [Diuraphis noxia]
Dn_1213_0.1	OG5_139051	[hypothetical protein AaeL_AAEL014751] [Diuraphis noxia]
Dn_1213_0.2	OG5_126614	[PREDICTED: hypothetical protein LOC100162931] [Diuraphis noxia]
Dn_1213_0.3	OG5_126614	[Hypothetical protein ] [Diuraphis noxia]
Dn_1213_0.4	OG5_159743	[Hypothetical protein ] [Diuraphis noxia]
Dn_1215_0.1	OG5_152308	[PREDICTED: UPF0439 protein C9orf30 homolog] [Diuraphis noxia]
Dn_1215_0.10	OG5_152125	[PREDICTED: hypothetical protein LOC100574918] [Diuraphis noxia]
Dn_1215_0.2	OG5_189413	[PREDICTED: hypothetical protein LOC100569473] [Diuraphis noxia]
Dn_1215_0.3	N/A	[Hypothetical protein ] [Diuraphis noxia]
Dn_1215_0.4	OG5_141874	[Hypothetical protein ] [Diuraphis noxia]
Dn_1215_0.5	N/A	[Hypothetical protein ] [Diuraphis noxia]
Dn_1215_0.6	OG5_133608	[PREDICTED: hypothetical protein LOC100164186] [Diuraphis noxia]
Dn_1215_0.8	OG5_133059	[PREDICTED: putative nuclease HARBI1-like] [Diuraphis noxia]
Dn_1216_0.0	N/A	[PREDICTED: hypothetical protein LOC100572513] [Diuraphis noxia]
Dn_1217_0.0	N/A	[PREDICTED: hypothetical protein LOC100575512] [Diuraphis noxia]
Dn_1217_0.1	OG5_127018	[PREDICTED: hypothetical protein LOC100568780] [Diuraphis noxia]
Dn_1217_0.3	OG5_126627	[Hypothetical protein ] [Diuraphis noxia]
Dn_1217_0.4	N/A	[Hypothetical protein ] [Diuraphis noxia]
Dn_1217_0.5	N/A	[Hypothetical protein ] [Diuraphis noxia]
Dn_1217_0.6	OG5_174873	[PREDICTED: hypothetical protein LOC100571940] [Diuraphis noxia]
Dn_1217_0.7	OG5_136753	[PREDICTED: uncharacterized protein K02A2.6-like] [Diuraphis noxia]
Dn_1217_0.8	OG5_127018	[PREDICTED: hypothetical protein LOC100573291] [Diuraphis noxia]
Dn_1218_0.0	N/A	[PREDICTED: hypothetical protein LOC100569575] [Diuraphis noxia]
Dn_1218_0.1	OG5_169508	[PREDICTED: hypothetical protein LOC100569481] [Diuraphis noxia]
Dn_1218_0.3	NO_GROUP	[Hypothetical protein ] [Diuraphis noxia]
Dn_1218_0.4	OG5_164157	[PREDICTED: zinc finger MYM-type protein 1-like] [Diuraphis noxia]
Dn_1219_0.1	OG5_143006	[PREDICTED: hypothetical protein LOC100569992] [Diuraphis noxia]
Dn_1219_0.2	OG5_142379	[PREDICTED: hypothetical protein LOC100162063] [Diuraphis noxia]
Dn_1219_0.3	N/A	[PREDICTED: hypothetical protein LOC100574269] [Diuraphis noxia]
Dn_1219_0.4	N/A	[PREDICTED: hypothetical protein LOC100568867] [Diuraphis noxia]
Dn_1219_0.5	N/A	[Hypothetical protein ] [Diuraphis noxia]
Dn_122_0.0	OG5_128871	[PREDICTED: UDP-glucuronosyltransferase 1-7C-like] [Diuraphis noxia]
Dn_122_0.1	OG5_128871	[PREDICTED: UDP-glucuronosyltransferase 1-7C-like] [Diuraphis noxia]
Dn_122_0.2	OG5_128756	[leptin receptor-like] [Diuraphis noxia]
Dn_122_1.0	OG5_126926	[PREDICTED: transitional endoplasmic reticulum ATPase TER94-like] [Diuraphis noxia]
Dn_122_1.1	OG5_127022	[ribosomal protein L12] [Diuraphis noxia]
Dn_122_1.11	OG5_128096	[PREDICTED: splicing factor 3A subunit 3-like] [Diuraphis noxia]
Dn_122_1.12	OG5_130554	[gamma-glutamylaminecyclotransferase-like] [Diuraphis noxia]
Dn_122_1.2	OG5_128847	[high-affinity copper uptake protein-like] [Diuraphis noxia]
Dn_122_1.3	OG5_133008	[PREDICTED: cyclin-related protein FAM58A-like] [Diuraphis noxia]
Dn_122_1.4	NO_GROUP	[PREDICTED: hypothetical protein LOC100163805] [Diuraphis noxia]
Dn_122_1.5	OG5_131577	[PREDICTED: DTW domain-containing protein 2-like] [Diuraphis noxia]
Dn_122_1.6	OG5_132081	[PREDICTED: ER degradation-enhancing alpha-mannosidase-like 3-like isoform 1] [Diuraphis noxia]
Dn_122_2.1	OG5_136196	[PREDICTED: death-associated protein kinase dapk-1-like] [Diuraphis noxia]
Dn_122_2.10	OG5_133080	[PREDICTED: choline O-acetyltransferase-like] [Diuraphis noxia]
Dn_122_2.2	OG5_131478	[PREDICTED: leucine-rich repeat serine/threonine-protein kinase 1-like] [Diuraphis noxia]
Dn_122_2.7	OG5_127216	[PREDICTED: probable pyruvate dehydrogenase E1 component subunit alpha. mitochondrial-like. partial] [Diuraphis noxia]
Dn_122_2.8	OG5_210292	[uncharacterized protein LOC100159005 precursor] [Diuraphis noxia]
Dn_122_2.9	OG5_139051	[PREDICTED: tRNA selenocysteine 1-associated protein 1-like] [Diuraphis noxia]
Dn_122_3.0	N/A	[PREDICTED: hypothetical protein LOC100573082. partial] [Diuraphis noxia]
Dn_122_3.1	N/A	[Hypothetical protein ] [Diuraphis noxia]
Dn_122_3.2	N/A	[Hypothetical protein ] [Diuraphis noxia]
Dn_122_3.3	OG5_133283	[PREDICTED: similar to vesamicol binding protein. putative] [Diuraphis noxia]
Dn_122_3.4	N/A	[PREDICTED: hypothetical protein LOC100575656] [Diuraphis noxia]
Dn_122_4.1	OG5_129872	[PREDICTED: protein mothers against dpp-like isoform 1] [Diuraphis noxia]
Dn_122_4.13	OG5_155221	[PREDICTED: similar to translation initiation factor-3 (IF3). putative] [Diuraphis noxia]
Dn_122_4.2	OG5_131601	[PREDICTED: high-affinity choline transporter 1-like] [Diuraphis noxia]
Dn_122_4.3	OG5_132319	[calcineurin-like phosphoesterase domain containing 1] [Diuraphis noxia]
Dn_122_4.4	OG5_129327	[PREDICTED: alpha.alpha-trehalose-phosphate synthase [UDP-forming] A-like] [Diuraphis noxia]
Dn_122_4.5	OG5_130686	[PREDICTED: intraflagellar transport protein 57 homolog isoform 2] [Diuraphis noxia]
Dn_122_4.6	OG5_211502	[PREDICTED: hypothetical protein LOC100165846] [Diuraphis noxia]
Dn_122_4.8	OG5_134411	[pentatricopeptide repeat domain 1] [Diuraphis noxia]
Dn_122_4.9	N/A	[PREDICTED: hypothetical protein LOC100574463] [Diuraphis noxia]
Dn_122_5.1	N/A	[Hypothetical protein ] [Diuraphis noxia]
Dn_122_5.10	OG5_128653	[PREDICTED: hypothetical protein LOC100570170] [Diuraphis noxia]
Dn_122_5.11	OG5_128653	[PREDICTED: hypothetical protein LOC100569772] [Diuraphis noxia]
Dn_122_5.12	OG5_152480	[PREDICTED: hypothetical protein LOC100572731 isoform 1] [Diuraphis noxia]
Dn_122_5.16	OG5_133847	[PREDICTED: sterol regulatory element-binding protein cleavage-activating protein-like isoform 1] [Diuraphis noxia]
Dn_122_5.18	OG5_126568	[PREDICTED: ATP-binding cassette sub-family A member 3-like] [Diuraphis noxia]
Dn_122_5.19	OG5_132073	[PREDICTED: zinc finger protein 706-like] [Diuraphis noxia]
Dn_122_5.2	OG5_142442	[PREDICTED: hypothetical protein LOC100166314 isoform 1] [Diuraphis noxia]
Dn_122_5.20	OG5_128391	[Rho GDP dissociation inhibitor] [Diuraphis noxia]
Dn_122_5.3	OG5_127248	[LUC7-like] [Diuraphis noxia]
Dn_122_5.9	NO_GROUP	[PREDICTED: zinc finger protein 808-like] [Diuraphis noxia]
Dn_1221_0.1	OG5_131197	[PREDICTED: glycerate kinase-like] [Diuraphis noxia]
Dn_1221_0.2	OG5_128965	[mitochondrial inner membrane protease ATP23 homolog] [Diuraphis noxia]
Dn_1221_0.3	OG5_168059	[PREDICTED: glycine receptor subunit alphaZ1-like] [Diuraphis noxia]
Dn_1221_0.4	OG5_134833	[PREDICTED: hypothetical protein LOC100165118 isoform 1] [Diuraphis noxia]
Dn_1222_0.4	NO_GROUP	[Hypothetical protein ] [Diuraphis noxia]
Dn_1222_0.5	OG5_164174	[Hypothetical protein ] [Diuraphis noxia]
Dn_1222_0.6	N/A	[Hypothetical protein ] [Diuraphis noxia]
Dn_1222_0.7	NO_GROUP	[PREDICTED: hypothetical protein LOC100163799 isoform 1] [Diuraphis noxia]
Dn_1222_0.8	OG5_149523	[PREDICTED: hypothetical protein LOC100163799 isoform 1] [Diuraphis noxia]
Dn_1223_0.1	OG5_134692	[PREDICTED: hypothetical protein LOC100161003] [Diuraphis noxia]
Dn_1223_0.2	OG5_134692	[PREDICTED: MICAL-like protein 2-like] [Diuraphis noxia]
Dn_1224_0.0	OG5_129870	[uncharacterized protein LOC100166210] [Diuraphis noxia]
Dn_1225_0.0	OG5_137165	[PREDICTED: hypothetical protein LOC100570950] [Diuraphis noxia]
Dn_1225_0.1	OG5_128653	[PREDICTED: hypothetical protein LOC100575279] [Diuraphis noxia]
Dn_1225_0.2	OG5_128653	[PREDICTED: hypothetical protein LOC100571667] [Diuraphis noxia]
Dn_1225_0.3	N/A	[Hypothetical protein ] [Diuraphis noxia]
Dn_1226_0.0	OG5_126566	[PREDICTED: hypothetical protein LOC100167995] [Diuraphis noxia]
Dn_1227_0.1	OG5_128787	[PREDICTED: tubulin-specific chaperone C-like] [Diuraphis noxia]
Dn_1227_0.4	OG5_163887	[PREDICTED: hypothetical protein LOC100158854 isoform 2] [Diuraphis noxia]
Dn_1227_0.5	OG5_127598	[PREDICTED: diphthamide biosynthesis protein 1-like isoform 1] [Diuraphis noxia]
Dn_1227_0.6	OG5_126786	[PREDICTED: tRNA pseudouridine synthase-like 1-like] [Diuraphis noxia]
Dn_1229_0.0	OG5_156233	[PREDICTED: uncharacterized protein KIAA1586-like] [Diuraphis noxia]
Dn_1229_0.2	OG5_127335	[PREDICTED: ATP-dependent DNA helicase PIF1-like] [Diuraphis noxia]
Dn_1229_0.3	OG5_138727	[PREDICTED: hypothetical protein LOC100573832] [Diuraphis noxia]
Dn_1229_0.4	OG5_134705	[PREDICTED: mediator of RNA polymerase II transcription subunit 27-like] [Diuraphis noxia]
Dn_123_0.0	N/A	[PREDICTED: hypothetical protein LOC100574081] [Diuraphis noxia]
Dn_123_0.1	NO_GROUP	[PREDICTED: endothelin-converting enzyme 1-like] [Diuraphis noxia]
Dn_123_0.2	OG5_135568	[PREDICTED: corticotropin-releasing factor-binding protein-like] [Diuraphis noxia]
Dn_123_0.3	OG5_135568	[PREDICTED: corticotropin-releasing factor-binding protein-like isoform 3] [Diuraphis noxia]
Dn_123_1.0	OG5_188130	[PREDICTED: hypothetical protein LOC100572811] [Diuraphis noxia]
Dn_123_1.1	OG5_130114	[PREDICTED: probable ubiquitin carboxyl-terminal hydrolase FAF-X-like isoform 1] [Diuraphis noxia]
Dn_123_1.2	OG5_144341	[PREDICTED: protein cereblon homolog] [Diuraphis noxia]
Dn_123_1.5	N/A	[Hypothetical protein ] [Diuraphis noxia]
[truncated: 17,099 more rows]
