# Supplementary material for: The genome of Diuraphis noxia, a global aphid pest of small grains
Source: BMC Genomics. 2015 Jun 5;16:429. doi: 10.1186/s12864-015-1525-1 (PMC4561433; doi:10.1186/s12864-015-1525-1)
Supplement: Additional file 9:Table S7. — Paralog pairs identified during orthology analysis of predicted D. noxia proteins. [file 12864_2015_1525_MOESM9_ESM.xlsx]

## Sheet: paralogPairsR2
Supplemental Table 7. D. noxia Paralog Pairs Identified by Orthology Analysis.
Protein 1	Protein 2	Normalized Score
Dn_102_0.7	Dn_102_0.5	15.199
Dn_101_4.1	Dn_1000_0.7	30.1109
Dn_1042_0.11	Dn_1042_0.10	111
Dn_1058_0.7	Dn_1042_0.18	26.1109
Dn_1069_0.5	Dn_1069_0.4	73.4604
Dn_1072_0.2	Dn_1004_0.1	54.6109
Dn_1079_0.3	Dn_1065_0.2	38
Dn_107_3.0	Dn_0_15.5	30.6109
Dn_1080_0.18	Dn_1079_0.3	65
Dn_1080_0.18	Dn_1065_0.2	42.301
Dn_1080_0.6	Dn_1058_0.7	44.699
Dn_1080_0.7	Dn_1058_0.7	14.3495
Dn_1080_0.7	Dn_1042_0.18	11
Dn_109_4.5	Dn_1058_0.7	18.199
Dn_109_4.5	Dn_1085_0.0	17.301
Dn_109_5.11	Dn_1025_0.5	11.4604
Dn_1100_0.8	Dn_1052_0.2	8.84949
Dn_1112_0.5	Dn_1000_0.3	9.28432
Dn_1113_0.1	Dn_103_1.1	21.4269
Dn_111_2.0	Dn_10_0.1	10.1003
Dn_113_6.10	Dn_1042_0.11	15.4604
Dn_113_6.10	Dn_1042_0.10	15.4604
Dn_1142_0.0	Dn_1085_0.0	11.3099
Dn_1142_0.1	Dn_1058_0.5	80.9604
Dn_1142_0.1	Dn_113_6.10	29.9604
Dn_1142_0.1	Dn_1042_0.11	29.5
Dn_1142_0.1	Dn_1042_0.10	29.5
Dn_1142_0.2	Dn_1042_0.11	30.5485
Dn_1142_0.2	Dn_1042_0.10	30.5485
Dn_1142_0.2	Dn_113_6.10	16.8099
Dn_1144_0.7	Dn_1079_0.8	43.1594
Dn_1151_0.5	Dn_1080_0.18	76.0458
Dn_1151_0.5	Dn_1079_0.3	68.4604
Dn_1151_0.5	Dn_1065_0.2	45.699
Dn_1151_0.6	Dn_1027_0.2	13.3495
Dn_1160_0.1	Dn_1042_0.9	54.3724
Dn_1169_0.9	Dn_1042_0.13	9.30989
Dn_116_4.2	Dn_1169_0.9	55.1594
Dn_116_4.2	Dn_1042_0.13	10.5485
Dn_1174_0.5	Dn_1174_0.1	65.3495
Dn_1174_0.7	Dn_109_5.11	32.4604
Dn_1174_0.7	Dn_1025_0.5	25.3099
Dn_118_1.3	Dn_1065_0.0	76.0229
Dn_1203_0.2	Dn_1117_0.4	22.5775
Dn_1217_0.4	Dn_102_0.7	76.3495
Dn_1217_0.4	Dn_102_0.5	10.7764
Dn_1219_0.3	Dn_1174_0.7	49.699
Dn_1219_0.3	Dn_109_5.11	39.8495
Dn_1219_0.3	Dn_1025_0.5	19.2218
Dn_1219_0.4	Dn_1082_0.4	6.26144
Dn_122_3.4	Dn_1146_0.3	14.699
Dn_122_3.4	Dn_1165_0.7	9.69897
Dn_1258_0.1	Dn_109_4.5	42.1594
Dn_1258_0.1	Dn_1058_0.7	18.4269
Dn_1258_0.1	Dn_1042_0.18	14.8389
Dn_1258_0.1	Dn_1142_0.0	6.37236
Dn_1258_0.6	Dn_1258_0.1	10.5
Dn_1258_0.6	Dn_1080_0.6	8.96041
Dn_1258_0.6	Dn_109_4.5	8.65051
Dn_1258_0.6	Dn_1058_0.7	8.02288
Dn_1258_0.6	Dn_1085_0.0	7.26144
Dn_1258_0.6	Dn_1142_0.0	6.04846
Dn_1258_0.9	Dn_1065_0.10	56.1338
Dn_1260_0.10	Dn_1258_0.1	30.3724
Dn_1260_0.10	Dn_1058_0.7	18.199
Dn_1260_0.10	Dn_1042_0.18	8.11092
Dn_1260_0.10	Dn_109_4.5	6.54846
Dn_1260_0.10	Dn_1080_0.7	6.5
Dn_1267_0.0	Dn_1169_0.9	70
Dn_1267_0.0	Dn_116_4.2	60.5485
Dn_1267_0.0	Dn_1080_0.6	23.2843
Dn_1267_0.0	Dn_1258_0.6	9.02288
Dn_1267_0.1	Dn_1258_0.1	60.2218
Dn_1267_0.1	Dn_109_4.5	54.301
Dn_1267_0.1	Dn_1058_0.7	27.4604
Dn_1267_0.1	Dn_1085_0.0	21.301
Dn_1267_0.1	Dn_1258_0.6	11.3724
Dn_1267_0.1	Dn_1142_0.0	9.28432
Dn_1267_0.4	Dn_1160_0.1	30.5
Dn_1267_0.4	Dn_1042_0.9	30.699
Dn_1273_0.7	Dn_1053_0.2	19.1003
Dn_1274_0.0	Dn_1082_0.4	13.0229
Dn_1284_0.0	Dn_1058_0.7	29.699
Dn_1284_0.0	Dn_1260_0.10	14.1594
Dn_1284_0.0	Dn_1258_0.1	11.699
Dn_1284_0.0	Dn_1042_0.18	5.78432
Dn_1284_0.1	Dn_116_4.2	13.4604
Dn_1284_0.1	Dn_1267_0.0	11.9604
Dn_1284_0.1	Dn_1169_0.9	12.1109
Dn_1284_0.3	Dn_1266_0.2	18.2218
Dn_123_1.7	Dn_115_2.0	117
Dn_1246_0.1	Dn_1025_0.5	11.7614
Dn_1248_0.7	Dn_1115_0.10	29.699
Dn_124_5.3	Dn_125_3.1	12.1884
Dn_1250_0.3	Dn_1135_0.2	25.3979
Dn_1253_0.3	Dn_122_3.4	25.8724
Dn_1253_0.3	Dn_1146_0.3	18.1109
Dn_1253_0.3	Dn_1165_0.7	8.09691
Dn_1292_0.2	Dn_1027_0.2	18.5485
Dn_1297_0.1	Dn_113_6.10	26.8099
Dn_1297_0.1	Dn_1042_0.11	18.3724
Dn_1297_0.1	Dn_1042_0.10	18.3724
Dn_1297_0.3	Dn_1232_0.1	19.1734
Dn_1308_0.3	Dn_1284_0.3	22.0969
Dn_1308_0.3	Dn_1266_0.2	11.3724
Dn_130_3.0	Dn_119_2.5	23.5485
Dn_130_5.0	Dn_1103_0.4	20.5485
Dn_1318_0.1	Dn_1082_0.4	26.2843
Dn_1318_0.1	Dn_1274_0.0	14.5485
Dn_131_3.12	Dn_116_4.2	97.699
Dn_131_3.12	Dn_1267_0.0	50.5485
Dn_131_3.12	Dn_1169_0.9	39.5229
Dn_131_3.12	Dn_1042_0.13	16.8495
Dn_1321_0.2	Dn_131_3.12	74.8495
Dn_1321_0.2	Dn_116_4.2	67.0775
Dn_1321_0.2	Dn_1169_0.9	55
Dn_1321_0.2	Dn_1267_0.0	42.7614
Dn_1321_0.2	Dn_1284_0.1	15.8495
Dn_1321_0.2	Dn_1042_0.13	15
Dn_1329_0.7	Dn_1027_0.2	25.9604
Dn_1331_0.2	Dn_1025_0.5	71.1549
Dn_1331_0.2	Dn_1174_0.7	29.2764
Dn_1331_0.2	Dn_1219_0.3	22.2474
Dn_1331_0.2	Dn_1246_0.1	12.5485
Dn_1331_0.2	Dn_109_5.11	11.1109
Dn_1346_0.4	Dn_1346_0.2	107
Dn_1353_0.0	Dn_112_1.4	10.5229
Dn_1358_0.6	Dn_1088_0.3	16.6505
Dn_135_5.11	Dn_1000_0.3	24.699
Dn_1367_0.0	Dn_1163_0.3	11.699
Dn_1367_0.2	Dn_1000_0.2	51.2614
Dn_1367_0.3	Dn_1023_0.5	94.0458
Dn_136_0.0	Dn_1004_0.1	18.9604
Dn_136_0.0	Dn_1072_0.2	10.699
Dn_136_0.0	Dn_111_5.5	10.199
Dn_1373_0.4	Dn_135_5.11	8.19897
Dn_1375_0.1	Dn_1239_0.2	69.199
Dn_137_5.5	Dn_137_5.2	127
Dn_1384_0.3	Dn_116_3.4	5.65051
Dn_1384_0.6	Dn_1260_0.10	16.728
Dn_1384_0.6	Dn_1058_0.7	14.9604
Dn_1384_0.6	Dn_1258_0.1	14.4269
Dn_1384_0.6	Dn_1042_0.18	11.699
Dn_1384_0.6	Dn_1080_0.7	11.2218
Dn_138_2.4	Dn_1058_0.3	17.0229
Dn_1393_0.1	Dn_1027_0.2	20.1109
Dn_1393_0.1	Dn_1329_0.7	19
Dn_1393_0.1	Dn_1292_0.2	14.8979
Dn_1393_0.4	Dn_1194_0.1	41.2614
Dn_1393_0.4	Dn_1252_0.0	5.5
Dn_13_10.0	Dn_113_2.1	13.199
Dn_1404_0.17	Dn_1367_0.0	19.199
Dn_1404_0.17	Dn_1163_0.3	15.3099
Dn_1406_0.1	Dn_116_5.15	18
Dn_1412_0.0	Dn_1112_0.5	38.3099
Dn_1412_0.0	Dn_1000_0.3	34.301
Dn_1412_0.3	Dn_1318_0.1	24.9269
Dn_1412_0.3	Dn_1082_0.4	24.1549
Dn_1412_0.3	Dn_1274_0.0	13.1003
Dn_1412_0.3	Dn_1219_0.4	8
Dn_1417_0.3	Dn_1215_0.3	8.74743
Dn_141_5.1	Dn_130_5.0	46.8724
Dn_141_5.2	Dn_1103_0.3	26.3389
Dn_1436_0.3	Dn_1042_0.18	28.3495
Dn_1436_0.3	Dn_1058_0.7	17.1109
Dn_1436_0.3	Dn_1080_0.7	11.412
Dn_1436_0.3	Dn_1384_0.6	5.61092
Dn_1458_0.4	Dn_1017_0.4	37.7614
Dn_1473_0.4	Dn_1217_0.0	11.301
Dn_1485_0.3	Dn_1258_0.6	9.69897
Dn_14_6.2	Dn_130_3.0	18.9604
Dn_14_6.2	Dn_119_2.5	17.0229
Dn_1526_0.1	Dn_1058_0.7	14.1109
Dn_1526_0.1	Dn_1384_0.6	13.2218
Dn_1526_0.1	Dn_1042_0.18	6.61092
Dn_1526_0.1	Dn_1080_0.7	5.54846
Dn_1526_0.3	Dn_1267_0.0	17.7474
Dn_1526_0.3	Dn_131_3.12	16.8979
Dn_1526_0.3	Dn_116_4.2	15.5485
Dn_152_2.2	Dn_152_1.9	17.5229
Dn_152_5.1	Dn_1297_0.2	16.7474
Dn_152_5.5	Dn_1232_0.1	66.3724
Dn_152_5.5	Dn_1297_0.3	19.8495
Dn_1533_0.1	Dn_1321_0.1	17.1109
Dn_1537_0.0	Dn_1384_0.2	26.8495
Dn_1540_0.1	Dn_1248_0.7	50.199
Dn_1540_0.1	Dn_1115_0.10	27.9604
Dn_1540_0.3	Dn_1526_0.1	90.5
Dn_1540_0.3	Dn_1258_0.1	30.1594
Dn_1540_0.3	Dn_1260_0.10	22.3979
Dn_1540_0.3	Dn_1058_0.7	18.1109
Dn_1540_0.3	Dn_1258_0.6	15.3724
Dn_1540_0.3	Dn_1384_0.6	14
Dn_1540_0.3	Dn_1042_0.18	10.2614
Dn_1540_0.3	Dn_1384_0.5	7.69897
Dn_1540_0.3	Dn_1080_0.7	5.80989
Dn_1540_0.4	Dn_1258_0.5	11.5485
Dn_1544_0.1	Dn_1404_0.17	24.6109
Dn_1544_0.1	Dn_1367_0.0	19.801
Dn_1544_0.1	Dn_1163_0.3	11.0229
Dn_154_1.0	Dn_1292_0.2	25.5485
Dn_154_1.0	Dn_1393_0.1	24.6109
Dn_154_1.0	Dn_1027_0.2	24
Dn_154_1.0	Dn_1329_0.7	10.1109
Dn_1552_0.4	Dn_1142_0.0	62.2614
Dn_1552_0.4	Dn_1267_0.1	24.3724
Dn_1552_0.4	Dn_1085_0.0	20.0775
Dn_1562_0.4	Dn_1064_0.5	10.0775
Dn_1562_0.5	Dn_1215_0.3	52.0229
Dn_157_4.4	Dn_0_15.5	29.5485
Dn_157_4.4	Dn_143_4.1	24.199
Dn_157_4.4	Dn_107_3.0	19.699
Dn_1582_0.2	Dn_147_0.2	7.19897
Dn_166_0.2	Dn_1217_0.0	7.78432
Dn_15_11.9	Dn_1146_0.3	8
Dn_15_6.0	Dn_1375_0.1	14.5
Dn_1632_0.0	Dn_136_0.0	14.5
Dn_173_4.5	Dn_104_4.3	26.7614
Dn_177_0.3	Dn_1473_0.4	7.41195
Dn_177_0.4	Dn_115_2.0	19.4604
Dn_177_0.4	Dn_123_1.7	19.5485
Dn_177_4.6	Dn_1259_0.0	16.2218
Dn_177_4.6	Dn_166_0.0	15.1109
Dn_177_4.6	Dn_1406_0.1	10.412
Dn_1780_0.3	Dn_1084_0.7	23.6109
Dn_1793_0.0	Dn_1346_0.4	11.6338
Dn_1793_0.2	Dn_11_9.6	31.1734
Dn_1811_0.1	Dn_1174_0.7	56.2474
Dn_1811_0.1	Dn_1219_0.3	49.9269
Dn_1811_0.1	Dn_1331_0.2	35.4604
Dn_1811_0.1	Dn_109_5.11	34
Dn_1811_0.1	Dn_1025_0.5	33
Dn_1811_0.1	Dn_1678_0.4	25.1884
Dn_1811_0.1	Dn_1086_0.3	25.3979
Dn_1811_0.1	Dn_1246_0.1	11
Dn_1817_0.1	Dn_1115_0.8	5.33889
Dn_181_4.17	Dn_123_1.7	130
Dn_181_4.17	Dn_115_2.0	113
Dn_181_4.17	Dn_177_0.4	20.8724
Dn_1823_0.0	Dn_1230_0.1	11.3979
Dn_1823_0.3	Dn_1412_0.0	36.1003
Dn_1823_0.3	Dn_1000_0.3	15.699
Dn_1823_0.3	Dn_135_5.11	15.2764
Dn_182_1.0	Dn_1332_0.0	52.8979
Dn_1830_0.0	Dn_1417_0.4	20.1109
Dn_1834_0.2	Dn_1308_0.3	28.4604
Dn_1834_0.4	Dn_1459_0.3	18.8099
Dn_183_0.0	Dn_0_15.5	72.5
Dn_183_0.0	Dn_157_4.4	30.912
Dn_183_0.0	Dn_107_3.0	27.1109
Dn_1684_0.0	Dn_1000_0.3	48.1505
Dn_1684_0.0	Dn_102_0.4	30.5
Dn_1685_0.0	Dn_1346_0.4	22.2843
Dn_1685_0.0	Dn_1346_0.5	11.8495
Dn_1685_0.0	Dn_102_0.4	5.57745
Dn_1685_0.1	Dn_1412_0.0	80.8389
Dn_1685_0.1	Dn_1823_0.3	48.7614
Dn_1685_0.1	Dn_1685_0.0	31.8979
Dn_1685_0.1	Dn_1112_0.5	25.5
Dn_1685_0.1	Dn_1000_0.3	13.4269
Dn_1685_0.1	Dn_1206_0.3	10.699
Dn_168_1.9	Dn_1284_0.2	28.9269
Dn_168_4.11	Dn_15_11.9	12.8495
Dn_16_4.2	Dn_136_0.0	144
Dn_16_4.2	Dn_1004_0.1	19.1505
Dn_16_4.2	Dn_111_5.5	9.61092
Dn_16_4.2	Dn_1072_0.2	8.80989
Dn_16_8.0	Dn_1274_0.0	19.412
Dn_16_8.0	Dn_1219_0.4	15.199
Dn_16_8.0	Dn_1082_0.4	13.8495
Dn_16_8.0	Dn_1318_0.1	13.2614
Dn_16_8.0	Dn_1412_0.3	11.1884
Dn_1885_0.4	Dn_1678_0.4	45.3495
Dn_1885_0.4	Dn_1811_0.1	41.412
Dn_1885_0.4	Dn_1174_0.7	32.6109
Dn_1885_0.4	Dn_1219_0.3	28.1109
Dn_1885_0.4	Dn_109_5.11	20.199
Dn_1885_0.4	Dn_1331_0.2	15.1594
Dn_1885_0.4	Dn_1025_0.5	14.1003
Dn_1886_0.4	Dn_1678_0.4	20.2614
Dn_188_0.7	Dn_15_6.0	15.1109
Dn_188_0.7	Dn_16_4.2	8.19897
Dn_188_0.7	Dn_136_0.0	8
Dn_188_2.9	Dn_1347_0.0	17.2218
Dn_188_4.0	Dn_1888_0.0	45
Dn_18_4.0	Dn_113_2.1	68.301
Dn_18_4.0	Dn_13_10.0	18.1109
Dn_1909_0.0	Dn_1397_0.1	48.2218
Dn_1843_0.1	Dn_1115_0.7	29.3495
Dn_184_4.11	Dn_1238_0.6	58.3099
Dn_1858_0.5	Dn_1858_0.2	25.5485
Dn_1858_0.5	Dn_1526_0.4	17
Dn_1859_0.1	Dn_1780_0.3	23.4604
Dn_1859_0.1	Dn_1084_0.7	14.8724
Dn_1862_0.6	Dn_1862_0.3	85.5229
Dn_1862_0.7	Dn_1862_0.4	114.5
Dn_1863_0.4	Dn_1529_0.2	21.2614
Dn_1863_0.5	Dn_1863_0.4	22
Dn_1870_0.3	Dn_1685_0.1	83
Dn_1870_0.3	Dn_102_0.7	21.3099
Dn_1870_0.3	Dn_102_0.5	12.3389
Dn_1870_0.3	Dn_1217_0.4	6.61092
Dn_1878_0.2	Dn_1079_0.5	16.3389
Dn_187_0.13	Dn_130_3.0	12.4604
Dn_187_0.13	Dn_14_6.2	12.0775
Dn_187_0.13	Dn_119_2.5	11.7614
Dn_1881_0.0	Dn_1184_0.18	40.5229
Dn_1934_0.1	Dn_1594_0.3	45.6109
Dn_1934_0.3	Dn_135_5.11	32.1505
Dn_1943_0.1	Dn_1062_0.3	18.2764
Dn_1944_0.0	Dn_1219_0.3	71.7614
Dn_1944_0.0	Dn_1811_0.1	66.6109
Dn_1944_0.0	Dn_1174_0.7	51.9604
Dn_1944_0.0	Dn_109_5.11	38.4269
Dn_1944_0.0	Dn_1885_0.4	32.699
Dn_1944_0.0	Dn_1331_0.2	28.6109
Dn_1944_0.0	Dn_1025_0.5	22.2474
Dn_194_0.0	Dn_10_0.1	29.5229
Dn_194_0.0	Dn_111_2.0	17
Dn_195_3.2	Dn_1080_0.13	16.1109
Dn_1966_0.2	Dn_1473_0.4	8.80989
Dn_1966_0.2	Dn_177_0.3	10.0229
Dn_201_1.0	Dn_107_3.0	23.699
Dn_201_1.0	Dn_0_15.5	16
Dn_201_1.0	Dn_183_0.0	13
Dn_201_1.0	Dn_157_4.4	9.84949
Dn_202_4.3	Dn_1347_0.0	14.8495
Dn_202_4.3	Dn_188_2.9	12.8495
Dn_203_4.0	Dn_1217_0.4	116.5
Dn_203_4.0	Dn_102_0.7	86.4604
Dn_203_4.0	Dn_102_0.4	24.5
Dn_203_4.0	Dn_102_0.5	15.6259
Dn_203_4.0	Dn_1685_0.1	13.8495
Dn_203_4.0	Dn_1870_0.3	13.1109
Dn_203_4.11	Dn_1212_0.8	5.19897
Dn_2067_0.0	Dn_1404_0.17	17.3495
Dn_1982_0.3	Dn_1074_0.4	8.34949
Dn_19_1.0	Dn_119_2.5	36.8979
Dn_19_1.0	Dn_130_3.0	23.3495
Dn_19_1.0	Dn_14_6.2	16.6003
Dn_19_1.0	Dn_187_0.13	12
Dn_1_11.1	Dn_1788_0.3	27.5485
Dn_1_20.5	Dn_168_1.9	39.3099
Dn_1_20.5	Dn_1284_0.2	27.4604
Dn_1_20.7	Dn_1248_0.4	8.54846
Dn_2007_0.0	Dn_19_1.0	20.7843
Dn_2007_0.0	Dn_119_2.5	20.3099
Dn_2007_0.0	Dn_130_3.0	11.1505
Dn_2007_0.0	Dn_1165_0.7	5.76144
Dn_215_3.1	Dn_1273_0.6	5.34949
Dn_216_2.1	Dn_119_2.5	34.8495
Dn_216_2.1	Dn_19_1.0	32.0229
Dn_216_2.1	Dn_130_3.0	22.699
Dn_216_2.1	Dn_2007_0.0	15.699
Dn_216_2.1	Dn_14_6.2	15.6505
Dn_216_2.1	Dn_187_0.13	10.8495
Dn_217_0.0	Dn_1823_0.3	31.199
Dn_217_0.0	Dn_1412_0.0	13.699
Dn_217_0.0	Dn_1000_0.3	12.4604
Dn_217_0.0	Dn_1685_0.1	12.1109
Dn_217_0.0	Dn_135_5.11	7.96041
Dn_217_0.0	Dn_1684_0.0	8.22797
Dn_21_3.9	Dn_1413_0.0	12.912
Dn_207_0.4	Dn_111_5.4	27.3389
Dn_2080_0.1	Dn_1111_0.8	18.7614
Dn_2083_0.0	Dn_1858_0.2	35.7474
Dn_210_1.3	Dn_210_1.2	67.699
Dn_210_3.2	Dn_1151_0.6	15.8724
Dn_210_3.2	Dn_1329_0.7	12.8389
Dn_210_3.2	Dn_1069_0.5	12.3724
Dn_210_3.2	Dn_1069_0.4	11.9604
Dn_210_3.2	Dn_1292_0.2	5.34949
Dn_210_3.4	Dn_1207_0.2	6.65938
Dn_211_1.11	Dn_1347_0.0	20.8979
Dn_211_3.21	Dn_120_3.2	11
Dn_211_3.21	Dn_1788_0.5	8.76144
Dn_211_3.21	Dn_16_2.9	6.30989
Dn_212_3.4	Dn_212_3.3	90.5229
Dn_2136_0.2	Dn_116_4.2	87.412
Dn_2136_0.2	Dn_1267_0.0	72.6109
Dn_2136_0.2	Dn_131_3.12	63.6109
Dn_2136_0.2	Dn_1169_0.9	58.8724
Dn_2136_0.2	Dn_1321_0.2	56.5485
Dn_2136_0.2	Dn_1526_0.3	20.3979
Dn_2136_0.2	Dn_1284_0.1	11.5775
Dn_2136_0.2	Dn_1042_0.13	9.42694
Dn_221_3.3	Dn_18_4.0	28.228
Dn_221_3.3	Dn_113_2.1	24.6109
Dn_221_3.3	Dn_13_10.0	8.87236
Dn_223_1.1	Dn_168_1.9	25.7614
Dn_2268_0.0	Dn_1643_0.2	59.3099
Dn_2279_0.1	Dn_128_5.2	5.42694
Dn_2285_0.0	Dn_15_11.9	6.11092
Dn_2285_0.0	Dn_168_4.11	5.42694
Dn_228_2.1	Dn_1318_0.1	39.3724
Dn_228_2.1	Dn_1082_0.4	28.3495
Dn_228_2.1	Dn_1219_0.4	28.0485
Dn_228_2.1	Dn_1412_0.3	19.4269
Dn_228_2.1	Dn_16_8.0	15.0485
Dn_228_2.1	Dn_1274_0.0	13.4604
Dn_228_3.2	Dn_123_1.7	58.0485
Dn_228_3.2	Dn_115_2.0	57.699
Dn_228_3.2	Dn_181_4.17	52.0775
Dn_228_3.2	Dn_177_0.4	31.2843
Dn_229_2.1	Dn_1545_0.0	7.26144
Dn_230_1.5	Dn_136_0.0	103
Dn_230_1.5	Dn_16_4.2	100
Dn_230_1.5	Dn_1004_0.1	26.3979
Dn_230_1.5	Dn_1632_0.0	13.3495
Dn_230_1.5	Dn_111_5.5	12.4604
Dn_230_1.5	Dn_1072_0.2	12
Dn_230_1.5	Dn_188_0.7	8.19897
Dn_2314_0.0	Dn_1044_0.7	29.2218
Dn_231_1.2	Dn_0_15.5	55.4604
Dn_231_1.2	Dn_183_0.0	50.801
Dn_231_1.2	Dn_107_3.0	39.9269
Dn_231_1.2	Dn_157_4.4	29.3099
Dn_231_1.2	Dn_201_1.0	22.8495
Dn_2369_0.4	Dn_1239_0.2	66.3099
Dn_236_1.9	Dn_1329_0.1	7.77642
Dn_2388_0.0	Dn_218_0.1	46.1549
Dn_239_3.1	Dn_166_0.0	7.34949
Dn_23_10.11	Dn_123_1.7	131
Dn_23_10.11	Dn_181_4.17	127
Dn_23_10.11	Dn_115_2.0	112
Dn_23_10.11	Dn_228_3.2	53.699
Dn_23_10.11	Dn_177_0.4	18.7614
Dn_240_1.8	Dn_1437_0.2	26.1109
Dn_240_1.8	Dn_152_5.5	14.1505
Dn_240_1.8	Dn_1232_0.1	11.199
Dn_240_2.12	Dn_1062_0.7	36.5485
Dn_2447_0.0	Dn_1346_0.4	24.199
Dn_2456_0.0	Dn_1165_0.1	15.8495
Dn_2456_0.0	Dn_1347_0.0	13.8495
Dn_2456_0.0	Dn_202_4.3	11.699
Dn_2456_0.0	Dn_188_2.9	6.92694
Dn_245_2.6	Dn_1176_0.6	24.412
Dn_249_3.1	Dn_1353_0.0	12.1338
Dn_249_3.1	Dn_112_1.4	6.15938
Dn_249_3.1	Dn_1246_0.2	6
Dn_249_3.2	Dn_216_3.0	49.3495
Dn_2513_0.3	Dn_246_3.2	30.7614
Dn_2513_0.3	Dn_1065_0.6	14.8495
Dn_251_0.8	Dn_1_11.2	33.5485
Dn_251_1.3	Dn_1811_0.1	43.2614
Dn_251_1.3	Dn_1944_0.0	18.8389
Dn_251_1.3	Dn_1678_0.4	18.7614
Dn_251_1.3	Dn_1885_0.4	11.8979
Dn_251_1.3	Dn_1331_0.2	11.3724
Dn_251_1.3	Dn_1246_0.1	6.18838
Dn_2529_0.1	Dn_1329_0.5	65.699
Dn_2532_0.1	Dn_2456_0.0	26.699
Dn_2532_0.1	Dn_1165_0.1	15.8495
Dn_2532_0.1	Dn_202_4.3	13.1109
Dn_2532_0.1	Dn_1347_0.0	11.8979
Dn_2534_0.1	Dn_154_1.0	12.8979
Dn_2534_0.1	Dn_1393_0.1	8.61092
Dn_2539_0.1	Dn_1500_0.0	15.7614
Dn_2552_0.0	Dn_1685_0.0	52.8724
Dn_2552_0.0	Dn_1870_0.3	34.4269
Dn_2556_0.2	Dn_1292_0.2	17.4604
Dn_2556_0.2	Dn_1027_0.2	11.3724
Dn_2556_0.2	Dn_210_3.2	7.69897
Dn_2556_0.2	Dn_1393_0.1	7.19897
Dn_2556_0.4	Dn_1858_0.2	107
Dn_2572_0.0	Dn_249_3.1	6.52288
Dn_257_0.0	Dn_14_6.2	14.8495
Dn_257_0.0	Dn_130_3.0	8.02288
Dn_257_0.0	Dn_216_2.1	6.46041
Dn_258_1.3	Dn_258_1.2	94.5229
Dn_2591_0.1	Dn_1174_0.7	21.8495
Dn_2591_0.1	Dn_1219_0.3	18.412
Dn_2591_0.1	Dn_109_5.11	12.3724
Dn_264_2.0	Dn_231_1.2	23.7614
Dn_264_2.0	Dn_143_4.1	19.3495
Dn_264_2.0	Dn_157_4.4	10.1259
Dn_2650_0.0	Dn_2591_0.4	20.8724
Dn_2650_0.4	Dn_1174_0.7	64.699
Dn_2650_0.4	Dn_1811_0.1	53.2218
Dn_2650_0.4	Dn_1219_0.3	51.6109
Dn_2650_0.4	Dn_1944_0.0	51.199
Dn_2650_0.4	Dn_109_5.11	30.8495
Dn_2650_0.4	Dn_1331_0.2	29.4604
Dn_2650_0.4	Dn_1885_0.4	29.0229
Dn_2650_0.4	Dn_1025_0.5	26.6109
Dn_2650_0.4	Dn_2591_0.1	25.699
Dn_265_0.0	Dn_251_0.8	19.2614
Dn_265_0.0	Dn_1_11.2	17.1505
Dn_2676_0.0	Dn_134_5.0	13.0775
Dn_2688_0.0	Dn_1308_0.3	42.699
Dn_2688_0.0	Dn_1834_0.2	32.699
Dn_2688_0.0	Dn_1284_0.3	25
Dn_2688_0.0	Dn_1239_0.2	5.67339
Dn_2688_0.0	Dn_1540_0.1	5.46041
Dn_268_3.2	Dn_119_2.5	37.1594
Dn_268_3.2	Dn_19_1.0	33.9269
Dn_268_3.2	Dn_216_2.1	32
Dn_268_3.2	Dn_130_3.0	24.412
Dn_268_3.2	Dn_2007_0.0	18.2218
Dn_268_3.2	Dn_14_6.2	16.912
Dn_268_3.2	Dn_187_0.13	12.1505
Dn_269_2.0	Dn_1393_0.1	18.8495
Dn_269_2.0	Dn_154_1.0	15.8099
Dn_269_2.0	Dn_1329_0.7	12.6109
Dn_269_2.0	Dn_1027_0.2	11.7614
Dn_269_2.0	Dn_1329_0.11	14.3389
Dn_269_2.0	Dn_255_1.1	5.54846
Dn_270_3.24	Dn_123_1.7	145
Dn_270_3.24	Dn_23_10.11	138.5
Dn_270_3.24	Dn_181_4.17	125
Dn_270_3.24	Dn_115_2.0	112
Dn_270_3.24	Dn_228_3.2	53.7614
Dn_270_3.24	Dn_177_0.4	18.8724
Dn_2716_0.0	Dn_119_2.5	37.6505
Dn_2716_0.0	Dn_216_2.1	34.2614
Dn_2716_0.0	Dn_268_3.2	31.1734
Dn_2716_0.0	Dn_19_1.0	29.6109
Dn_2716_0.0	Dn_130_3.0	26.0713
Dn_2716_0.0	Dn_14_6.2	19
Dn_2716_0.0	Dn_187_0.13	13.0485
Dn_2716_0.0	Dn_2007_0.0	10.9269
Dn_2733_0.0	Dn_24_9.3	14.4604
Dn_273_0.1	Dn_1412_0.3	19.8495
Dn_273_0.1	Dn_1318_0.1	9.34949
Dn_273_0.1	Dn_1082_0.4	9.46041
Dn_2762_0.2	Dn_152_5.5	88.8099
Dn_2762_0.2	Dn_1232_0.1	62.5485
Dn_2762_0.2	Dn_1232_0.2	48.1259
Dn_2762_0.2	Dn_240_1.8	26.9604
Dn_2762_0.2	Dn_1437_0.2	21.5775
Dn_2762_0.2	Dn_1297_0.3	20.1505
Dn_2779_0.0	Dn_1112_0.8	9.69897
Dn_278_0.0	Dn_0_15.5	54.8979
Dn_278_0.0	Dn_183_0.0	52.2218
Dn_278_0.0	Dn_231_1.2	43.199
Dn_278_0.0	Dn_107_3.0	25.7764
Dn_278_1.6	Dn_1237_0.1	7.69897
Dn_279_2.22	Dn_1084_0.7	22.0775
Dn_27_3.1	Dn_1424_0.1	50.8495
Dn_27_5.1	Dn_27_0.1	15.6109
Dn_2804_0.0	Dn_1244_0.3	59
Dn_280_1.0	Dn_223_2.1	15.3495
Dn_2831_0.3	Dn_1053_0.2	28.912
Dn_259_2.0	Dn_2076_0.0	40.699
Dn_25_3.5	Dn_18_4.0	35.9269
Dn_25_3.5	Dn_113_2.1	26.5485
Dn_25_3.5	Dn_221_3.3	13.2474
Dn_25_3.5	Dn_13_10.0	10.3979
Dn_261_0.11	Dn_15_6.0	62.8979
Dn_261_0.15	Dn_141_5.6	9.1338
Dn_261_3.7	Dn_261_3.4	45.699
Dn_2643_0.0	Dn_177_4.1	25.8099
Dn_2864_0.0	Dn_261_3.4	9.07745
Dn_287_2.3	Dn_228_3.2	88.2614
Dn_287_2.3	Dn_23_10.11	69
Dn_287_2.3	Dn_270_3.24	69.8495
Dn_287_2.3	Dn_123_1.7	60.3495
Dn_287_2.3	Dn_115_2.0	59.4604
Dn_287_2.3	Dn_181_4.17	54
Dn_287_2.3	Dn_177_0.4	34.8979
Dn_288_2.3	Dn_109_5.11	71.3979
Dn_288_2.3	Dn_1219_0.3	40
Dn_288_2.3	Dn_1944_0.0	38.6505
Dn_288_2.3	Dn_1811_0.1	34.4269
Dn_288_2.3	Dn_1174_0.7	32.6109
Dn_288_2.3	Dn_2650_0.4	31.1109
Dn_288_2.3	Dn_1885_0.4	20.1109
Dn_288_2.3	Dn_2591_0.1	12.6109
Dn_288_2.3	Dn_1025_0.5	11.5485
Dn_288_2.3	Dn_1331_0.2	11.1505
Dn_289_0.1	Dn_1169_0.9	6.80989
Dn_289_0.1	Dn_1267_0.0	6.02288
Dn_289_0.3	Dn_1939_0.0	28
Dn_289_3.5	Dn_270_3.26	40.9604
Dn_28_2.1	Dn_14_6.2	26.5229
Dn_28_2.1	Dn_2716_0.0	19.699
Dn_28_2.1	Dn_130_3.0	19.1259
Dn_28_2.1	Dn_268_3.2	18.2614
Dn_28_2.1	Dn_119_2.5	17.8724
Dn_28_2.1	Dn_19_1.0	18
Dn_28_2.1	Dn_216_2.1	16.699
Dn_28_2.1	Dn_187_0.13	9.84949
Dn_28_2.1	Dn_257_0.0	9.26144
Dn_28_2.1	Dn_2007_0.0	8.46041
Dn_290_2.2	Dn_134_5.0	17.5
Dn_290_2.2	Dn_2676_0.0	11.2614
Dn_2920_0.1	Dn_1103_0.3	7
Dn_292_0.0	Dn_1307_0.2	15.3495
Dn_292_0.2	Dn_1042_0.20	23.1259
Dn_293_2.6	Dn_230_1.5	94.6505
Dn_293_2.6	Dn_136_0.0	74.1505
Dn_293_2.6	Dn_16_4.2	63.6109
Dn_293_2.6	Dn_1004_0.1	38.699
Dn_293_2.6	Dn_1072_0.2	21
Dn_293_2.6	Dn_1632_0.0	18.8495
Dn_296_2.6	Dn_2716_0.0	31.5229
Dn_296_2.6	Dn_119_2.5	28.6109
Dn_296_2.6	Dn_216_2.1	24.6109
Dn_296_2.6	Dn_268_3.2	21.2764
Dn_296_2.6	Dn_130_3.0	18.8495
Dn_296_2.6	Dn_19_1.0	18.6109
Dn_296_2.6	Dn_28_2.1	12.3099
Dn_296_2.6	Dn_187_0.13	7.87236
Dn_299_2.18	Dn_1540_0.1	65.0485
Dn_299_2.18	Dn_1248_0.7	49.1109
Dn_299_2.18	Dn_1115_0.10	27.6505
Dn_29_4.3	Dn_2259_0.2	29.1594
Dn_29_5.12	Dn_136_0.0	162
Dn_29_5.12	Dn_16_4.2	135
Dn_29_5.12	Dn_230_1.5	121
Dn_29_5.12	Dn_293_2.6	81.912
Dn_29_5.12	Dn_1004_0.1	18.199
Dn_29_5.12	Dn_1632_0.0	13.5
Dn_29_5.12	Dn_188_0.7	10.5
Dn_29_5.12	Dn_111_5.5	9.37236
Dn_29_5.12	Dn_1072_0.2	9
Dn_2_11.0	Dn_130_3.0	19.0229
Dn_2_11.0	Dn_216_2.1	18.699
Dn_2_11.0	Dn_2716_0.0	18.4604
Dn_2_11.0	Dn_28_2.1	17.2218
Dn_2_11.0	Dn_19_1.0	17
Dn_2_11.0	Dn_14_6.2	17.4604
Dn_2_11.0	Dn_119_2.5	16.2474
Dn_2_11.0	Dn_268_3.2	15.4269
Dn_2_11.0	Dn_257_0.0	13.699
Dn_2_11.0	Dn_296_2.6	12.4604
Dn_300_0.1	Dn_1260_0.10	54.1109
Dn_300_0.1	Dn_1258_0.6	9
Dn_300_0.3	Dn_1087_0.8	44.6109
Dn_300_0.3	Dn_2755_0.0	5.37236
Dn_303_2.16	Dn_1039_0.6	37.199
Dn_3041_0.0	Dn_230_3.1	10.6505
Dn_3041_0.1	Dn_230_3.1	49.2764
Dn_3041_0.1	Dn_3041_0.0	11.8099
Dn_304_2.6	Dn_1_20.5	37.6109
Dn_304_2.6	Dn_223_1.1	25.4604
Dn_304_2.6	Dn_1284_0.2	19.5485
Dn_3063_0.0	Dn_1239_0.2	101.849
Dn_3063_0.0	Dn_1375_0.1	64.2474
Dn_3063_0.0	Dn_15_6.0	9.57133
Dn_3099_0.0	Dn_137_5.3	13.8389
Dn_309_2.11	Dn_141_5.6	12.699
Dn_309_2.11	Dn_261_0.15	9.69897
Dn_30_0.4	Dn_1103_0.3	10.8724
Dn_30_2.4	Dn_1555_0.4	23.199
Dn_30_3.3	Dn_1_20.5	42.1109
Dn_30_3.3	Dn_304_2.6	38
Dn_30_3.3	Dn_168_1.9	35.3099
Dn_30_3.3	Dn_223_1.1	33.8495
Dn_30_3.3	Dn_1284_0.2	22.1505
Dn_319_2.5	Dn_1058_0.7	41
Dn_319_2.5	Dn_1267_0.1	15.228
Dn_31_4.10	Dn_270_3.24	111.5
Dn_31_4.10	Dn_23_10.11	107
Dn_31_4.10	Dn_123_1.7	103
Dn_31_4.10	Dn_181_4.17	94
Dn_31_4.10	Dn_115_2.0	92.3724
Dn_31_4.10	Dn_287_2.3	58.5229
Dn_31_4.10	Dn_228_3.2	40.8724
Dn_31_4.10	Dn_177_0.4	17.8495
Dn_3227_0.0	Dn_231_1.2	36.3724
Dn_3227_0.0	Dn_264_2.0	34.4604
Dn_3227_0.0	Dn_143_4.1	26.0229
Dn_3227_0.0	Dn_157_4.4	19.1594
Dn_3227_0.0	Dn_0_15.5	14.228
Dn_3227_0.0	Dn_201_1.0	13
Dn_3227_0.0	Dn_183_0.0	11.6505
Dn_3252_0.0	Dn_2105_0.1	5.1338
Dn_3258_0.0	Dn_2572_0.0	6.89794
Dn_326_1.1	Dn_1116_0.1	82.1109
Dn_3278_0.1	Dn_28_3.1	31.412
Dn_3278_0.3	Dn_1381_0.0	7.22185
Dn_331_2.5	Dn_103_1.1	21.2764
Dn_331_2.5	Dn_1113_0.1	13.3495
Dn_333_1.2	Dn_119_2.5	42.4604
Dn_333_1.2	Dn_19_1.0	28.412
Dn_333_1.2	Dn_216_2.1	28.412
Dn_333_1.2	Dn_2716_0.0	28
Dn_333_1.2	Dn_296_2.6	20.699
Dn_333_1.2	Dn_130_3.0	19.6109
Dn_333_1.2	Dn_28_2.1	18.8495
Dn_333_1.2	Dn_14_6.2	18.4604
Dn_333_1.2	Dn_2007_0.0	13.1734
Dn_333_1.2	Dn_2_11.0	12.8495
Dn_333_1.2	Dn_187_0.13	11.8724
Dn_333_2.3	Dn_168_1.9	76.3979
Dn_333_2.3	Dn_304_2.6	38.4604
Dn_333_2.3	Dn_1_20.5	38.5485
Dn_333_2.3	Dn_30_3.3	34.7764
Dn_333_2.3	Dn_1284_0.2	29.4604
Dn_333_2.3	Dn_223_1.1	27.1109
Dn_333_2.8	Dn_1258_0.1	119.5
Dn_333_2.8	Dn_1267_0.1	63.7614
Dn_333_2.8	Dn_109_4.5	54.228
Dn_333_2.8	Dn_1085_0.0	20.8495
Dn_333_2.8	Dn_1058_0.7	18.7764
Dn_333_2.8	Dn_1552_0.4	17.1505
Dn_333_2.8	Dn_1258_0.6	11.2614
Dn_333_2.8	Dn_1260_0.10	10.5
Dn_333_2.8	Dn_1142_0.0	7.30989
Dn_3348_0.0	Dn_1526_0.4	14.0485
Dn_3352_0.0	Dn_1412_0.3	15.228
Dn_3137_0.0	Dn_1_11.2	14.1734
Dn_314_2.4	Dn_200_1.0	23.2614
Dn_315_1.0	Dn_1065_0.6	39.8389
Dn_315_1.0	Dn_2513_0.3	18.7614
Dn_315_1.1	Dn_231_1.2	57.5229
Dn_315_1.1	Dn_0_15.5	34.2218
Dn_315_1.1	Dn_3227_0.0	32.1109
Dn_315_1.1	Dn_107_3.0	31.2614
Dn_315_1.1	Dn_183_0.0	32.5485
Dn_315_1.1	Dn_157_4.4	26.4604
Dn_315_1.1	Dn_143_4.1	23.8099
Dn_315_1.1	Dn_278_0.0	24.699
Dn_315_1.1	Dn_264_2.0	24.699
Dn_315_1.1	Dn_201_1.0	18.3495
Dn_3192_0.0	Dn_329_2.2	5.22185
Dn_335_2.4	Dn_335_2.3	34.5229
Dn_335_2.5	Dn_335_2.4	24.301
Dn_335_2.5	Dn_335_2.3	23.6109
Dn_337_0.5	Dn_261_3.4	56.6109
Dn_337_0.5	Dn_261_3.7	39.699
Dn_337_0.5	Dn_2864_0.0	6.54846
Dn_337_0.6	Dn_261_3.4	40.228
Dn_337_0.6	Dn_261_3.7	34.699
Dn_337_0.6	Dn_337_0.5	29.8495
Dn_338_2.2	Dn_1253_0.3	10.3099
Dn_338_2.2	Dn_15_11.9	5.46041
Dn_3421_0.1	Dn_1562_0.4	33.5229
Dn_3421_0.2	Dn_1417_0.3	11.1505
Dn_342_2.10	Dn_1811_0.1	82.0229
Dn_342_2.10	Dn_1944_0.0	71.3495
Dn_342_2.10	Dn_1174_0.7	54.5485
Dn_342_2.10	Dn_1219_0.3	53.3724
Dn_342_2.10	Dn_2650_0.4	52.3724
Dn_342_2.10	Dn_1885_0.4	36.0485
Dn_342_2.10	Dn_288_2.3	33.8724
Dn_342_2.10	Dn_109_5.11	33.7614
Dn_342_2.10	Dn_1331_0.2	33.4604
Dn_342_2.10	Dn_1025_0.5	31.2614
Dn_342_2.10	Dn_251_1.3	30.7843
Dn_342_2.10	Dn_1678_0.4	25.1884
Dn_342_2.10	Dn_1174_0.6	15.699
Dn_342_2.10	Dn_1246_0.1	10
Dn_3462_0.0	Dn_1340_0.3	5.69897
Dn_347_0.1	Dn_296_2.6	23.8495
Dn_347_0.1	Dn_333_1.2	12.3495
Dn_347_0.1	Dn_216_2.1	12.0485
Dn_347_0.1	Dn_119_2.5	11.6109
Dn_347_0.1	Dn_19_1.0	11
Dn_347_0.1	Dn_268_3.2	10.6109
Dn_3510_0.0	Dn_204_0.0	12.199
Dn_352_1.2	Dn_1274_0.0	18.8495
Dn_352_1.2	Dn_16_8.0	17.9269
Dn_352_1.2	Dn_1082_0.4	15.1109
Dn_352_1.2	Dn_228_2.1	12.3724
Dn_352_1.2	Dn_1412_0.3	10.8724
Dn_352_2.6	Dn_270_3.24	131
Dn_352_2.6	Dn_23_10.11	127
Dn_352_2.6	Dn_123_1.7	123
Dn_352_2.6	Dn_115_2.0	117.5
Dn_352_2.6	Dn_181_4.17	115
Dn_352_2.6	Dn_31_4.10	106
Dn_352_2.6	Dn_287_2.3	79.5229
Dn_352_2.6	Dn_228_3.2	60.3495
Dn_352_2.6	Dn_177_0.4	20.1505
Dn_355_0.3	Dn_2007_0.0	131
Dn_355_0.3	Dn_19_1.0	20.7843
Dn_355_0.3	Dn_119_2.5	20.3099
Dn_355_0.3	Dn_268_3.2	18.2218
Dn_355_0.3	Dn_216_2.1	15.699
Dn_355_0.3	Dn_333_1.2	13.199
Dn_355_0.3	Dn_130_3.0	11.199
Dn_355_0.3	Dn_2716_0.0	10.9269
Dn_355_0.3	Dn_28_2.1	8.42694
Dn_355_0.3	Dn_1165_0.7	5.87236
Dn_355_2.3	Dn_269_2.0	17.4604
Dn_3567_0.0	Dn_1346_0.2	119.5
Dn_3567_0.0	Dn_1346_0.4	50.3495
Dn_359_0.2	Dn_231_1.4	17.1549
Dn_359_1.3	Dn_333_2.3	29.7614
Dn_359_1.3	Dn_1284_0.2	18
Dn_359_1.3	Dn_168_1.9	9.76144
Dn_359_2.0	Dn_231_3.0	24.199
Dn_35_2.1	Dn_18_4.0	67.699
Dn_35_2.1	Dn_113_2.1	55.2218
Dn_35_2.1	Dn_25_3.5	22.5485
Dn_35_2.1	Dn_221_3.3	19.8495
Dn_35_2.1	Dn_13_10.0	14.9604
Dn_35_2.2	Dn_25_3.6	29.699
Dn_3600_0.2	Dn_1273_0.6	18.3389
Dn_360_2.5	Dn_1069_0.4	5.28432
Dn_362_2.7	Dn_1103_0.4	58.6884
Dn_362_2.7	Dn_130_5.0	20.2614
Dn_364_0.11	Dn_364_0.10	25.8495
Dn_364_0.4	Dn_1526_0.1	41.1109
Dn_364_0.4	Dn_1058_0.7	25.5229
Dn_364_0.4	Dn_1384_0.6	17.1109
Dn_364_0.4	Dn_1042_0.18	9.83889
Dn_364_0.4	Dn_1080_0.7	7.72185
Dn_364_0.8	Dn_112_0.3	11.199
Dn_364_0.8	Dn_203_4.0	6.54846
Dn_3653_0.1	Dn_1135_0.2	9.65051
Dn_3675_0.0	Dn_1058_0.7	8.57745
Dn_3675_0.1	Dn_135_5.11	21.8495
Dn_3682_0.0	Dn_292_0.0	81.3495
Dn_3694_0.0	Dn_3192_0.0	13
Dn_3694_0.0	Dn_329_2.2	10.699
Dn_3694_0.0	Dn_168_4.11	7.26144
Dn_3694_0.0	Dn_1146_0.3	7.5
Dn_3694_0.0	Dn_338_2.2	6.6338
Dn_3702_0.0	Dn_1393_0.1	27.9604
Dn_3702_0.0	Dn_1329_0.9	17.199
Dn_3702_0.0	Dn_1329_0.7	12.8495
Dn_3702_0.0	Dn_1027_0.2	12.8724
Dn_3702_0.0	Dn_1834_0.2	10.199
Dn_3734_0.0	Dn_300_0.3	16.1505
Dn_3734_0.0	Dn_1087_0.8	15.1338
Dn_3735_0.0	Dn_315_1.0	34.3495
Dn_3768_0.0	Dn_1314_0.3	16.199
Dn_3768_0.0	Dn_1174_0.7	13.4269
Dn_3768_0.0	Dn_1219_0.3	12.6505
Dn_3768_0.0	Dn_2650_0.4	10.3495
Dn_3768_0.0	Dn_1944_0.0	8.54846
Dn_3768_0.0	Dn_288_2.3	8.15051
Dn_3768_0.0	Dn_109_5.11	7.76144
Dn_3768_0.0	Dn_1885_0.4	7.42694
Dn_3768_0.0	Dn_1811_0.1	6.02288
Dn_378_1.1	Dn_1103_0.3	30
Dn_3793_0.0	Dn_274_3.0	52.699
Dn_3795_0.0	Dn_1252_0.0	13.6505
Dn_37_3.19	Dn_352_2.6	141
Dn_37_3.19	Dn_270_3.24	131
Dn_37_3.19	Dn_23_10.11	126
Dn_37_3.19	Dn_123_1.7	124
Dn_37_3.19	Dn_115_2.0	116
Dn_37_3.19	Dn_181_4.17	113
Dn_37_3.19	Dn_31_4.10	105.5
Dn_37_3.19	Dn_287_2.3	79.2218
Dn_37_3.19	Dn_228_3.2	60.4604
Dn_37_3.19	Dn_177_0.4	20.1109
Dn_38_2.2	Dn_352_2.6	126
Dn_38_2.2	Dn_37_3.19	122.5
Dn_38_2.2	Dn_23_10.11	121
Dn_38_2.2	Dn_270_3.24	120
Dn_38_2.2	Dn_123_1.7	111.5
Dn_38_2.2	Dn_115_2.0	107.5
Dn_38_2.2	Dn_181_4.17	106
Dn_38_2.2	Dn_31_4.10	100
Dn_38_2.2	Dn_287_2.3	71
Dn_38_2.2	Dn_228_3.2	56.0229
Dn_38_2.2	Dn_177_0.4	24.1109
Dn_393_1.1	Dn_1353_0.0	6.84949
Dn_393_1.1	Dn_249_3.1	5.22797
Dn_399_1.2	Dn_3795_0.0	16.3979
Dn_399_1.2	Dn_211_3.25	13.3979
Dn_39_7.21	Dn_3680_0.0	75.1549
Dn_3_5.10	Dn_385_1.2	18.699
Dn_400_0.11	Dn_2920_0.1	7.07745
Dn_400_1.2	Dn_1555_0.4	7.22185
Dn_402_1.12	Dn_1127_0.2	26.2218
Dn_403_1.15	Dn_1868_0.1	12
Dn_403_1.15	Dn_3491_0.0	7.61092
Dn_4085_0.0	Dn_1115_0.4	86
Dn_409_0.4	Dn_3993_0.0	12.6109
Dn_409_1.11	Dn_2515_0.1	12.5485
Dn_4100_0.0	Dn_140_5.0	121
Dn_410_2.11	Dn_1217_0.5	18.8495
Dn_4120_0.0	Dn_1823_0.3	39.8979
Dn_4120_0.0	Dn_1685_0.1	8.5
Dn_4120_0.0	Dn_1206_0.3	8.54846
Dn_4120_0.0	Dn_112_0.3	5.76144
Dn_4120_0.0	Dn_364_0.8	5.30989
Dn_4141_0.0	Dn_216_3.0	23.8495
Dn_4141_0.0	Dn_249_3.2	22
Dn_4141_0.0	Dn_376_1.0	16.699
Dn_414_1.4	Dn_231_1.2	30.2764
Dn_414_1.4	Dn_107_3.0	14.4604
Dn_414_1.5	Dn_143_4.1	37.8979
Dn_414_1.5	Dn_100_5.2	34.3099
Dn_41_7.1	Dn_41_7.0	44.5229
Dn_420_0.2	Dn_168_3.2	27.0713
Dn_420_1.7	Dn_2154_0.0	18.8495
Dn_4211_0.0	Dn_1406_0.1	14.199
Dn_4211_0.0	Dn_116_5.15	14.9604
Dn_4215_0.0	Dn_1292_0.2	10.2764
Dn_4218_0.1	Dn_1966_0.2	34.9269
Dn_4218_0.1	Dn_177_0.3	22.6109
Dn_4218_0.1	Dn_1217_0.0	15.9269
Dn_4218_0.1	Dn_1473_0.4	12.8979
Dn_422_1.10	Dn_130_5.0	5.77642
Dn_423_1.0	Dn_1550_0.6	13.7218
Dn_423_1.6	Dn_202_4.3	30.5
Dn_425_0.6	Dn_2650_0.4	52.4604
Dn_425_0.6	Dn_1174_0.7	47.5229
Dn_425_0.6	Dn_1811_0.1	35.4604
Dn_425_0.6	Dn_342_2.10	34.7614
Dn_425_0.6	Dn_1219_0.3	33
Dn_425_0.6	Dn_1944_0.0	31.6505
Dn_425_0.6	Dn_288_2.3	27.8495
Dn_425_0.6	Dn_109_5.11	27.699
Dn_425_0.6	Dn_2591_0.1	23.3724
Dn_425_0.6	Dn_1885_0.4	22.0775
Dn_425_0.6	Dn_1331_0.2	19.3389
Dn_425_0.6	Dn_1025_0.5	17.8724
Dn_425_0.6	Dn_3768_0.0	6.92694
Dn_4269_0.0	Dn_1540_0.4	14.3724
Dn_4269_0.0	Dn_1258_0.6	5.89794
Dn_426_1.3	Dn_1315_0.8	20.0229
Dn_4277_0.0	Dn_3702_0.0	12
Dn_428_1.6	Dn_1533_0.1	63.912
Dn_428_1.6	Dn_1321_0.1	46.7764
Dn_428_1.8	Dn_1086_0.3	35.0229
Dn_428_1.8	Dn_1811_0.1	32.6505
Dn_42_2.0	Dn_1103_0.2	7.69897
Dn_4303_0.0	Dn_1117_0.4	8
Dn_4317_0.0	Dn_137_2.2	16.3495
Dn_4355_0.0	Dn_1000_0.3	55.6109
Dn_4355_0.0	Dn_1412_0.0	37.8099
Dn_4355_0.0	Dn_1684_0.0	26.4604
Dn_4355_0.0	Dn_135_5.11	18.9604
Dn_4355_0.0	Dn_1823_0.3	17.6109
Dn_4355_0.0	Dn_1685_0.1	15.5485
Dn_4355_0.0	Dn_217_0.0	12.4604
Dn_436_1.29	Dn_3694_0.0	8.42694
Dn_436_1.29	Dn_168_4.11	7
Dn_436_1.29	Dn_329_2.2	6.69897
Dn_43_2.5	Dn_113_2.1	92.0229
Dn_43_2.5	Dn_18_4.0	67.1549
Dn_43_2.5	Dn_35_2.1	57.699
Dn_43_2.5	Dn_25_3.5	27.4604
Dn_43_2.5	Dn_221_3.3	24.3495
Dn_43_2.5	Dn_13_10.0	14.8495
Dn_43_8.3	Dn_269_0.1	14.412
Dn_442_1.18	Dn_2515_0.3	24.2218
Dn_444_0.4	Dn_1868_0.1	31.1109
Dn_444_1.5	Dn_1253_0.3	15.8724
Dn_444_1.5	Dn_122_3.4	11.912
Dn_444_1.5	Dn_1146_0.3	11.199
Dn_444_1.5	Dn_338_2.2	11.0775
Dn_445_0.6	Dn_1315_0.8	21.8099
Dn_445_1.11	Dn_315_1.0	42.4269
Dn_445_1.11	Dn_1065_0.6	26.699
Dn_445_1.11	Dn_2513_0.3	18.1734
Dn_4465_0.1	Dn_102_3.5	99.2614
Dn_449_1.2	Dn_173_4.5	52
Dn_449_1.2	Dn_104_4.3	26.6109
Dn_449_1.3	Dn_449_1.2	55.699
Dn_449_1.3	Dn_173_4.5	46.3979
Dn_449_1.3	Dn_104_4.3	22.699
Dn_451_0.7	Dn_1169_0.9	30
Dn_451_0.7	Dn_1267_0.0	13.1109
Dn_451_0.7	Dn_116_4.2	11.6505
Dn_451_0.7	Dn_131_3.12	9.83889
Dn_451_0.7	Dn_2136_0.2	9.54846
Dn_451_0.7	Dn_289_0.1	7.61092
Dn_451_1.10	Dn_35_5.6	14.0485
Dn_451_1.8	Dn_1042_0.11	42.699
Dn_451_1.8	Dn_1042_0.10	42.699
Dn_451_1.8	Dn_1142_0.1	18.5
Dn_454_1.0	Dn_1103_0.3	26.6109
Dn_454_1.0	Dn_378_1.1	12.1594
Dn_4576_0.0	Dn_1042_0.11	52.699
Dn_4576_0.0	Dn_1042_0.10	52.699
Dn_4576_0.0	Dn_451_1.8	42.5
Dn_4576_0.0	Dn_1142_0.1	27.5229
Dn_4576_0.0	Dn_3663_0.0	21.8099
Dn_4576_0.0	Dn_113_6.10	18.7764
Dn_457_1.12	Dn_409_1.11	43.1505
Dn_457_1.12	Dn_2515_0.1	19.4604
Dn_4598_0.0	Dn_1526_0.4	25.0775
Dn_4598_0.0	Dn_1858_0.5	11.7614
Dn_4598_0.0	Dn_3348_0.0	6.96041
Dn_459_1.16	Dn_1058_0.7	59.6505
Dn_459_1.16	Dn_364_0.4	21.0229
Dn_459_1.16	Dn_1080_0.7	20.8724
Dn_459_1.16	Dn_1042_0.18	20.699
Dn_459_1.16	Dn_1384_0.6	17.8389
Dn_459_1.16	Dn_1260_0.10	16.0229
Dn_459_1.16	Dn_1436_0.3	15.7614
Dn_459_1.16	Dn_1526_0.1	12.412
Dn_459_1.16	Dn_3675_0.0	6.92694
Dn_462_1.1	Dn_1042_0.11	97.1505
Dn_462_1.1	Dn_1042_0.10	97.1505
Dn_462_1.1	Dn_4576_0.0	73.8495
Dn_462_1.1	Dn_451_1.8	49.7614
Dn_462_1.1	Dn_3663_0.0	22.4604
Dn_462_1.1	Dn_113_6.10	18.6505
Dn_4666_0.0	Dn_436_0.14	5.33889
Dn_466_1.23	Dn_1000_0.2	95.3099
Dn_466_1.23	Dn_1367_0.2	87.4604
Dn_46_1.1	Dn_217_2.0	27.4269
Dn_46_5.1	Dn_1335_0.2	94.728
Dn_4716_0.0	Dn_1206_0.3	42.5485
Dn_4716_0.0	Dn_1685_0.1	8.89794
Dn_4716_0.0	Dn_1870_0.3	8.83889
Dn_4716_0.0	Dn_4120_0.0	8.61092
Dn_472_0.2	Dn_160_3.1	17.6505
Dn_472_1.3	Dn_231_1.2	71.2218
Dn_472_1.3	Dn_315_1.1	68.5
Dn_472_1.3	Dn_0_15.5	63.3495
Dn_472_1.3	Dn_183_0.0	61.0229
Dn_472_1.3	Dn_278_0.0	53.1884
Dn_472_1.3	Dn_107_3.0	32.1109
Dn_472_1.3	Dn_3227_0.0	32.0775
Dn_472_1.3	Dn_157_4.4	28.199
Dn_472_1.3	Dn_264_2.0	22.4269
Dn_472_1.3	Dn_201_1.0	18.0229
Dn_474_0.6	Dn_28_2.1	19.6109
Dn_474_0.6	Dn_14_6.2	18.228
Dn_474_0.6	Dn_2716_0.0	17.5229
Dn_474_0.6	Dn_130_3.0	16.699
Dn_474_0.6	Dn_216_2.1	15.699
Dn_474_0.6	Dn_119_2.5	15.5485
Dn_474_0.6	Dn_2_11.0	15.4604
Dn_474_0.6	Dn_268_3.2	15.0485
Dn_474_0.6	Dn_19_1.0	14.1109
Dn_474_0.6	Dn_257_0.0	9.84949
Dn_474_0.6	Dn_187_0.13	9.19897
Dn_475_1.8	Dn_1151_0.6	7.11092
Dn_476_0.0	Dn_270_3.17	37
Dn_476_0.6	Dn_270_3.24	161
Dn_476_0.6	Dn_123_1.7	147
Dn_476_0.6	Dn_23_10.11	139.5
Dn_476_0.6	Dn_37_3.19	132
Dn_476_0.6	Dn_352_2.6	132
Dn_476_0.6	Dn_181_4.17	125.5
Dn_476_0.6	Dn_38_2.2	121.5
Dn_476_0.6	Dn_115_2.0	113
Dn_476_0.6	Dn_31_4.10	112.5
Dn_476_0.6	Dn_287_2.3	70.8495
Dn_476_0.6	Dn_228_3.2	54.8495
Dn_476_0.6	Dn_177_0.4	19.1734
Dn_476_0.7	Dn_270_3.25	87
Dn_476_0.8	Dn_270_3.26	57.301
Dn_476_0.8	Dn_289_3.5	40.9604
Dn_476_1.13	Dn_1347_0.0	9.84949
Dn_477_1.15	Dn_23_10.11	86.2474
Dn_477_1.15	Dn_352_2.6	84.1109
Dn_477_1.15	Dn_476_0.6	83.8495
Dn_477_1.15	Dn_270_3.24	83.1109
Dn_477_1.15	Dn_37_3.19	81.7614
Dn_477_1.15	Dn_31_4.10	80.4604
Dn_477_1.15	Dn_123_1.7	74.0485
Dn_477_1.15	Dn_38_2.2	77.1109
Dn_477_1.15	Dn_181_4.17	72.8495
Dn_477_1.15	Dn_115_2.0	70.3389
Dn_477_1.15	Dn_287_2.3	38.1505
Dn_477_1.15	Dn_228_3.2	25.7614
Dn_477_1.15	Dn_177_0.4	21.0458
Dn_47_8.11	Dn_47_8.10	17.3495
Dn_482_0.11	Dn_1267_0.0	15.1109
Dn_482_0.11	Dn_1169_0.9	11.2474
Dn_482_0.11	Dn_1321_0.2	11.1734
Dn_482_0.11	Dn_131_3.12	11.1505
Dn_482_0.11	Dn_116_4.2	10.3099
Dn_482_0.11	Dn_2136_0.2	9.72185
Dn_482_0.4	Dn_1115_0.9	62.8389
Dn_482_0.4	Dn_128_5.2	31.2764
Dn_482_0.4	Dn_2369_0.4	22.5485
Dn_482_0.4	Dn_1239_0.2	21.8724
Dn_482_0.5	Dn_1115_0.9	50.1109
Dn_4841_0.0	Dn_1318_0.1	47
Dn_4841_0.0	Dn_1082_0.4	38.2474
Dn_4841_0.0	Dn_228_2.1	34.8979
Dn_4841_0.0	Dn_1412_0.3	18.5
Dn_4841_0.0	Dn_16_8.0	10.2218
Dn_4841_0.0	Dn_1274_0.0	8.46041
Dn_4841_0.0	Dn_1660_0.0	6.54846
Dn_4841_0.0	Dn_3760_0.0	5.84949
Dn_48_0.0	Dn_233_3.6	9.04576
Dn_4930_0.1	Dn_1242_0.4	20.1109
Dn_4930_0.1	Dn_1307_0.0	11.0485
Dn_4930_0.1	Dn_1115_0.8	8
Dn_4943_0.0	Dn_1151_0.6	29.1884
Dn_4943_0.0	Dn_475_1.8	5.96041
Dn_4955_0.1	Dn_292_0.2	24.699
Dn_4955_0.1	Dn_1042_0.20	22.699
Dn_497_0.12	Dn_29_4.5	33.2764
Dn_497_1.2	Dn_2080_0.1	89
Dn_499_0.2	Dn_1000_0.3	12.228
Dn_499_0.2	Dn_4355_0.0	11.699
Dn_499_0.2	Dn_1684_0.0	7.22185
Dn_499_1.6	Dn_1859_0.1	43.9269
Dn_499_1.6	Dn_1780_0.3	24
Dn_499_1.7	Dn_279_2.22	6.69897
Dn_49_0.1	Dn_2515_0.1	54.1594
Dn_49_0.1	Dn_457_1.12	20.7614
Dn_49_0.1	Dn_409_1.11	13.0713
Dn_49_4.0	Dn_333_2.3	33.0485
Dn_49_4.0	Dn_168_1.9	32.1734
Dn_49_4.0	Dn_223_1.1	18.0485
Dn_49_4.0	Dn_30_3.3	17.6109
Dn_49_4.0	Dn_1284_0.2	14.8495
Dn_49_4.0	Dn_304_2.6	7.69897
Dn_49_4.0	Dn_359_1.3	9.41195
Dn_49_8.5	Dn_1142_0.1	18.699
Dn_4_13.0	Dn_11_10.5	22.0485
Dn_4_6.4	Dn_177_4.6	8.46041
Dn_5015_0.0	Dn_312_2.9	41.6109
Dn_5015_0.0	Dn_105_2.23	11.3979
Dn_501_0.1	Dn_2762_0.2	181
Dn_501_0.1	Dn_152_5.5	83.9604
Dn_501_0.1	Dn_1232_0.1	60.699
Dn_501_0.1	Dn_1232_0.2	48.5775
Dn_501_0.1	Dn_240_1.8	31.7614
Dn_501_0.1	Dn_1437_0.2	24.3495
Dn_501_0.1	Dn_1297_0.3	18.7218
Dn_503_0.2	Dn_269_2.0	21.6338
Dn_503_0.2	Dn_2534_0.1	13.4269
Dn_503_0.2	Dn_1393_0.1	10.1109
Dn_5055_0.0	Dn_1151_0.6	5.84949
Dn_505_1.10	Dn_251_0.8	20.5
Dn_506_1.4	Dn_130_5.0	135
Dn_506_1.4	Dn_141_5.1	46.5229
Dn_506_1.4	Dn_362_2.7	14.1505
Dn_506_1.4	Dn_1103_0.4	14.3495
Dn_507_0.8	Dn_507_0.6	31
Dn_507_0.8	Dn_507_0.5	20.4269
Dn_5090_0.0	Dn_1522_0.6	20.7614
Dn_509_1.2	Dn_112_0.0	42.8495
Dn_509_1.7	Dn_1500_0.0	19.9269
Dn_50_8.0	Dn_472_1.3	83.5229
Dn_50_8.0	Dn_231_1.2	73.699
Dn_50_8.0	Dn_0_15.5	65.0229
Dn_50_8.0	Dn_183_0.0	61.6109
Dn_50_8.0	Dn_315_1.1	57.7843
Dn_50_8.0	Dn_278_0.0	54.8979
Dn_50_8.0	Dn_107_3.0	33.3724
Dn_50_8.0	Dn_3227_0.0	31.8495
Dn_50_8.0	Dn_157_4.4	29.5485
Dn_50_8.0	Dn_264_2.0	21.8979
Dn_50_8.0	Dn_201_1.0	17.699
Dn_50_8.1	Dn_18_4.0	78.412
Dn_50_8.1	Dn_113_2.1	56.3724
Dn_50_8.1	Dn_35_2.1	56.1109
Dn_50_8.1	Dn_43_2.5	55.3099
Dn_50_8.1	Dn_25_3.5	34.8724
Dn_50_8.1	Dn_221_3.3	27.199
Dn_50_8.1	Dn_13_10.0	17.699
Dn_50_8.2	Dn_2259_0.2	32.8495
Dn_50_8.2	Dn_29_4.3	31.8495
Dn_5103_0.1	Dn_21_3.9	11.199
Dn_5136_0.0	Dn_1239_0.2	45.9604
Dn_5136_0.0	Dn_3063_0.0	42.8979
Dn_5136_0.0	Dn_1375_0.1	38.5229
Dn_514_1.1	Dn_18_4.0	43.2218
Dn_514_1.1	Dn_50_8.1	39.6505
Dn_514_1.1	Dn_25_3.5	36
Dn_514_1.1	Dn_43_2.5	30.8495
Dn_514_1.1	Dn_113_2.1	29.8495
Dn_514_1.1	Dn_35_2.1	27.5485
Dn_514_1.1	Dn_13_10.0	18
Dn_514_1.1	Dn_221_3.3	15.6109
Dn_514_1.3	Dn_237_2.0	39.8979
Dn_514_1.5	Dn_1_10.1	16.8495
Dn_519_1.5	Dn_519_0.2	27
Dn_51_6.2	Dn_1202_0.0	90.2218
Dn_5204_0.0	Dn_1830_0.1	32
Dn_523_0.6	Dn_287_2.3	63.7843
Dn_523_0.6	Dn_38_2.2	35.1505
Dn_523_0.6	Dn_37_3.19	32.5
Dn_523_0.6	Dn_476_0.6	30.7614
Dn_523_0.6	Dn_270_3.24	30.7614
Dn_523_0.6	Dn_23_10.11	30.4604
Dn_523_0.6	Dn_31_4.10	30.3724
Dn_523_0.6	Dn_352_2.6	29.3099
Dn_523_0.6	Dn_228_3.2	29.0485
Dn_523_0.6	Dn_477_1.15	28.699
Dn_523_0.6	Dn_123_1.7	17.9604
Dn_523_0.6	Dn_115_2.0	17.9604
Dn_523_0.6	Dn_177_0.4	15.8495
Dn_523_0.6	Dn_181_4.17	14.4604
Dn_5240_0.0	Dn_327_1.4	21.1549
Dn_529_1.1	Dn_2483_0.0	31.0485
Dn_53_6.0	Dn_396_1.2	19.412
Dn_53_6.0	Dn_168_4.11	16.8979
Dn_53_6.0	Dn_15_11.9	13.5485
Dn_53_6.0	Dn_2285_0.0	5.10033
Dn_53_7.1	Dn_411_1.3	41.1109
Dn_53_7.3	Dn_188_2.9	14.6109
Dn_540_1.11	Dn_3_6.18	9.84949
Dn_540_1.13	Dn_2529_0.1	25.6109
Dn_540_1.13	Dn_1329_0.5	24.6109
Dn_544_0.3	Dn_1250_0.4	10.801
Dn_544_0.3	Dn_2427_0.1	6.74743
Dn_545_0.3	Dn_198_4.0	59.699
Dn_5467_0.0	Dn_1329_0.5	26.8724
Dn_5467_0.0	Dn_2529_0.1	12.5485
Dn_546_0.0	Dn_1_11.2	81.0485
Dn_546_0.0	Dn_251_0.8	33.199
Dn_546_0.0	Dn_265_0.0	17.5485
Dn_546_0.0	Dn_505_1.10	17.9604
Dn_546_0.0	Dn_3137_0.0	14.6549
Dn_551_0.10	Dn_327_1.4	24.6109
Dn_552_1.13	Dn_21_8.2	23.5229
Dn_554_1.8	Dn_554_1.7	23.199
Dn_558_1.4	Dn_20_10.4	43.3099
Dn_558_1.4	Dn_376_1.0	27.8979
Dn_558_1.4	Dn_1_10.0	18.5
Dn_558_1.4	Dn_4141_0.0	10.3389
Dn_558_1.6	Dn_1315_0.8	20.699
Dn_558_1.6	Dn_445_0.6	15.3099
Dn_5640_0.0	Dn_399_0.10	30.0775
Dn_564_0.12	Dn_459_1.16	14.7614
Dn_564_0.12	Dn_1058_0.7	14.1109
Dn_564_0.12	Dn_1260_0.10	13.7843
Dn_564_0.12	Dn_364_0.4	13.5
Dn_564_0.12	Dn_1384_0.6	10.0775
Dn_564_0.12	Dn_1436_0.3	6.52288
Dn_564_0.12	Dn_1080_0.7	5.54846
Dn_564_0.12	Dn_1042_0.18	5.46041
Dn_564_0.13	Dn_1267_0.1	49
Dn_564_0.13	Dn_109_4.5	37.0713
Dn_564_0.13	Dn_1258_0.1	37
Dn_564_0.13	Dn_333_2.8	33.412
Dn_564_0.13	Dn_1085_0.0	23
Dn_564_0.13	Dn_1485_0.2	21.6505
Dn_564_0.13	Dn_1058_0.7	19.9604
Dn_564_0.13	Dn_1552_0.4	18.8979
Dn_564_0.13	Dn_1260_0.10	9.19897
Dn_564_0.13	Dn_319_2.5	9.34949
Dn_564_0.13	Dn_1258_0.6	8.76144
Dn_564_0.13	Dn_1142_0.0	8.5
Dn_564_0.1	Dn_5136_0.0	65.1109
Dn_564_0.1	Dn_1239_0.2	47.8495
Dn_564_0.1	Dn_1375_0.1	51.0229
Dn_564_0.1	Dn_3063_0.0	43.2218
Dn_564_0.1	Dn_15_6.0	18.728
Dn_564_0.1	Dn_261_0.11	17.199
Dn_564_0.4	Dn_4830_0.0	7.26144
Dn_569_0.10	Dn_376_1.1	10.699
Dn_56_2.0	Dn_194_0.0	34.699
Dn_56_2.0	Dn_10_0.1	24.1884
Dn_573_0.9	Dn_3_6.18	5.87236
Dn_574_0.4	Dn_1279_0.0	20.8389
Dn_57_0.0	Dn_202_4.3	41.1549
Dn_57_0.0	Dn_423_1.6	29.8099
Dn_584_0.4	Dn_386_1.2	21.412
Dn_584_0.5	Dn_2297_0.0	51.3979
Dn_58_1.1	Dn_1067_0.3	10.0775
Dn_58_3.2	Dn_1060_0.2	24.2843
Dn_58_3.2	Dn_142_4.1	20.8724
Dn_593_0.7	Dn_18_4.0	40.8495
Dn_593_0.7	Dn_50_8.1	39.9604
Dn_593_0.7	Dn_43_2.5	38.412
Dn_593_0.7	Dn_113_2.1	37.8495
Dn_593_0.7	Dn_35_2.1	32.412
Dn_593_0.7	Dn_514_1.1	27.699
Dn_593_0.7	Dn_25_3.5	26.199
Dn_593_0.7	Dn_221_3.3	18.4604
Dn_593_0.7	Dn_13_10.0	13.8495
Dn_594_0.18	Dn_2485_0.0	15.199
Dn_594_0.20	Dn_210_3.3	5.69897
Dn_594_0.21	Dn_566_0.0	42.3495
Dn_59_3.6	Dn_3258_0.0	13.5229
Dn_59_3.6	Dn_250_0.2	13.2614
Dn_59_3.6	Dn_2572_0.0	11.9269
Dn_59_3.6	Dn_112_1.4	8.54846
Dn_59_3.6	Dn_249_3.1	6.5
Dn_5_10.3	Dn_558_1.4	17.1109
Dn_5_8.1	Dn_556_1.3	26.0713
Dn_601_0.0	Dn_4_7.10	34.699
Dn_602_0.6	Dn_1169_0.9	65.1884
Dn_602_0.6	Dn_1267_0.0	58.8099
Dn_602_0.6	Dn_131_3.12	46.4604
Dn_602_0.6	Dn_116_4.2	45.8495
Dn_602_0.6	Dn_2136_0.2	44.199
Dn_602_0.6	Dn_1321_0.2	35.3979
Dn_602_0.6	Dn_451_0.7	19.2843
Dn_602_0.6	Dn_482_0.11	10.1109
Dn_602_0.6	Dn_1042_0.13	8.84949
Dn_602_0.6	Dn_1284_0.1	7.24743
Dn_602_0.7	Dn_1058_0.7	68.5775
Dn_602_0.7	Dn_459_1.16	24.3099
Dn_602_0.7	Dn_1042_0.18	22.1505
Dn_602_0.7	Dn_364_0.4	17.3389
Dn_602_0.7	Dn_1540_0.3	16.8724
Dn_602_0.7	Dn_1384_0.6	14.1505
Dn_602_0.7	Dn_1526_0.1	13.0229
Dn_602_0.7	Dn_1080_0.7	10.699
Dn_603_0.5	Dn_236_1.3	19.3979
Dn_605_0.0	Dn_1103_0.2	25.4269
Dn_605_0.10	Dn_1684_0.0	28.5
Dn_605_0.10	Dn_1346_0.4	25.0229
Dn_605_0.10	Dn_1823_0.3	11.8495
Dn_605_0.10	Dn_4355_0.0	11.5485
Dn_605_0.10	Dn_135_5.11	8
Dn_605_0.12	Dn_15_6.0	23.9269
Dn_605_0.12	Dn_261_0.11	11.2218
Dn_605_0.12	Dn_188_0.6	6.92694
Dn_607_1.3	Dn_128_5.6	25.3724
Dn_612_0.4	Dn_130_5.0	23
Dn_612_0.4	Dn_506_1.4	23.1109
Dn_614_0.1	Dn_1678_0.8	46.699
Dn_614_0.6	Dn_3716_0.0	10.2843
Dn_61_7.0	Dn_1174_0.6	7.69897
Dn_620_0.12	Dn_3716_0.0	63.6109
Dn_620_0.12	Dn_614_0.6	10.2764
Dn_621_0.3	Dn_1088_0.3	17.228
Dn_627_0.3	Dn_1042_0.9	9.02288
Dn_628_0.2	Dn_607_1.3	9.77642
Dn_62_7.4	Dn_37_8.9	67.699
Dn_632_0.12	Dn_592_0.6	21.1505
Dn_632_0.20	Dn_4237_0.0	20.4604
Dn_633_0.1	Dn_5_10.3	20.5229
Dn_633_0.1	Dn_4141_0.0	18.8495
Dn_633_0.1	Dn_376_1.0	17.6109
Dn_633_0.1	Dn_558_1.4	15.199
Dn_643_0.11	Dn_312_0.2	5.69897
Dn_650_0.5	Dn_650_0.3	48.2218
Dn_653_0.13	Dn_201_3.10	24.1109
Dn_656_0.0	Dn_1267_0.0	14.6549
Dn_656_0.0	Dn_116_4.2	7.34949
Dn_656_0.0	Dn_131_3.12	5.34949
Dn_656_0.2	Dn_15_11.9	14.3099
Dn_666_0.13	Dn_594_0.16	6.19897
Dn_668_0.17	Dn_49_4.0	57.0775
Dn_668_0.17	Dn_333_2.3	33.6109
Dn_668_0.17	Dn_1284_0.2	16.1109
Dn_668_0.17	Dn_304_2.6	7.52288
Dn_668_0.17	Dn_359_1.3	9.04846
Dn_668_0.6	Dn_1458_0.0	11.2614
Dn_668_0.7	Dn_269_2.0	7.37236
Dn_669_0.8	Dn_1165_0.7	15.6109
Dn_66_1.6	Dn_113_2.1	78.6109
Dn_66_1.6	Dn_43_2.5	78.3495
Dn_66_1.6	Dn_18_4.0	55.6109
Dn_66_1.6	Dn_35_2.1	46.1884
Dn_66_1.6	Dn_50_8.1	42.8495
Dn_66_1.6	Dn_593_0.7	26.1109
Dn_66_1.6	Dn_25_3.5	18.5
Dn_66_1.6	Dn_514_1.1	16.8724
Dn_66_1.6	Dn_221_3.3	14.6109
Dn_66_3.1	Dn_1151_0.6	6.42694
Dn_66_3.3	Dn_1165_0.1	22.0485
Dn_66_3.3	Dn_2532_0.1	13.7614
Dn_66_3.3	Dn_2456_0.0	12.3389
Dn_672_0.12	Dn_672_0.10	8
Dn_672_0.13	Dn_175_2.11	30.699
Dn_672_0.13	Dn_672_0.10	10.4604
Dn_672_0.8	Dn_152_2.2	10.5485
Dn_672_0.8	Dn_152_1.9	10.3495
Dn_672_0.9	Dn_672_0.10	85.7843
Dn_672_0.9	Dn_672_0.13	18.2843
Dn_672_0.9	Dn_672_0.12	14.5
Dn_672_0.9	Dn_175_2.11	6.11092
Dn_673_0.0	Dn_2532_0.1	66.412
Dn_673_0.0	Dn_2456_0.0	16.7614
Dn_673_0.0	Dn_1165_0.1	9.30989
Dn_673_0.0	Dn_1347_0.0	6.34949
Dn_675_0.10	Dn_457_1.12	74.8495
Dn_675_0.10	Dn_49_0.1	21.1003
Dn_677_0.25	Dn_1039_0.6	109
Dn_679_0.13	Dn_44_7.15	32.1505
Dn_679_0.13	Dn_202_4.4	31.1594
Dn_67_1.0	Dn_564_0.4	38.0485
Dn_67_1.0	Dn_399_1.0	14.4604
Dn_67_3.6	Dn_240_1.11	16.1259
Dn_681_0.5	Dn_15_6.0	32.0485
Dn_681_0.5	Dn_605_0.12	11.6109
Dn_681_0.6	Dn_15_6.0	67.199
Dn_681_0.6	Dn_188_0.7	24.4604
Dn_69_2.3	Dn_35_1.0	6.11092
Dn_69_2.3	Dn_103_0.0	5.33889
Dn_6_10.0	Dn_259_3.2	27.4604
Dn_6_10.0	Dn_34_1.2	9.84949
Dn_704_0.23	Dn_1811_0.1	56.6259
Dn_704_0.23	Dn_1944_0.0	53.4604
Dn_704_0.23	Dn_342_2.10	53.1505
Dn_704_0.23	Dn_1174_0.7	50.3724
Dn_704_0.23	Dn_1219_0.3	49.412
Dn_704_0.23	Dn_2650_0.4	48.6109
Dn_704_0.23	Dn_1885_0.4	40.6594
Dn_704_0.23	Dn_288_2.3	41.3724
Dn_704_0.23	Dn_109_5.11	41.1505
Dn_704_0.23	Dn_425_0.6	34.8495
Dn_704_0.23	Dn_1331_0.2	23.412
Dn_704_0.23	Dn_1025_0.5	21.0485
Dn_704_0.23	Dn_251_1.3	13.4604
Dn_704_0.23	Dn_3768_0.0	8.42694
Dn_70_2.1	Dn_103_1.1	33.3979
Dn_70_2.1	Dn_1113_0.1	24.8495
Dn_70_2.1	Dn_331_2.5	20.1109
Dn_70_3.1	Dn_1352_0.5	5.89794
Dn_70_6.11	Dn_1329_0.11	10.5775
Dn_70_6.11	Dn_2534_0.1	6.37236
Dn_70_6.11	Dn_1393_0.4	6.34949
Dn_710_0.4	Dn_177_4.1	18.7764
Dn_710_0.4	Dn_2643_0.0	17.4604
Dn_713_0.0	Dn_296_2.6	26.0229
Dn_713_0.0	Dn_347_0.1	20.6109
Dn_713_0.0	Dn_333_1.2	19.0229
Dn_713_0.0	Dn_119_2.5	16.3979
Dn_713_0.0	Dn_2716_0.0	16.228
Dn_713_0.0	Dn_216_2.1	13.6109
Dn_713_0.0	Dn_19_1.0	13.3724
Dn_713_0.0	Dn_28_2.1	12.8495
Dn_713_0.0	Dn_14_6.2	12.0229
Dn_713_0.0	Dn_187_0.13	8.54846
Dn_713_0.0	Dn_2_11.0	7.84949
Dn_714_0.3	Dn_1297_0.1	89.5485
Dn_714_0.3	Dn_1142_0.1	50.8724
Dn_714_0.3	Dn_113_6.10	25.8724
Dn_714_0.3	Dn_1042_0.11	19.699
Dn_714_0.3	Dn_1042_0.10	19.699
Dn_714_0.3	Dn_4576_0.0	18.8495
Dn_714_0.3	Dn_1142_0.2	16.1505
Dn_714_0.4	Dn_1297_0.1	29.3979
Dn_714_0.6	Dn_70_2.2	24.3979
Dn_714_0.8	Dn_152_5.5	63.1505
Dn_714_0.8	Dn_501_0.1	60.412
Dn_714_0.8	Dn_2762_0.2	60.2614
Dn_714_0.8	Dn_1232_0.1	58.6109
Dn_714_0.8	Dn_1297_0.3	27.8495
Dn_714_0.8	Dn_240_1.8	13.8724
Dn_716_0.12	Dn_1103_0.3	30.5
Dn_716_0.12	Dn_454_1.0	14.2614
Dn_716_0.12	Dn_141_5.2	13.3495
Dn_72_4.1	Dn_1270_0.1	181
Dn_730_0.6	Dn_462_1.1	114
Dn_730_0.6	Dn_4576_0.0	91.7474
Dn_730_0.6	Dn_1042_0.11	66.8724
Dn_730_0.6	Dn_1042_0.10	66.8724
Dn_730_0.6	Dn_451_1.8	60.1109
Dn_730_0.6	Dn_3663_0.0	51.3495
Dn_730_0.6	Dn_1142_0.1	29.5485
Dn_730_0.6	Dn_113_6.10	18
Dn_739_0.6	Dn_1982_0.3	33.0229
Dn_739_0.7	Dn_436_1.19	19.6505
Dn_748_0.6	Dn_3776_0.1	23.7474
Dn_749_0.3	Dn_147_0.1	93.0969
Dn_756_0.11	Dn_4241_0.0	64.1338
Dn_756_0.11	Dn_628_0.2	14.7218
Dn_756_0.11	Dn_436_1.19	13.0229
Dn_757_0.5	Dn_1660_0.0	54.5485
Dn_757_0.5	Dn_1318_0.1	19.4604
Dn_757_0.5	Dn_4841_0.0	15.5229
Dn_757_0.5	Dn_1412_0.3	14.9269
Dn_757_0.5	Dn_3352_0.0	5.46041
Dn_758_0.9	Dn_1329_0.11	41.0775
Dn_758_0.9	Dn_70_6.11	9.1338
Dn_759_0.9	Dn_188_2.9	11.3724
Dn_762_0.1	Dn_109_4.5	85.4604
Dn_762_0.1	Dn_1267_0.1	60.8495
Dn_762_0.1	Dn_333_2.8	55.1884
Dn_762_0.1	Dn_1258_0.1	50.3724
Dn_762_0.1	Dn_564_0.13	44.3495
Dn_762_0.1	Dn_1085_0.0	18.2764
Dn_762_0.1	Dn_1058_0.7	16.912
Dn_762_0.1	Dn_1552_0.4	14.2614
Dn_762_0.1	Dn_1258_0.6	11.1109
Dn_762_0.1	Dn_1540_0.3	8.87236
Dn_762_0.1	Dn_319_2.5	7.34949
Dn_763_0.5	Dn_1868_0.0	11.2218
Dn_766_0.0	Dn_160_3.1	52.5
Dn_766_0.0	Dn_472_0.2	17.5485
Dn_767_0.0	Dn_1117_0.4	9.84949
Dn_767_0.0	Dn_1203_0.2	8.07745
Dn_767_0.17	Dn_135_5.11	14.5
Dn_767_0.17	Dn_1934_0.3	8.89794
Dn_767_0.20	Dn_1117_0.3	12.412
Dn_767_0.5	Dn_112_0.1	55.0229
Dn_767_0.6	Dn_112_0.2	60.5485
Dn_767_0.7	Dn_112_0.3	30.199
Dn_76_3.1	Dn_406_2.9	21.199
Dn_76_3.2	Dn_444_1.5	15.4604
Dn_76_3.2	Dn_338_2.2	11.7474
Dn_76_3.2	Dn_1253_0.3	9.39794
Dn_76_3.2	Dn_1146_0.3	10.8389
Dn_76_3.2	Dn_3694_0.0	6.27642
Dn_76_3.2	Dn_1165_0.7	6.04846
Dn_76_3.2	Dn_122_3.4	7.46041
Dn_76_5.10	Dn_1260_0.10	92.8495
Dn_76_5.10	Dn_300_0.1	52.199
Dn_76_5.10	Dn_1267_0.1	13.0229
Dn_772_0.0	Dn_1811_0.1	39.4604
Dn_772_0.0	Dn_1678_0.4	34.6109
Dn_772_0.0	Dn_342_2.10	33.7614
Dn_772_0.0	Dn_704_0.23	27.2614
Dn_772_0.0	Dn_1174_0.7	24.1549
Dn_772_0.0	Dn_1944_0.0	23.699
Dn_772_0.0	Dn_1885_0.4	23.5229
Dn_772_0.0	Dn_251_1.3	19.228
Dn_772_0.0	Dn_1331_0.2	13.6109
Dn_772_0.0	Dn_1025_0.5	7.37236
Dn_784_0.10	Dn_1079_0.8	28.6109
Dn_784_0.10	Dn_1144_0.7	23.699
Dn_784_0.6	Dn_5055_0.0	11.8495
Dn_784_0.6	Dn_580_0.2	8.77642
Dn_784_0.7	Dn_269_2.0	23
Dn_784_0.7	Dn_3702_0.0	16.8389
Dn_784_0.7	Dn_2534_0.1	16.8495
Dn_784_0.7	Dn_503_0.2	12.3724
Dn_784_0.7	Dn_1393_0.1	8.69897
Dn_78_1.4	Dn_4417_0.0	9.11092
Dn_791_0.0	Dn_0_15.5	67.5229
Dn_791_0.0	Dn_183_0.0	65.4269
Dn_791_0.0	Dn_50_8.0	57.6109
Dn_791_0.0	Dn_472_1.3	56
Dn_791_0.0	Dn_278_0.0	51.5229
Dn_791_0.0	Dn_231_1.2	44.699
Dn_791_0.0	Dn_315_1.1	25.912
Dn_791_0.0	Dn_157_4.4	23.2474
Dn_791_0.0	Dn_107_3.0	22.2764
Dn_791_0.0	Dn_3227_0.0	7.46041
Dn_791_0.0	Dn_201_1.0	9.30103
Dn_792_0.5	Dn_248_1.0	9.02288
Dn_7_3.6	Dn_2007_0.0	12.5
Dn_7_3.6	Dn_355_0.3	12.4604
Dn_7_3.6	Dn_257_0.0	9.69897
Dn_7_3.6	Dn_119_2.5	8.15051
Dn_7_3.6	Dn_19_1.0	8.02288
Dn_7_3.6	Dn_268_3.2	7.33889
Dn_7_5.6	Dn_420_0.2	21.3724
Dn_7_5.6	Dn_168_3.2	20.6109
Dn_801_0.9	Dn_1305_0.7	44.9269
Dn_802_0.13	Dn_371_1.1	24.8724
Dn_802_0.18	Dn_1039_0.5	12.6109
Dn_802_0.5	Dn_188_2.9	38.3724
Dn_802_0.5	Dn_1347_0.0	23.0775
Dn_802_0.5	Dn_759_0.9	15.6505
Dn_802_0.5	Dn_202_4.3	12.199
Dn_802_0.5	Dn_211_1.11	8.11092
Dn_802_0.5	Dn_57_0.0	7.46041
Dn_802_0.5	Dn_2456_0.0	7.30103
Dn_802_0.5	Dn_53_7.3	7
Dn_802_0.5	Dn_2532_0.1	5.69897
Dn_803_0.3	Dn_1058_0.7	17.6003
Dn_803_0.3	Dn_319_2.5	14.9269
Dn_803_0.3	Dn_1267_0.1	5.96041
Dn_803_0.4	Dn_1550_0.6	15.5
Dn_808_0.9	Dn_1868_0.1	35.8495
Dn_808_0.9	Dn_444_0.4	20.5485
Dn_80_5.2	Dn_296_2.6	27.199
Dn_80_5.2	Dn_713_0.0	24.0775
Dn_80_5.2	Dn_347_0.1	24.0485
Dn_80_5.2	Dn_333_1.2	17.6109
Dn_80_5.2	Dn_216_2.1	17.5229
Dn_80_5.2	Dn_119_2.5	17.2474
Dn_80_5.2	Dn_2716_0.0	16.8495
Dn_80_5.2	Dn_268_3.2	16.3389
Dn_80_5.2	Dn_19_1.0	16.5229
Dn_80_5.2	Dn_130_3.0	15.0713
Dn_80_5.2	Dn_28_2.1	12.4604
Dn_80_5.2	Dn_14_6.2	11.8099
Dn_80_5.2	Dn_474_0.6	10.6109
Dn_80_5.2	Dn_2007_0.0	9.96041
Dn_80_5.2	Dn_355_0.3	9.96041
Dn_80_5.2	Dn_187_0.13	8.34949
Dn_80_5.2	Dn_2_11.0	8.22185
Dn_80_5.2	Dn_7_3.6	6.84949
Dn_80_5.2	Dn_257_0.0	5.18838
Dn_810_0.0	Dn_216_3.0	40.0229
Dn_810_0.0	Dn_249_3.2	34
Dn_810_0.0	Dn_4141_0.0	23
Dn_810_0.0	Dn_546_1.10	17.7764
Dn_812_0.4	Dn_2650_0.4	67.1003
Dn_812_0.4	Dn_1174_0.7	62.2614
Dn_812_0.4	Dn_425_0.6	51.699
Dn_812_0.4	Dn_1811_0.1	51.199
Dn_812_0.4	Dn_342_2.10	48.7614
Dn_812_0.4	Dn_704_0.23	48.3099
Dn_812_0.4	Dn_1944_0.0	47.9604
Dn_812_0.4	Dn_1219_0.3	47.5229
Dn_812_0.4	Dn_288_2.3	31.301
Dn_812_0.4	Dn_109_5.11	31.1003
Dn_812_0.4	Dn_1331_0.2	30.2474
Dn_812_0.4	Dn_1885_0.4	27.412
Dn_812_0.4	Dn_1025_0.5	25.6109
Dn_812_0.4	Dn_2591_0.1	22.1109
Dn_812_0.4	Dn_3768_0.0	7.96041
Dn_812_0.6	Dn_1307_0.2	30
Dn_812_0.6	Dn_292_0.0	19.6259
Dn_812_0.8	Dn_1274_0.0	22.3495
Dn_812_0.8	Dn_499_0.5	21.5
Dn_812_0.8	Dn_1082_0.4	17.5
Dn_812_0.8	Dn_16_8.0	16.8979
Dn_812_0.8	Dn_1412_0.3	14.912
Dn_812_0.8	Dn_74_6.7	6.57745
Dn_833_0.14	Dn_1347_0.0	28.7614
Dn_833_0.14	Dn_802_0.5	18.2764
Dn_833_0.14	Dn_211_1.11	15.4604
Dn_833_0.14	Dn_188_2.9	15.412
Dn_833_0.14	Dn_202_4.3	10.2614
Dn_833_0.14	Dn_2456_0.0	6.84949
Dn_833_0.14	Dn_2532_0.1	6.11092
Dn_83_0.1	Dn_1244_0.2	33.5775
Dn_83_0.2	Dn_216_2.1	23
Dn_83_0.2	Dn_119_2.5	22.5485
Dn_83_0.2	Dn_19_1.0	22.699
Dn_83_0.2	Dn_333_1.2	21.1505
Dn_83_0.2	Dn_268_3.2	20
Dn_83_0.2	Dn_2716_0.0	20.0775
Dn_83_0.2	Dn_80_5.2	14.0229
Dn_83_0.2	Dn_130_3.0	13.228
Dn_83_0.2	Dn_28_2.1	12.4604
Dn_83_0.2	Dn_14_6.2	12.6505
Dn_83_0.2	Dn_187_0.13	12.301
Dn_83_0.2	Dn_474_0.6	11.0775
Dn_83_0.2	Dn_713_0.0	8.89794
Dn_83_0.2	Dn_296_2.6	8.15051
Dn_83_0.2	Dn_355_0.3	7
Dn_83_0.2	Dn_2007_0.0	7
Dn_83_0.2	Dn_347_0.1	6.61092
Dn_83_0.2	Dn_2_11.0	5.69897
Dn_83_0.4	Dn_1934_0.3	17.228
Dn_83_0.4	Dn_767_0.17	16.8979
Dn_83_0.5	Dn_784_0.6	9.89794
Dn_847_0.10	Dn_1274_0.0	46.1109
Dn_847_0.10	Dn_1436_0.3	40
Dn_847_0.10	Dn_1042_0.18	37.9604
Dn_847_0.10	Dn_459_1.16	31.2474
Dn_847_0.10	Dn_364_0.4	18.8495
Dn_847_0.10	Dn_602_0.7	18.699
Dn_847_0.10	Dn_1082_0.4	17.5485
Dn_847_0.10	Dn_16_8.0	17.3495
Dn_847_0.10	Dn_1412_0.3	16.728
Dn_847_0.10	Dn_1080_0.7	12.801
Dn_847_0.10	Dn_564_0.12	8.11092
Dn_847_0.10	Dn_1384_0.6	7.76144
Dn_847_0.10	Dn_1526_0.1	6
Dn_847_0.14	Dn_466_1.19	9.52288
Dn_847_0.15	Dn_279_1.14	49.412
Dn_847_0.15	Dn_1331_0.8	9.34949
Dn_847_0.15	Dn_1414_0.4	7.1338
Dn_818_0.5	Dn_1069_0.5	6.37236
Dn_818_0.5	Dn_1069_0.4	6.11092
Dn_818_0.8	Dn_1058_0.7	48.7614
Dn_818_0.8	Dn_319_2.5	22.3099
Dn_818_0.8	Dn_1267_0.1	20.5229
Dn_818_0.8	Dn_76_5.10	17.1338
Dn_818_0.8	Dn_803_0.3	17.6549
Dn_818_0.8	Dn_333_2.8	12.4604
Dn_818_0.8	Dn_564_0.13	11
Dn_818_0.8	Dn_1260_0.10	7.41195
Dn_81_6.10	Dn_240_0.13	147
Dn_81_6.6	Dn_1253_0.3	6.89794
Dn_821_0.10	Dn_2680_0.0	18
Dn_822_0.12	Dn_1664_0.1	19.4604
Dn_822_0.7	Dn_451_0.7	29.8495
Dn_822_0.7	Dn_131_3.12	13.4604
Dn_822_0.8	Dn_1350_0.4	46.912
Dn_855_0.13	Dn_1116_0.1	53.0229
Dn_855_0.13	Dn_326_1.1	48.0775
Dn_855_0.14	Dn_326_1.1	14.8724
Dn_855_0.4	Dn_1069_0.4	32.1505
Dn_855_0.4	Dn_1069_0.5	31.3495
Dn_855_0.4	Dn_210_3.2	13.2764
Dn_85_6.4	Dn_85_6.3	26.699
Dn_862_0.1	Dn_15_11.9	13.0775
Dn_862_0.1	Dn_168_4.11	10.3389
Dn_862_0.1	Dn_1146_0.3	7.92694
Dn_862_0.1	Dn_53_6.0	8.04576
Dn_862_0.1	Dn_338_2.2	6.52288
Dn_862_0.1	Dn_2285_0.0	7.02288
Dn_864_0.5	Dn_1174_0.7	9.69897
Dn_864_0.5	Dn_2650_0.4	9.61092
Dn_864_0.5	Dn_3768_0.0	5.78432
Dn_865_0.2	Dn_4556_0.0	7.89794
Dn_86_1.0	Dn_217_2.0	10.7218
Dn_86_2.0	Dn_1424_0.1	43.699
Dn_86_2.0	Dn_27_3.1	38.301
Dn_86_5.0	Dn_376_1.1	24.5
Dn_870_0.1	Dn_1314_0.3	13.1109
Dn_870_0.1	Dn_1174_0.7	11.7614
Dn_870_0.1	Dn_1219_0.3	11.5485
Dn_870_0.1	Dn_2650_0.4	10.5485
Dn_870_0.1	Dn_1944_0.0	8.5
Dn_870_0.1	Dn_1885_0.4	8.39794
Dn_870_0.1	Dn_1811_0.1	7.22185
Dn_870_0.1	Dn_704_0.23	7.5
Dn_870_0.1	Dn_288_2.3	7.37236
Dn_870_0.1	Dn_109_5.11	7.37236
Dn_870_0.1	Dn_425_0.6	6.76144
Dn_870_0.1	Dn_812_0.4	6.61092
Dn_870_0.1	Dn_3768_0.0	6.19897
Dn_871_0.14	Dn_309_2.11	16.199
Dn_871_0.14	Dn_141_5.6	11.1338
Dn_871_0.9	Dn_228_2.1	57.2614
Dn_871_0.9	Dn_1318_0.1	35.8495
Dn_871_0.9	Dn_4841_0.0	31.1109
Dn_871_0.9	Dn_1082_0.4	29.2614
Dn_871_0.9	Dn_1412_0.3	21.6109
Dn_871_0.9	Dn_847_0.10	17.199
Dn_871_0.9	Dn_16_8.0	15.699
Dn_871_0.9	Dn_812_0.8	14.8724
Dn_871_0.9	Dn_1274_0.0	14.0458
Dn_871_0.9	Dn_352_1.2	13.8495
Dn_871_0.9	Dn_1219_0.4	10.199
Dn_871_0.9	Dn_273_0.1	11.0775
Dn_871_0.9	Dn_757_0.5	5.17339
Dn_874_0.10	Dn_303_2.3	9.07745
Dn_874_0.15	Dn_1966_0.2	18.6734
Dn_874_0.15	Dn_4218_0.1	18.7614
Dn_879_0.1	Dn_130_5.0	25.6109
Dn_879_0.1	Dn_422_1.10	23.8099
Dn_879_0.1	Dn_362_2.7	11.7614
Dn_880_0.0	Dn_217_3.11	27.699
Dn_883_0.5	Dn_1267_0.0	29.6549
Dn_883_0.5	Dn_822_0.7	26.7614
Dn_883_0.5	Dn_116_4.2	15.6109
Dn_883_0.5	Dn_2136_0.2	14.5485
Dn_883_0.5	Dn_131_3.12	14.2614
Dn_883_0.5	Dn_1526_0.3	14.2474
Dn_883_0.5	Dn_656_0.0	14.1884
Dn_883_0.6	Dn_1169_0.9	31.7614
Dn_883_0.6	Dn_602_0.6	23.3099
Dn_883_0.6	Dn_1267_0.0	12.6109
Dn_883_0.6	Dn_116_4.2	9.76144
Dn_883_0.6	Dn_131_3.12	9.54846
Dn_883_0.6	Dn_1321_0.2	9.54846
Dn_883_0.6	Dn_2136_0.2	8.34949
Dn_883_0.6	Dn_1146_0.3	8.41195
Dn_883_0.7	Dn_1058_0.3	29.3979
Dn_886_0.4	Dn_478_1.22	56.2218
Dn_88_2.3	Dn_34_4.2	6.15938
Dn_88_3.18	Dn_414_1.5	66
Dn_88_3.18	Dn_100_5.2	41.5485
Dn_88_3.18	Dn_143_4.1	15.0775
Dn_88_6.4	Dn_113_3.0	21.3979
Dn_88_6.5	Dn_33_7.6	13.6109
Dn_892_0.3	Dn_3224_0.1	56.1505
Dn_893_0.1	Dn_5_10.3	33.8495
Dn_893_0.1	Dn_216_3.0	32.1594
Dn_893_0.1	Dn_558_1.4	30.1259
Dn_893_0.1	Dn_633_0.1	29.6109
Dn_893_0.1	Dn_4141_0.0	28.8495
Dn_893_0.1	Dn_249_3.2	27.412
Dn_893_0.1	Dn_1_10.0	10.9604
Dn_894_0.3	Dn_173_4.5	41.1594
Dn_894_0.3	Dn_449_1.2	38.4604
Dn_894_0.3	Dn_449_1.3	35.5229
Dn_894_0.3	Dn_104_4.3	18.2614
Dn_895_0.10	Dn_3491_0.0	7.19897
Dn_895_0.11	Dn_44_7.22	16.699
Dn_895_0.6	Dn_1062_0.8	8.11092
Dn_896_0.3	Dn_760_0.0	50.0485
Dn_898_0.1	Dn_4955_0.1	7.54846
Dn_899_0.1	Dn_867_0.2	6.52288
Dn_89_3.0	Dn_352_2.6	118
Dn_89_3.0	Dn_37_3.19	118
Dn_89_3.0	Dn_476_0.6	119
Dn_89_3.0	Dn_270_3.24	119
Dn_89_3.0	Dn_23_10.11	116
Dn_89_3.0	Dn_123_1.7	111
Dn_89_3.0	Dn_181_4.17	103
Dn_89_3.0	Dn_38_2.2	103.5
Dn_89_3.0	Dn_31_4.10	100.5
Dn_89_3.0	Dn_115_2.0	100
Dn_89_3.0	Dn_477_1.15	81.1109
Dn_89_3.0	Dn_287_2.3	58.0713
Dn_89_3.0	Dn_228_3.2	46
Dn_89_3.0	Dn_523_0.6	29.9269
Dn_89_3.0	Dn_177_0.4	18.1734
Dn_8_13.1	Dn_2643_0.0	7.18838
Dn_903_0.5	Dn_903_0.4	28.4604
Dn_909_0.0	Dn_359_1.3	27.5713
Dn_909_0.0	Dn_1284_0.2	24.5229
Dn_909_0.0	Dn_333_2.3	15.7614
Dn_909_0.0	Dn_668_0.17	15.412
Dn_909_0.0	Dn_168_1.9	11.2218
Dn_912_0.1	Dn_787_0.11	10.9604
Dn_912_0.1	Dn_1878_0.2	5.5
Dn_912_0.6	Dn_3421_0.1	20.301
Dn_912_0.7	Dn_1562_0.5	45.3099
Dn_912_0.7	Dn_1215_0.3	36.5775
Dn_912_0.9	Dn_1318_0.1	35.2474
Dn_912_0.9	Dn_4841_0.0	30.3099
Dn_912_0.9	Dn_757_0.5	29.8979
Dn_912_0.9	Dn_1412_0.3	27.5775
Dn_912_0.9	Dn_871_0.9	18.4269
Dn_912_0.9	Dn_1082_0.4	15.7764
Dn_912_0.9	Dn_1660_0.0	10.6505
Dn_912_0.9	Dn_3760_0.0	10.0485
Dn_912_0.9	Dn_3352_0.0	10.1109
Dn_912_0.9	Dn_1_9.6	9.26144
Dn_913_0.7	Dn_818_0.6	32.5485
Dn_913_0.7	Dn_49_8.2	17.728
Dn_918_0.2	Dn_112_1.4	16.3495
Dn_918_0.2	Dn_1353_0.0	12.301
Dn_918_0.2	Dn_59_3.6	10.1109
Dn_918_0.2	Dn_3258_0.0	9.76144
Dn_918_0.2	Dn_249_3.1	9.61092
Dn_918_0.2	Dn_2572_0.0	5.41195
Dn_918_0.2	Dn_393_1.1	5.41195
Dn_919_0.9	Dn_1307_0.0	11.5485
Dn_91_5.10	Dn_1265_0.0	33.912
Dn_91_6.15	Dn_713_0.0	27.6109
Dn_91_6.15	Dn_80_5.2	26.1884
Dn_91_6.15	Dn_296_2.6	26.0485
Dn_91_6.15	Dn_347_0.1	23
Dn_91_6.15	Dn_333_1.2	14.199
Dn_91_6.15	Dn_216_2.1	13.3979
Dn_91_6.15	Dn_19_1.0	13.1259
Dn_91_6.15	Dn_187_0.13	8.84949
Dn_91_6.15	Dn_83_0.2	8.61092
Dn_91_6.15	Dn_355_0.3	6.69897
Dn_91_6.15	Dn_2007_0.0	6.54846
Dn_922_0.7	Dn_679_0.0	24.1003
Dn_924_0.3	Dn_3682_0.0	22.4604
Dn_924_0.3	Dn_1042_0.11	6.65051
Dn_924_0.3	Dn_1042_0.10	6.65051
Dn_928_0.2	Dn_15_11.9	17.8495
Dn_928_0.2	Dn_53_6.0	12.699
Dn_928_0.2	Dn_168_4.11	11.8979
Dn_928_0.2	Dn_862_0.1	11
Dn_928_0.2	Dn_338_2.2	8.41195
Dn_928_0.2	Dn_2285_0.0	6.84949
Dn_928_0.2	Dn_396_1.2	5.61092
Dn_928_0.4	Dn_70_3.1	10.8495
Dn_928_0.4	Dn_8_3.4	9.34949
Dn_928_0.6	Dn_1684_0.0	56.199
Dn_928_0.6	Dn_1000_0.3	44.0485
Dn_928_0.6	Dn_4355_0.0	31.6109
Dn_928_0.6	Dn_1412_0.0	15.4604
Dn_928_0.6	Dn_1685_0.1	13.4604
Dn_928_0.6	Dn_605_0.10	11.1109
Dn_928_0.6	Dn_217_0.0	9.61092
Dn_928_0.6	Dn_499_0.2	6.61092
Dn_928_0.7	Dn_2552_0.0	139.5
Dn_928_0.7	Dn_1685_0.1	95.8495
Dn_928_0.7	Dn_1870_0.3	65.2843
Dn_928_0.7	Dn_1685_0.0	38.8495
Dn_928_0.7	Dn_1346_0.4	24.3724
Dn_928_0.7	Dn_4716_0.0	7.34949
Dn_92_2.1	Dn_92_2.0	85.4269
Dn_92_6.3	Dn_476_0.6	114.5
Dn_92_6.3	Dn_31_4.10	114
Dn_92_6.3	Dn_270_3.24	114
Dn_92_6.3	Dn_23_10.11	112
Dn_92_6.3	Dn_352_2.6	107
Dn_92_6.3	Dn_37_3.19	105
Dn_92_6.3	Dn_123_1.7	105
Dn_92_6.3	Dn_89_3.0	100
Dn_92_6.3	Dn_181_4.17	98.699
Dn_92_6.3	Dn_38_2.2	101.699
Dn_92_6.3	Dn_115_2.0	95.1109
Dn_92_6.3	Dn_477_1.15	83.0775
Dn_92_6.3	Dn_287_2.3	59.3495
Dn_92_6.3	Dn_228_3.2	39.8495
Dn_92_6.3	Dn_523_0.6	30.3724
Dn_92_6.3	Dn_177_0.4	19.0229
Dn_931_0.12	Dn_1909_0.0	40.8979
Dn_931_0.12	Dn_2485_0.1	25.4269
Dn_931_0.13	Dn_1346_0.4	66.5485
Dn_931_0.14	Dn_1346_0.4	25.7614
Dn_931_0.14	Dn_1346_0.2	24.0485
Dn_933_0.10	Dn_1142_0.1	100
Dn_933_0.10	Dn_714_0.3	85.199
Dn_933_0.10	Dn_1297_0.1	80.0775
Dn_933_0.10	Dn_821_0.11	40.1109
Dn_933_0.10	Dn_1142_0.2	36.6109
Dn_933_0.10	Dn_4576_0.0	29.728
Dn_933_0.10	Dn_1042_0.11	29.3724
Dn_933_0.10	Dn_1042_0.10	29.3724
Dn_933_0.10	Dn_113_6.10	28.7764
Dn_933_0.10	Dn_1058_0.5	7.67339
Dn_933_0.9	Dn_4576_0.0	42.8724
Dn_933_0.9	Dn_3663_0.0	21.6109
Dn_933_0.9	Dn_730_0.6	19.5
Dn_934_0.0	Dn_681_0.6	40.8724
Dn_934_0.0	Dn_188_0.7	35.7614
Dn_934_0.0	Dn_53_0.0	32
Dn_934_0.0	Dn_15_6.0	28.3724
Dn_937_0.10	Dn_1292_0.2	20.5
Dn_937_0.10	Dn_1151_0.6	18.0485
Dn_937_0.10	Dn_2556_0.2	12.3389
Dn_937_0.10	Dn_1393_0.1	7.61092
Dn_937_0.10	Dn_1027_0.2	7.11092
Dn_937_0.11	Dn_1393_0.4	19.0485
Dn_937_0.13	Dn_1194_0.1	65.0485
Dn_937_0.13	Dn_1393_0.4	30.5
Dn_937_0.15	Dn_1403_0.3	31.1884
Dn_937_0.17	Dn_937_0.10	22.7614
Dn_937_0.17	Dn_4215_0.0	19.2474
Dn_937_0.17	Dn_475_1.8	10.5775
Dn_937_0.17	Dn_66_3.1	8
Dn_937_0.4	Dn_1069_0.4	13.3099
Dn_937_0.4	Dn_1069_0.5	9.19897
Dn_937_0.5	Dn_3795_0.0	11.3979
Dn_937_0.9	Dn_1393_0.5	134
Dn_937_0.9	Dn_1069_0.4	16.0775
Dn_937_0.9	Dn_1494_0.2	16.5
Dn_937_0.9	Dn_355_2.3	6.11092
Dn_942_0.4	Dn_5015_0.0	53.699
Dn_942_0.4	Dn_312_2.9	39.4604
Dn_942_0.4	Dn_105_2.23	9.27642
Dn_947_0.1	Dn_174_0.2	23.8495
Dn_947_0.2	Dn_1058_0.7	47.0485
Dn_947_0.2	Dn_319_2.5	29.6109
Dn_947_0.2	Dn_818_0.8	22.5485
Dn_947_0.2	Dn_1267_0.1	15.8495
Dn_947_0.2	Dn_762_0.1	13.0458
Dn_947_0.2	Dn_333_2.8	12.1003
Dn_947_0.2	Dn_564_0.13	11.8495
Dn_947_0.2	Dn_109_4.5	9.84949
Dn_947_0.2	Dn_1258_0.1	7.24743
Dn_955_0.5	Dn_1372_0.1	28.4604
Dn_955_0.8	Dn_35_5.6	17.6109
Dn_955_0.8	Dn_451_1.10	16.8495
Dn_959_0.1	Dn_1331_0.2	59.8495
Dn_959_0.1	Dn_1025_0.5	49.5229
Dn_959_0.1	Dn_342_2.10	40.0713
Dn_959_0.1	Dn_1811_0.1	38.0485
Dn_959_0.1	Dn_1174_0.7	35.8495
Dn_959_0.1	Dn_812_0.4	33.8724
Dn_959_0.1	Dn_2650_0.4	33.2764
Dn_959_0.1	Dn_1944_0.0	28.7614
Dn_959_0.1	Dn_704_0.23	27.5
Dn_959_0.1	Dn_1219_0.3	24.8495
Dn_959_0.1	Dn_425_0.6	24.3099
Dn_959_0.1	Dn_1885_0.4	15.8495
Dn_959_0.1	Dn_772_0.0	15.0775
Dn_959_0.1	Dn_288_2.3	13.199
Dn_959_0.1	Dn_109_5.11	13.1109
Dn_959_0.1	Dn_1678_0.4	11.0713
Dn_959_0.1	Dn_251_1.3	10.2614
Dn_959_0.1	Dn_1246_0.1	8.92694
Dn_95_1.1	Dn_228_2.1	9.84949
Dn_95_1.1	Dn_871_0.9	9.1338
Dn_95_1.1	Dn_1082_0.4	8.04846
Dn_95_1.1	Dn_1318_0.1	7.69897
Dn_95_1.1	Dn_4841_0.0	5.42694
Dn_95_2.3	Dn_411_1.3	48.1549
Dn_95_2.3	Dn_53_7.1	41.0229
Dn_95_5.2	Dn_1262_0.4	35.2218
Dn_95_5.2	Dn_1471_0.3	33.3495
Dn_962_0.6	Dn_1106_0.5	57.699
Dn_963_0.17	Dn_67_1.0	6.92694
Dn_963_0.17	Dn_864_0.7	6.17339
Dn_965_0.5	Dn_883_0.5	52.0775
Dn_965_0.5	Dn_1267_0.0	41.699
Dn_965_0.5	Dn_822_0.7	45.2614
Dn_965_0.5	Dn_602_0.6	33.412
Dn_965_0.5	Dn_451_0.7	32.199
Dn_965_0.5	Dn_116_4.2	30.4604
Dn_965_0.5	Dn_2136_0.2	29.3495
Dn_965_0.5	Dn_131_3.12	28.5485
Dn_965_0.5	Dn_1526_0.3	26
Dn_965_0.5	Dn_656_0.0	11.8495
Dn_968_0.18	Dn_1387_0.3	24.8495
Dn_968_0.2	Dn_3_6.18	10.5485
Dn_968_0.2	Dn_573_0.9	6.69897
Dn_968_0.7	Dn_423_1.15	49.6734
Dn_96_5.3	Dn_602_0.6	25.0775
Dn_96_5.3	Dn_1169_0.9	23.6109
Dn_96_5.3	Dn_116_4.2	21.3099
Dn_96_5.3	Dn_131_3.12	21.2218
Dn_96_5.3	Dn_1321_0.2	20.3724
Dn_96_5.3	Dn_1267_0.0	18.1109
Dn_96_5.3	Dn_2136_0.2	18.0485
Dn_971_0.4	Dn_2456_0.0	36.8495
Dn_971_0.4	Dn_2532_0.1	28
Dn_971_0.4	Dn_66_3.3	16.9269
Dn_971_0.4	Dn_1165_0.1	15.0229
Dn_971_0.4	Dn_673_0.0	14.4604
Dn_973_0.0	Dn_1267_0.1	78.199
Dn_973_0.0	Dn_762_0.1	61
Dn_973_0.0	Dn_564_0.13	53.4604
Dn_973_0.0	Dn_109_4.5	54.5
Dn_973_0.0	Dn_333_2.8	52.8724
Dn_973_0.0	Dn_1258_0.1	47.8495
Dn_973_0.0	Dn_1058_0.7	28.199
Dn_973_0.0	Dn_1085_0.0	25.1884
Dn_973_0.0	Dn_1552_0.4	18.3979
Dn_973_0.0	Dn_818_0.8	17.0485
Dn_973_0.0	Dn_947_0.2	14.412
Dn_973_0.0	Dn_1258_0.6	12.2614
Dn_973_0.0	Dn_319_2.5	9.60033
Dn_973_0.0	Dn_445_0.4	9.80103
Dn_973_0.0	Dn_76_5.10	8.60033
Dn_973_0.0	Dn_1142_0.0	8.76144
Dn_974_0.1	Dn_2317_0.0	61.699
Dn_974_0.1	Dn_2552_0.0	49.0775
Dn_974_0.6	Dn_1384_0.6	35.4604
Dn_974_0.6	Dn_459_1.16	23.7614
Dn_974_0.6	Dn_1058_0.7	20.199
Dn_974_0.6	Dn_564_0.12	13.8495
Dn_974_0.6	Dn_1080_0.7	10.199
Dn_974_0.6	Dn_1436_0.3	5.89794
Dn_974_0.7	Dn_2317_0.2	46.3979
Dn_975_0.3	Dn_182_4.3	179.5
Dn_975_0.7	Dn_681_0.1	14.2764
Dn_97_1.7	Dn_119_2.5	36.1734
Dn_97_1.7	Dn_19_1.0	34.0229
Dn_97_1.7	Dn_268_3.2	29.699
Dn_97_1.7	Dn_216_2.1	28.699
Dn_97_1.7	Dn_333_1.2	27.6109
Dn_97_1.7	Dn_2716_0.0	27
Dn_97_1.7	Dn_130_3.0	21.699
Dn_97_1.7	Dn_83_0.2	20.8495
Dn_97_1.7	Dn_355_0.3	19.1505
Dn_97_1.7	Dn_2007_0.0	19.1109
Dn_97_1.7	Dn_28_2.1	17.4604
Dn_97_1.7	Dn_474_0.6	16.3495
Dn_97_1.7	Dn_296_2.6	15.6109
Dn_97_1.7	Dn_14_6.2	16.8979
[truncated: 651 more rows]
