# Supplementary material for: The genome of Diuraphis noxia, a global aphid pest of small grains
Source: BMC Genomics. 2015 Jun 5;16:429. doi: 10.1186/s12864-015-1525-1 (PMC4561433; doi:10.1186/s12864-015-1525-1)
Supplement: Additional file 10: Table S8. — In-paralog groups identified from merged paralog pairs. [file 12864_2015_1525_MOESM10_ESM.xlsx]

## Sheet: paralogGroupsR2
Supplemental Table 8. In-Paralog Groups Identified by Ortho-MCL among Predicted D. noxia Proteins. Each group is listed horizontally.
Dn_1058_0.7	Dn_1042_0.18	Dn_1080_0.6	Dn_1080_0.7	Dn_109_4.5	Dn_1085_0.0	Dn_1142_0.0	Dn_1258_0.1	Dn_1258_0.6	Dn_1267_0.1	Dn_1284_0.0	Dn_1384_0.6	Dn_1436_0.3	Dn_1485_0.3	Dn_1526_0.1	Dn_1540_0.3	Dn_1384_0.5	Dn_1552_0.4	Dn_319_2.5	Dn_333_2.8	Dn_364_0.4	Dn_3675_0.0	Dn_459_1.16	Dn_564_0.12	Dn_564_0.13	Dn_1485_0.2	Dn_602_0.7	Dn_762_0.1	Dn_803_0.3	Dn_847_0.10	Dn_818_0.8	Dn_947_0.2	Dn_973_0.0	Dn_445_0.4	Dn_974_0.6
Dn_109_5.11	Dn_1025_0.5	Dn_1174_0.7	Dn_1219_0.3	Dn_1246_0.1	Dn_1331_0.2	Dn_1811_0.1	Dn_1678_0.4	Dn_1086_0.3	Dn_1885_0.4	Dn_1886_0.4	Dn_1944_0.0	Dn_251_1.3	Dn_2591_0.1	Dn_2650_0.4	Dn_288_2.3	Dn_342_2.10	Dn_1174_0.6	Dn_3768_0.0	Dn_425_0.6	Dn_428_1.8	Dn_61_7.0	Dn_704_0.23	Dn_772_0.0	Dn_812_0.4	Dn_864_0.5	Dn_870_0.1	Dn_959_0.1	Dn_1079_0.2	Dn_870_0.2	Dn_1082_0.9	Dn_152_5.8	Dn_1886_0.0	Dn_2650_0.5	Dn_870_0.9
Dn_1219_0.4	Dn_1082_0.4	Dn_1274_0.0	Dn_1318_0.1	Dn_1412_0.3	Dn_16_8.0	Dn_228_2.1	Dn_273_0.1	Dn_3352_0.0	Dn_352_1.2	Dn_4841_0.0	Dn_1660_0.0	Dn_3760_0.0	Dn_757_0.5	Dn_812_0.8	Dn_499_0.5	Dn_74_6.7	Dn_871_0.9	Dn_912_0.9	Dn_1_9.6	Dn_95_1.1	Dn_1115_0.13	Dn_116_3.11	Dn_1253_0.4	Dn_1273_0.8	Dn_1547_0.2	Dn_240_2.3	Dn_279_2.0	Dn_299_2.34	Dn_3794_0.0	Dn_423_0.5	Dn_445_1.21	Dn_758_0.4	Dn_808_0.1	Dn_815_0.4
Dn_1112_0.5	Dn_1000_0.3	Dn_135_5.11	Dn_1373_0.4	Dn_1412_0.0	Dn_1823_0.3	Dn_1684_0.0	Dn_1685_0.0	Dn_1346_0.5	Dn_1685_0.1	Dn_1206_0.3	Dn_1870_0.3	Dn_1934_0.3	Dn_217_0.0	Dn_2552_0.0	Dn_3675_0.1	Dn_1314_0.3	Dn_4120_0.0	Dn_4355_0.0	Dn_4716_0.0	Dn_499_0.2	Dn_605_0.10	Dn_767_0.17	Dn_83_0.4	Dn_928_0.6	Dn_928_0.7	Dn_974_0.1	Dn_2317_0.0	Dn_1053_0.10	Dn_1788_0.1
Dn_130_3.0	Dn_119_2.5	Dn_14_6.2	Dn_187_0.13	Dn_19_1.0	Dn_2007_0.0	Dn_216_2.1	Dn_257_0.0	Dn_268_3.2	Dn_2716_0.0	Dn_28_2.1	Dn_296_2.6	Dn_2_11.0	Dn_333_1.2	Dn_347_0.1	Dn_355_0.3	Dn_474_0.6	Dn_713_0.0	Dn_7_3.6	Dn_80_5.2	Dn_83_0.2	Dn_91_6.15	Dn_97_1.7	Dn_190_4.1	Dn_785_0.11
Dn_1169_0.9	Dn_1042_0.13	Dn_116_4.2	Dn_1267_0.0	Dn_1284_0.1	Dn_131_3.12	Dn_1321_0.2	Dn_1526_0.3	Dn_2136_0.2	Dn_289_0.1	Dn_451_0.7	Dn_482_0.11	Dn_602_0.6	Dn_656_0.0	Dn_822_0.7	Dn_883_0.5	Dn_883_0.6	Dn_965_0.5	Dn_96_5.3	Dn_1042_0.3	Dn_1540_0.5
Dn_1042_0.11	Dn_1042_0.10	Dn_113_6.10	Dn_1142_0.1	Dn_1058_0.5	Dn_1142_0.2	Dn_1297_0.1	Dn_451_1.8	Dn_4576_0.0	Dn_3663_0.0	Dn_462_1.1	Dn_49_8.5	Dn_714_0.3	Dn_714_0.4	Dn_730_0.6	Dn_933_0.10	Dn_821_0.11	Dn_933_0.9
Dn_1027_0.2	Dn_1292_0.2	Dn_1329_0.7	Dn_1393_0.1	Dn_154_1.0	Dn_2534_0.1	Dn_2556_0.2	Dn_269_2.0	Dn_255_1.1	Dn_3702_0.0	Dn_1329_0.9	Dn_4277_0.0	Dn_503_0.2	Dn_668_0.7	Dn_784_0.7	Dn_937_0.10	Dn_993_0.11
Dn_122_3.4	Dn_1146_0.3	Dn_1165_0.7	Dn_1253_0.3	Dn_3192_0.0	Dn_329_2.2	Dn_338_2.2	Dn_3694_0.0	Dn_436_1.29	Dn_444_1.5	Dn_669_0.8	Dn_76_3.2	Dn_81_6.6	Dn_98_5.0	Dn_116_4.10	Dn_1318_0.0	Dn_317_2.8
Dn_123_1.7	Dn_115_2.0	Dn_177_0.4	Dn_181_4.17	Dn_228_3.2	Dn_23_10.11	Dn_270_3.24	Dn_287_2.3	Dn_31_4.10	Dn_352_2.6	Dn_37_3.19	Dn_38_2.2	Dn_476_0.6	Dn_477_1.15	Dn_523_0.6	Dn_89_3.0	Dn_92_6.3
Dn_107_3.0	Dn_0_15.5	Dn_157_4.4	Dn_183_0.0	Dn_201_1.0	Dn_231_1.2	Dn_264_2.0	Dn_278_0.0	Dn_3227_0.0	Dn_315_1.1	Dn_414_1.4	Dn_472_1.3	Dn_50_8.0	Dn_791_0.0
Dn_1473_0.4	Dn_1217_0.0	Dn_166_0.2	Dn_177_0.3	Dn_1966_0.2	Dn_4218_0.1	Dn_874_0.15	Dn_4831_0.0	Dn_497_1.8	Dn_631_0.11	Dn_693_0.0	Dn_704_0.1	Dn_774_0.7	Dn_802_0.1
Dn_1417_0.3	Dn_1562_0.4	Dn_1064_0.5	Dn_1830_0.0	Dn_1417_0.4	Dn_3421_0.1	Dn_3421_0.2	Dn_420_0.2	Dn_168_3.2	Dn_7_5.6	Dn_912_0.6	Dn_2448_0.3
Dn_1780_0.3	Dn_1084_0.7	Dn_1859_0.1	Dn_279_2.22	Dn_499_1.6	Dn_499_1.7	Dn_1404_0.0	Dn_299_2.6	Dn_1404_0.1	Dn_299_2.24	Dn_564_0.24	Dn_564_0.25
Dn_249_3.2	Dn_216_3.0	Dn_4141_0.0	Dn_376_1.0	Dn_558_1.4	Dn_20_10.4	Dn_1_10.0	Dn_5_10.3	Dn_633_0.1	Dn_810_0.0	Dn_546_1.10	Dn_893_0.1
Dn_1353_0.0	Dn_112_1.4	Dn_249_3.1	Dn_1246_0.2	Dn_2572_0.0	Dn_3258_0.0	Dn_393_1.1	Dn_59_3.6	Dn_250_0.2	Dn_918_0.2	Dn_223_2.2
Dn_13_10.0	Dn_113_2.1	Dn_18_4.0	Dn_221_3.3	Dn_25_3.5	Dn_35_2.1	Dn_43_2.5	Dn_50_8.1	Dn_514_1.1	Dn_593_0.7	Dn_66_1.6
Dn_15_6.0	Dn_188_0.7	Dn_261_0.11	Dn_605_0.12	Dn_188_0.6	Dn_681_0.5	Dn_681_0.6	Dn_934_0.0	Dn_53_0.0	Dn_598_0.34	Dn_117_3.0
Dn_168_1.9	Dn_1284_0.2	Dn_1_20.5	Dn_223_1.1	Dn_304_2.6	Dn_30_3.3	Dn_333_2.3	Dn_359_1.3	Dn_49_4.0	Dn_668_0.17	Dn_909_0.0
Dn_1346_0.4	Dn_1346_0.2	Dn_1793_0.0	Dn_2447_0.0	Dn_3567_0.0	Dn_931_0.13	Dn_931_0.14	Dn_2211_0.3	Dn_1346_0.3	Dn_913_0.4
Dn_1347_0.0	Dn_211_1.11	Dn_2456_0.0	Dn_1165_0.1	Dn_2532_0.1	Dn_476_1.13	Dn_66_3.3	Dn_673_0.0	Dn_833_0.14	Dn_971_0.4
Dn_1072_0.2	Dn_1004_0.1	Dn_136_0.0	Dn_111_5.5	Dn_1632_0.0	Dn_16_4.2	Dn_230_1.5	Dn_293_2.6	Dn_29_5.12
Dn_1297_0.3	Dn_1232_0.1	Dn_152_5.5	Dn_240_1.8	Dn_1437_0.2	Dn_2762_0.2	Dn_1232_0.2	Dn_501_0.1	Dn_714_0.8
Dn_1863_0.4	Dn_1529_0.2	Dn_1863_0.5	Dn_466_0.6	Dn_1342_0.1	Dn_622_0.6	Dn_753_0.2	Dn_440_1.14	Dn_965_0.9
Dn_130_5.0	Dn_1103_0.4	Dn_141_5.1	Dn_362_2.7	Dn_422_1.10	Dn_506_1.4	Dn_612_0.4	Dn_879_0.1
Dn_141_5.2	Dn_1103_0.3	Dn_2920_0.1	Dn_30_0.4	Dn_378_1.1	Dn_400_0.11	Dn_454_1.0	Dn_716_0.12
Dn_152_2.2	Dn_152_1.9	Dn_672_0.8	Dn_152_1.1	Dn_152_1.5	Dn_152_2.5	Dn_152_2.6	Dn_979_0.0
Dn_15_11.9	Dn_168_4.11	Dn_2285_0.0	Dn_53_6.0	Dn_396_1.2	Dn_656_0.2	Dn_862_0.1	Dn_928_0.2
Dn_628_0.2	Dn_739_0.7	Dn_436_1.19	Dn_756_0.11	Dn_4241_0.0	Dn_1108_0.7	Dn_1643_0.0	Dn_895_0.12
Dn_1069_0.5	Dn_1069_0.4	Dn_210_3.2	Dn_360_2.5	Dn_818_0.5	Dn_855_0.4	Dn_937_0.4
Dn_1817_0.1	Dn_1115_0.8	Dn_4930_0.1	Dn_1242_0.4	Dn_1307_0.0	Dn_919_0.9	Dn_1212_0.1
Dn_188_2.9	Dn_202_4.3	Dn_423_1.6	Dn_53_7.3	Dn_57_0.0	Dn_759_0.9	Dn_802_0.5
Dn_1858_0.5	Dn_1858_0.2	Dn_1526_0.4	Dn_2083_0.0	Dn_2556_0.4	Dn_3348_0.0	Dn_4598_0.0
Dn_2513_0.3	Dn_246_3.2	Dn_1065_0.6	Dn_315_1.0	Dn_3735_0.0	Dn_445_1.11	Dn_501_0.15
Dn_69_2.3	Dn_35_1.0	Dn_103_0.0	Dn_76_3.1	Dn_406_2.9	Dn_205_1.3	Dn_268_3.1
Dn_9_5.0	Dn_1329_0.2	Dn_146_1.6	Dn_237_2.4	Dn_159_2.0	Dn_315_2.10	Dn_64_4.7
Dn_1151_0.6	Dn_4215_0.0	Dn_475_1.8	Dn_4943_0.0	Dn_66_3.1	Dn_937_0.17
Dn_1375_0.1	Dn_1239_0.2	Dn_2369_0.4	Dn_3063_0.0	Dn_5136_0.0	Dn_564_0.1
Dn_21_3.9	Dn_1413_0.0	Dn_5103_0.1	Dn_1413_0.2	Dn_21_3.11	Dn_21_4.3
Dn_251_0.8	Dn_1_11.2	Dn_265_0.0	Dn_3137_0.0	Dn_505_1.10	Dn_546_0.0
Dn_261_0.15	Dn_141_5.6	Dn_309_2.11	Dn_871_0.14	Dn_1385_0.6	Dn_76_6.1
Dn_403_1.15	Dn_1868_0.1	Dn_3491_0.0	Dn_444_0.4	Dn_808_0.9	Dn_895_0.10
Dn_564_0.4	Dn_4830_0.0	Dn_67_1.0	Dn_399_1.0	Dn_963_0.17	Dn_864_0.7
Dn_672_0.12	Dn_672_0.10	Dn_672_0.13	Dn_175_2.11	Dn_672_0.9	Dn_672_0.0
Dn_2754_0.2	Dn_1098_0.2	Dn_3824_0.0	Dn_428_1.13	Dn_554_1.5	Dn_724_0.13
Dn_102_0.7	Dn_102_0.5	Dn_1217_0.4	Dn_102_0.4	Dn_203_4.0
Dn_1079_0.3	Dn_1065_0.2	Dn_1080_0.18	Dn_1151_0.5	Dn_3399_0.1
Dn_1284_0.3	Dn_1266_0.2	Dn_1308_0.3	Dn_1834_0.2	Dn_2688_0.0
Dn_1367_0.0	Dn_1163_0.3	Dn_1404_0.17	Dn_1544_0.1	Dn_445_1.18
Dn_1252_0.0	Dn_3795_0.0	Dn_399_1.2	Dn_211_3.25	Dn_937_0.5
Dn_173_4.5	Dn_104_4.3	Dn_449_1.2	Dn_449_1.3	Dn_894_0.3
Dn_177_4.6	Dn_1259_0.0	Dn_166_0.0	Dn_239_3.1	Dn_4_6.4
Dn_211_3.21	Dn_120_3.2	Dn_1788_0.5	Dn_16_2.9	Dn_785_0.15
Dn_2279_0.1	Dn_128_5.2	Dn_482_0.4	Dn_1115_0.9	Dn_482_0.5
Dn_2529_0.1	Dn_1329_0.5	Dn_540_1.13	Dn_5467_0.0	Dn_782_0.2
Dn_261_3.7	Dn_261_3.4	Dn_2864_0.0	Dn_337_0.5	Dn_337_0.6
Dn_292_0.0	Dn_1307_0.2	Dn_3682_0.0	Dn_812_0.6	Dn_924_0.3
Dn_409_1.11	Dn_2515_0.1	Dn_457_1.12	Dn_49_0.1	Dn_675_0.10
Dn_42_2.0	Dn_1103_0.2	Dn_605_0.0	Dn_128_2.8	Dn_726_0.2
Dn_6_10.0	Dn_259_3.2	Dn_34_1.2	Dn_9_7.4	Dn_2725_0.0
Dn_1115_0.12	Dn_5354_0.0	Dn_2768_0.0	Dn_3819_0.0	Dn_116_5.5
Dn_1633_0.1	Dn_317_1.5	Dn_41_8.1	Dn_428_1.15	Dn_955_0.1
Dn_1113_0.1	Dn_103_1.1	Dn_331_2.5	Dn_70_2.1
Dn_111_2.0	Dn_10_0.1	Dn_194_0.0	Dn_56_2.0
Dn_1160_0.1	Dn_1042_0.9	Dn_1267_0.4	Dn_627_0.3
Dn_1203_0.2	Dn_1117_0.4	Dn_4303_0.0	Dn_767_0.0
Dn_1248_0.7	Dn_1115_0.10	Dn_1540_0.1	Dn_299_2.18
Dn_1250_0.3	Dn_1135_0.2	Dn_3653_0.1	Dn_833_0.0
Dn_143_4.1	Dn_414_1.5	Dn_100_5.2	Dn_88_3.18
Dn_1909_0.0	Dn_1397_0.1	Dn_931_0.12	Dn_2485_0.1
Dn_1878_0.2	Dn_1079_0.5	Dn_912_0.1	Dn_787_0.11
Dn_278_1.6	Dn_1237_0.1	Dn_299_2.1	Dn_49_8.10
Dn_2643_0.0	Dn_177_4.1	Dn_710_0.4	Dn_8_13.1
Dn_292_0.2	Dn_1042_0.20	Dn_4955_0.1	Dn_898_0.1
Dn_300_0.3	Dn_1087_0.8	Dn_2755_0.0	Dn_3734_0.0
Dn_30_2.4	Dn_1555_0.4	Dn_400_1.2	Dn_2141_0.0
Dn_326_1.1	Dn_1116_0.1	Dn_855_0.13	Dn_855_0.14
Dn_355_2.3	Dn_937_0.9	Dn_1393_0.5	Dn_1494_0.2
Dn_420_1.7	Dn_2154_0.0	Dn_994_0.6	Dn_4226_0.0
Dn_426_1.3	Dn_1315_0.8	Dn_445_0.6	Dn_558_1.6
Dn_5015_0.0	Dn_312_2.9	Dn_105_2.23	Dn_942_0.4
Dn_5055_0.0	Dn_937_0.11	Dn_1194_0.9	Dn_2369_0.0
Dn_540_1.11	Dn_3_6.18	Dn_573_0.9	Dn_968_0.2
Dn_70_3.1	Dn_1352_0.5	Dn_928_0.4	Dn_8_3.4
Dn_847_0.15	Dn_279_1.14	Dn_1331_0.8	Dn_1414_0.4
Dn_1647_0.3	Dn_1862_0.0	Dn_2591_0.0	Dn_931_0.1
Dn_176_4.1	Dn_1335_0.3	Dn_47_4.3	Dn_1770_0.3
Dn_356_1.4	Dn_1475_0.0	Dn_1024_0.8	Dn_2_6.0
Dn_70_3.0	Dn_815_0.22	Dn_428_1.14	Dn_10_9.4
Dn_1144_0.7	Dn_1079_0.8	Dn_784_0.10
Dn_1260_0.10	Dn_300_0.1	Dn_76_5.10
Dn_1273_0.7	Dn_1053_0.2	Dn_2831_0.3
Dn_1358_0.6	Dn_1088_0.3	Dn_621_0.3
Dn_1367_0.2	Dn_1000_0.2	Dn_466_1.23
Dn_138_2.4	Dn_1058_0.3	Dn_883_0.7
Dn_1393_0.4	Dn_1194_0.1	Dn_937_0.13
Dn_1406_0.1	Dn_116_5.15	Dn_4211_0.0
Dn_1215_0.3	Dn_1562_0.5	Dn_912_0.7
Dn_1533_0.1	Dn_1321_0.1	Dn_428_1.6
Dn_1540_0.4	Dn_1258_0.5	Dn_4269_0.0
Dn_1823_0.0	Dn_1230_0.1	Dn_1062_0.13
Dn_2067_0.0	Dn_447_1.11	Dn_682_0.6
Dn_1982_0.3	Dn_1074_0.4	Dn_739_0.6
Dn_215_3.1	Dn_1273_0.6	Dn_3600_0.2
Dn_2080_0.1	Dn_1111_0.8	Dn_497_1.2
Dn_229_2.1	Dn_1545_0.0	Dn_972_0.0
Dn_2539_0.1	Dn_1500_0.0	Dn_509_1.7
Dn_2676_0.0	Dn_134_5.0	Dn_290_2.2
Dn_1329_0.11	Dn_70_6.11	Dn_758_0.9
Dn_27_3.1	Dn_1424_0.1	Dn_86_2.0
Dn_289_3.5	Dn_270_3.26	Dn_476_0.8
Dn_29_4.3	Dn_2259_0.2	Dn_50_8.2
Dn_303_2.16	Dn_1039_0.6	Dn_677_0.25
Dn_3041_0.0	Dn_230_3.1	Dn_3041_0.1
Dn_3252_0.0	Dn_2105_0.1	Dn_2448_0.4
Dn_335_2.4	Dn_335_2.3	Dn_335_2.5
Dn_364_0.8	Dn_112_0.3	Dn_767_0.7
Dn_409_0.4	Dn_3993_0.0	Dn_4331_0.0
Dn_423_1.0	Dn_1550_0.6	Dn_803_0.4
Dn_4317_0.0	Dn_137_2.2	Dn_568_0.2
Dn_451_1.10	Dn_35_5.6	Dn_955_0.8
Dn_46_1.1	Dn_217_2.0	Dn_86_1.0
Dn_472_0.2	Dn_160_3.1	Dn_766_0.0
Dn_507_0.8	Dn_507_0.6	Dn_507_0.5
Dn_5090_0.0	Dn_1522_0.6	Dn_293_0.4
Dn_5240_0.0	Dn_327_1.4	Dn_551_0.10
Dn_53_7.1	Dn_411_1.3	Dn_95_2.3
Dn_544_0.3	Dn_1250_0.4	Dn_2427_0.1
Dn_569_0.10	Dn_376_1.1	Dn_86_5.0
Dn_574_0.4	Dn_1279_0.0	Dn_136_4.3
Dn_58_3.2	Dn_1060_0.2	Dn_142_4.1
Dn_614_0.6	Dn_3716_0.0	Dn_620_0.12
Dn_679_0.13	Dn_44_7.15	Dn_202_4.4
Dn_784_0.6	Dn_580_0.2	Dn_83_0.5
Dn_78_1.4	Dn_4417_0.0	Dn_993_0.0
Dn_865_0.2	Dn_4556_0.0	Dn_2527_0.2
Dn_913_0.7	Dn_818_0.6	Dn_49_8.2
Dn_95_5.2	Dn_1262_0.4	Dn_1471_0.3
Dn_1074_0.14	Dn_861_0.0	Dn_377_1.6
Dn_1151_0.0	Dn_283_3.8	Dn_442_1.24
Dn_156_0.2	Dn_1569_0.0	Dn_156_0.6
Dn_1800_0.0	Dn_1572_0.3	Dn_613_0.5
Dn_182_2.6	Dn_9_6.0	Dn_90_0.2
Dn_195_1.8	Dn_1134_0.1	Dn_730_0.14
Dn_472_1.8	Dn_58_5.1	Dn_497_0.8
Dn_487_1.1	Dn_919_0.5	Dn_76_5.1
Dn_665_0.8	Dn_4644_0.0	Dn_83_0.9
Dn_871_0.16	Dn_589_0.8	Dn_638_0.5
Dn_833_0.4	Dn_1510_0.1	Dn_236_2.1
Dn_101_4.1	Dn_1000_0.7
Dn_1100_0.8	Dn_1052_0.2
Dn_1174_0.5	Dn_1174_0.1
Dn_118_1.3	Dn_1065_0.0
Dn_1258_0.9	Dn_1065_0.10
Dn_124_5.3	Dn_125_3.1
Dn_1367_0.3	Dn_1023_0.5
Dn_137_5.5	Dn_137_5.2
Dn_1384_0.3	Dn_116_3.4
Dn_1458_0.4	Dn_1017_0.4
Dn_152_5.1	Dn_1297_0.2
Dn_1537_0.0	Dn_1384_0.2
Dn_1582_0.2	Dn_147_0.2
Dn_1793_0.2	Dn_11_9.6
Dn_182_1.0	Dn_1332_0.0
Dn_1834_0.4	Dn_1459_0.3
Dn_188_4.0	Dn_1888_0.0
Dn_1843_0.1	Dn_1115_0.7
Dn_184_4.11	Dn_1238_0.6
Dn_1862_0.6	Dn_1862_0.3
Dn_1862_0.7	Dn_1862_0.4
Dn_1881_0.0	Dn_1184_0.18
Dn_1934_0.1	Dn_1594_0.3
Dn_1943_0.1	Dn_1062_0.3
Dn_195_3.2	Dn_1080_0.13
Dn_203_4.11	Dn_1212_0.8
Dn_1_11.1	Dn_1788_0.3
Dn_1_20.7	Dn_1248_0.4
Dn_207_0.4	Dn_111_5.4
Dn_210_1.3	Dn_210_1.2
Dn_210_3.4	Dn_1207_0.2
Dn_212_3.4	Dn_212_3.3
Dn_2268_0.0	Dn_1643_0.2
Dn_2314_0.0	Dn_1044_0.7
Dn_236_1.9	Dn_1329_0.1
Dn_2388_0.0	Dn_218_0.1
Dn_240_2.12	Dn_1062_0.7
Dn_245_2.6	Dn_1176_0.6
Dn_258_1.3	Dn_258_1.2
Dn_2650_0.0	Dn_2591_0.4
Dn_2733_0.0	Dn_24_9.3
Dn_2779_0.0	Dn_1112_0.8
Dn_27_5.1	Dn_27_0.1
Dn_2804_0.0	Dn_1244_0.3
Dn_280_1.0	Dn_223_2.1
Dn_259_2.0	Dn_2076_0.0
Dn_289_0.3	Dn_1939_0.0
Dn_3099_0.0	Dn_137_5.3
Dn_3278_0.1	Dn_28_3.1
Dn_3278_0.3	Dn_1381_0.0
Dn_314_2.4	Dn_200_1.0
Dn_3462_0.0	Dn_1340_0.3
Dn_3510_0.0	Dn_204_0.0
Dn_359_0.2	Dn_231_1.4
Dn_359_2.0	Dn_231_3.0
Dn_35_2.2	Dn_25_3.6
Dn_364_0.11	Dn_364_0.10
Dn_3793_0.0	Dn_274_3.0
Dn_39_7.21	Dn_3680_0.0
Dn_3_5.10	Dn_385_1.2
Dn_402_1.12	Dn_1127_0.2
Dn_4085_0.0	Dn_1115_0.4
Dn_4100_0.0	Dn_140_5.0
Dn_410_2.11	Dn_1217_0.5
Dn_41_7.1	Dn_41_7.0
Dn_43_8.3	Dn_269_0.1
Dn_442_1.18	Dn_2515_0.3
Dn_4465_0.1	Dn_102_3.5
Dn_4666_0.0	Dn_436_0.14
Dn_46_5.1	Dn_1335_0.2
Dn_476_0.0	Dn_270_3.17
Dn_476_0.7	Dn_270_3.25
Dn_47_8.11	Dn_47_8.10
Dn_48_0.0	Dn_233_3.6
Dn_497_0.12	Dn_29_4.5
Dn_4_13.0	Dn_11_10.5
Dn_509_1.2	Dn_112_0.0
Dn_514_1.3	Dn_237_2.0
Dn_514_1.5	Dn_1_10.1
Dn_519_1.5	Dn_519_0.2
Dn_51_6.2	Dn_1202_0.0
Dn_5204_0.0	Dn_1830_0.1
Dn_529_1.1	Dn_2483_0.0
Dn_545_0.3	Dn_198_4.0
Dn_552_1.13	Dn_21_8.2
Dn_554_1.8	Dn_554_1.7
Dn_5640_0.0	Dn_399_0.10
Dn_584_0.4	Dn_386_1.2
Dn_584_0.5	Dn_2297_0.0
Dn_58_1.1	Dn_1067_0.3
Dn_594_0.18	Dn_2485_0.0
Dn_594_0.20	Dn_210_3.3
Dn_594_0.21	Dn_566_0.0
Dn_5_8.1	Dn_556_1.3
Dn_601_0.0	Dn_4_7.10
Dn_603_0.5	Dn_236_1.3
Dn_607_1.3	Dn_128_5.6
Dn_614_0.1	Dn_1678_0.8
Dn_62_7.4	Dn_37_8.9
Dn_632_0.12	Dn_592_0.6
Dn_632_0.20	Dn_4237_0.0
Dn_643_0.11	Dn_312_0.2
Dn_650_0.5	Dn_650_0.3
Dn_653_0.13	Dn_201_3.10
Dn_666_0.13	Dn_594_0.16
Dn_668_0.6	Dn_1458_0.0
Dn_67_3.6	Dn_240_1.11
Dn_714_0.6	Dn_70_2.2
Dn_72_4.1	Dn_1270_0.1
Dn_748_0.6	Dn_3776_0.1
Dn_749_0.3	Dn_147_0.1
Dn_763_0.5	Dn_1868_0.0
Dn_767_0.20	Dn_1117_0.3
Dn_767_0.5	Dn_112_0.1
Dn_767_0.6	Dn_112_0.2
Dn_792_0.5	Dn_248_1.0
Dn_801_0.9	Dn_1305_0.7
Dn_802_0.13	Dn_371_1.1
Dn_802_0.18	Dn_1039_0.5
Dn_83_0.1	Dn_1244_0.2
Dn_847_0.14	Dn_466_1.19
Dn_81_6.10	Dn_240_0.13
Dn_821_0.10	Dn_2680_0.0
Dn_822_0.12	Dn_1664_0.1
Dn_822_0.8	Dn_1350_0.4
Dn_85_6.4	Dn_85_6.3
Dn_874_0.10	Dn_303_2.3
Dn_880_0.0	Dn_217_3.11
Dn_886_0.4	Dn_478_1.22
Dn_88_2.3	Dn_34_4.2
Dn_88_6.4	Dn_113_3.0
Dn_88_6.5	Dn_33_7.6
Dn_892_0.3	Dn_3224_0.1
Dn_895_0.11	Dn_44_7.22
Dn_895_0.6	Dn_1062_0.8
Dn_896_0.3	Dn_760_0.0
Dn_899_0.1	Dn_867_0.2
Dn_903_0.5	Dn_903_0.4
Dn_91_5.10	Dn_1265_0.0
Dn_922_0.7	Dn_679_0.0
Dn_92_2.1	Dn_92_2.0
Dn_937_0.15	Dn_1403_0.3
Dn_947_0.1	Dn_174_0.2
Dn_955_0.5	Dn_1372_0.1
Dn_962_0.6	Dn_1106_0.5
Dn_968_0.18	Dn_1387_0.3
Dn_968_0.7	Dn_423_1.15
Dn_974_0.7	Dn_2317_0.2
Dn_975_0.3	Dn_182_4.3
Dn_975_0.7	Dn_681_0.1
Dn_980_0.5	Dn_573_0.4
Dn_98_5.3	Dn_744_0.1
Dn_993_0.5	Dn_1184_0.7
Dn_994_0.4	Dn_767_0.1
Dn_996_0.0	Dn_206_4.2
Dn_9_6.1	Dn_3776_0.0
Dn_9_9.1	Dn_440_1.6
Dn_0_11.3	Dn_436_0.11
Dn_105_3.2	Dn_679_0.6
Dn_1079_0.0	Dn_1878_0.1
Dn_459_1.7	Dn_383_2.10
Dn_1131_0.3	Dn_319_2.12
Dn_1158_0.7	Dn_883_0.8
Dn_116_5.4	Dn_1184_0.17
Dn_129_1.4	Dn_129_1.3
Dn_144_5.2	Dn_1021_0.0
Dn_1478_0.0	Dn_1365_0.0
Dn_1543_0.2	Dn_1727_0.1
Dn_1892_0.0	Dn_279_2.18
Dn_195_2.1	Dn_195_2.0
Dn_1960_0.0	Dn_129_1.8
Dn_208_2.4	Dn_592_0.3
Dn_2211_0.2	Dn_5135_0.0
Dn_23_6.15	Dn_108_5.7
Dn_2467_0.0	Dn_4070_0.0
Dn_300_1.6	Dn_2425_0.0
Dn_298_0.6	Dn_298_0.5
Dn_325_1.2	Dn_1108_0.1
Dn_336_2.2	Dn_4377_0.0
Dn_347_2.11	Dn_289_3.9
Dn_375_2.2	Dn_1362_0.1
Dn_4232_0.1	Dn_4230_0.0
Dn_423_1.22	Dn_173_4.13
Dn_409_0.5	Dn_1_20.6
Dn_436_1.7	Dn_1903_0.1
Dn_445_1.19	Dn_1167_0.6
Dn_475_1.5	Dn_60_0.10
Dn_479_1.11	Dn_140_2.8
Dn_482_1.8	Dn_326_2.10
Dn_485_0.1	Dn_485_0.0
Dn_546_1.6	Dn_269_3.2
Dn_566_0.9	Dn_566_0.3
Dn_569_0.1	Dn_237_0.7
Dn_613_0.6	Dn_970_0.4
Dn_622_0.3	Dn_131_4.6
Dn_65_6.6	Dn_65_6.1
Dn_675_0.23	Dn_675_0.21
Dn_693_0.5	Dn_319_2.11
Dn_746_0.1	Dn_555_0.7
Dn_787_0.15	Dn_2224_0.1
Dn_817_0.2	Dn_1158_0.5
Dn_833_0.2	Dn_13_1.3
Dn_845_0.2	Dn_906_0.1
Dn_892_0.8	Dn_500_0.2
Dn_8_13.9	Dn_1371_0.0
Dn_920_0.1	Dn_3252_0.1
Dn_951_0.11	Dn_174_4.0
Dn_95_4.2	Dn_246_0.2
	1337				1337 proteins in paralog groups, 357 groups
1337
