# Supplementary material for: The genome of Diuraphis noxia, a global aphid pest of small grains
Source: BMC Genomics. 2015 Jun 5;16:429. doi: 10.1186/s12864-015-1525-1 (PMC4561433; doi:10.1186/s12864-015-1525-1)
Supplement: Additional file 13: Table S10. — Lineage-specific ortholog group expansions and reductions between D. noxia and A. pisum. [file 12864_2015_1525_MOESM13_ESM.xlsx]

## Sheet: LSE-Common
Supplemental Table 10. Lineage-specific Expansions and Reductions in Diuraphis noxiaand Acyrthosiphon pisum.
A. pisum proteins	Ortholog Group	D. noxia proteins	(A. pisum - D. noxia)	Keyword	PFAM Domains
22	OG5_138727	114	-92	120.7 kDa protein; nof-fb transposable element	N/A
26	OG5_126627	115	-89	hypothetical protein	Reverse transcriptase (RNA-dependent DNA polymerase)
49	OG5_127753	136	-87	hypothetical protein	N/A
22	OG5_126567	96	-74	N/A	N/A
8	OG5_186328	58	-50	N/A	Associated with zinc fingers
50	OG5_126614	91	-41	N/A	Reverse transcriptase (RNA-dependent DNA polymerase)
5	OG5_177103	43	-38	gag	N/A
21	OG5_136036	57	-36	hypothetical protein; conserved hypothetical protein	N/A
12	OG5_126871	46	-34	methyltransferase	FtsJ-like methyltransferase
19	OG5_134803	49	-30	reverse transcriptase	Reverse transcriptase (RNA-dependent DNA polymerase)
32	OG5_128653	61	-29	N/A	N/A
3	OG5_193411	25	-22	hypothetical protein iscW_ISCW018723	N/A
2	OG5_159943	23	-21	N/A	THAP domain
3	OG5_132318	21	-18	hypothetical protein	N/A
12	OG5_174587	30	-18	P-element transposase; transposable element P transposase	THAP domain
2	OG5_155401	19	-17	zinc finger protein	Zinc finger, C2H2 type
2	OG5_215772	15	-13	hypothetical protein iscW_ISCW019942	N/A
9	OG5_132259	22	-13	hypothetical protein; conserved hypothetical protein	Eukaryotic protein of unknown function (DUF889)
21	OG5_139051	34	-13	hypothetical protein	MULE transposase domain
7	OG5_126933	19	-12	receptor; lipoprotein; lipoprotein receptor	Low-density lipoprotein receptor domain class A
7	OG5_141239	19	-12	conserved hypothetical protein	Alcohol dehydrogenase transcription factor Myb/SANT-like
8	OG5_174873	20	-12	N/A	YqaJ viral recombinase family
9	OG5_152308	20	-11	hypothetical protein	N/A
24	OG5_141089	35	-11	partial	hAT family dimerisation domain
1	OG5_163760	11	-10	N/A	Reverse transcriptase (RNA-dependent DNA polymerase)
3	OG5_182898	13	-10	hypothetical protein; hypothetical protein	N/A
10	OG5_211281	20	-10	hypothetical protein	FLYWCH zinc finger domain
39	OG5_142915	49	-10	hypothetical protein	N/A
3	OG5_147080	12	-9	hypothetical protein	KRAB box; hAT family dimerisation domain
1	OG5_207860	9	-8	cg13204 cg13204-pa	Alcohol dehydrogenase transcription factor Myb/SANT-like
3	OG5_129404	11	-8	N/A	DDE superfamily endonuclease; helix-turn-helix, Psq domain
4	OG5_206435	12	-8	hypothetical protein	Reverse transcriptase (RNA-dependent DNA polymerase)
11	OG5_135163	19	-8	hypothetical protein; conserved hypothetical protein	hAT family dimerisation domain
11	OG5_189339	18	-7	reverse; reverse transcriptase/endonuclease	Reverse transcriptase (RNA-dependent DNA polymerase)
22	OG5_126699	29	-7	amino; acid; amino acid	Amino acid permease
33	OG5_134349	40	-7	hypothetical protein	N/A
2	OG5_163408	8	-6	N/A	N/A
2	OG5_211277	8	-6	N/A	Reverse transcriptase (RNA-dependent DNA polymerase)
4	OG5_149499	10	-6	N/A	Alcohol dehydrogenase transcription factor Myb/SANT-like
4	OG5_175466	10	-6	N/A	Insect cuticle protein
6	OG5_152433	12	-6	gustatory receptor	7tm Chemosensory receptor
7	OG5_136753	13	-6	conserved hypothetical protein	N/A
10	OG5_149503	16	-6	N/A	BTB/POZ domain
1	OG5_139117	6	-5	hypothetical protein	Domain of unknown function (DUF1943); Lipoprotein amino terminal region
1	OG5_180841	6	-5	hypothetical protein	YqaJ viral recombinase family
2	OG5_126691	7	-5	aconitate; hydratase; aconitate hydratase	Aconitase family (aconitate hydratase)
2	OG5_133050	7	-5	N/A	Domain of unknown function (DUF1736)
2	OG5_140309	7	-5	hypothetical protein	N/A
3	OG5_138604	8	-5	hypothetical protein; conserved hypothetical protein	DDE superfamily endonuclease
3	OG5_141229	8	-5	hypothetical protein; conserved hypothetical protein	N/A
3	OG5_159743	8	-5	N/A	N/A
4	OG5_129445	9	-5	cap; cap binding	MIF4G like; MIF4G like
6	OG5_137336	11	-5	p20-CGGBP	N/A
6	OG5_152970	11	-5	apis mellifera; zinc finger protein	N/A
7	OG5_226628	12	-5	conserved hypothetical protein	N/A
8	OG5_156233	13	-5	uncharacterized protein kiaa1586	N/A
12	OG5_126619	17	-5	N/A	Calcium binding EGF domain; EGF-like domain
1	OG5_131391	5	-4	hypothetical protein	N/A
1	OG5_152516	5	-4	N/A	N/A
1	OG5_155037	5	-4	conserved hypothetical protein	N/A
1	OG5_187155	5	-4	N/A	YqaJ viral recombinase family
2	OG5_128216	6	-4	N/A	Spc97 / Spc98 family
2	OG5_131097	6	-4	channel; transient receptor; short transient receptor	Ion transport protein
3	OG5_179321	7	-4	N/A	N/A
4	OG5_152103	8	-4	hypothetical protein	N/A
6	OG5_145200	10	-4	N/A	N/A
39	OG5_134014	43	-4	N/A	Plant transposon protein
1	OG5_128167	4	-3	N/A	Nuclear transport factor 2 (NTF2) domain
1	OG5_130939	4	-3	channel; potassium	Cyclic nucleotide-binding domain; Ion transport protein
1	OG5_131680	4	-3	N/A	C2 domain
1	OG5_141120	4	-3	N/A	MAM domain; Sushi domain (SCR repeat)
1	OG5_152082	4	-3	conserved hypothetical protein	CUB domain
1	OG5_158418	4	-3	amino acid transporter	Transmembrane amino acid transporter protein
1	OG5_186664	4	-3	N/A	Alcohol dehydrogenase transcription factor Myb/SANT-like
1	OG5_211317	4	-3	N/A	N/A
2	OG5_129328	5	-3	channel; calcium channel; voltage dependent	Ion transport protein
2	OG5_130116	5	-3	dynein; intermediate	WD domain, G-beta repeat
2	OG5_133916	5	-3	N/A	Core binding factor beta subunit
2	OG5_152147	5	-3	hypothetical protein	N/A
3	OG5_131242	6	-3	cyclin	Cyclin, N-terminal domain; Cyclin, C-terminal domain
3	OG5_139935	6	-3	N/A	Alcohol dehydrogenase transcription factor Myb/SANT-like
3	OG5_170038	6	-3	hypothetical protein	N/A
3	OG5_174774	6	-3	cg15601-pa	Alcohol dehydrogenase transcription factor Myb/SANT-like
3	OG5_211351	6	-3	N/A	Sodium/hydrogen exchanger family
4	OG5_128572	7	-3	N/A	Filamin/ABP280 repeat
4	OG5_170040	7	-3	N/A	N/A
6	OG5_152068	9	-3	conserved hypothetical protein	N/A
8	OG5_159098	11	-3	conserved hypothetical protein	DDE superfamily endonuclease
10	OG5_130941	13	-3	N/A	SET domain
14	OG5_189413	17	-3	hypothetical protein	N/A
35	OG5_133143	38	-3	hypothetical protein	N/A
1	OG5_127259	3	-2	helicase	DEAD/DEAH box helicase; DSHCT (NUC185) domain
1	OG5_128529	3	-2	N/A	3' exoribonuclease family, domain 1
1	OG5_128571	3	-2	mitochondrial; translocase	Tim44-like domain
1	OG5_128614	3	-2	dipeptidyl	Dipeptidyl peptidase IV (DPP IV) N-terminal region; Prolyl oligopeptidase family
1	OG5_129430	3	-2	N/A	C-5 cytosine-specific DNA methylase
1	OG5_129441	3	-2	receptor; gamma-aminobutyric acid; gaba; isoform	Neurotransmitter-gated ion-channel ligand binding domain
1	OG5_130260	3	-2	N/A	Seven in absentia protein family
1	OG5_130356	3	-2	N/A	G-patch domain
1	OG5_130402	3	-2	dachshund	SKI/SNO/DAC family
1	OG5_130910	3	-2	peroxidasin	Animal haem peroxidase; Immunoglobulin I-set domain
1	OG5_131039	3	-2	isoform	Actin interacting protein 3
1	OG5_131041	3	-2	engrailed	Homeobox domain; Engrailed homeobox C-terminal signature domain
1	OG5_131315	3	-2	pleckstrin domain; ferm; rhoGEF	RhoGEF domain; PH domain
1	OG5_131356	3	-2	attractin	Plexin repeat
1	OG5_131584	3	-2	N/A	Eukaryotic protein of unknown function (DUF895)
1	OG5_131726	3	-2	exchange factor; rap	Cyclic nucleotide-binding domain
1	OG5_131820	3	-2	ubiquitin	Ubiquitin carboxyl-terminal hydrolase
1	OG5_132837	3	-2	huntingtin	N/A
1	OG5_132840	3	-2	lipase; hormone-sensitive lipase	Hormone-sensitive lipase (HSL) N-terminus; alpha/beta hydrolase fold
1	OG5_133419	3	-2	nuclear receptor binding protein	Protein kinase domain
1	OG5_133565	3	-2	N/A	Uncharacterized conserved protein (DUF2043)
1	OG5_133661	3	-2	hormone receptor; thyrotropin-releasing hormone receptor	7 transmembrane receptor (rhodopsin family)
1	OG5_134190	3	-2	N/A	Leucine Rich Repeat
1	OG5_135035	3	-2	N/A	Ankyrin repeat; SAM domain (Sterile alpha motif)
1	OG5_135038	3	-2	hypothetical protein loc704666; isoform; macaca mulatta	Fz domain; Low-density lipoprotein receptor domain class A
1	OG5_136867	3	-2	phd finger	PHD-finger
1	OG5_138300	3	-2	high mobility group box; tox	HMG (high mobility group) box
1	OG5_138482	3	-2	protein 43	IBR domain
1	OG5_144094	3	-2	beat protein	CD80-like C2-set immunoglobulin domain
1	OG5_144241	3	-2	N/A	Zinc finger, C2H2 type; Zinc-finger associated domain (zf-AD)
1	OG5_149280	3	-2	conserved hypothetical protein	N/A
1	OG5_149450	3	-2	cg12187-pa	PDZ domain (Also known as DHR or GLGF)
1	OG5_149452	3	-2	hypothetical protein	N/A
1	OG5_152156	3	-2	hypothetical protein	RUN domain
1	OG5_155114	3	-2	N/A	Sushi domain (SCR repeat)
1	OG5_155191	3	-2	lozenge; lozenge cg1689-pa	Runt domain
1	OG5_155295	3	-2	cg11136-pa	Leucine Rich Repeat
1	OG5_156047	3	-2	N/A	7 transmembrane receptor (Secretin family)
1	OG5_158650	3	-2	cg13282-pa	Lipase
1	OG5_158810	3	-2	conserved hypothetical protein	N/A
1	OG5_159688	3	-2	N/A	7 transmembrane receptor (rhodopsin family)
1	OG5_159929	3	-2	hypothetical protein	N/A
1	OG5_160240	3	-2	hypothetical protein	hAT family dimerisation domain
1	OG5_162637	3	-2	auxiliary protein; sodium channel	N/A
1	OG5_168619	3	-2	hypothetical protein	N/A
1	OG5_170610	3	-2	N/A	hAT family dimerisation domain
1	OG5_188123	3	-2	N/A	Protein kinase domain
1	OG5_211319	3	-2	hypothetical protein iscW_ISCW001050	hAT family dimerisation domain
2	OG5_127091	4	-2	N/A	Sel1 repeat
2	OG5_127286	4	-2	ligase	HECT-domain (ubiquitin-transferase)
2	OG5_127309	4	-2	N/A	Dihydrouridine synthase (Dus)
2	OG5_127644	4	-2	decarboxylase	Pyridoxal-dependent decarboxylase conserved domain
2	OG5_128866	4	-2	N/A	N/A
2	OG5_129081	4	-2	N/A	WD domain, G-beta repeat
2	OG5_129932	4	-2	laminin	Laminin EGF-like (Domains III and V); Laminin N-terminal (Domain VI)
2	OG5_130074	4	-2	hydrolase	alpha/beta hydrolase fold
2	OG5_130097	4	-2	calcium-activated potassium channel	Ion channel; Calcium-activated SK potassium channel
2	OG5_130546	4	-2	N/A	N/A
2	OG5_130754	4	-2	N/A	7 transmembrane sweet-taste receptor of 3 GCPR
2	OG5_131469	4	-2	N/A	Subtilase family
2	OG5_132231	4	-2	kinase; tyrosine; receptor; leukocyte; tyrosine kinase	Protein tyrosine kinase; MAM domain
2	OG5_132870	4	-2	N/A	T-box
2	OG5_135041	4	-2	N/A	JmjC domain
2	OG5_152518	4	-2	serine protease	Trypsin
2	OG5_211253	4	-2	trehalase	Trehalase
2	OG5_211368	4	-2	sugar transporter	Sugar (and other) transporter
2	OG5_211383	4	-2	cuticular protein cpg15b	Protein of unknown function (DUF1676)
2	OG5_211507	4	-2	hypothetical protein	N/A
3	OG5_126610	5	-2	ATPase; phospholipid	E1-E2 ATPase; haloacid dehalogenase-like hydrolase
3	OG5_128686	5	-2	roundabout	Immunoglobulin I-set domain; Fibronectin type III domain
3	OG5_133286	5	-2	N/A	ARID/BRIGHT DNA binding domain
3	OG5_136548	5	-2	jerky	DDE superfamily endonuclease; Tc5 transposase
5	OG5_211330	7	-2	conserved hypothetical protein; partial	DDE superfamily endonuclease
6	OG5_158720	8	-2	conserved hypothetical protein;	DDE superfamily endonuclease
8	OG5_149554	10	-2	hypothetical protein iscW_ISCW015773	Alcohol dehydrogenase transcription factor Myb/SANT-like
9	OG5_126716	11	-2	N/A	Cadherin domain; Laminin G domain
19	OG5_133608	21	-2	N/A	Macro domain
1	OG5_126590	2	-1	japonica cultivar-group; oryza sativa	N/A
1	OG5_126749	2	-1	N/A	Leishmanolysin
1	OG5_126771	2	-1	thrombospondin; disintegrin	Thrombospondin type 1 domain; Reprolysin (M12B) family zinc metalloprotease
1	OG5_126863	2	-1	signal; signal recognition particle	SRP54-type protein, GTPase domain
1	OG5_126865	2	-1	synthase	RNA pseudouridylate synthase
1	OG5_126888	2	-1	kinase	Protein kinase domain
1	OG5_126957	2	-1	ribosomal; ribosomal protein; 60S; 60S ribosomal protein	Ribosomal protein L13
1	OG5_127011	2	-1	adenylosuccinate; adenylosuccinate synthetase	Adenylosuccinate synthetase
1	OG5_127025	2	-1	ribosomal; ribosomal protein; 60S; L34; ribosomal protein L34; 60S ribosomal; 60S ribosomal protein	Ribosomal protein L34e
1	OG5_127047	2	-1	N/A	Endomembrane protein 70
1	OG5_127071	2	-1	kinesin	Kinesin motor domain
1	OG5_127075	2	-1	N/A	NLI interacting factor-like phosphatase
1	OG5_127097	2	-1	N/A	Natural resistance-associated macrophage protein
1	OG5_127121	2	-1	glucose-6-phosphate; 1-dehydrogenase; glucose-6-phosphate 1-dehydrogenase	Glucose-6-phosphate dehydrogenase, C-terminal domain; Glucose-6-phosphate dehydrogenase, NAD binding...
1	OG5_127175	2	-1	dehydrogenase; 6-phosphogluconate; 6-phosphogluconate dehydrogenase	6-phosphogluconate dehydrogenase, C-terminal domain
1	OG5_127252	2	-1	N/A	Aldehyde oxidase and xanthine dehydrogenase, molybdopterin binding domain
1	OG5_127263	2	-1	N/A	ATPase family associated with various cellular activities (AAA)
1	OG5_127293	2	-1	aminopeptidase	Cytosol aminopeptidase family, catalytic domain
1	OG5_127300	2	-1	N/A	Domain of unknown function (DUF814); Fibronectin-binding protein A N-terminus (FbpA)
1	OG5_127362	2	-1	dihydrolipoamide	2-oxoacid dehydrogenases acyltransferase (catalytic domain)
1	OG5_127437	2	-1	zinc finger	Zinc finger, C2H2 type
1	OG5_127511	2	-1	N/A	XPG I-region
1	OG5_127529	2	-1	N/A	N/A
1	OG5_127536	2	-1	N/A	ATP-binding region
1	OG5_127628	2	-1	carbonic; anhydrase; carbonic anhydrase	Eukaryotic-type carbonic anhydrase
1	OG5_127681	2	-1	N/A	alpha/beta hydrolase fold
1	OG5_127684	2	-1	N/A	RIO1 family
1	OG5_127709	2	-1	N/A	GDA1/CD39 (nucleoside phosphatase) family
1	OG5_127764	2	-1	DNA	MCM2/3/5 family
1	OG5_127797	2	-1	ATP synthase; vacuolar	V-ATPase subunit H
1	OG5_127819	2	-1	RNA; directed; DNA directed; directed RNA; DNA directed RNA; polymerase; RNA polymerase	RNA polymerase Rpb3/Rpb11 dimerisation domain; RNA polymerase Rpb3/RpoA insert domain
1	OG5_127832	2	-1	N/A	TCP-1/cpn60 chaperonin family
1	OG5_127874	2	-1	DNA; polymerase; DNA polymerase; polymerase delta; DNA polymerase delta	DNA polymerase alpha/epsilon subunit B
1	OG5_127927	2	-1	helicase	DEAD/DEAH box helicase
1	OG5_127975	2	-1	polymerase; DNA; RNA polymerase; DNA directed	DNA-dependent RNA polymerase
1	OG5_128039	2	-1	N/A	PSP
1	OG5_128079	2	-1	major facilitator superfamily protein	Sugar (and other) transporter
1	OG5_128087	2	-1	cytochrome	Cytochrome oxidase c subunit VIb
1	OG5_128095	2	-1	N/A	ThiF family; Repeat in ubiquitin-activating (UBA) protein
1	OG5_128109	2	-1	glycerol	MBOAT family
1	OG5_128137	2	-1	initiation factor; translation; translation initiation factor	Initiation factor 2 subunit family
1	OG5_128178	2	-1	RNA	RNA recognition motif. (a.k.a. RRM, RBD, or RNP domain)
1	OG5_128206	2	-1	N/A	Patched family
1	OG5_128222	2	-1	N/A	WD domain, G-beta repeat
1	OG5_128295	2	-1	N/A	SNF2 family N-terminal domain
1	OG5_128339	2	-1	carrier; mitochondrial; carrier protein	Mitochondrial carrier protein
1	OG5_128532	2	-1	hypothetical protein	Uncharacterised protein family UPF0066
1	OG5_128553	2	-1	N/A	Acyltransferase
1	OG5_128568	2	-1	N/A	Tat binding protein 1(TBP-1)-interacting protein (TBPIP)
1	OG5_128574	2	-1	N/A	ATPase family associated with various cellular activities (AAA)
1	OG5_128637	2	-1	phosphatase; tyrosine	Protein-tyrosine phosphatase; Fibronectin type III domain
1	OG5_128643	2	-1	N/A	Maf1 regulator
1	OG5_128675	2	-1	N/A	XPG N-terminal domain
1	OG5_128677	2	-1	N/A	N/A
1	OG5_128688	2	-1	cop9	PCI domain
1	OG5_128775	2	-1	receptor; allatostatin receptor	7 transmembrane receptor (rhodopsin family)
1	OG5_128781	2	-1	N/A	TATA-binding protein interacting (TIP20)
1	OG5_128871	2	-1	N/A	Glycosyltransferase family 28 N-terminal domain; UDP-glucoronosyl and UDP-glucosyl transferase
1	OG5_128896	2	-1	N/A	N/A
1	OG5_128915	2	-1	N/A	DnaJ domain
1	OG5_128924	2	-1	receptor	7 transmembrane receptor (rhodopsin family)
1	OG5_128950	2	-1	N/A	UEV domain
1	OG5_128991	2	-1	N/A	WH1 domain; P21-Rho-binding domain
1	OG5_128994	2	-1	N/A	PP-loop family
1	OG5_128999	2	-1	N/A	FHA domain
1	OG5_129002	2	-1	N/A	GPI transamidase subunit PIG-U
1	OG5_129071	2	-1	N/A	Polyprenyl synthetase
1	OG5_129153	2	-1	N/A	7 transmembrane receptor (Secretin family)
1	OG5_129166	2	-1	N/A	Rft protein
1	OG5_129193	2	-1	dystrophin	Spectrin repeat; Zinc finger, ZZ type
1	OG5_129195	2	-1	carnitine	Choline/Carnitine o-acyltransferase
1	OG5_129233	2	-1	galactokinase	GHMP kinases C terminal; Galactokinase galactose-binding signature
1	OG5_129280	2	-1	N/A	WD domain, G-beta repeat
1	OG5_129300	2	-1	N/A	Glycosyl hydrolases family 2, sugar binding domain; Glycosyl hydrolases family 2, immunoglobulin-lik...
1	OG5_129314	2	-1	kinase; protein kinase; kinase C; protein kinase C	Protein kinase domain
1	OG5_129325	2	-1	N/A	N/A
1	OG5_129384	2	-1	histone; histone acetyltransferase	Histone acetyl transferase HAT1 N-terminus
1	OG5_129425	2	-1	glycogen; synthase; glycogen synthase	Glycogen synthase
1	OG5_129480	2	-1	acyltransferase	Acyltransferase
1	OG5_129493	2	-1	neuron navigator	N/A
1	OG5_129527	2	-1	N/A	Vps54-like protein
1	OG5_129558	2	-1	N/A	WD domain, G-beta repeat
1	OG5_129643	2	-1	N/A	Interferon-related developmental regulator (IFRD); Interferon-related protein conserved region
1	OG5_129664	2	-1	eyes absent; eyes absent homolog	haloacid dehalogenase-like hydrolase
1	OG5_129669	2	-1	mitochondrial; carrier	Mitochondrial carrier protein
1	OG5_129731	2	-1	N/A	MA3 domain
1	OG5_129760	2	-1	N/A	Mitotic checkpoint protein
1	OG5_129783	2	-1	myelin transcription factor 1	Zinc finger, C2HC type
1	OG5_129802	2	-1	N/A	WD domain, G-beta repeat
1	OG5_129888	2	-1	N/A	WD domain, G-beta repeat
1	OG5_129931	2	-1	helicase	Sec63 Brl domain
1	OG5_129990	2	-1	protofilament ribbon protein	RIB43A
1	OG5_130015	2	-1	N/A	Nuclear pore protein 84 / 107
1	OG5_130049	2	-1	kinase; kinase kinase	Protein kinase domain
1	OG5_130056	2	-1	N/A	N/A
1	OG5_130187	2	-1	synthase; nitric oxide synthase	Nitric oxide synthase, oxygenase domain
1	OG5_130190	2	-1	N/A	Ribophorin II (RPN2)
1	OG5_130226	2	-1	N/A	COG (conserved oligomeric Golgi) complex component, COG2
1	OG5_130242	2	-1	N/A	Cas1p-like protein
1	OG5_130308	2	-1	N/A	Peptidase S24-like
1	OG5_130326	2	-1	hypothetical protein	F-box domain
1	OG5_130337	2	-1	mitochondrial; dicarboxylate; carrier; mitochondrial dicarboxylate	Mitochondrial carrier protein
1	OG5_130339	2	-1	N/A	Protein of unknown function (DUF1604)
1	OG5_130389	2	-1	N/A	Myotubularin-related; FYVE zinc finger
1	OG5_130433	2	-1	N/A	N/A
1	OG5_130449	2	-1	N/A	SPFH domain / Band 7 family
1	OG5_130506	2	-1	diacylglycerol kinase	Diacylglycerol kinase accessory domain
1	OG5_130543	2	-1	hypothetical protein	N/A
1	OG5_130593	2	-1	N/A	N/A
1	OG5_130613	2	-1	hypothetical protein	N/A
1	OG5_130687	2	-1	hypothetical protein	N/A
1	OG5_130762	2	-1	DNA; methyltransferase	C-5 cytosine-specific DNA methylase
1	OG5_130783	2	-1	ras	Guanine nucleotide exchange factor for Ras-like GTPases; N-terminal motif
1	OG5_130832	2	-1	irre; kin	Immunoglobulin I-set domain
1	OG5_130841	2	-1	N/A	Breast cancer protein
1	OG5_130865	2	-1	N/A	Formin Homology 2 Domain; Diaphanous FH3 Domain
1	OG5_130875	2	-1	phosphatase 1; regulatory; phosphatase 1 regulatory subunit	Ankyrin repeat
1	OG5_130945	2	-1	N/A	FKBP-type peptidyl-prolyl cis-trans isomerase
1	OG5_130992	2	-1	N/A	Retinoblastoma-associated protein A domain; Retinoblastoma-associated protein B domain
1	OG5_130996	2	-1	N/A	N/A
1	OG5_130998	2	-1	N/A	N/A
1	OG5_131035	2	-1	exocyst	Vps51/Vps67
1	OG5_131074	2	-1	hypoxia-inducible factor	PAS fold
1	OG5_131077	2	-1	dynein; light intermediate chain	N/A
1	OG5_131084	2	-1	hypothetical protein	N/A
1	OG5_131105	2	-1	N/A	GRAM domain
1	OG5_131111	2	-1	apyrase	Apyrase
1	OG5_131123	2	-1	kinase; kinase suppressor; ras	Protein tyrosine kinase
1	OG5_131144	2	-1	hypothetical protein	ATPase family associated with various cellular activities (AAA)
1	OG5_131225	2	-1	hedgehog	Hedgehog amino-terminal signalling domain; Hint module
1	OG5_131228	2	-1	N/A	Low-density lipoprotein receptor repeat class B
1	OG5_131318	2	-1	synthase	Uroporphyrinogen-III synthase HemD
1	OG5_131370	2	-1	N/A	Ankyrin repeat; SH3 domain
1	OG5_131374	2	-1	N/A	Patatin-like phospholipase
1	OG5_131426	2	-1	N/A	N/A
1	OG5_131429	2	-1	N/A	RasGEF domain
1	OG5_131455	2	-1	leucine rich; receptor; leucine rich repeat containing; leucine rich repeat containing G-protein cou...	Leucine Rich Repeat
1	OG5_131470	2	-1	histone-lysine	SET domain
1	OG5_131534	2	-1	aminopeptidase; endoplasmic reticulum aminopeptidase; macaca mulatta	Peptidase family M1
1	OG5_131576	2	-1	hypothetical protein	MORN repeat
1	OG5_131668	2	-1	N/A	Calcium binding EGF domain
1	OG5_131721	2	-1	exocyst	IPT/TIG domain
1	OG5_131774	2	-1	N/A	'chromo' (CHRromatin Organisation MOdifier) domain
1	OG5_131809	2	-1	kinesin	Kinesin motor domain
1	OG5_131819	2	-1	enhancer protein	Homeobox domain; LIM domain
1	OG5_131829	2	-1	coup transcription factor	Ligand-binding domain of nuclear hormone receptor; Zinc finger, C4 type, C-terminal
1	OG5_131878	2	-1	N/A	Nup85 Nucleoporin
1	OG5_131902	2	-1	hypothetical protein	N/A
1	OG5_131941	2	-1	selenium binding; selenium binding protein	56kDa selenium binding protein (SBP56)
1	OG5_131947	2	-1	N/A	Ets-domain
1	OG5_131962	2	-1	N/A	N/A
1	OG5_131997	2	-1	elongin	RNA polymerase II transcription factor SIII (Elongin) subunit A; Transcription elongation factor S-I...
1	OG5_132087	2	-1	N/A	Helicase associated domain (HA2)
1	OG5_132123	2	-1	ccr4; transcription complex	N/A
1	OG5_132127	2	-1	N/A	N/A
1	OG5_132169	2	-1	only protein	F-box associated region; F-box domain
1	OG5_132170	2	-1	hypothetical protein	N/A
1	OG5_132263	2	-1	receptor	7 transmembrane sweet-taste receptor of 3 GCPR
1	OG5_132267	2	-1	ankyrin repeat; containing; fyve domain containing	Ankyrin repeat; BTB/POZ domain
1	OG5_132343	2	-1	otu	OTU-like cysteine protease
1	OG5_132347	2	-1	hypothetical protein	N/A
1	OG5_132355	2	-1	N/A	Fork head domain
1	OG5_132361	2	-1	fringe; beta-1,3-N-acetylglucosaminyltransferase	Fringe-like
1	OG5_132521	2	-1	binding protein; goodpasture antigen binding protein	PH domain; START domain
1	OG5_132525	2	-1	N/A	WD domain, G-beta repeat
1	OG5_132555	2	-1	lectin	Legume-like lectin family
1	OG5_132567	2	-1	N/A	REJ domain
1	OG5_132587	2	-1	N/A	N/A
1	OG5_132676	2	-1	N/A	Cysteine rich repeat
1	OG5_132695	2	-1	breast	N/A
1	OG5_132787	2	-1	kinase; integrin-linked; integrin-linked protein kinase	Protein tyrosine kinase
1	OG5_132810	2	-1	N/A	N/A
1	OG5_132829	2	-1	N/A	Protein kinase domain
1	OG5_132865	2	-1	N/A	HECT-domain (ubiquitin-transferase)
1	OG5_132879	2	-1	leucine rich; leucine rich repeat	Leucine Rich Repeat
1	OG5_132902	2	-1	N/A	Golgi-body localisation protein domain
1	OG5_132992	2	-1	N/A	SNARE domain
1	OG5_133068	2	-1	N/A	wnt family
1	OG5_133074	2	-1	receptor; 5-hydroxytryptamine; 5-hydroxytryptamine receptor	7 transmembrane receptor (rhodopsin family)
1	OG5_133102	2	-1	N/A	WW domain
1	OG5_133145	2	-1	follistatin	Immunoglobulin I-set domain
1	OG5_133236	2	-1	zinc finger	FYVE zinc finger
1	OG5_133293	2	-1	citron; kinase	CNH domain
1	OG5_133404	2	-1	N/A	RNA recognition motif. (a.k.a. RRM, RBD, or RNP domain)
1	OG5_133437	2	-1	N/A	Exportin 1-like protein; Importin-beta N-terminal domain
1	OG5_133445	2	-1	tubulin	N/A
1	OG5_133451	2	-1	factor 1; nuclear factor erythroid 2	bZIP transcription factor
1	OG5_133475	2	-1	la	La domain
1	OG5_133484	2	-1	receptor; calcitonin receptor	7 transmembrane receptor (Secretin family); Hormone receptor domain
1	OG5_133500	2	-1	aryl hydrocarbon receptor	PAS fold; PAS fold
1	OG5_133513	2	-1	hypothetical protein	N/A
1	OG5_133555	2	-1	N/A	RhoGAP domain
1	OG5_133607	2	-1	kinase; tyrosine kinase	Protein tyrosine kinase; WIF domain
1	OG5_133674	2	-1	N/A	DZF
1	OG5_133682	2	-1	N/A	Cullin family; Cullin protein neddylation domain
1	OG5_133704	2	-1	kinase; nima	Protein kinase domain
1	OG5_133705	2	-1	cdc37	Cdc37 N terminal kinase binding
1	OG5_133895	2	-1	N/A	SPFH domain / Band 7 family
1	OG5_133969	2	-1	N/A	Putative transmembrane protein
1	OG5_134081	2	-1	N/A	Domain of unknown function (DUF1736)
1	OG5_134111	2	-1	dopamine; receptor	7 transmembrane receptor (rhodopsin family)
1	OG5_134139	2	-1	N/A	IRSp53/MIM homology domain
1	OG5_134179	2	-1	N/A	TM2 domain
1	OG5_134220	2	-1	N/A	Protein of unknown function, DUF607
1	OG5_134222	2	-1	N/A	Thioredoxin
1	OG5_134291	2	-1	N/A	Ras family
1	OG5_134350	2	-1	N/A	Tetratricopeptide repeat; Domain of unknown function (DUF1736)
1	OG5_134381	2	-1	first; out; first protein	N/A
1	OG5_134388	2	-1	leucine rich	Leucine Rich Repeat
1	OG5_134390	2	-1	N/A	Glycosyl transferase family 2; Ricin-type beta-trefoil lectin domain
1	OG5_134419	2	-1	N/A	DnaJ domain
1	OG5_134434	2	-1	N/A	Tetratricopeptide repeat; Tetratricopeptide repeat
1	OG5_134470	2	-1	N/A	N/A
1	OG5_134621	2	-1	hypothetical protein	bZIP transcription factor
1	OG5_134626	2	-1	N/A	FERM central domain
1	OG5_134690	2	-1	exonuclease nef-sp	Exonuclease
1	OG5_134691	2	-1	homeobox; homeobox protein goosecoid	Homeobox domain
1	OG5_134692	2	-1	N/A	Calponin homology (CH) domain; LIM domain
1	OG5_134705	2	-1	mediator	N/A
1	OG5_134740	2	-1	headcase; headcase protein	N/A
1	OG5_134759	2	-1	innexin	Innexin
1	OG5_134904	2	-1	protein ncu-g1	N/A
1	OG5_134925	2	-1	N/A	DOMON domain
1	OG5_134928	2	-1	N/A	N/A
1	OG5_134999	2	-1	N/A	BNIP3
1	OG5_135034	2	-1	N/A	Homeobox domain
1	OG5_135049	2	-1	amino acid; cationic amino acid transporter	Amino acid permease
1	OG5_135148	2	-1	N/A	YEATS family
1	OG5_135152	2	-1	N/A	N/A
1	OG5_135191	2	-1	N/A	N/A
1	OG5_135274	2	-1	N/A	7 transmembrane receptor (rhodopsin family)
1	OG5_135310	2	-1	kelch	Kelch motif; BTB And C-terminal Kelch
1	OG5_135360	2	-1	forkhead box	Fork head domain
1	OG5_135536	2	-1	N/A	wnt family
1	OG5_135547	2	-1	heparan sulfate	Sulfotransferase domain
1	OG5_135578	2	-1	decarboxylase; histidine decarboxylase	Pyridoxal-dependent decarboxylase conserved domain
1	OG5_135622	2	-1	kazal motifs; reversion-inducing cysteine rich protein	Kazal-type serine protease inhibitor domain
1	OG5_135650	2	-1	N/A	USP8 interacting
1	OG5_135676	2	-1	N/A	Kelch motif; BTB/POZ domain
1	OG5_135710	2	-1	N/A	CIDE-N domain; DNA Fragmentation factor 45kDa, C terminal domain
1	OG5_135803	2	-1	hypothetical protein	N/A
1	OG5_135944	2	-1	dc-stamp domain containing protein 1	DC-STAMP-like protein
1	OG5_136006	2	-1	N/A	Ubiquitin family
1	OG5_136037	2	-1	N/A	N/A
1	OG5_136047	2	-1	N/A	PWWP domain
1	OG5_136058	2	-1	N/A	Homeobox domain
1	OG5_136175	2	-1	growth arrest specific; specific protein 2	Growth-Arrest-Specific Protein 2 Domain
1	OG5_136210	2	-1	phytanoyl-CoA	Phytanoyl-CoA dioxygenase (PhyH)
1	OG5_136311	2	-1	N/A	Electron transfer DM13
1	OG5_136333	2	-1	N/A	U-box domain
1	OG5_136340	2	-1	N/A	Uncharacterised protein family (UPF0224)
1	OG5_136400	2	-1	N/A	K+ channel tetramerisation domain
1	OG5_136443	2	-1	N/A	EGF-like domain; WIF domain
1	OG5_136446	2	-1	N/A	Nanos RNA binding domain
1	OG5_136467	2	-1	homeobox protein	Homeobox domain; OAR domain
1	OG5_136587	2	-1	ankyrin repeat; containing; ibr domain containing; containing protein	IBR domain
1	OG5_136617	2	-1	pr domain; pr domain containing 10 isoform	Zinc finger, C2H2 type
1	OG5_136905	2	-1	mpn	Mov34/MPN/PAD-1 family; SWIRM domain
1	OG5_137329	2	-1	carboxypeptidase; carboxypeptidase E	Zinc carboxypeptidase
1	OG5_137473	2	-1	N/A	PTB domain (IRS-1 type)
1	OG5_137726	2	-1	N/A	Ras family
1	OG5_137793	2	-1	homeobox; homeobox protein	Homeobox domain
1	OG5_137831	2	-1	N/A	N/A
1	OG5_138053	2	-1	N/A	N/A
1	OG5_138326	2	-1	N/A	Immunoglobulin I-set domain; Leucine Rich Repeat
1	OG5_138350	2	-1	hypothetical protein; conserved hypothetical protein	N/A
1	OG5_138410	2	-1	receptor	Serpentine type 7TM GPCR chemoreceptor Srw
1	OG5_138698	2	-1	isoform	Helicase associated domain (HA2); Helicase conserved C-terminal domain
1	OG5_138739	2	-1	ankyrin repeat; containing; 1A; death domain containing; containing protein	Ankyrin repeat; Death domain
1	OG5_139043	2	-1	binding protein	Glycosyl hydrolases family 16
1	OG5_139057	2	-1	homeobox protein	Homeobox domain
1	OG5_139904	2	-1	channel; cation channel	Cyclic nucleotide-binding domain; Ion transport protein
1	OG5_139919	2	-1	N/A	HMG (high mobility group) box
1	OG5_139959	2	-1	receptor	7 transmembrane receptor (rhodopsin family)
1	OG5_139968	2	-1	N/A	WSC domain; Glyoxal oxidase N-terminus
1	OG5_141036	2	-1	N/A	N/A
1	OG5_141214	2	-1	N/A	Basic region leucine zipper
1	OG5_142369	2	-1	N/A	Zinc finger, C2H2 type
1	OG5_142375	2	-1	hypothetical protein	Protein of unknown function (DUF1676)
1	OG5_142381	2	-1	N/A	CRAL/TRIO domain
1	OG5_142401	2	-1	ixodes scapularis	Lipase
1	OG5_142403	2	-1	N/A	Globin
1	OG5_142512	2	-1	zinc transporter; member 8; solute carrier	ZIP Zinc transporter
1	OG5_142537	2	-1	N/A	Immunoglobulin I-set domain
1	OG5_142634	2	-1	octopamine receptor	7 transmembrane receptor (rhodopsin family)
1	OG5_142643	2	-1	N/A	Low-density lipoprotein receptor domain class A
1	OG5_142895	2	-1	meteorin	N/A
1	OG5_144112	2	-1	N/A	Protein-tyrosine phosphatase
1	OG5_144169	2	-1	N/A	CD36 family
1	OG5_144246	2	-1	peptidyl-glycine alpha-amidating monooxygenase	NHL repeat
1	OG5_144311	2	-1	N/A	N/A
1	OG5_144388	2	-1	N/A	Ankyrin repeat
1	OG5_144392	2	-1	innexin; innexin	Innexin
1	OG5_144394	2	-1	hypothetical protein	Phorbol esters/diacylglycerol binding domain (C1 domain); C2 domain
1	OG5_144604	2	-1	N/A	Zinc finger, C2H2 type
1	OG5_146265	2	-1	N/A	Acyltransferase family
1	OG5_146280	2	-1	hypothetical protein	CXXC zinc finger domain
1	OG5_146449	2	-1	N/A	N/A
1	OG5_146475	2	-1	cell adhesion molecule	Immunoglobulin I-set domain; Fibronectin type III domain
1	OG5_146479	2	-1	N/A	bZIP transcription factor
1	OG5_146572	2	-1	cyclase	Adenylate and Guanylate cyclase catalytic domain; Heme NO binding associated
1	OG5_146598	2	-1	N/A	Sushi domain (SCR repeat); Lectin C-type domain
1	OG5_149290	2	-1	hypothetical protein; conserved hypothetical protein	N/A
1	OG5_149313	2	-1	N/A	N/A
1	OG5_149328	2	-1	N/A	7 transmembrane receptor (rhodopsin family)
1	OG5_149370	2	-1	pickpocket	Amiloride-sensitive sodium channel
1	OG5_149381	2	-1	N/A	N/A
1	OG5_149393	2	-1	N/A	Rap/ran-GAP; BTB/POZ domain
1	OG5_149404	2	-1	N/A	N/A
1	OG5_149423	2	-1	histamine-gated chloride channel; histamine-gated chloride channel subunit	Neurotransmitter-gated ion-channel transmembrane region
1	OG5_149525	2	-1	scabrous; scabrous protein	Fibrinogen beta and gamma chains, C-terminal globular domain
1	OG5_149597	2	-1	N/A	Ras family
1	OG5_152069	2	-1	ninjurin	Ninjurin
1	OG5_152122	2	-1	N/A	Ras family
1	OG5_152231	2	-1	N/A	YqaJ viral recombinase family
1	OG5_152237	2	-1	N/A	Trypsin
1	OG5_152242	2	-1	N/A	Ligand-gated ion channel
1	OG5_152246	2	-1	conserved hypothetical protein	Ligand-gated ion channel
1	OG5_152276	2	-1	N/A	Sulfotransferase
1	OG5_152277	2	-1	N/A	Immunoglobulin V-set domain; Immunoglobulin I-set domain
1	OG5_152337	2	-1	N/A	Trypsin
1	OG5_152351	2	-1	N/A	Diaphanous FH3 Domain
1	OG5_152378	2	-1	N/A	N/A
1	OG5_152405	2	-1	exuperantia; maternal protein exuperantia	N/A
1	OG5_152452	2	-1	N/A	N/A
1	OG5_152472	2	-1	N/A	Sugar (and other) transporter
1	OG5_152496	2	-1	tkr	BTB/POZ domain; helix-turn-helix, Psq domain
1	OG5_154034	2	-1	receptor 120	7 transmembrane receptor (rhodopsin family)
1	OG5_154994	2	-1	defective proboscis extension response	Immunoglobulin V-set domain
1	OG5_155105	2	-1	N/A	Ion channel
1	OG5_155158	2	-1	rep2	CIDE-N domain
1	OG5_155246	2	-1	N/A	Serpentine type 7TM GPCR chemoreceptor Srw
1	OG5_155248	2	-1	N/A	ABC transporter
1	OG5_155276	2	-1	cg14534-pa	Domain of unknown function (DUF243)
1	OG5_155301	2	-1	leucine rich transmembrane protein	Leucine Rich Repeat
1	OG5_155313	2	-1	cg2269-pa	N/A
1	OG5_155321	2	-1	agap009769-pa	N/A
1	OG5_155343	2	-1	N/A	N/A
1	OG5_155344	2	-1	conserved hypothetical protein	N/A
1	OG5_155346	2	-1	N/A	Pentaxin family
1	OG5_155379	2	-1	monocarboxylate transporter	Major Facilitator Superfamily
1	OG5_155426	2	-1	N/A	Male sterility protein; Male sterility protein
1	OG5_158361	2	-1	N/A	CD80-like C2-set immunoglobulin domain; Immunoglobulin I-set domain
1	OG5_158399	2	-1	N/A	Immunoglobulin V-set domain; Immunoglobulin I-set domain
1	OG5_158444	2	-1	N/A	Low-density lipoprotein receptor domain class A
1	OG5_158449	2	-1	N/A	CD80-like C2-set immunoglobulin domain; Immunoglobulin I-set domain
1	OG5_158455	2	-1	angiotensin-converting enzyme	Angiotensin-converting enzyme
1	OG5_158466	2	-1	N/A	N/A
1	OG5_158496	2	-1	conserved hypothetical protein	N/A
1	OG5_158510	2	-1	conserved hypothetical protein	N/A
1	OG5_158589	2	-1	hypothetical protein	Cyclin-dependent kinase inhibitor
1	OG5_158692	2	-1	N/A	short chain dehydrogenase
1	OG5_159694	2	-1	conserved hypothetical protein	N/A
1	OG5_162557	2	-1	hypothetical protein	N/A
1	OG5_162559	2	-1	N/A	7 transmembrane receptor (rhodopsin family)
1	OG5_162560	2	-1	pickpocket	Amiloride-sensitive sodium channel
1	OG5_162613	2	-1	receptor	7 transmembrane receptor (rhodopsin family)
1	OG5_162701	2	-1	N/A	N/A
1	OG5_162706	2	-1	hypothetical protein	N/A
1	OG5_162724	2	-1	cg32791-pa	Immunoglobulin I-set domain
1	OG5_162784	2	-1	N/A	7 transmembrane receptor (rhodopsin family)
1	OG5_162790	2	-1	hypothetical protein	SOCS box
1	OG5_162808	2	-1	N/A	N/A
1	OG5_162909	2	-1	N/A	CD80-like C2-set immunoglobulin domain; Immunoglobulin I-set domain
1	OG5_163153	2	-1	innexin-1	Innexin
1	OG5_163232	2	-1	N/A	Phosphoglycerate mutase family; 6-phosphofructo-2-kinase
1	OG5_166021	2	-1	hypothetical protein	N/A
1	OG5_168114	2	-1	N/A	Male sterility protein; Male sterility protein
1	OG5_168180	2	-1	N/A	N/A
1	OG5_168188	2	-1	conserved hypothetical protein	N/A
1	OG5_168282	2	-1	conserved hypothetical protein	Calcium binding EGF domain
1	OG5_168595	2	-1	N/A	ABC-2 type transporter
1	OG5_169071	2	-1	importin	Importin beta binding domain
1	OG5_169952	2	-1	gata; transcription; zinc	GATA zinc finger
1	OG5_170012	2	-1	hypothetical protein	N/A
1	OG5_175026	2	-1	N/A	Alcohol dehydrogenase transcription factor Myb/SANT-like
1	OG5_175264	2	-1	N/A	Sugar (and other) transporter
1	OG5_176653	2	-1	cg5367-pa	Papain family cysteine protease
1	OG5_177152	2	-1	N/A	N/A
1	OG5_189386	2	-1	hypothetical protein	N/A
1	OG5_189397	2	-1	hypothetical protein	N/A
1	OG5_209437	2	-1	jerky homolog	Tc5 transposase
1	OG5_210450	2	-1	N/A	Bestrophin
1	OG5_211336	2	-1	hypothetical protein	N/A
1	OG5_211426	2	-1	cg30403 cg30403-pa	Alcohol dehydrogenase transcription factor Myb/SANT-like
2	OG5_126646	3	-1	binding; oxysterol binding; oxysterol binding protein	Oxysterol-binding protein
2	OG5_126755	3	-1	synthetase; cysteinyl-tRNA; cysteinyl-tRNA synthetase	tRNA synthetases class I (C) catalytic domain
2	OG5_126799	3	-1	alanyl-tRNA; synthetase; alanyl-tRNA synthetase	tRNA synthetases class II (A)
2	OG5_126862	3	-1	succinyl-CoA	ATP-grasp domain; CoA-ligase
2	OG5_126879	3	-1	N/A	CRAL/TRIO domain; CRAL/TRIO, N-terminus
2	OG5_127078	3	-1	tRNA	IPP transferase
2	OG5_127162	3	-1	reductase	FAD binding domain
2	OG5_127277	3	-1	kinase	Protein kinase domain
2	OG5_127342	3	-1	N/A	Peptidase family M20/M25/M40; Peptidase dimerisation domain
2	OG5_127344	3	-1	N/A	Peptidase family M13
2	OG5_127556	3	-1	N/A	Calcineurin-like phosphoesterase
2	OG5_127697	3	-1	N/A	Ankyrin repeat
2	OG5_127730	3	-1	N/A	TCP-1/cpn60 chaperonin family
2	OG5_127925	3	-1	carboxypeptidase; zinc	Zinc carboxypeptidase
2	OG5_128115	3	-1	N/A	Zinc knuckle
2	OG5_128240	3	-1	N/A	Autophagocytosis associated protein, active-site domain
2	OG5_128253	3	-1	N/A	Brix domain
2	OG5_128480	3	-1	N/A	N/A
2	OG5_128497	3	-1	kinase	Protein tyrosine kinase
2	OG5_128649	3	-1	N/A	Helicase conserved C-terminal domain
2	OG5_128657	3	-1	N/A	Glucosidase II beta subunit-like protein
2	OG5_128949	3	-1	calcium channel; voltage dependent; isoform; macaca mulatta; voltage dependent L-type calcium channe...	Guanylate kinase
2	OG5_129024	3	-1	N/A	JmjC domain
2	OG5_129140	3	-1	N/A	WD domain, G-beta repeat
2	OG5_129297	3	-1	N/A	3-oxo-5-alpha-steroid 4-dehydrogenase
2	OG5_129329	3	-1	N/A	N/A
2	OG5_129551	3	-1	N/A	ATPase family associated with various cellular activities (AAA)
2	OG5_129650	3	-1	N/A	Beige/BEACH domain; Domain of Unknown Function (DUF1088)
2	OG5_129792	3	-1	netrin	Laminin EGF-like (Domains III and V); UNC-6/NTR/C345C module
2	OG5_130035	3	-1	hypothetical protein	N/A
2	OG5_130178	3	-1	N/A	Protein of unknown function, DUF647
2	OG5_130412	3	-1	N/A	Sec7 domain; PH domain
2	OG5_130424	3	-1	hypothetical protein	Meckelin (Transmembrane protein 67)
2	OG5_130485	3	-1	channel; potassium	Ion transport protein; K+ channel tetramerisation domain
2	OG5_130493	3	-1	N/A	Ankyrin repeat
2	OG5_130663	3	-1	tripartite motif; trim9	B-box zinc finger
2	OG5_131092	3	-1	N/A	Phosphatidylinositol-specific phospholipase C, X domain; C2 domain
2	OG5_131283	3	-1	N/A	Glycosyl hydrolase family 9
2	OG5_131421	3	-1	N/A	Rhomboid family
2	OG5_131428	3	-1	cyclase; soluble; guanylate cyclase	Heme NO binding associated; Adenylate and Guanylate cyclase catalytic domain
2	OG5_132221	3	-1	homeobox; retinal homeobox protein	Homeobox domain; OAR domain
2	OG5_132254	3	-1	N/A	LIM domain; Homeobox domain
2	OG5_132572	3	-1	N/A	N/A
2	OG5_132834	3	-1	N/A	Domain of Unknown Function (DUF1907)
2	OG5_132855	3	-1	N/A	Cullin family; Cullin protein neddylation domain
2	OG5_133042	3	-1	receptor	7 transmembrane receptor (rhodopsin family)
2	OG5_133192	3	-1	homeobox	Homeobox domain; LIM domain
2	OG5_133417	3	-1	N/A	Polyprenyl synthetase
2	OG5_133653	3	-1	N/A	Zinc finger, C2H2 type; SET domain
2	OG5_133900	3	-1	N/A	Rap/ran-GAP; CNH domain
2	OG5_133912	3	-1	castor	N/A
2	OG5_134130	3	-1	phosphatase	CRAL/TRIO domain
2	OG5_134141	3	-1	N/A	Tektin family
2	OG5_134666	3	-1	N/A	N/A
2	OG5_134766	3	-1	sarm1	SAM domain (Sterile alpha motif)
2	OG5_134994	3	-1	tektin	Tektin family
2	OG5_137704	3	-1	nanchung; nanchung cg5842-pa	Ion transport protein
2	OG5_144230	3	-1	hypothetical protein	N/A
2	OG5_144262	3	-1	N/A	N/A
2	OG5_146258	3	-1	hypothetical protein	N/A
2	OG5_149410	3	-1	partial	CD80-like C2-set immunoglobulin domain
2	OG5_149577	3	-1	N/A	Protein kinase domain
2	OG5_152387	3	-1	N/A	Trypsin
2	OG5_152388	3	-1	opsin	7 transmembrane receptor (rhodopsin family)
2	OG5_152450	3	-1	N/A	7 transmembrane receptor (rhodopsin family)
2	OG5_154950	3	-1	N/A	Immunoglobulin I-set domain
2	OG5_156102	3	-1	N/A	N/A
2	OG5_158540	3	-1	angiotensin-converting enzyme	Angiotensin-converting enzyme
2	OG5_160711	3	-1	N/A	N/A
2	OG5_165397	3	-1	N/A	Amiloride-sensitive sodium channel
2	OG5_189307	3	-1	DNA directed RNA polymerase; omega subunit	N/A
2	OG5_189433	3	-1	beat protein	N/A
2	OG5_211262	3	-1	DNA binding protein smubp-2;	N/A
2	OG5_211367	3	-1	N/A	N/A
2	OG5_211458	3	-1	sulfotransferase; sult	Sulfotransferase domain
3	OG5_126600	4	-1	kinase; protein kinase; dependent	Protein kinase domain
3	OG5_126701	4	-1	helicase	DEAD/DEAH box helicase
3	OG5_126809	4	-1	N/A	NAD binding domain of 6-phosphogluconate dehydrogenase
3	OG5_127154	4	-1	synthetase; prolyl-tRNA; prolyl-tRNA synthetase	tRNA synthetase class II core domain (G, H, P, S and T)
3	OG5_127260	4	-1	N/A	Type I phosphodiesterase / nucleotide pyrophosphatase
3	OG5_127788	4	-1	N/A	Subtilase family; Proprotein convertase P-domain
3	OG5_128032	4	-1	kinase; dihydroxyacetone; dihydroxyacetone kinase	Dak1 domain; DAK2 domain
3	OG5_128123	4	-1	hypothetical protein; conserved hypothetical protein	Acyltransferase family
3	OG5_128647	4	-1	cell adhesion molecule	Immunoglobulin I-set domain; Fibronectin type III domain
3	OG5_128953	4	-1	N/A	BRCA1 C Terminus (BRCT) domain
3	OG5_129680	4	-1	N/A	Formin Homology 2 Domain; Diaphanous FH3 Domain
3	OG5_131709	4	-1	methyltransferase; drev methyltransferase	DREV methyltransferase
3	OG5_135339	4	-1	amino; amino acid transporter	Transmembrane amino acid transporter protein
3	OG5_135625	4	-1	trc8 cg2304-pa	Zinc finger, C3HC4 type (RING finger)
3	OG5_135644	4	-1	tyrosine-protein kinase	Protein tyrosine kinase; Fibronectin type III domain
3	OG5_138457	4	-1	N/A	Ion channel
3	OG5_144040	4	-1	zinc finger protein	Zinc finger, C2H2 type
3	OG5_147094	4	-1	N/A	N/A
3	OG5_152444	4	-1	N/A	N/A
3	OG5_158403	4	-1	hypothetical protein; partial	N/A
4	OG5_126875	5	-1	N/A	Carboxylesterase
4	OG5_127135	5	-1	transporter	Sugar (and other) transporter
4	OG5_127750	5	-1	kinase; tyrosine-protein kinase	Protein tyrosine kinase
4	OG5_128749	5	-1	phospholipase	Phosphatidylinositol-specific phospholipase C, Y domain; Phosphatidylinositol-specific phospholipase...
4	OG5_129758	5	-1	N/A	Domain found in Dishevelled, Egl-10, and Pleckstrin
4	OG5_130089	5	-1	receptor	7 transmembrane receptor (rhodopsin family)
4	OG5_131227	5	-1	tomosyn	LLGL2; WD domain, G-beta repeat
4	OG5_133022	5	-1	N/A	Animal haem peroxidase
4	OG5_135601	5	-1	hypothetical protein; conserved hypothetical protein	N/A
4	OG5_141505	5	-1	N/A	N/A
5	OG5_126849	6	-1	helicase; RNA; RNA helicase; ATP dependent	DEAD/DEAH box helicase
5	OG5_126876	6	-1	laminin	Laminin EGF-like (Domains III and V)
5	OG5_127667	6	-1	N/A	Carboxylesterase
5	OG5_128364	6	-1	transporter	Sodium:neurotransmitter symporter family
5	OG5_128450	6	-1	N/A	Repeat of unknown function (DUF1126)
5	OG5_128917	6	-1	N/A	Glycosyl transferase family 2
5	OG5_129064	6	-1	matrix; matrix metalloproteinase	Matrixin
5	OG5_138337	6	-1	hypothetical protein	Alcohol dehydrogenase transcription factor Myb/SANT-like
5	OG5_152125	6	-1	hypothetical protein	THAP domain
5	OG5_155188	6	-1	N/A	Lipase
5	OG5_169947	6	-1	hypothetical protein	N/A
6	OG5_128160	7	-1	receptor; acetylcholine receptor	Neurotransmitter-gated ion-channel ligand binding domain
6	OG5_155234	7	-1	hypothetical protein	N/A
7	OG5_128886	8	-1	N/A	Amino acid permease; Amino acid permease N-terminal
1	OG5_126686	1	0	ammonium; ammonium transporter	Ammonium Transporter Family
1	OG5_126719	1	0	bromodomain	Bromodomain
1	OG5_126724	1	0	N/A	Ras family
1	OG5_126729	1	0	N/A	Sodium/hydrogen exchanger family
1	OG5_126744	1	0	N/A	Hsp70 protein
1	OG5_126759	1	0	threonine; dehydratase; threonine dehydratase	Pyridoxal-phosphate dependent enzyme
1	OG5_126763	1	0	N/A	Fumarylacetoacetate (FAA) hydrolase family
1	OG5_126770	1	0	N/A	Adenylate and Guanylate cyclase catalytic domain
1	OG5_126773	1	0	N/A	DnaJ C terminal region
1	OG5_126781	1	0	kinase; protein kinase	Protein kinase domain
1	OG5_126796	1	0	N/A	NOL1/NOP2/sun family
1	OG5_126806	1	0	synthetase; histidyl-tRNA; histidyl-tRNA synthetase	tRNA synthetase class II core domain (G, H, P, S and T)
1	OG5_126834	1	0	N/A	Rad51
1	OG5_126835	1	0	synthase	Carbamoyl-phosphate synthase L chain, ATP binding domain; Carbamoyl-phosphate synthase L chain, N-te...
1	OG5_126857	1	0	dehydrogenase; glutamate; glutamate dehydrogenase	Glutamate/Leucine/Phenylalanine/Valine dehydrogenase; Glu/Leu/Phe/Val dehydrogenase, dimerisation do...
1	OG5_126870	1	0	dehydrogenase; isocitrate; isocitrate dehydrogenase	Isocitrate/isopropylmalate dehydrogenase
1	OG5_126873	1	0	N/A	Phosphoglycerate mutase family; 6-phosphofructo-2-kinase
1	OG5_126880	1	0	N/A	Glycosyl hydrolases family 31
1	OG5_126883	1	0	N/A	DnaJ C terminal region; DnaJ central domain (4 repeats)
1	OG5_126889	1	0	synthase	Mur ligase middle domain
1	OG5_126890	1	0	ribosomal; ribosomal protein; S4; ribosomal protein S4; 40S	Ribosomal family S4e
1	OG5_126895	1	0	repair; mismatch; repair protein; mismatch repair; DNA; mismatch repair protein	MutS domain V; MutS domain I
1	OG5_126896	1	0	ribosomal; ribosomal protein; 40S; 40S ribosomal; 40S ribosomal protein; S24	Ribosomal protein S24e
1	OG5_126898	1	0	leucine; methyltransferase; carboxyl; carboxyl methyltransferase; leucine carboxyl; leucine carboxyl...	Leucine carboxyl methyltransferase
1	OG5_126899	1	0	acetolactate; acetolactate synthase	Thiamine pyrophosphate enzyme, N-terminal TPP binding domain; Thiamine pyrophosphate enzyme, central...
1	OG5_126908	1	0	ribonuclease	Ribonuclease HII
1	OG5_126912	1	0	N/A	Transcription factor TFIID (or TATA-binding protein, TBP)
1	OG5_126913	1	0	endonuclease; endonuclease III	HhH-GPD superfamily base excision DNA repair protein
1	OG5_126918	1	0	ribosomal protein; L37; ribosomal protein L37; 60S; 60S ribosomal protein; 60S ribosomal protein L37	Ribosomal protein L37e
1	OG5_126923	1	0	elongation; elongation factor; elongation factor 2	Elongation factor Tu GTP binding domain; Elongation factor Tu domain 2
1	OG5_126926	1	0	N/A	ATPase family associated with various cellular activities (AAA); Cell division protein 48 (CDC48), N...
1	OG5_126927	1	0	succinate dehydrogenase; flavoprotein; flavoprotein subunit	FAD binding domain; Fumarate reductase/succinate dehydrogenase flavoprotein C-terminal domain
1	OG5_126929	1	0	N/A	Glycosyl hydrolases family 18
1	OG5_126936	1	0	N/A	Poly A polymerase head domain
1	OG5_126937	1	0	N/A	Polyprenyl synthetase
1	OG5_126941	1	0	deaminase	Cytidine and deoxycytidylate deaminase zinc-binding region
1	OG5_126946	1	0	tRNA-ribosyltransferase; queuine; queuine tRNA-ribosyltransferase	Queuine tRNA-ribosyltransferase
1	OG5_126954	1	0	elongation; elongation factor; elongation factor tu	Elongation factor Tu C-terminal domain; Elongation factor Tu domain 2
1	OG5_126967	1	0	cytochrome; cytochrome b5	Cytochrome b5-like Heme/Steroid binding domain
1	OG5_126973	1	0	N/A	ABC1 family
1	OG5_126980	1	0	isomerase; glucose-6-phosphate; glucose-6-phosphate isomerase	Phosphoglucose isomerase
1	OG5_126983	1	0	ribosomal; ribosomal protein; 40S; S9; protein S9; 40S ribosomal; ribosomal protein S9	S4 domain; Ribosomal protein S4/S9 N-terminal domain
1	OG5_126985	1	0	synthase	Beta-ketoacyl synthase, N-terminal domain; Beta-ketoacyl synthase, C-terminal domain
1	OG5_126991	1	0	protease; ATP dependent	ATPase family associated with various cellular activities (AAA); Lon protease (S16) C-terminal prote...
1	OG5_127017	1	0	N/A	N/A
1	OG5_127023	1	0	peptidase	Insulinase (Peptidase family M16)
1	OG5_127026	1	0	kinase	Protein kinase domain
1	OG5_127035	1	0	N/A	Asparaginase
1	OG5_127049	1	0	N/A	haloacid dehalogenase-like hydrolase
1	OG5_127065	1	0	histidine; containing; containing protein; domain containing protein	Histidine kinase-, DNA gyrase B-, and HSP90-like ATPase
1	OG5_127070	1	0	ubiquitin-activating; ubiquitin-activating enzyme	Repeat in ubiquitin-activating (UBA) protein; ThiF family
1	OG5_127099	1	0	ATP; ATP synthase	ATP synthase alpha/beta family, nucleotide-binding domain
1	OG5_127102	1	0	N/A	eubacterial secY protein; Plug domain of Sec61p
1	OG5_127103	1	0	ribosomal; ribosomal protein; protein L11; ribosomal protein L11	Ribosomal protein L11, N-terminal domain; Ribosomal protein L11, RNA binding domain
1	OG5_127109	1	0	N/A	Nucleotidyl transferase
1	OG5_127140	1	0	dehydrogenase; alcohol; alcohol dehydrogenase	Iron-containing alcohol dehydrogenase
1	OG5_127148	1	0	N/A	WD domain, G-beta repeat
1	OG5_127149	1	0	N/A	ABC transporter
1	OG5_127151	1	0	N/A	Carbohydrate kinase
1	OG5_127152	1	0	gmp; gmp synthase	GMP synthase C terminal domain; Glutamine amidotransferase class-I
1	OG5_127157	1	0	cation	Cation efflux family
1	OG5_127163	1	0	N/A	Ubiquitin family
1	OG5_127165	1	0	ATP; ATP synthase	ATP synthase alpha/beta family, nucleotide-binding domain
1	OG5_127166	1	0	ribosomal; ribosomal protein	Ribosomal L37ae protein family
1	OG5_127167	1	0	heat; heat shock	Hsp70 protein
1	OG5_127170	1	0	N/A	GTPase of unknown function
1	OG5_127172	1	0	N/A	LEM3 (ligand-effect modulator 3) family / CDC50 family
1	OG5_127182	1	0	catalase	Catalase
1	OG5_127199	1	0	ribosomal; ribosomal protein; L29; ribosomal protein L29	Ribosomal L29e protein family
1	OG5_127201	1	0	mismatch repair; mismatch repair protein; DNA; DNA mismatch repair; DNA mismatch repair protein	DNA mismatch repair protein, C-terminal domain
1	OG5_127204	1	0	asparagine; asparagine synthetase	Asparagine synthase
1	OG5_127208	1	0	helicase; DNA; repair; DNA repair	Type III restriction enzyme, res subunit
1	OG5_127212	1	0	kinase	Phosphatidylinositol 3- and 4-kinase
1	OG5_127219	1	0	oxidase	Ferric reductase like transmembrane component
1	OG5_127223	1	0	N/A	WD domain, G-beta repeat; NLE (NUC135) domain
1	OG5_127225	1	0	release factor; eukaryotic	Elongation factor Tu C-terminal domain
1	OG5_127226	1	0	phosphoglucomutase	Phosphoglucomutase/phosphomannomutase, alpha/beta/alpha domain I; Phosphoglucomutase/phosphomannomut...
1	OG5_127231	1	0	aminopeptidase; methionine; methionine aminopeptidase	metallopeptidase family M24
1	OG5_127235	1	0	N/A	short chain dehydrogenase
1	OG5_127241	1	0	transhydrogenase	Alanine dehydrogenase/PNT, C-terminal domain; Alanine dehydrogenase/PNT, N-terminal domain
1	OG5_127249	1	0	ATP; synthase; ATP synthase	ATP synthase delta (OSCP) subunit
1	OG5_127258	1	0	fumarate; fumarate hydratase	Lyase
1	OG5_127262	1	0	ribosomal; ribosomal protein; L27; ribosomal protein L27; 60S; 60S ribosomal protein	Ribosomal L27e protein family; KOW motif
1	OG5_127264	1	0	N/A	CobW/HypB/UreG, nucleotide-binding domain; Cobalamin synthesis protein cobW C-terminal domain
1	OG5_127274	1	0	N/A	Type IIB DNA topoisomerase
1	OG5_127279	1	0	receptor; er; lumen; er lumen; retaining receptor	ER lumen protein retaining receptor
1	OG5_127283	1	0	N/A	BolA-like protein
1	OG5_127284	1	0	binding; GTP binding; GTP binding protein	Elongation factor G C-terminus
1	OG5_127303	1	0	N/A	Iron only hydrogenase large subunit, C-terminal domain
1	OG5_127304	1	0	kinase	Protein kinase domain
1	OG5_127311	1	0	N/A	TBC domain
1	OG5_127312	1	0	translation; initiation; translation initiation; initiation factor; translation initiation factor; t...	Elongation factor Tu GTP binding domain; Elongation factor Tu domain 2
1	OG5_127316	1	0	ribosomal; ribosomal protein; L4; protein L4; ribosomal protein L4	Ribosomal protein L4/L1 family
1	OG5_127328	1	0	N/A	AMMECR1
1	OG5_127330	1	0	amidotransferase; subunit B; amidotransferase subunit; amidotransferase subunit B	PET112 family, N terminal region; GatB domain
1	OG5_127332	1	0	N/A	UbiA prenyltransferase family
1	OG5_127343	1	0	N/A	TCP-1/cpn60 chaperonin family
1	OG5_127353	1	0	inhibitor; dissociation inhibitor	GDP dissociation inhibitor
1	OG5_127354	1	0	vacuolar; sorting; vacuolar protein; vacuolar protein sorting	Vacuolar protein sorting-associated protein 26
1	OG5_127359	1	0	pyrophosphorylase; udp-n-acetylglucosamine; udp-n-acetylglucosamine pyrophosphorylase	UTP--glucose-1-phosphate uridylyltransferase
1	OG5_127360	1	0	N/A	RecF/RecN/SMC N terminal domain
1	OG5_127370	1	0	N/A	JmjC domain; C5HC2 zinc finger
1	OG5_127375	1	0	DNA; DNA ligase	DNA ligase N terminus
1	OG5_127395	1	0	porphobilinogen; porphobilinogen deaminase	Porphobilinogen deaminase, dipyromethane cofactor binding domain
1	OG5_127405	1	0	N/A	tRNA pseudouridine synthase D (TruD)
1	OG5_127411	1	0	binding; GTP binding; GTP binding protein	Nucleolar GTP-binding protein 1 (NOG1); NOGCT (NUC087) domain
1	OG5_127412	1	0	aminomethyltransferase; glycine	Aminomethyltransferase folate-binding domain
1	OG5_127413	1	0	tyrosyl-tRNA; tyrosyl-tRNA synthetase	tRNA synthetases class I (W and Y)
1	OG5_127434	1	0	N/A	NOL1/NOP2/sun family
1	OG5_127438	1	0	helicase; RNA; RNA helicase	DEAD/DEAH box helicase
1	OG5_127439	1	0	kinase; protein kinase	Protein kinase domain
1	OG5_127447	1	0	translation; translation initiation factor; translation initiation factor 2; eukaryotic	Initiation factor eIF2 gamma, C terminal
1	OG5_127449	1	0	structural	RecF/RecN/SMC N terminal domain
1	OG5_127465	1	0	replication; replication factor; replication factor C	ATPase family associated with various cellular activities (AAA); Replication factor RFC1 C terminal ...
1	OG5_127467	1	0	hypothetical protein	Uncharacterized protein family UPF0027
1	OG5_127468	1	0	synthetase; methionyl-tRNA synthetase	tRNA synthetases class I (M)
1	OG5_127469	1	0	dependent; cyclin; cyclin dependent; regulatory subunit	Cyclin-dependent kinase regulatory subunit
1	OG5_127472	1	0	flap	XPG I-region
1	OG5_127474	1	0	N/A	Adaptor complexes medium subunit family; Clathrin adaptor complex small chain
1	OG5_127476	1	0	N/A	RIO1 family
1	OG5_127480	1	0	clathrin; heavy; heavy chain; clathrin heavy chain	Region in Clathrin and VPS; Clathrin, heavy-chain linker
1	OG5_127486	1	0	dehydratase; delta-aminolevulinic acid dehydratase; delta-aminolevulinic acid dehydratase	Delta-aminolevulinic acid dehydratase
1	OG5_127488	1	0	initiation factor; translation; translation initiation factor	eIF-6 family
1	OG5_127490	1	0	synthetase; phenylalanyl-tRNA; phenylalanyl-tRNA synthetase	B3/4 domain; tRNA synthetase B5 domain
1	OG5_127492	1	0	N/A	NAD dependent epimerase/dehydratase family
1	OG5_127502	1	0	N/A	C2 domain; FerI (NUC094) domain
1	OG5_127506	1	0	N/A	WD domain, G-beta repeat
1	OG5_127508	1	0	N/A	ATPase family associated with various cellular activities (AAA)
1	OG5_127517	1	0	ribosomal; ribosomal protein; L16; protein L16; ribosomal protein L16	Ribosomal protein L16p/L10e
1	OG5_127531	1	0	synthetase; tryptophanyl-tRNA; tryptophanyl-tRNA synthetase	tRNA synthetases class I (W and Y)
1	OG5_127533	1	0	ligase; lipoate-protein; lipoate-protein ligase	Biotin/lipoate A/B protein ligase family
1	OG5_127537	1	0	N/A	HEAT repeat
1	OG5_127540	1	0	N/A	Sec7 domain
1	OG5_127557	1	0	cullin	Cullin family; Cullin protein neddylation domain
1	OG5_127563	1	0	N/A	Conserved hypothetical ATP binding protein
1	OG5_127570	1	0	synthase; citrate; citrate synthase	Citrate synthase
1	OG5_127573	1	0	N/A	GTPase of unknown function; NGP1NT (NUC091) domain
1	OG5_127578	1	0	splicing	PROCN (NUC071) domain
1	OG5_127586	1	0	hypothetical protein	N/A
1	OG5_127587	1	0	N/A	5'-AMP-activated protein kinase, beta subunit, complex-interacting region
1	OG5_127588	1	0	N/A	3-hydroxyacyl-CoA dehydrogenase, NAD binding domain; 3-hydroxyacyl-CoA dehydrogenase, C-terminal dom...
1	OG5_127597	1	0	N/A	Myristoyl-CoA:protein N-myristoyltransferase, N-terminal domain
1	OG5_127598	1	0	diphthamide	Putative diphthamide synthesis protein
1	OG5_127600	1	0	replication; replication factor; replication factor C	ATPase family associated with various cellular activities (AAA); Replication factor C
1	OG5_127601	1	0	N/A	Respiratory-chain NADH dehydrogenase 51 Kd subunit; SLBB domain
1	OG5_127606	1	0	regulatory	ATPase family associated with various cellular activities (AAA)
1	OG5_127612	1	0	N/A	SEP domain
1	OG5_127617	1	0	N/A	Translationally controlled tumour protein
1	OG5_127626	1	0	synthetase; methionyl-tRNA synthetase	tRNA synthetases class I (M)
1	OG5_127630	1	0	N/A	Methyltransferase domain
1	OG5_127631	1	0	N/A	MCM2/3/5 family
1	OG5_127632	1	0	sorting; vacuolar; protein sorting; protein sorting associated	Sec1 family
1	OG5_127634	1	0	N/A	Protein of unknown function (DUF803)
1	OG5_127643	1	0	N/A	HEAT repeat; Importin-beta N-terminal domain
1	OG5_127646	1	0	kinesin; heavy chain; kinesin heavy chain	Kinesin motor domain
1	OG5_127652	1	0	tubulin	Tubulin/FtsZ family, GTPase domain; Tubulin/FtsZ family, C-terminal domain
1	OG5_127653	1	0	exosome	N/A
1	OG5_127659	1	0	channel; potassium; voltage-gated	Ion transport protein; K+ channel tetramerisation domain
1	OG5_127665	1	0	N/A	ATPase family associated with various cellular activities (AAA); Cell division protein 48 (CDC48), N...
1	OG5_127671	1	0	cytidylyltransferase	Cytidylyltransferase
1	OG5_127672	1	0	N/A	Glycosyl transferase family 4
1	OG5_127676	1	0	N/A	Peptidase M16C associated
1	OG5_127686	1	0	N/A	N/A
1	OG5_127690	1	0	coatomer	Adaptor complexes medium subunit family; Clathrin adaptor complex small chain
1	OG5_127691	1	0	RNA; DNA directed; DNA directed RNA; polymerase; RNA polymerase; DNA directed RNA polymerase	RNA polymerases N / 8 kDa subunit
1	OG5_127703	1	0	zpr1	ZPR1 zinc-finger domain
1	OG5_127722	1	0	GTPase; modification; tRNA; tRNA modification GTPase	GTP-binding protein TrmE N-terminus; GTPase of unknown function
1	OG5_127724	1	0	N/A	Na+ dependent nucleoside transporter C-terminus
1	OG5_127728	1	0	ribonuclease; III	RNase3 domain
1	OG5_127741	1	0	disulfide isomerase	Thioredoxin
1	OG5_127744	1	0	N/A	Prenyltransferase and squalene oxidase repeat
1	OG5_127747	1	0	endoplasmic	Endoplasmic Reticulum Oxidoreductin 1 (ERO1)
1	OG5_127754	1	0	N/A	NMD3 family
1	OG5_127756	1	0	N/A	Sugar (and other) transporter
1	OG5_127760	1	0	coatomer	Coatomer WD associated region; WD domain, G-beta repeat
1	OG5_127765	1	0	replication; replication factor; factor C; replication factor C	Clamp-loader complex subunit E C-terminus; ATPase family associated with various cellular activities...
1	OG5_127768	1	0	N/A	Histidine acid phosphatase
1	OG5_127770	1	0	associated protein	DE Adenylate cyclase associated (CAP) C terminal; Adenylate cyclase associated (CAP) N terminal
1	OG5_127775	1	0	N/A	Glucose inhibited division protein A
1	OG5_127778	1	0	N/A	ABC1 family
1	OG5_127780	1	0	sorting; vacuolar	Sec1 family
1	OG5_127782	1	0	eta; protein 1	TCP-1/cpn60 chaperonin family
1	OG5_127785	1	0	ATPase; transporting; cation transporting; transporting ATPase; cation transporting ATPase	E1-E2 ATPase
1	OG5_127786	1	0	regulatory; 26S	ATPase family associated with various cellular activities (AAA)
1	OG5_127790	1	0	N/A	Protein of unknown function (DUF663); AARP2CN (NUC121) domain
1	OG5_127793	1	0	methionyl-tRNA; methionyl-tRNA formyltransferase	Formyl transferase
1	OG5_127794	1	0	N/A	YIF1
1	OG5_127798	1	0	N/A	Fibronectin type III domain; Immunoglobulin I-set domain
1	OG5_127806	1	0	ubiquitin; hydrolase	Ubiquitin carboxyl-terminal hydrolase
1	OG5_127808	1	0	coatomer	Coatomer WD associated region; WD domain, G-beta repeat
1	OG5_127822	1	0	N/A	Splicing factor 3B subunit 1
1	OG5_127823	1	0	N/A	NUDIX domain
1	OG5_127831	1	0	regulatory; 26S; proteasome	ATPase family associated with various cellular activities (AAA)
1	OG5_127835	1	0	kinase	Choline/ethanolamine kinase
1	OG5_127838	1	0	N/A	ThiF family; Repeat in ubiquitin-activating (UBA) protein
1	OG5_127839	1	0	nadh; dehydrogenase; nadh dehydrogenase	Respiratory-chain NADH dehydrogenase, 49 Kd subunit
1	OG5_127842	1	0	N/A	Isoprenylcysteine carboxyl methyltransferase (ICMT) family
1	OG5_127843	1	0	importin	Importin-beta N-terminal domain; HEAT repeat
1	OG5_127844	1	0	electron; electron transfer flavoprotein	Electron transfer flavoprotein FAD-binding domain
1	OG5_127854	1	0	proteasome; regulatory	Ssl1-like
1	OG5_127861	1	0	N/A	GTPase of unknown function; GNL3L/Grn1 putative GTPase
1	OG5_127865	1	0	N/A	Zinc-binding dehydrogenase
1	OG5_127866	1	0	binding	RNA recognition motif. (a.k.a. RRM, RBD, or RNP domain)
1	OG5_127870	1	0	N/A	Cytochrome b5-like Heme/Steroid binding domain
1	OG5_127873	1	0	N/A	Thrombospondin C-terminal region; Thrombospondin type 3 repeat
1	OG5_127879	1	0	N/A	3'-5' exonuclease
1	OG5_127882	1	0	N/A	Mnd1 family
1	OG5_127890	1	0	N/A	WD domain, G-beta repeat; Sof1-like domain
1	OG5_127902	1	0	N/A	Mpp10 protein
1	OG5_127906	1	0	N/A	WD domain, G-beta repeat
1	OG5_127911	1	0	N/A	Endonuclease/Exonuclease/phosphatase family; Leucine Rich Repeat
1	OG5_127913	1	0	S-adenosyl-methyltransferase; mraW; S-adenosyl-methyltransferase mraW	MraW methylase family
1	OG5_127924	1	0	polymerase; RNA; polymerase I; directed; DNA directed; RNA polymerase	RNA polymerase Rpb1, domain 5
1	OG5_127929	1	0	RNA; polymerase; RNA polymerase; DNA directed; DNA directed RNA; polymerase I; DNA directed RNA poly...	RNA polymerase Rpb2, domain 6; RNA polymerase Rpb2, domain 7
1	OG5_127935	1	0	glucosyltransferase; udp-glucose; glycoprotein	UDP-glucose:Glycoprotein Glucosyltransferase
1	OG5_127941	1	0	peptidase; mitochondrial; mitochondrial processing; mitochondrial processing peptidase	Peptidase M16 inactive domain; Insulinase (Peptidase family M16)
1	OG5_127942	1	0	DNA; DNA polymerase; DNA polymerase epsilon; catalytic; catalytic subunit	DNA polymerase family B, exonuclease domain; DNA polymerase family B
1	OG5_127944	1	0	N/A	TIP49 C-terminus
1	OG5_127947	1	0	N/A	TBC domain; GRAM domain
1	OG5_127950	1	0	proteasome; regulatory; 26S	Proteasome/cyclosome repeat
1	OG5_127957	1	0	proteasome; regulatory	PCI domain; 26S proteasome subunit RPN7
1	OG5_127961	1	0	cyclohydrolase; bifunctional	AICARFT/IMPCHase bienzyme
1	OG5_127969	1	0	N/A	Calcineurin-like phosphoesterase; Mre11 DNA-binding presumed domain
1	OG5_127973	1	0	binding protein; nucleotide binding	WD domain, G-beta repeat
1	OG5_127977	1	0	N/A	ERCC4 domain
1	OG5_127979	1	0	DNA	MCM2/3/5 family
1	OG5_127984	1	0	N/A	WD domain, G-beta repeat
1	OG5_127989	1	0	transporter	Nucleotide-sugar transporter
1	OG5_127992	1	0	N/A	WD domain, G-beta repeat
1	OG5_127994	1	0	DNA	8-oxoguanine DNA glycosylase, N-terminal domain; HhH-GPD superfamily base excision DNA repair protei...
1	OG5_127998	1	0	N/A	TCP-1/cpn60 chaperonin family
1	OG5_127999	1	0	helicase	DEAD_2
1	OG5_128000	1	0	N/A	Myb-like DNA-binding domain
1	OG5_128002	1	0	N/A	TIP49 C-terminus
1	OG5_128005	1	0	mRNA; capping enzyme; mRNA capping enzyme	mRNA capping enzyme, catalytic domain; mRNA capping enzyme, C-terminal domain
1	OG5_128008	1	0	N/A	NADH-ubiquinone oxidoreductase-G iron-sulfur binding region; 2Fe-2S iron-sulfur cluster binding doma...
1	OG5_128009	1	0	N/A	Pescadillo N-terminus
1	OG5_128011	1	0	ATP; ATP dependent; protease; ATP binding; ATP binding subunit; protease ATP binding subunit; ATP; ...	ATPase family associated with various cellular activities (AAA); C-terminal, D2-small domain, of Clp...
1	OG5_128027	1	0	ubiquitin; hydrolase	Ubiquitin carboxyl-terminal hydrolase
1	OG5_128028	1	0	N/A	Putative RNA methylase family UPF0020
1	OG5_128029	1	0	dihydrolipoamide	2-oxoacid dehydrogenases acyltransferase (catalytic domain)
1	OG5_128040	1	0	replication; replication factor C	ATPase family associated with various cellular activities (AAA); Replication factor C
1	OG5_128041	1	0	cell; cell differentiation	Cell differentiation family, Rcd1-like
1	OG5_128042	1	0	helicase; ATP dependent; RNA helicase	Helicase conserved C-terminal domain; Helicase associated domain (HA2)
1	OG5_128045	1	0	N/A	Uncharacterized protein family UPF0016
1	OG5_128046	1	0	ribosomal; ribosomal protein; S2; protein S2; ribosomal protein S2; 30S; 30S ribosomal; 30S ribosoma...	Ribosomal protein S2
1	OG5_128050	1	0	N/A	Utp21 specific WD40 associated putative domain; WD domain, G-beta repeat
1	OG5_128052	1	0	N/A	WD domain, G-beta repeat
1	OG5_128055	1	0	N/A	FACT complex subunit (SPT16/CDC68); metallopeptidase family M24
1	OG5_128056	1	0	regulatory; 26S	ATPase family associated with various cellular activities (AAA)
1	OG5_128058	1	0	N/A	NUC153 domain
1	OG5_128059	1	0	N/A	Triose-phosphate Transporter family
1	OG5_128060	1	0	N/A	Vps53-like, N-terminal
1	OG5_128064	1	0	N/A	LSM domain
1	OG5_128069	1	0	N/A	N/A
1	OG5_128073	1	0	regulatory; proteasome	SAC3/GANP/Nin1/mts3/eIF-3 p25 family
1	OG5_128075	1	0	N/A	short chain dehydrogenase
1	OG5_128076	1	0	N/A	Mo25-like
1	OG5_128080	1	0	N/A	Zinc finger, C3HC4 type (RING finger)
1	OG5_128081	1	0	farnesyltransferase	Prenyltransferase and squalene oxidase repeat
1	OG5_128084	1	0	binding; GTP binding; binding protein; GTP binding protein	GTPase of unknown function
1	OG5_128086	1	0	N/A	SDA1
1	OG5_128090	1	0	N/A	HAT (Half-A-TPR) repeat
1	OG5_128096	1	0	splicing; splicing factor	N/A
1	OG5_128097	1	0	N/A	Acetyltransferase (GNAT) family
1	OG5_128098	1	0	N/A	N/A
1	OG5_128106	1	0	N/A	WD domain, G-beta repeat
1	OG5_128126	1	0	N/A	Hypothetical methyltransferase
1	OG5_128129	1	0	N/A	Eukaryotic translation initiation factor eIF2A
1	OG5_128133	1	0	mutase	Phosphoglucomutase/phosphomannomutase, C-terminal domain; Phosphoglucomutase/phosphomannomutase, alp...
1	OG5_128135	1	0	proteasome; regulatory	PCI domain; Proteasome regulatory subunit C-terminal
1	OG5_128138	1	0	N/A	N/A
1	OG5_128141	1	0	hypothetical protein	N/A
1	OG5_128154	1	0	myotubularin	Myotubularin-related; GRAM domain
1	OG5_128168	1	0	N/A	PX domain; Vps5 C terminal like
1	OG5_128172	1	0	N/A	WD domain, G-beta repeat
1	OG5_128175	1	0	hypothetical protein	Protein of unknown function (DUF1253)
1	OG5_128177	1	0	DNA; polymerase; DNA polymerase; DNA polymerase alpha; catalytic	DNA polymerase family B
1	OG5_128179	1	0	N/A	N/A
1	OG5_128180	1	0	N/A	N2227-like protein
1	OG5_128181	1	0	phosphatidylinositol; 3-kinase; phosphatidylinositol 3-kinase	Phosphatidylinositol 3- and 4-kinase; Phosphoinositide 3-kinase family, accessory domain (PIK domain...
1	OG5_128182	1	0	N/A	CPL (NUC119) domain
1	OG5_128189	1	0	glucosamine-6-phosphate; isomerase; glucosamine-6-phosphate isomerase	Glucosamine-6-phosphate isomerases/6-phosphogluconolactonase
1	OG5_128192	1	0	DNA; helicase	Eukaryotic protein of unknown function (DUF889)
1	OG5_128201	1	0	N/A	WD domain, G-beta repeat
1	OG5_128208	1	0	N/A	Protein of unknown function (DUF663); AARP2CN (NUC121) domain
1	OG5_128210	1	0	N/A	eIF4-gamma/eIF5/eIF2-epsilon
1	OG5_128221	1	0	sorting; vacuolar	Vps16, N-terminal region; Vps16, C-terminal region
1	OG5_128223	1	0	N/A	WD domain, G-beta repeat
1	OG5_128224	1	0	nuclear; ribonucleoprotein; small nuclear ribonucleoprotein	LSM domain
1	OG5_128229	1	0	helicase; RNA; RNA helicase; ATP dependent	Helicase conserved C-terminal domain
1	OG5_128230	1	0	ubiquitin; ubiquitin conjugating; ubiquitin conjugating enzyme	Ubiquitin-conjugating enzyme
1	OG5_128238	1	0	N/A	Protein prenyltransferase alpha subunit repeat
1	OG5_128241	1	0	N/A	MCM2/3/5 family
1	OG5_128248	1	0	lyase	Pyridoxal-dependent decarboxylase conserved domain
1	OG5_128258	1	0	cytochrome; oxidase; assembly; oxidase assembly; oxidase assembly protein; cytochrome c oxidase; cyt...	Cytochrome c oxidase assembly protein CtaG / Cox11
1	OG5_128259	1	0	N/A	Lariat debranching enzyme, C-terminal domain
1	OG5_128269	1	0	actin	Actin
1	OG5_128278	1	0	elongation factor	Elongation factor Tu GTP binding domain; Elongation factor G C-terminus
1	OG5_128284	1	0	N/A	N/A
1	OG5_128289	1	0	N/A	Tetratricopeptide repeat
1	OG5_128292	1	0	helicase; RNA; ATP dependent; RNA helicase	Helicase conserved C-terminal domain
1	OG5_128300	1	0	N/A	Domain of unknown function DUF221
1	OG5_128313	1	0	N/A	BOP1NT (NUC169) domain; WD domain, G-beta repeat
1	OG5_128316	1	0	synthase	Myo-inositol-1-phosphate synthase
1	OG5_128319	1	0	ADP-ribosylation; ADP-ribosylation factor	ADP-ribosylation factor family
1	OG5_128320	1	0	N/A	Cytidylyltransferase
1	OG5_128321	1	0	N/A	Region in Clathrin and VPS
1	OG5_128322	1	0	N/A	WD domain, G-beta repeat
1	OG5_128324	1	0	condensin	N/A
1	OG5_128329	1	0	N/A	Methyltransferase domain
1	OG5_128330	1	0	kinase; arginine kinase	ATP:guanido phosphotransferase, C-terminal catalytic domain
1	OG5_128331	1	0	mevalonate; kinase; mevalonate kinase	GHMP kinases N terminal domain; GHMP kinases C terminal
1	OG5_128332	1	0	N/A	DnaJ domain
1	OG5_128336	1	0	N/A	Aldose 1-epimerase
1	OG5_128338	1	0	N/A	N/A
1	OG5_128341	1	0	N/A	SPRY domain
1	OG5_128342	1	0	N/A	CBS domain pair
1	OG5_128344	1	0	selenophosphate; selenophosphate synthetase	AIR synthase related protein, C-terminal domain; AIR synthase related protein, N-terminal domain
1	OG5_128348	1	0	N/A	WD domain, G-beta repeat
1	OG5_128349	1	0	N/A	RF-1 domain
1	OG5_128351	1	0	cytidylyltransferase	Cytidylyltransferase
1	OG5_128355	1	0	tubby	Tub family
1	OG5_128360	1	0	N/A	N/A
1	OG5_128366	1	0	N/A	NUDIX domain; Dcp2, box A domain
1	OG5_128369	1	0	nuclear	CS domain
1	OG5_128372	1	0	frataxin	Frataxin-like domain
1	OG5_128375	1	0	N/A	RNA recognition motif. (a.k.a. RRM, RBD, or RNP domain)
1	OG5_128381	1	0	N/A	Sedlin, N-terminal conserved region
1	OG5_128382	1	0	complex	Adaptin N terminal region
1	OG5_128383	1	0	N/A	Urm1 (Ubiquitin related modifier)
1	OG5_128384	1	0	helicase	Helicase conserved C-terminal domain
1	OG5_128385	1	0	hypothetical protein	N/A
1	OG5_128392	1	0	assembly	WD domain, G-beta repeat
1	OG5_128396	1	0	dipeptidase	Membrane dipeptidase (Peptidase family M19)
1	OG5_128399	1	0	N/A	Type I phosphodiesterase / nucleotide pyrophosphatase
1	OG5_128401	1	0	N/A	KH domain
1	OG5_128413	1	0	N/A	DnaJ domain; Sec63 Brl domain
1	OG5_128418	1	0	N/A	Sas10 C-terminal domain
1	OG5_128422	1	0	helicase; RNA; RNA helicase; ATP dependent; dependent RNA helicase	Helicase conserved C-terminal domain
1	OG5_128423	1	0	polymerase	Poly(ADP-ribose) polymerase, regulatory domain; WGR domain
1	OG5_128426	1	0	cytochrome; oxidase; oxidase assembly; oxidase assembly protein	Cytochrome oxidase assembly protein
1	OG5_128431	1	0	acyltransferase	Acyltransferase
1	OG5_128442	1	0	N/A	CRAL/TRIO domain
1	OG5_128444	1	0	N/A	Oligosaccharide biosynthesis protein Alg14 like
1	OG5_128453	1	0	N/A	60Kd inner membrane protein
1	OG5_128455	1	0	complex	Spc97 / Spc98 family
1	OG5_128457	1	0	N/A	Ubiquinol-cytochrome C reductase hinge protein
1	OG5_128460	1	0	kinesin	Kinesin motor domain
1	OG5_128467	1	0	N/A	ATPase family associated with various cellular activities (AAA)
1	OG5_128470	1	0	N/A	Putative zinc finger in N-recognin (UBR box); ATP-dependent Clp protease adaptor protein ClpS
1	OG5_128473	1	0	N/A	EF hand associated; Miro-like protein
1	OG5_128476	1	0	N/A	Tetratricopeptide repeat
1	OG5_128478	1	0	N/A	Protein of unknown function, DUF590
1	OG5_128481	1	0	hypothetical protein	Putative methyltransferase
1	OG5_128484	1	0	N/A	Synthetic lethal mutants of dpb11-1 five
1	OG5_128489	1	0	N/A	JmjC domain
1	OG5_128491	1	0	N/A	N/A
1	OG5_128507	1	0	N/A	Glycosyl transferases group 1
1	OG5_128510	1	0	N/A	Leucine Rich Repeat
1	OG5_128514	1	0	N/A	Tetratricopeptide repeat
1	OG5_128519	1	0	N/A	N/A
1	OG5_128520	1	0	kinase; casein; casein kinase	Protein kinase domain
1	OG5_128521	1	0	DNA; polymerase	impB/mucB/samB family
1	OG5_128526	1	0	N/A	Calcineurin-like phosphoesterase
1	OG5_128533	1	0	synthase; phosphatidylserine; phosphatidylserine synthase	Phosphatidyl serine synthase
1	OG5_128537	1	0	N/A	BRO1-like domain
1	OG5_128538	1	0	N/A	Vacuolar sorting protein 9 (VPS9) domain
1	OG5_128541	1	0	N/A	Protein of unknown function, DUF654
1	OG5_128543	1	0	synthase	N/A
1	OG5_128559	1	0	N/A	haloacid dehalogenase-like hydrolase
1	OG5_128561	1	0	N/A	Rad4 beta-hairpin domain 1; Rad4 beta-hairpin domain 3
1	OG5_128565	1	0	N/A	NPL4 family
1	OG5_128566	1	0	N/A	PQ loop repeat
1	OG5_128567	1	0	helicase; ATP dependent	Helicase conserved C-terminal domain
1	OG5_128569	1	0	N/A	DNL zinc finger
1	OG5_128577	1	0	carrier; carrier protein; mitochondrial carrier; mitochondrial carrier protein	Mitochondrial carrier protein
1	OG5_128580	1	0	N/A	WD domain, G-beta repeat
1	OG5_128588	1	0	N/A	Gtr1/RagA G protein conserved region
1	OG5_128608	1	0	N/A	SacI homology domain; Endonuclease/Exonuclease/phosphatase family
1	OG5_128609	1	0	N/A	Protein phosphatase inhibitor
1	OG5_128613	1	0	N/A	PRP1 splicing factor, N-terminal
1	OG5_128616	1	0	N/A	ABC transporter
1	OG5_128617	1	0	N/A	Phosphatidylinositol-4-phosphate 5-Kinase
1	OG5_128627	1	0	helicase	DEAD/DEAH box helicase
1	OG5_128628	1	0	DNA	impB/mucB/samB family
1	OG5_128634	1	0	RNA; polymerase; RNA polymerase	RNA polymerase Rpc34 subunit
1	OG5_128645	1	0	glutamate receptor	Ligand-gated ion channel
1	OG5_128651	1	0	DNA; polymerase; DNA polymerase; zeta; polymerase zeta; DNA polymerase zeta	DNA polymerase family B
1	OG5_128652	1	0	N/A	WD domain, G-beta repeat
1	OG5_128655	1	0	hypothetical protein	Putative zinc finger motif, C2HC5-type
1	OG5_128656	1	0	N/A	pre-mRNA processing factor 3 (PRP3)
1	OG5_128658	1	0	exchanger	Sodium/calcium exchanger protein
1	OG5_128659	1	0	N/A	Sec61beta family
1	OG5_128661	1	0	N/A	Coenzyme Q (ubiquinone) biosynthesis protein Coq4
1	OG5_128676	1	0	N/A	N/A
1	OG5_128693	1	0	N/A	3' exoribonuclease family, domain 1
1	OG5_128695	1	0	kinase	Protein kinase domain; FHA domain
1	OG5_128697	1	0	repair	Binding domain of DNA repair protein Ercc1 (rad10/Swi10)
1	OG5_128698	1	0	N/A	Glutamate-cysteine ligase
1	OG5_128704	1	0	N/A	Phosphatidylinositol N-acetylglucosaminyltransferase
1	OG5_128705	1	0	actin	Actin
1	OG5_128706	1	0	hypothetical protein	HIT zinc finger
1	OG5_128730	1	0	N/A	LSM domain
1	OG5_128736	1	0	endonuclease	tRNA intron endonuclease, catalytic C-terminal domain
1	OG5_128738	1	0	N/A	LIM domain
1	OG5_128740	1	0	N/A	RasGAP C-terminus; GTPase-activator protein for Ras-like GTPase
1	OG5_128741	1	0	translation initiation factor; eukaryotic; translation initiation factor 3	PCI domain
1	OG5_128751	1	0	hypothetical protein	N/A
1	OG5_128760	1	0	N/A	LSM domain
1	OG5_128765	1	0	vacuolar	Region in Clathrin and VPS
1	OG5_128768	1	0	N/A	Ubiquitin carboxyl-terminal hydrolase; Zn-finger in ubiquitin-hydrolases and other protein
1	OG5_128776	1	0	N/A	Gcd10p family
1	OG5_128778	1	0	complex; arp2/3; arp2/3 complex	ARP2/3 complex ARPC3 (21 kDa) subunit
1	OG5_128787	1	0	N/A	Tubulin binding cofactor C
1	OG5_128789	1	0	N/A	RNA recognition motif. (a.k.a. RRM, RBD, or RNP domain)
1	OG5_128791	1	0	hypothetical protein	TBC domain
1	OG5_128793	1	0	DNA; polymerase; DNA polymerase	DNA polymerase alpha/epsilon subunit B; DNA polymerase alpha subunit B N-terminal
1	OG5_128797	1	0	N/A	N/A
1	OG5_128798	1	0	complex; arp2/3; arp2/3 complex	ARP2/3 complex 16 kDa subunit (p16-Arc)
1	OG5_128799	1	0	N/A	Tetratricopeptide repeat
1	OG5_128805	1	0	ADP-ribosylation; ADP-ribosylation factor	ADP-ribosylation factor family
1	OG5_128812	1	0	N/A	Elongation factor Tu GTP binding domain; Elongation factor Tu C-terminal domain
1	OG5_128816	1	0	N/A	N/A
1	OG5_128819	1	0	N/A	FAD binding domain
1	OG5_128822	1	0	N/A	N/A
1	OG5_128824	1	0	N/A	PAP2 superfamily
1	OG5_128825	1	0	synthetase; phenylalanyl-tRNA; phenylalanyl-tRNA synthetase	tRNA synthetases class II core domain (F); Ferredoxin-fold anticodon binding domain
1	OG5_128829	1	0	N/A	Septin
1	OG5_128830	1	0	N/A	SET domain; SRI (Set2 Rpb1 interacting) domain
1	OG5_128831	1	0	N/A	Zn-finger in ubiquitin-hydrolases and other protein
1	OG5_128839	1	0	N/A	Tim10/DDP family zinc finger
1	OG5_128840	1	0	N/A	SART-1 family
1	OG5_128863	1	0	N/A	Low temperature viability protein
1	OG5_128865	1	0	N/A	LSM domain
1	OG5_128874	1	0	N/A	RNA recognition motif. (a.k.a. RRM, RBD, or RNP domain)
1	OG5_128878	1	0	N/A	Tetratricopeptide repeat
1	OG5_128880	1	0	cofactor	N/A
1	OG5_128883	1	0	N/A	Exonuclease
1	OG5_128885	1	0	N/A	Got1-like family
1	OG5_128890	1	0	N/A	Ribosomal protein L1p/L10e family
1	OG5_128898	1	0	conjugating enzyme; ubiquitin; ubiquitin conjugating enzyme	Ubiquitin-conjugating enzyme
1	OG5_128914	1	0	N/A	WD domain, G-beta repeat
1	OG5_128922	1	0	N/A	Dolichyl-diphosphooligosaccharide-protein glycosyltransferase 48kD subunit
1	OG5_128927	1	0	N/A	Cullin family; Cullin protein neddylation domain
1	OG5_128937	1	0	N/A	ATPase family associated with various cellular activities (AAA)
1	OG5_128944	1	0	ribosomal; L36; ribosomal protein; protein L36; ribosomal protein L36	Ribosomal protein L36
1	OG5_128945	1	0	N/A	Sec7 domain
1	OG5_128947	1	0	N/A	Legume-like lectin family
1	OG5_128955	1	0	N/A	Phosphatidylinositol 3- and 4-kinase
1	OG5_128956	1	0	striatin	WD domain, G-beta repeat; Striatin family
1	OG5_128972	1	0	N/A	MORN repeat
1	OG5_128976	1	0	N/A	Noc2p family
1	OG5_128977	1	0	N/A	ATPase family associated with various cellular activities (AAA)
1	OG5_128980	1	0	N/A	WD domain, G-beta repeat
1	OG5_128982	1	0	N/A	Peptidase C65 Otubain
1	OG5_128984	1	0	N/A	CDK-activating kinase assembly factor MAT1
1	OG5_128988	1	0	N/A	N/A
1	OG5_128989	1	0	N/A	Autophagy protein Apg6
1	OG5_128992	1	0	acetyltransferase	Acetyltransferase (GNAT) family
1	OG5_128993	1	0	N/A	HEC/Ndc80p family
1	OG5_128995	1	0	N/A	ATPase family associated with various cellular activities (AAA)
1	OG5_129017	1	0	N/A	MCM2/3/5 family
1	OG5_129018	1	0	U5	Elongation factor G, domain IV; Elongation factor G C-terminus
1	OG5_129023	1	0	N/A	Peptidase family C78
1	OG5_129025	1	0	ADP-ribosylation; ADP-ribosylation factor	ADP-ribosylation factor family
1	OG5_129039	1	0	hypothetical protein	Nop53 (60S ribosomal biogenesis)
1	OG5_129041	1	0	N/A	Ribophorin I
1	OG5_129050	1	0	chaperone; copper; copper chaperone; cytochrome	Cytochrome C oxidase copper chaperone (COX17)
1	OG5_129066	1	0	protoporphyrinogen; oxidase; protoporphyrinogen oxidase	Flavin containing amine oxidoreductase
1	OG5_129070	1	0	N/A	LSM domain
1	OG5_129076	1	0	N/A	COG4 transport protein
1	OG5_129083	1	0	N/A	Regulator of chromosome condensation (RCC1)
1	OG5_129086	1	0	N/A	Ku70/Ku80 beta-barrel domain
1	OG5_129090	1	0	transcription	hTAFII28-like protein conserved region
1	OG5_129093	1	0	N/A	HEAT repeat; Importin-beta N-terminal domain
1	OG5_129097	1	0	N/A	Triose-phosphate Transporter family
1	OG5_129103	1	0	N/A	Thioesterase superfamily
1	OG5_129107	1	0	hypothetical protein	Domain of unknown function (DUF947)
1	OG5_129122	1	0	N/A	Pyridine nucleotide-disulphide oxidoreductase
1	OG5_129125	1	0	N/A	Zinc finger C-x8-C-x5-C-x3-H type (and similar)
1	OG5_129126	1	0	ubiquitin	Ubiquitin carboxyl-terminal hydrolase; Zn-finger in ubiquitin-hydrolases and other protein
1	OG5_129139	1	0	N/A	GWT1
1	OG5_129147	1	0	topoisomerase; DNA; DNA topoisomerase	DNA topoisomerase
1	OG5_129148	1	0	ran	N/A
1	OG5_129152	1	0	N/A	SAM domain (Sterile alpha motif); SAM domain (Sterile alpha motif)
1	OG5_129157	1	0	isomerase; peptidyl-prolyl	Cyclophilin type peptidyl-prolyl cis-trans isomerase/CLD
1	OG5_129159	1	0	N/A	SAP domain
1	OG5_129163	1	0	N/A	Protein kinase domain
1	OG5_129165	1	0	N/A	Alg9-like mannosyltransferase family
1	OG5_129176	1	0	dynein light chain	Tctex-1 family
1	OG5_129178	1	0	N/A	N/A
1	OG5_129183	1	0	kinase; protein kinase	Protein kinase domain
1	OG5_129184	1	0	N/A	Protein of unknown function (DUF410)
1	OG5_129185	1	0	mitochondrial; inner; membrane; inner membrane; import; translocase; mitochondrial import inner memb...	Tim10/DDP family zinc finger
1	OG5_129186	1	0	actin	Actin
1	OG5_129187	1	0	kinase; protein kinase; camk	Protein kinase domain
1	OG5_129189	1	0	kinase	Protein kinase domain
1	OG5_129190	1	0	N/A	OST3 / OST6 family
1	OG5_129199	1	0	N/A	Protein similar to CwfJ C-terminus 1; Protein similar to CwfJ C-terminus 2
1	OG5_129204	1	0	N/A	ATP synthase subunit H
1	OG5_129210	1	0	N/A	WD domain, G-beta repeat
1	OG5_129224	1	0	kinase	Protein kinase domain
1	OG5_129229	1	0	kinase	Protein kinase domain
1	OG5_129230	1	0	N/A	ALG3 protein
1	OG5_129235	1	0	exonuclease	Exonuclease
1	OG5_129236	1	0	N/A	Programmed cell death protein 2, C-terminal putative domain
1	OG5_129247	1	0	complex; adaptor; medium	Adaptor complexes medium subunit family; Clathrin adaptor complex small chain
1	OG5_129268	1	0	N/A	Acyltransferase
1	OG5_129275	1	0	ryanodine receptor	Ryanodine Receptor TM 4-6
1	OG5_129286	1	0	N/A	SNF2 family N-terminal domain
1	OG5_129291	1	0	N/A	Sec34-like family
1	OG5_129312	1	0	N/A	Protein of unknown function (DUF1242)
1	OG5_129316	1	0	N/A	DHHC zinc finger domain
1	OG5_129319	1	0	rho; slit-robo rho; activating protein; rho GTPase activating protein; slit-robo rho GTPase activati...	RhoGAP domain
1	OG5_129321	1	0	N/A	N-acetyltransferase B complex (NatB) non catalytic subunit
1	OG5_129326	1	0	N/A	Pre-rRNA-processing protein TSR2
1	OG5_129330	1	0	N/A	N/A
1	OG5_129332	1	0	N/A	Cytoplasmic Fragile-X interacting family
1	OG5_129333	1	0	N/A	G-patch domain; GC-rich sequence DNA-binding factor-like protein
1	OG5_129335	1	0	N/A	N/A
1	OG5_129337	1	0	N/A	Peroxisomal membrane anchor protein (Pex14p) conserved region
1	OG5_129338	1	0	N/A	MIF4G domain; Up-frameshift suppressor 2
1	OG5_129342	1	0	abl; abl interactor; isoform; macaca mulatta	Abl-interactor HHR; SH3 domain
1	OG5_129343	1	0	N/A	N/A
1	OG5_129358	1	0	N/A	N/A
1	OG5_129360	1	0	N/A	IKI3 family
1	OG5_129361	1	0	hypothetical protein	N/A
1	OG5_129363	1	0	N/A	WD domain, G-beta repeat
1	OG5_129364	1	0	N/A	N/A
1	OG5_129366	1	0	N/A	Rap/ran-GAP; PDZ domain (Also known as DHR or GLGF)
1	OG5_129375	1	0	N/A	PWI domain
1	OG5_129381	1	0	N/A	SHNi-TPR
1	OG5_129383	1	0	N/A	WD domain, G-beta repeat
1	OG5_129385	1	0	N/A	WD domain, G-beta repeat
1	OG5_129386	1	0	N/A	N-acetylglucosaminyl transferase component (Gpi1)
1	OG5_129387	1	0	rad17	Rad17 cell cycle checkpoint protein
1	OG5_129390	1	0	dehydrogenase	Dihydroorotate dehydrogenase
1	OG5_129391	1	0	hypothetical protein	Protein of unknown function (DUF1777)
1	OG5_129398	1	0	N/A	N/A
1	OG5_129415	1	0	N/A	CPSF A subunit region
1	OG5_129419	1	0	initiation factor; translation; translation initiation factor	Eukaryotic initiation factor 4E
1	OG5_129426	1	0	exocyst	Exocyst complex component Sec10
1	OG5_129428	1	0	N/A	SAC3/GANP/Nin1/mts3/eIF-3 p25 family
1	OG5_129435	1	0	N/A	N/A
1	OG5_129439	1	0	N/A	Fip1 motif
1	OG5_129440	1	0	N/A	Peptidase family C50
1	OG5_129443	1	0	N/A	TBC domain
1	OG5_129444	1	0	N/A	PWI domain
1	OG5_129450	1	0	dynein; light intermediate chain	Dynein light intermediate chain (DLIC)
1	OG5_129453	1	0	N/A	EAP30/Vps36 family
1	OG5_129458	1	0	transcription	TFIIE alpha subunit
1	OG5_129461	1	0	N/A	Metallo-beta-lactamase superfamily
1	OG5_129481	1	0	N/A	Eukaryotic domain of unknown function (DUF1716)
1	OG5_129486	1	0	N/A	Fork head domain; FHA domain
1	OG5_129490	1	0	N/A	GYF domain
1	OG5_129491	1	0	N/A	Exportin 1-like protein
1	OG5_129497	1	0	N/A	Transcription factor IIA, alpha/beta subunit
1	OG5_129502	1	0	N/A	MED6 mediator sub complex component
1	OG5_129508	1	0	4-aminobutyrate; aminotransferase; 4-aminobutyrate aminotransferase	Aminotransferase class-III
1	OG5_129513	1	0	N/A	N terminus of Rad21 / Rec8 like protein; Conserved region of Rad21 / Rec8 like protein
1	OG5_129524	1	0	N/A	Sugar (and other) transporter
1	OG5_129530	1	0	N/A	Prefoldin subunit
1	OG5_129531	1	0	transporter; zinc; zinc transporter	ZIP Zinc transporter
1	OG5_129532	1	0	synthase	Dihydrouridine synthase (Dus)
1	OG5_129536	1	0	N/A	ESCRT-II complex subunit
1	OG5_129539	1	0	N/A	Smg-4/UPF3 family
1	OG5_129541	1	0	N/A	Plus-3 domain
1	OG5_129554	1	0	hypothetical protein	Radial spokehead-like protein
1	OG5_129562	1	0	N/A	FF domain; WW domain
1	OG5_129564	1	0	N/A	Molybdopterin guanine dinucleotide synthesis protein B; Pre-mRNA cleavage complex II protein Clp1
1	OG5_129580	1	0	phytanoyl-CoA	Phytanoyl-CoA dioxygenase (PhyH)
1	OG5_129582	1	0	N/A	WD domain, G-beta repeat
1	OG5_129585	1	0	N/A	DHHC zinc finger domain
1	OG5_129587	1	0	N/A	N/A
1	OG5_129593	1	0	N/A	RhoGAP domain; START domain
1	OG5_129594	1	0	N/A	Protein of unknown function (DUF1637)
1	OG5_129599	1	0	isoform	Enhancer of polycomb-like; PHD-finger
1	OG5_129600	1	0	N/A	WD domain, G-beta repeat
1	OG5_129602	1	0	N/A	WD domain, G-beta repeat
1	OG5_129605	1	0	peroxisome	Pex2 / Pex12 amino terminal region
1	OG5_129610	1	0	N/A	Protein similar to CwfJ C-terminus 1; Protein similar to CwfJ C-terminus 2
1	OG5_129617	1	0	kinase	Protein kinase domain
1	OG5_129618	1	0	N/A	MT-A70
1	OG5_129620	1	0	N/A	Mannosyl oligosaccharide glucosidase
1	OG5_129621	1	0	N/A	Nop14-like family
1	OG5_129623	1	0	N/A	Transglutaminase-like superfamily
1	OG5_129631	1	0	DNA; helicase	DNA replication factor Dna2
1	OG5_129632	1	0	N/A	2OG-Fe(II) oxygenase superfamily
1	OG5_129648	1	0	N/A	WD domain, G-beta repeat
1	OG5_129651	1	0	N/A	Nse1 non-SMC component of SMC5-6 complex
1	OG5_129656	1	0	4-kinase; phosphatidylinositol 4-kinase	Phosphatidylinositol 3- and 4-kinase
1	OG5_129657	1	0	N/A	Eukaryotic integral membrane protein (DUF1751)
1	OG5_129660	1	0	cyclin	Cyclin, N-terminal domain
1	OG5_129661	1	0	actin	Actin
1	OG5_129662	1	0	transmembrane protein	N/A
1	OG5_129663	1	0	N/A	Golgi phosphoprotein 3 (GPP34)
1	OG5_129666	1	0	N/A	D-isomer specific 2-hydroxyacid dehydrogenase, NAD binding domain; D-isomer specific 2-hydroxyacid d...
1	OG5_129667	1	0	N/A	Rab5-interacting protein (Rab5ip)
1	OG5_129670	1	0	ceramidase	Neutral/alkaline non-lysosomal ceramidase
1	OG5_129672	1	0	intraflagellar transport	Tetratricopeptide repeat
1	OG5_129682	1	0	N/A	cwf18 pre-mRNA splicing factor
1	OG5_129683	1	0	N/A	Alpha-L-fucosidase
1	OG5_129685	1	0	N/A	WD domain, G-beta repeat
1	OG5_129686	1	0	N/A	Putative serine esterase (DUF676)
1	OG5_129688	1	0	N/A	DEAD/DEAH box helicase
1	OG5_129701	1	0	N/A	3' exoribonuclease family, domain 1; 3' exoribonuclease family, domain 2
1	OG5_129705	1	0	hypothetical protein	N/A
1	OG5_129711	1	0	N/A	ATPase family associated with various cellular activities (AAA)
1	OG5_129714	1	0	N/A	PCI domain
1	OG5_129719	1	0	N/A	WD domain, G-beta repeat
1	OG5_129720	1	0	N/A	FKBP-type peptidyl-prolyl cis-trans isomerase
1	OG5_129727	1	0	N/A	WD domain, G-beta repeat
1	OG5_129728	1	0	dehydrogenase; acyl-CoA dehydrogenase	Acyl-CoA dehydrogenase, N-terminal domain; Acyl-CoA dehydrogenase, middle domain
1	OG5_129733	1	0	N/A	Mitochondrial carrier protein
1	OG5_129735	1	0	exocyst	Sec8 exocyst complex component specific domain
1	OG5_129740	1	0	N/A	WD domain, G-beta repeat
1	OG5_129743	1	0	dipeptidyl-peptidase	Dipeptidyl peptidase IV (DPP IV) N-terminal region; Prolyl oligopeptidase family
1	OG5_129745	1	0	N/A	POPLD (NUC188) domain; Ribonucleases P/MRP protein subunit POP1
1	OG5_129746	1	0	cyclase; RNA; RNA 3	RNA 3'-terminal phosphate cyclase; RNA 3'-terminal phosphate cyclase (RTC), insert domain
1	OG5_129747	1	0	N/A	N/A
1	OG5_129750	1	0	N/A	Domain of unknown function (DUF383); Domain of unknown function (DUF384)
1	OG5_129751	1	0	N/A	Peroxin-3
1	OG5_129752	1	0	N/A	WD domain, G-beta repeat
1	OG5_129755	1	0	N/A	N/A
1	OG5_129759	1	0	N/A	Telomere length regulation protein
1	OG5_129766	1	0	N/A	Ubiquitin family
1	OG5_129786	1	0	beta subunit	Prenyltransferase and squalene oxidase repeat
1	OG5_129789	1	0	galactokinase	GHMP kinases C terminal; Galactokinase galactose-binding signature
1	OG5_129796	1	0	ribosomal; ribosomal protein	Ribosomal protein S5, C-terminal domain
1	OG5_129805	1	0	N/A	Triose-phosphate Transporter family
1	OG5_129806	1	0	dynactin	N/A
1	OG5_129809	1	0	N/A	Transcription initiation factor TFIID subunit A
1	OG5_129811	1	0	N/A	Nuclear protein Es2
1	OG5_129812	1	0	kynurenine; kynurenine 3-monooxygenase	FAD binding domain
1	OG5_129815	1	0	N/A	Zinc finger, C3HC4 type (RING finger)
1	OG5_129818	1	0	N/A	FGGY family of carbohydrate kinases, N-terminal domain
1	OG5_129821	1	0	N/A	Peptidase family M28
1	OG5_129825	1	0	N/A	U-box domain
1	OG5_129827	1	0	N/A	RanBP1 domain
1	OG5_129841	1	0	hypothetical protein	GMP-PDE, delta subunit
1	OG5_129844	1	0	heat shock protein	Hsp90 protein
1	OG5_129848	1	0	ceramide	N/A
1	OG5_129856	1	0	N/A	Sad1 / UNC-like C-terminal
1	OG5_129862	1	0	N/A	Cadherin domain
1	OG5_129863	1	0	calpain; cysteine; cysteine protease	Calpain family cysteine protease
1	OG5_129864	1	0	N/A	DNA polymerase phi
1	OG5_129868	1	0	synthase; ATP synthase	ATP synthase D chain, mitochondrial (ATP5H)
1	OG5_129871	1	0	N/A	VHS domain
1	OG5_129874	1	0	N/A	Major Facilitator Superfamily
1	OG5_129889	1	0	N/A	XAP5 protein
1	OG5_129891	1	0	cyclin	Cyclin, N-terminal domain
1	OG5_129895	1	0	isomerase; peptidyl-prolyl; peptidyl-prolyl cis-trans isomerase	Cyclophilin type peptidyl-prolyl cis-trans isomerase/CLD; Protein of unknown function, DUF602
1	OG5_129896	1	0	N/A	Down-regulated in metastasis
1	OG5_129898	1	0	kinase	Protein tyrosine kinase
1	OG5_129899	1	0	N/A	Complex I intermediate-associated protein 30 (CIA30)
1	OG5_129911	1	0	N/A	N/A
1	OG5_129923	1	0	oxidase	Cytochrome c oxidase subunit VIa
1	OG5_129925	1	0	N/A	Calcineurin-like phosphoesterase
1	OG5_129928	1	0	N/A	Heat shock factor binding protein 1
1	OG5_129933	1	0	N/A	Nitrogen permease regulator 2
1	OG5_129939	1	0	N/A	Endonuclease/Exonuclease/phosphatase family
1	OG5_129940	1	0	N/A	N/A
1	OG5_129944	1	0	deacetylase	Sir2 family
1	OG5_129949	1	0	hypothetical protein	N/A
1	OG5_129954	1	0	traB	TraB family
1	OG5_129955	1	0	hypothetical; hypothetical protein	Protein of unknown function (DUF498/DUF598)
1	OG5_129960	1	0	N/A	Rad9
1	OG5_129963	1	0	N/A	Gpi16 subunit, GPI transamidase component
1	OG5_129967	1	0	N/A	Clusterin-associated protein-1
1	OG5_129969	1	0	N/A	N/A
1	OG5_129996	1	0	N/A	SH3 domain
1	OG5_129997	1	0	N/A	Uncharacterised protein family (UPF0171)
1	OG5_130013	1	0	hypothetical protein	Uncharacterized conserved protein (DUF2042)
1	OG5_130016	1	0	hypothetical protein	SHQ1 protein
1	OG5_130019	1	0	N/A	WD domain, G-beta repeat
1	OG5_130020	1	0	N/A	Soluble liver antigen/liver pancreas antigen (SLA/LP autoantigen)
1	OG5_130021	1	0	N/A	SNARE-complex protein Syntaxin-18 N-terminus
1	OG5_130022	1	0	hypothetical protein	pre-RNA processing PIH1/Nop17
1	OG5_130023	1	0	N/A	Strictosidine synthase
1	OG5_130024	1	0	1,4-dihydroxy-2-naphthoate; 1,4-dihydroxy-2-naphthoate octaprenyltransferase; 1,4-dihydroxy-2-napht...	UbiA prenyltransferase family
1	OG5_130025	1	0	reductase	Insulinase (Peptidase family M16)
1	OG5_130036	1	0	kinase; protein kinase	Protein kinase domain
1	OG5_130038	1	0	N/A	Phosphatidylinositolglycan class N (PIG-N); Type I phosphodiesterase / nucleotide pyrophosphatase
1	OG5_130040	1	0	DNA; DNA replication	MCM2/3/5 family
1	OG5_130043	1	0	oxygenase	Family of unknown function (DUF706)
1	OG5_130044	1	0	N/A	DnaJ domain
1	OG5_130053	1	0	N/A	N/A
1	OG5_130054	1	0	N/A	eIF4-gamma/eIF5/eIF2-epsilon
1	OG5_130069	1	0	N/A	TBC domain
1	OG5_130075	1	0	N/A	Protein of unknown function (DUF974)
1	OG5_130077	1	0	N/A	MutS domain V; MutS domain III
1	OG5_130080	1	0	kinase	Protein kinase domain
1	OG5_130087	1	0	N/A	Primase zinc finger; Mcm10 replication factor
1	OG5_130090	1	0	synapsin	Synapsin, ATP binding domain
1	OG5_130092	1	0	N/A	N/A
1	OG5_130098	1	0	N/A	Tetratricopeptide repeat
1	OG5_130100	1	0	N/A	Cofilin/tropomyosin-type actin-binding protein
1	OG5_130102	1	0	katanin	ATPase family associated with various cellular activities (AAA)
1	OG5_130113	1	0	N/A	Gaa1-like, GPI transamidase component
1	OG5_130114	1	0	ubiquitin	Ubiquitin carboxyl-terminal hydrolase
1	OG5_130115	1	0	exocyst	Exo70 exocyst complex subunit
1	OG5_130118	1	0	N/A	Ankyrin repeat
1	OG5_130121	1	0	N/A	Sir2 family
1	OG5_130124	1	0	N/A	DNA directed RNA polymerase, 7 kDa subunit
1	OG5_130125	1	0	exchange factor	RhoGEF domain
1	OG5_130143	1	0	glycosylase	Methylpurine-DNA glycosylase (MPG)
1	OG5_130155	1	0	tolloid	CUB domain
1	OG5_130161	1	0	N/A	Mitochondrial ribosomal protein L51 / S25 / CI-B8 domain
1	OG5_130164	1	0	hypothetical protein	Conserved membrane protein (DUF2044)
1	OG5_130165	1	0	N/A	ThiF family
1	OG5_130166	1	0	dehydrogenase	short chain dehydrogenase
1	OG5_130167	1	0	N/A	Cupin superfamily protein
1	OG5_130185	1	0	N/A	Ubiquitin-like autophagy protein Apg12
1	OG5_130191	1	0	N/A	N/A
1	OG5_130192	1	0	channel; chloride channel	Domain of unknown function (DUF1973); Calcium-activated chloride channel
1	OG5_130194	1	0	hydrolase; epoxide hydrolase	Epoxide hydrolase N terminus
1	OG5_130196	1	0	N/A	Ribosome associated membrane protein RAMP4
1	OG5_130199	1	0	lysyl oxidase	Lysyl oxidase
1	OG5_130228	1	0	N/A	WD domain, G-beta repeat
1	OG5_130232	1	0	N/A	Endonuclease/Exonuclease/phosphatase family
1	OG5_130241	1	0	N/A	Predicted integral membrane metal-binding protein (DUF2296)
1	OG5_130256	1	0	synthase; alkyldihydroxyacetonephosphate synthase	FAD linked oxidases, C-terminal domain; FAD binding domain
1	OG5_130259	1	0	N/A	SGT1 protein
1	OG5_130264	1	0	hypothetical protein	MORN repeat
1	OG5_130265	1	0	N/A	WD domain, G-beta repeat
1	OG5_130271	1	0	N/A	Coiled-coil domain-containing protein 55 (DUF2040)
1	OG5_130272	1	0	binding protein; GTP binding protein	GTPase of unknown function
1	OG5_130274	1	0	N/A	Sin3 associated polypeptide p18 (SAP18)
1	OG5_130300	1	0	rich repeat; hypothetical protein	N/A
1	OG5_130302	1	0	6-O-sulfotransferase; heparan sulfate	Sulfotransferase
1	OG5_130307	1	0	N/A	Transcription factor e(y)2
1	OG5_130312	1	0	hypothetical protein	N/A
1	OG5_130316	1	0	N/A	Transport protein Avl9
1	OG5_130325	1	0	fermitin	FERM central domain; PH domain
1	OG5_130334	1	0	kinase; G protein-coupled receptor kinase	Protein kinase domain
1	OG5_130335	1	0	N/A	BadF/BadG/BcrA/BcrD ATPase family
1	OG5_130340	1	0	N/A	Uncharacterized conserved protein (DUF2036)
1	OG5_130345	1	0	hypothetical protein	Uncharacterized conserved protein (SprT-like)
1	OG5_130346	1	0	dynein; light; light chain; dynein light; dynein light chain	Dynein light chain type 1
1	OG5_130350	1	0	dehydrogenase; aldehyde; aldehyde dehydrogenase	Aldehyde dehydrogenase family
1	OG5_130353	1	0	N/A	Endomembrane protein 70
1	OG5_130357	1	0	N/A	RhoGEF domain
1	OG5_130360	1	0	hypothetical protein	N/A
1	OG5_130362	1	0	copper; copper homeostasis protein; cutC	CutC family
1	OG5_130364	1	0	N/A	WD domain, G-beta repeat
1	OG5_130390	1	0	transporter	Sugar (and other) transporter
1	OG5_130391	1	0	N/A	Dolichyl-phosphate-mannose-protein mannosyltransferase
1	OG5_130398	1	0	kinesin	Kinesin motor domain
1	OG5_130399	1	0	N/A	N/A
1	OG5_130400	1	0	ras	Ras family
1	OG5_130405	1	0	N/A	N/A
1	OG5_130407	1	0	N/A	DHHC zinc finger domain
1	OG5_130409	1	0	N/A	Beige/BEACH domain; WD domain, G-beta repeat
1	OG5_130416	1	0	N/A	N/A
1	OG5_130417	1	0	N/A	WD domain, G-beta repeat
1	OG5_130418	1	0	transmembrane channel	TMC domain
1	OG5_130420	1	0	hypothetical protein	Uncharacterised protein family UPF0546
1	OG5_130421	1	0	N/A	NUDIX domain
1	OG5_130422	1	0	N/A	NACHT domain
1	OG5_130429	1	0	N/A	Fringe-like
1	OG5_130440	1	0	N/A	N/A
1	OG5_130447	1	0	hypothetical protein	NOL1/NOP2/sun family
1	OG5_130450	1	0	N/A	SAP domain
1	OG5_130452	1	0	N/A	N/A
1	OG5_130456	1	0	N/A	Microtubule-associated protein CRIPT
1	OG5_130459	1	0	N/A	Raf-like Ras-binding domain
1	OG5_130474	1	0	N/A	RNA polymerase Rpb4
1	OG5_130489	1	0	hypothetical protein	N/A
1	OG5_130495	1	0	patched	Patched family
1	OG5_130503	1	0	LIM	LIM domain
1	OG5_130505	1	0	N/A	Kinesin motor domain
1	OG5_130511	1	0	N/A	Exonuclease
1	OG5_130514	1	0	pou	Homeobox domain; Pou domain - N-terminal to homeobox domain
1	OG5_130517	1	0	hypothetical protein	Ubiquitin fold modifier 1 protein
1	OG5_130518	1	0	ras	Ras family
1	OG5_130524	1	0	N/A	Phosphatidylinositol-glycan biosynthesis class S protein
1	OG5_130528	1	0	N/A	Putative mitochondrial genome maintenance protein
1	OG5_130533	1	0	N/A	N/A
1	OG5_130535	1	0	N/A	A49-like RNA polymerase I associated factor
1	OG5_130537	1	0	N/A	GPI biosynthesis protein family Pig-F
1	OG5_130550	1	0	N/A	Kinase binding protein CGI-121
1	OG5_130556	1	0	N/A	Inositol 1, 3, 4-trisphosphate 5/6-kinase
1	OG5_130562	1	0	3-kinase	Phosphatidylinositol 3- and 4-kinase; Phosphoinositide 3-kinase family, accessory domain (PIK domain...
1	OG5_130563	1	0	N/A	N/A
1	OG5_130568	1	0	hypothetical protein	N/A
1	OG5_130577	1	0	N/A	ATG C terminal domain
1	OG5_130578	1	0	initiation factor; translation	RNA recognition motif. (a.k.a. RRM, RBD, or RNP domain)
1	OG5_130582	1	0	ligase; tubulin; tubulin tyrosine ligase	Tubulin-tyrosine ligase family
1	OG5_130591	1	0	N/A	Ankyrin repeat
1	OG5_130597	1	0	N/A	ZIP Zinc transporter
1	OG5_130601	1	0	N/A	Peptidase M16 inactive domain; Insulinase (Peptidase family M16)
1	OG5_130603	1	0	arginine; arginine N-methyltransferase	Ribosomal protein L11 methyltransferase (PrmA)
1	OG5_130605	1	0	associated protein	Membrane-associated apoptosis protein
1	OG5_130608	1	0	carboxypeptidase	Zinc carboxypeptidase
1	OG5_130647	1	0	hypothetical protein	Protein of unknown function (DUF1448)
1	OG5_130651	1	0	N/A	Protein of unknown function, DUF608
1	OG5_130654	1	0	synthase; 6-pyruvoyl; tetrahydrobiopterin synthase; 6-pyruvoyl tetrahydrobiopterin synthase	6-pyruvoyl tetrahydropterin synthase
1	OG5_130659	1	0	zinc finger	DHHC zinc finger domain
1	OG5_130670	1	0	kinase	Protein kinase domain
1	OG5_130673	1	0	N/A	ATP-dependent protease La (LON) domain
1	OG5_130680	1	0	N/A	Histone methylation protein DOT1
1	OG5_130681	1	0	N/A	Domain of unknown function (DUF323)
1	OG5_130685	1	0	hypothetical protein	N/A
1	OG5_130688	1	0	hypothetical protein	Uncharacterised conserved protein
1	OG5_130691	1	0	copper chaperone; superoxide; superoxide dismutase	Copper/zinc superoxide dismutase (SODC); Heavy-metal-associated domain
1	OG5_130696	1	0	dispatched	Patched family
1	OG5_130700	1	0	N/A	Protein kinase domain; Mad3/BUB1 homology region 1
1	OG5_130701	1	0	fumarylacetoacetase	Fumarylacetoacetate (FAA) hydrolase family; Domain of unknown function (DUF1969)
1	OG5_130707	1	0	acyltransferase	Acyltransferase
1	OG5_130708	1	0	N/A	N/A
1	OG5_130738	1	0	N/A	UBX domain
1	OG5_130744	1	0	N/A	N/A
1	OG5_130750	1	0	hypothetical protein	N/A
1	OG5_130753	1	0	N/A	Sulfatase
1	OG5_130771	1	0	N/A	N/A
1	OG5_130772	1	0	N/A	HOOK protein
1	OG5_130775	1	0	hypothetical protein	Hereditary spastic paraplegia protein strumpellin
1	OG5_130776	1	0	N/A	RhoGAP domain
1	OG5_130782	1	0	domain binding; domain binding protein; LIM	LIM-domain binding protein
1	OG5_130803	1	0	hypothetical protein	N/A
1	OG5_130816	1	0	set domain	SET domain
1	OG5_130821	1	0	N/A	Ricin-type beta-trefoil lectin domain; Glycosyl transferase family 2
1	OG5_130824	1	0	N/A	Alcohol dehydrogenase GroES-like domain; Zinc-binding dehydrogenase
1	OG5_130836	1	0	pou	Homeobox domain; Pou domain - N-terminal to homeobox domain
1	OG5_130837	1	0	N/A	Mitochondrial small ribosomal subunit Rsm22
1	OG5_130838	1	0	arf-GAP; domain containing protein; repeat; rho-GAP	RhoGAP domain; PH domain
1	OG5_130845	1	0	N/A	N/A
1	OG5_130848	1	0	N/A	Acetyltransferase (GNAT) family
1	OG5_130854	1	0	N/A	RNA polymerase III subunit RPC82 helix-turn-helix domain
1	OG5_130863	1	0	hypothetical protein	N/A
1	OG5_130867	1	0	hypothetical protein	N/A
1	OG5_130874	1	0	lipase; pancreatic	Lipase; PLAT/LH2 domain
1	OG5_130880	1	0	N/A	FYVE zinc finger
1	OG5_130893	1	0	N/A	Peroxisomal biogenesis factor 11 (PEX11)
1	OG5_130897	1	0	N/A	uDENN domain
1	OG5_130909	1	0	ubiquitin conjugating enzyme	Ubiquitin-conjugating enzyme
1	OG5_130912	1	0	N/A	Exostosin family; Glycosyl transferase family 64 domain
1	OG5_130919	1	0	helicase; dependent; ATP dependent	Helicase conserved C-terminal domain
1	OG5_130922	1	0	N/A	Mob1/phocein family
1	OG5_130928	1	0	isoform	SAM domain (Sterile alpha motif); SAM domain (Sterile alpha motif)
1	OG5_130930	1	0	N/A	Bacterial Ig-like domain (group 2)
1	OG5_130931	1	0	adenosylhomocysteinase	S-adenosyl-L-homocysteine hydrolase; S-adenosyl-L-homocysteine hydrolase, NAD binding domain
1	OG5_130933	1	0	N/A	Glycosyltransferase family 43
1	OG5_130937	1	0	N/A	Protein phosphatase inhibitor 2 (IPP-2)
1	OG5_130947	1	0	N/A	Exportin 1-like protein
1	OG5_130949	1	0	N/A	Inositol phospholipid synthesis protein Scs3p
1	OG5_130952	1	0	tetratricopeptide repeat	N/A
1	OG5_130965	1	0	DNA; polymerase; DNA polymerase; DNA polymerase beta	Fingers domain of DNA polymerase lambda
1	OG5_131003	1	0	N/A	WW domain binding protein 11
1	OG5_131008	1	0	N/A	RhoGEF domain
1	OG5_131009	1	0	channel	Ion transport protein
1	OG5_131019	1	0	N/A	Rad51
1	OG5_131030	1	0	hypothetical protein	N/A
1	OG5_131033	1	0	N/A	N/A
1	OG5_131034	1	0	receptor; bone morphogenetic protein receptor; isoform; macaca mulatta	Transforming growth factor beta type I GS-motif
1	OG5_131040	1	0	unkempt	Zinc finger C-x8-C-x5-C-x3-H type (and similar)
1	OG5_131078	1	0	N/A	N/A
1	OG5_131079	1	0	N/A	N/A
1	OG5_131082	1	0	N/A	PA26 p53-induced protein (sestrin)
1	OG5_131088	1	0	guanine nucleotide binding protein; guanine nucleotide binding protein G(s) subunit alpha; adenylate...	G-protein alpha subunit
1	OG5_131096	1	0	2-kinase	Inositol-pentakisphosphate 2-kinase
1	OG5_131099	1	0	N/A	Fic/DOC family
1	OG5_131103	1	0	N/A	Uncharacterised conserved protein
1	OG5_131104	1	0	kinase; protein kinase	Protein kinase domain
1	OG5_131107	1	0	hypothetical protein	Acyl CoA binding protein
1	OG5_131108	1	0	N/A	MAM domain; Low-density lipoprotein receptor domain class A
1	OG5_131130	1	0	N/A	CBL proto-oncogene N-terminal domain 1; CBL proto-oncogene N-terminus, EF hand-like domain
1	OG5_131134	1	0	kinase	Protein kinase domain
1	OG5_131135	1	0	N/A	Ribonuclease H1/H2 small subunit
1	OG5_131137	1	0	N/A	Alcohol dehydrogenase GroES-like domain; Zinc-binding dehydrogenase
1	OG5_131139	1	0	apis mellifera; set domain	SET domain
1	OG5_131142	1	0	N/A	Phosphatidylinositol 3- and 4-kinase
1	OG5_131147	1	0	N/A	EGF-like domain
1	OG5_131152	1	0	N/A	N/A
1	OG5_131153	1	0	N/A	K+ channel tetramerisation domain
1	OG5_131156	1	0	kinase	Protein kinase domain
1	OG5_131167	1	0	cytochrome	Cytochrome P450
1	OG5_131196	1	0	N/A	Laminin G domain
1	OG5_131197	1	0	N/A	MOFRL family
1	OG5_131200	1	0	thiolase	Thiolase, C-terminal domain; Thiolase, N-terminal domain
1	OG5_131205	1	0	tankyrase	Ankyrin repeat
1	OG5_131210	1	0	carrier; mitochondrial	Mitochondrial carrier protein
1	OG5_131211	1	0	N/A	Dolichol-phosphate mannosyltransferase subunit 3 (DPM3)
1	OG5_131213	1	0	hypothetical protein	Predicted membrane protein
1	OG5_131222	1	0	transmembrane protein	Transmembrane protein 55A
1	OG5_131223	1	0	N/A	TRAF-type zinc finger; MATH domain
1	OG5_131233	1	0	N/A	N/A
1	OG5_131245	1	0	zinc finger; containing	N/A
1	OG5_131248	1	0	N/A	WD domain, G-beta repeat
1	OG5_131258	1	0	fascin	Fascin domain
1	OG5_131305	1	0	N/A	Transmembrane amino acid transporter protein
1	OG5_131311	1	0	hypothetical protein	N/A
1	OG5_131316	1	0	tumorigenicity; tumorigenicity 7; isoform; suppression	ST7 protein
1	OG5_131319	1	0	N/A	Fes/CIP4 homology domain; SH3 domain
1	OG5_131321	1	0	N/A	DHHC zinc finger domain
1	OG5_131338	1	0	ADP-ribosylation factor	ADP-ribosylation factor family
1	OG5_131347	1	0	hypothetical protein	N/A
1	OG5_131348	1	0	N/A	Etoposide-induced protein 2.4 (EI24)
1	OG5_131349	1	0	crk	SH3 domain
1	OG5_131358	1	0	N/A	Coiled-coil domain-containing protein (DUF2037)
1	OG5_131365	1	0	kinase	Protein tyrosine kinase; GTPase binding
1	OG5_131371	1	0	N/A	Zn-finger in Ran binding protein and others
1	OG5_131375	1	0	N/A	Arrestin (or S-antigen), C-terminal domain
1	OG5_131378	1	0	hypothetical protein	WD domain, G-beta repeat
1	OG5_131380	1	0	N/A	Calponin homology (CH) domain
1	OG5_131392	1	0	N/A	Biopterin-dependent aromatic amino acid hydroxylase
1	OG5_131415	1	0	N/A	CS domain
1	OG5_131419	1	0	glypican	Glypican
1	OG5_131423	1	0	channel	Ankyrin repeat; Ion transport protein
1	OG5_131425	1	0	receptor; estrogen; isoform; receptor gamma	Ligand-binding domain of nuclear hormone receptor; Zinc finger, C4 type (two domains)
1	OG5_131430	1	0	photolyase	FAD binding domain of DNA photolyase
1	OG5_131438	1	0	phosphatase; non-receptor type; protein-tyrosine phosphatase; tyrosine-protein phosphatase non-recep...	Protein-tyrosine phosphatase; PDZ domain (Also known as DHR or GLGF)
1	OG5_131441	1	0	N/A	Putative methyltransferase
1	OG5_131444	1	0	N/A	Glycosyl hydrolase family 79, N-terminal domain
1	OG5_131447	1	0	hypothetical protein	Organic solute transport protein 1
1	OG5_131448	1	0	N/A	Protein of unknown function (DUF1171)
1	OG5_131450	1	0	N/A	Rgp1
1	OG5_131458	1	0	N/A	K+ channel tetramerisation domain
1	OG5_131460	1	0	hypothetical protein	N/A
1	OG5_131462	1	0	uridine phosphorylase	Phosphorylase superfamily
1	OG5_131463	1	0	N/A	RPAP1-like, C-terminal; RPAP1-like, N-terminal
1	OG5_131464	1	0	N/A	Coiled-coil domain containing protein (DUF2052)
1	OG5_131473	1	0	hypothetical protein	pre-RNA processing PIH1/Nop17
1	OG5_131474	1	0	domain containing; domain containing protein; thrombospondin	Thrombospondin type 1 domain
1	OG5_131476	1	0	N/A	Peptidase C1-like family
1	OG5_131478	1	0	kinase; leucine rich repeat	Protein kinase domain; Miro-like protein
1	OG5_131480	1	0	fyve domain containing; zinc finger	FYVE zinc finger
1	OG5_131488	1	0	N/A	Autophagocytosis associated protein, active-site domain
1	OG5_131490	1	0	N/A	Glycosyl transferase family 8
1	OG5_131494	1	0	channel; cation channel; cyclic	Cyclic nucleotide-binding domain
1	OG5_131497	1	0	N/A	Ctf8
1	OG5_131500	1	0	N/A	Uncharacterized conserved protein (SprT-like)
1	OG5_131502	1	0	receptor; nuclear; isoform	Ligand-binding domain of nuclear hormone receptor; Zinc finger, C4 type (two domains)
1	OG5_131506	1	0	cytoplasmic protein	SH3 domain
1	OG5_131530	1	0	N/A	RNA recognition motif. (a.k.a. RRM, RBD, or RNP domain)
1	OG5_131554	1	0	ras	GTPase-activator protein for Ras-like GTPase; C2 domain
1	OG5_131560	1	0	N/A	Alg9-like mannosyltransferase family
1	OG5_131562	1	0	N/A	N/A
1	OG5_131563	1	0	phosphatase; dual specificity	Dual specificity phosphatase, catalytic domain
1	OG5_131574	1	0	N/A	Domain of unknown function (DUF543)
1	OG5_131589	1	0	N/A	GDP dissociation inhibitor
1	OG5_131590	1	0	N/A	Glycolipid transfer protein (GLTP)
1	OG5_131593	1	0	N/A	EGF-like domain
1	OG5_131595	1	0	N/A	Telomerase activating protein Est1
1	OG5_131596	1	0	N/A	RanBP1 domain
1	OG5_131598	1	0	N/A	Ankyrin repeat
1	OG5_131601	1	0	choline transporter	Sodium:solute symporter family
1	OG5_131603	1	0	frizzled	Fz domain
1	OG5_131606	1	0	N/A	Golgi complex component 7 (COG7)
1	OG5_131612	1	0	N/A	beta-N-acetylglucosaminidase
1	OG5_131615	1	0	N/A	N/A
1	OG5_131616	1	0	N/A	LMBR1-like membrane protein
1	OG5_131623	1	0	N/A	Thioredoxin
1	OG5_131632	1	0	phosphorylase; thymidine phosphorylase	Glycosyl transferase family, a/b domain; Glycosyl transferase family, helical bundle domain
1	OG5_131647	1	0	N/A	WD domain, G-beta repeat
1	OG5_131664	1	0	N/A	T-box
1	OG5_131674	1	0	N/A	Major Facilitator Superfamily
1	OG5_131676	1	0	kinesin associated protein	Kinesin-associated protein (KAP)
1	OG5_131683	1	0	N/A	N/A
1	OG5_131686	1	0	ring finger protein; ring finger protein 146; isoform	WWE domain
1	OG5_131689	1	0	helicase	DEAD/DEAH box helicase
1	OG5_131692	1	0	N/A	Protein of unknown function (DUF1279)
1	OG5_131695	1	0	N/A	EF hand
1	OG5_131699	1	0	amyloid	Amyloid A4 extracellular domain; beta-amyloid precursor protein C-terminus
1	OG5_131702	1	0	N/A	PDZ domain (Also known as DHR or GLGF)
1	OG5_131703	1	0	N/A	Transport protein Trs120
1	OG5_131704	1	0	N/A	Protein of unknown function (DUF1394)
1	OG5_131711	1	0	coiled-coil; transmembrane; coiled-coil domains protein	Predicted transmembrane and coiled-coil 2 protein
1	OG5_131718	1	0	N/A	N/A
1	OG5_131722	1	0	N/A	Putative GTPase activating protein for Arf
1	OG5_131727	1	0	N/A	Spinocerebellar ataxia type 10 protein domain
1	OG5_131728	1	0	hypothetical protein	N/A
1	OG5_131732	1	0	esophageal	N/A
1	OG5_131735	1	0	N/A	Domain of unknown function (DUF1741)
1	OG5_131741	1	0	kinase; phosphorylase; isoform; kinase gamma; phosphorylase kinase	Protein kinase domain
1	OG5_131745	1	0	N/A	Protein of unknown function (DUF1011)
1	OG5_131764	1	0	hypothetical protein	Cytochrome c oxidase biogenesis protein Cmc1 like
1	OG5_131777	1	0	N/A	N/A
1	OG5_131805	1	0	grainyhead	CP2 transcription factor
1	OG5_131806	1	0	N/A	HMG (high mobility group) box
1	OG5_131816	1	0	N/A	HEAT repeat
1	OG5_131818	1	0	N/A	T-complex protein 11
1	OG5_131827	1	0	hypothetical protein	WD domain, G-beta repeat
1	OG5_131832	1	0	N/A	C2 domain
1	OG5_131834	1	0	complex	Spc97 / Spc98 family
1	OG5_131838	1	0	GTP binding	Ras family
1	OG5_131842	1	0	N/A	CUE domain
1	OG5_131844	1	0	N/A	Leucine Rich Repeat
1	OG5_131847	1	0	N/A	Calponin homology (CH) domain
1	OG5_131850	1	0	zinc finger protein	N/A
1	OG5_131860	1	0	timeless	Timeless protein
1	OG5_131868	1	0	dehydrogenase; aldehyde dehydrogenase	Aldehyde dehydrogenase family
1	OG5_131869	1	0	DNA helicase	Helicase conserved C-terminal domain
1	OG5_131872	1	0	carrier; glutamate carrier; mitochondrial	Mitochondrial carrier protein
1	OG5_131875	1	0	N/A	Major Facilitator Superfamily
1	OG5_131877	1	0	apoptosis	Apoptosis inhibitory protein 5 (API5)
1	OG5_131879	1	0	N/A	Putative carnitine deficiency-associated protein
1	OG5_131880	1	0	N/A	Fork head domain
1	OG5_131904	1	0	N/A	Herpesviridae UL52/UL70 DNA primase
1	OG5_131906	1	0	N/A	NUDIX domain
1	OG5_131907	1	0	N/A	PH domain
1	OG5_131930	1	0	syntrophin	PDZ domain (Also known as DHR or GLGF)
1	OG5_131938	1	0	N/A	N/A
1	OG5_131939	1	0	mitogen-activated protein kinase; mitogen-activated protein kinase kinase; dual specificity mitogen-...	Protein kinase domain
1	OG5_131944	1	0	N/A	Protein of unknown function (DUF1683)
1	OG5_131945	1	0	N/A	Protein of unknown function (DUF773)
1	OG5_131952	1	0	N/A	SH3 domain-binding protein 5 (SH3BP5)
1	OG5_131958	1	0	kinase; map; map kinase interacting	Protein kinase domain
1	OG5_131960	1	0	N/A	N/A
1	OG5_131964	1	0	N/A	Surfeit locus protein 5
1	OG5_131973	1	0	GTPase-activating protein	RhoGAP domain
1	OG5_131976	1	0	N/A	Sema domain
1	OG5_131977	1	0	kinase; serine/threonine-protein kinase pak	Protein kinase domain; P21-Rho-binding domain
1	OG5_131986	1	0	N/A	TLD
1	OG5_131990	1	0	N/A	Zinc finger, C3HC4 type (RING finger)
1	OG5_131991	1	0	N/A	Fungal domain of unknown function (DUF1712)
1	OG5_131992	1	0	bicaudal C	KH domain; SAM domain (Sterile alpha motif)
1	OG5_131994	1	0	non-receptor type; phosphatase; tyrosine phosphatase	FERM central domain
1	OG5_131995	1	0	N/A	N/A
1	OG5_132001	1	0	N/A	Arabidopsis thaliana protein of unknown function (DUF821)
1	OG5_132002	1	0	N/A	N/A
1	OG5_132005	1	0	ADP-ribosylation factor	ADP-ribosylation factor family
1	OG5_132009	1	0	N/A	N/A
1	OG5_132010	1	0	N/A	WH2 motif
1	OG5_132067	1	0	N/A	Homeobox domain
1	OG5_132069	1	0	N/A	N/A
1	OG5_132071	1	0	N/A	Transcription elongation factor S-II protein N terminal
1	OG5_132073	1	0	N/A	4F5 protein family
1	OG5_132075	1	0	phosphatase 1 regulatory; phosphatase 1 regulatory inhibitor subunit; protein phosphatase 1 regulato...	Ankyrin repeat
1	OG5_132077	1	0	N/A	Arabidopsis thaliana protein of unknown function (DUF821); Filamin/ABP280 repeat
1	OG5_132081	1	0	N/A	Glycosyl hydrolase family 47; PA domain
1	OG5_132085	1	0	N/A	PUB domain
1	OG5_132090	1	0	phosphatase	Protein phosphatase 2C
1	OG5_132093	1	0	N/A	Prefoldin subunit
1	OG5_132099	1	0	N/A	Tesmin/TSO1-like CXC domain
1	OG5_132109	1	0	staufen; RNA binding protein; double-stranded RNA binding protein staufen homolog	Double-stranded RNA binding motif
1	OG5_132111	1	0	N/A	COP9 signalosome, subunit CSN8
1	OG5_132114	1	0	N/A	Regulator of chromosome condensation (RCC1)
1	OG5_132118	1	0	arginine/serine rich 17A; splicing factor	N/A
1	OG5_132119	1	0	maguk p55 subfamily member; maguk p55 subfamily member 6	L27 domain; PDZ domain (Also known as DHR or GLGF)
1	OG5_132120	1	0	N/A	Atrophin-1 family; GATA zinc finger
1	OG5_132124	1	0	N/A	HMG (high mobility group) box
1	OG5_132128	1	0	N/A	RNA recognition motif. (a.k.a. RRM, RBD, or RNP domain)
1	OG5_132174	1	0	ankyrin repeat; containing; domain containing	Phosphotyrosine interaction domain (PTB/PID); SAM domain (Sterile alpha motif)
1	OG5_132207	1	0	N/A	Protein prenyltransferase alpha subunit repeat
1	OG5_132211	1	0	N/A	HMG (high mobility group) box
1	OG5_132213	1	0	phosphatase; phosphatase 4	PPP4R2
1	OG5_132218	1	0	N/A	SAM domain (Sterile alpha motif)
1	OG5_132227	1	0	solute carrier	Integral membrane protein DUF6
1	OG5_132232	1	0	eukaryotic translation initiation factor	RNA recognition motif. (a.k.a. RRM, RBD, or RNP domain)
1	OG5_132236	1	0	N/A	BRO1-like domain
1	OG5_132237	1	0	N/A	Glycosyl hydrolase family 20, catalytic domain
1	OG5_132241	1	0	WD; WD repeat	WD domain, G-beta repeat
1	OG5_132243	1	0	N/A	L27 domain; PDZ domain (Also known as DHR or GLGF)
1	OG5_132244	1	0	N/A	DEAD/DEAH box helicase
1	OG5_132247	1	0	kinase; inhibitor	Protein kinase domain
1	OG5_132249	1	0	vinculin	Vinculin family
1	OG5_132250	1	0	N/A	RDD family
1	OG5_132252	1	0	N/A	Peptidase family M28
1	OG5_132253	1	0	N/A	Protein of unknown function (DUF1241)
1	OG5_132261	1	0	N/A	N/A
1	OG5_132275	1	0	guanine	RasGEF domain
1	OG5_132280	1	0	N/A	RhoGEF domain
1	OG5_132286	1	0	N/A	Ydr279p protein family (RNase H2 complex component)
1	OG5_132311	1	0	small GTP binding protein Rab28	Ras family
1	OG5_132315	1	0	hypothetical protein	N/A
1	OG5_132340	1	0	N/A	N/A
1	OG5_132342	1	0	basic helix-loop-helix protein	Helix-loop-helix DNA-binding domain
1	OG5_132344	1	0	associated protein	FHA domain
1	OG5_132349	1	0	N/A	Uncharacterized conserved protein H4 (DUF2046)
1	OG5_132356	1	0	N/A	Protein of unknown function, DUF580
1	OG5_132357	1	0	N/A	Pyridine nucleotide-disulphide oxidoreductase
1	OG5_132358	1	0	apoptosis-inducing factor	Pyridine nucleotide-disulphide oxidoreductase; Pyridine nucleotide-disulphide oxidoreductase
1	OG5_132362	1	0	N/A	N/A
1	OG5_132363	1	0	N/A	La domain
1	OG5_132364	1	0	N/A	DnaJ domain; Thioredoxin
1	OG5_132366	1	0	N/A	XK-related protein
1	OG5_132373	1	0	N/A	N/A
1	OG5_132374	1	0	N/A	SH2 domain; Phenylalanine zipper
1	OG5_132383	1	0	N/A	Membrane transport protein; Domain found in Dishevelled, Egl-10, and Pleckstrin
1	OG5_132388	1	0	N/A	DOMON domain; Reeler domain
1	OG5_132390	1	0	chondroitin; synthase; chondroitin sulfate synthase	Chondroitin N-acetylgalactosaminyltransferase
1	OG5_132393	1	0	N/A	Serine rich protein interaction domain
1	OG5_132407	1	0	N/A	SNF2 family N-terminal domain
1	OG5_132409	1	0	N/A	Ankyrin repeat; Ion transport protein
1	OG5_132410	1	0	N/A	c-SKI Smad4 binding domain
1	OG5_132411	1	0	N/A	Zinc finger, C3HC4 type (RING finger)
1	OG5_132418	1	0	homeodomain transcription factor	N/A
1	OG5_132422	1	0	N/A	Cohesin loading factor
1	OG5_132423	1	0	N/A	Ras family
1	OG5_132425	1	0	N/A	Cytochrome b5-like Heme/Steroid binding domain
1	OG5_132462	1	0	dipeptidyl; macaca mulatta	Dipeptidyl peptidase IV (DPP IV) N-terminal region; Prolyl oligopeptidase family
1	OG5_132496	1	0	N/A	SRR1
1	OG5_132498	1	0	N/A	G-patch domain
1	OG5_132503	1	0	phosphatase	Protein-tyrosine phosphatase; Fibronectin type III domain
1	OG5_132507	1	0	alpha-amidating; monooxygenase	NHL repeat; Copper type II ascorbate-dependent monooxygenase, C-terminal domain
1	OG5_132514	1	0	containing; socs box; spry domain; spry domain containing socs box protein	SPRY domain
1	OG5_132516	1	0	N/A	N/A
1	OG5_132518	1	0	N/A	Vacuolar protein sorting-associated protein 26
1	OG5_132519	1	0	diphosphate kinase; nucleoside; nucleoside diphosphate kinase	Nucleoside diphosphate kinase
1	OG5_132520	1	0	tryptophan	Biopterin-dependent aromatic amino acid hydroxylase
1	OG5_132522	1	0	inhibitor; nuclear	FHA domain
1	OG5_132523	1	0	N/A	N/A
1	OG5_132526	1	0	N/A	Uncharacterised protein family (UPF0121)
1	OG5_132527	1	0	sorting; sorting nexin	Sorting nexin C terminal; PX domain
1	OG5_132528	1	0	N/A	SH3 domain
1	OG5_132529	1	0	N/A	LIM domain
1	OG5_132534	1	0	associated protein; RNA binding; kh domain containing; signal transduction associated	KH domain
1	OG5_132540	1	0	N/A	Putative methyltransferase
1	OG5_132541	1	0	finger; ring; ring finger protein	Zinc finger, C3HC4 type (RING finger)
1	OG5_132542	1	0	N/A	Homeobox domain; LIM domain
1	OG5_132543	1	0	leucine rich repeat	Leucine Rich Repeat
1	OG5_132545	1	0	N/A	PDZ domain (Also known as DHR or GLGF); Regulator of G protein signaling domain
1	OG5_132548	1	0	N/A	Putative methyltransferase
1	OG5_132550	1	0	hypothetical protein	IQ calmodulin-binding motif
1	OG5_132552	1	0	six2	Homeobox domain
1	OG5_132553	1	0	N/A	Myelin proteolipid protein (PLP or lipophilin)
1	OG5_132554	1	0	N/A	SET domain
1	OG5_132557	1	0	decarboxylase	Pyridoxal-dependent decarboxylase conserved domain
1	OG5_132558	1	0	N/A	Tetraspanin family
1	OG5_132560	1	0	N/A	N/A
1	OG5_132563	1	0	N/A	HIT zinc finger
1	OG5_132571	1	0	N/A	Hyaluronidase
1	OG5_132600	1	0	huntingtin interacting protein	N/A
1	OG5_132635	1	0	microspherule protein; microspherule protein 1	FHA domain
1	OG5_132637	1	0	N/A	Transmembrane protein
1	OG5_132640	1	0	N/A	N/A
1	OG5_132644	1	0	N/A	WD domain, G-beta repeat; Beige/BEACH domain
1	OG5_132645	1	0	N/A	N/A
1	OG5_132647	1	0	N/A	RhoGAP domain
1	OG5_132657	1	0	N/A	Phosphatidylinositol transfer protein
1	OG5_132658	1	0	ankyrin repeat; containing; mynd domain containing	Ankyrin repeat; MYND finger
1	OG5_132669	1	0	N/A	N/A
1	OG5_132674	1	0	N/A	Frizzled/Smoothened family membrane region
1	OG5_132677	1	0	N/A	MT-A70
1	OG5_132679	1	0	protein kinase; mitogen-activated protein kinase kinase kinase 7	Protein tyrosine kinase
1	OG5_132681	1	0	N/A	Phosphoglycerate mutase family
1	OG5_132684	1	0	N/A	Retinoic acid induced 16-like protein
1	OG5_132685	1	0	glycosyltransferase	Protein of unknown function (DUF563)
1	OG5_132692	1	0	N/A	Transmembrane protein precursor 32
1	OG5_132696	1	0	hypothetical protein	Tctex-1 family
1	OG5_132701	1	0	comm domain containing	HCaRG protein
1	OG5_132703	1	0	ecto-NOX disulfide-thiol exchanger	RNA recognition motif. (a.k.a. RRM, RBD, or RNP domain)
1	OG5_132709	1	0	N/A	Uncharacterized conserved protein (DUF2054)
1	OG5_132711	1	0	N/A	N/A
1	OG5_132723	1	0	N/A	N/A
1	OG5_132724	1	0	dystroglycan	Dystroglycan (Dystrophin-associated glycoprotein 1)
1	OG5_132728	1	0	N/A	Ubiquitin family
1	OG5_132761	1	0	N/A	N/A
1	OG5_132790	1	0	N/A	N/A
1	OG5_132794	1	0	N/A	Zinc carboxypeptidase
1	OG5_132800	1	0	N/A	Homeobox domain
1	OG5_132808	1	0	guanine nucleotide exchange factor; rho/RAC guanine nucleotide exchange factor	FYVE zinc finger
1	OG5_132811	1	0	N/A	N/A
1	OG5_132817	1	0	xrcc1	BRCA1 C Terminus (BRCT) domain
1	OG5_132821	1	0	N/A	Protein of unknown function (DUF2013); SH3 domain
1	OG5_132828	1	0	N/A	N/A
1	OG5_132831	1	0	N/A	Fibronectin type III domain; Immunoglobulin I-set domain
1	OG5_132835	1	0	scratch	Zinc finger, C2H2 type
1	OG5_132836	1	0	N/A	Protein kinase domain
1	OG5_132847	1	0	N/A	N/A
1	OG5_132849	1	0	kelch	Kelch motif
1	OG5_132852	1	0	N/A	WD domain, G-beta repeat
1	OG5_132857	1	0	N/A	N/A
1	OG5_132859	1	0	N/A	N/A
1	OG5_132862	1	0	domain protein; LIM; SH3 domain protein	LIM domain; SH3 domain
1	OG5_132871	1	0	interacting protein	IBR domain
1	OG5_132888	1	0	U2; auxiliary factor	Zinc finger C-x8-C-x5-C-x3-H type (and similar)
1	OG5_132889	1	0	centromere/kinetochore protein zw10	Centromere/kinetochore Zw10
1	OG5_132890	1	0	bat5; associated transcript	alpha/beta hydrolase fold
1	OG5_132891	1	0	N/A	RNA recognition motif. (a.k.a. RRM, RBD, or RNP domain)
1	OG5_132898	1	0	N/A	Cytochrome B561, N terminal
1	OG5_132899	1	0	ubiquitin; ubiquitin carboxyl terminal hydrolase	Ubiquitin carboxyl-terminal hydrolase
1	OG5_132903	1	0	receptor	Haemolysin-III related
1	OG5_132905	1	0	N/A	Uncharacterized conserved protein (DUF2362)
1	OG5_132934	1	0	N/A	Fatty acid hydroxylase superfamily
1	OG5_132954	1	0	hypothetical protein	N/A
1	OG5_132989	1	0	N/A	WD domain, G-beta repeat
1	OG5_132990	1	0	hypothetical protein	N/A
1	OG5_132997	1	0	carrier; mitochondrial carrier	Mitochondrial carrier protein
1	OG5_132998	1	0	N/A	N/A
1	OG5_133000	1	0	N/A	FYVE zinc finger; WD domain, G-beta repeat
1	OG5_133001	1	0	N/A	Predicted transmembrane protein 161AB
1	OG5_133007	1	0	N/A	N/A
1	OG5_133010	1	0	calcium; integrin binding	N/A
1	OG5_133013	1	0	N/A	TH1 protein
1	OG5_133014	1	0	chitin synthase	Chitin synthase
1	OG5_133015	1	0	negative elongation factor E	RNA recognition motif. (a.k.a. RRM, RBD, or RNP domain)
1	OG5_133016	1	0	N/A	Uncharacterized conserved protein (DUF2146)
1	OG5_133029	1	0	N/A	alpha/beta hydrolase fold
1	OG5_133032	1	0	kinase	Protein kinase domain
1	OG5_133037	1	0	N/A	Fes/CIP4 homology domain; SH3 domain
1	OG5_133043	1	0	N/A	Lipoma HMGIC fusion partner-like protein
1	OG5_133047	1	0	domain containing; domain containing protein	K+ channel tetramerisation domain
1	OG5_133051	1	0	sorting; sorting nexin	PXA domain
1	OG5_133072	1	0	N/A	Protein of unknown function (DUF812)
1	OG5_133079	1	0	N/A	N/A
1	OG5_133080	1	0	choline; choline O-acetyltransferase	Choline/Carnitine o-acyltransferase
1	OG5_133086	1	0	hypothetical protein; conserved hypothetical protein	Rieske [2Fe-2S] domain
1	OG5_133095	1	0	phospholipase A2; calcium-independent	Patatin-like phospholipase
1	OG5_133099	1	0	translocon associated protein; delta subunit	Translocon-associated protein, delta subunit precursor (TRAP-delta)
1	OG5_133104	1	0	RNA helicase	Helicase associated domain (HA2)
1	OG5_133129	1	0	N/A	Secretory pathway protein Sec39
1	OG5_133139	1	0	N/A	HhH-GPD superfamily base excision DNA repair protein
1	OG5_133151	1	0	hypothetical protein	WD domain, G-beta repeat
1	OG5_133185	1	0	N/A	Tetratricopeptide repeat
1	OG5_133186	1	0	N/A	Sulfotransferase
1	OG5_133203	1	0	leucine rich	Leucine Rich Repeat; PDZ domain (Also known as DHR or GLGF)
1	OG5_133205	1	0	N/A	Uncharacterized conserved protein (DUF2152)
1	OG5_133206	1	0	N/A	Renin receptor-like protein
1	OG5_133207	1	0	binding protein; cytoplasmic polyadenylation element binding protein	N/A
1	OG5_133208	1	0	N/A	PX domain; Leucine Rich Repeat
1	OG5_133210	1	0	dehydrogenase; nadh	NADH-ubiquinone reductase complex 1 MLRQ subunit
1	OG5_133220	1	0	N/A	DnaJ domain; Myb-like DNA-binding domain
1	OG5_133223	1	0	parkin	IBR domain
1	OG5_133224	1	0	N/A	Predicted coiled-coil protein (DUF2205)
1	OG5_133232	1	0	RNA; dependent; helicase; ATP dependent RNA helicase	DEAD/DEAH box helicase
1	OG5_133234	1	0	xrcc2	Rad51
1	OG5_133238	1	0	N/A	Fringe-like
1	OG5_133239	1	0	N/A	WD domain, G-beta repeat
1	OG5_133249	1	0	receptor	7 transmembrane receptor (rhodopsin family)
1	OG5_133255	1	0	phosphatase; protein phosphatase	Protein phosphatase 2C
1	OG5_133256	1	0	N/A	FEZ-like protein
1	OG5_133263	1	0	N/A	Galactosyltransferase
1	OG5_133264	1	0	muscarinic acetylcholine receptor	7 transmembrane receptor (rhodopsin family)
1	OG5_133267	1	0	N/A	N/A
1	OG5_133276	1	0	N/A	N/A
1	OG5_133277	1	0	N/A	N/A
1	OG5_133283	1	0	N/A	Major Facilitator Superfamily
1	OG5_133284	1	0	N/A	Chaperone for wingless signalling and trafficking of LDL receptor
1	OG5_133299	1	0	N/A	Uncharacterized conserved protein (DUF2215)
1	OG5_133307	1	0	N/A	Golgin subfamily A member 5
1	OG5_133309	1	0	porcupine; porcupine homolog	MBOAT family
1	OG5_133353	1	0	N/A	Biopterin-dependent aromatic amino acid hydroxylase
1	OG5_133356	1	0	N/A	FOP N terminal dimerisation domain
1	OG5_133359	1	0	N/A	N/A
1	OG5_133371	1	0	N/A	MORN repeat
1	OG5_133392	1	0	N/A	Thrombospondin type 1 domain
1	OG5_133396	1	0	N/A	Glycosyl transferase family 64 domain
1	OG5_133397	1	0	N/A	Protein of unknown function (DUF2435); Domain of unknown function (DUF2411)
1	OG5_133399	1	0	O-fucosyltransferase	GDP-fucose protein O-fucosyltransferase
1	OG5_133401	1	0	hypothetical protein	2OG-Fe(II) oxygenase superfamily
1	OG5_133411	1	0	N/A	Fasciclin domain
1	OG5_133421	1	0	N/A	Protein of unknown function (DUF2364)
1	OG5_133423	1	0	N/A	NAB conserved region 1 (NCD1)
1	OG5_133426	1	0	thrombospondin	Thrombospondin type 1 domain
1	OG5_133433	1	0	N/A	Senescence-associated protein; MIT (microtubule interacting and transport) domain
1	OG5_133441	1	0	mediator; subunit 23	N/A
1	OG5_133446	1	0	ephrin	Ephrin
1	OG5_133447	1	0	activator; cyclin dependent kinase 5 activator	Cyclin-dependent kinase 5 activator protein
1	OG5_133449	1	0	N/A	D-glucuronyl C5-epimerase C-terminus
1	OG5_133450	1	0	hypothetical protein	N/A
1	OG5_133456	1	0	merlin	Ezrin/radixin/moesin family
1	OG5_133461	1	0	kinase; phosphorylase	Glycosyl hydrolases family 15
1	OG5_133462	1	0	N/A	TB2/DP1, HVA22 family
1	OG5_133469	1	0	mediator	Mediator of RNA pol II transcription subunit 19
1	OG5_133470	1	0	N/A	N/A
1	OG5_133471	1	0	N/A	Degradation arginine-rich protein for mis-folding
1	OG5_133476	1	0	cg16787-pa	Uncharacterized conserved protein (DUF2358)
1	OG5_133478	1	0	glutamate; receptor; glutamate receptor	Ligand-gated ion channel
1	OG5_133479	1	0	N/A	Mitochondrial carrier protein
1	OG5_133485	1	0	N/A	Scavenger receptor cysteine-rich domain; Trypsin
1	OG5_133493	1	0	N/A	TM2 domain
1	OG5_133494	1	0	vacuolar; 37B; vacuolar protein sorting	Modifier of rudimentary (Mod(r)) protein
1	OG5_133496	1	0	N/A	Plexin repeat
1	OG5_133499	1	0	N/A	FKBP-type peptidyl-prolyl cis-trans isomerase
1	OG5_133504	1	0	tau; microtubule associated protein tau	Tau and MAP protein, tubulin-binding repeat
1	OG5_133505	1	0	N/A	N/A
1	OG5_133506	1	0	N/A	Uncharacterized conserved protein (DUF2348)
1	OG5_133526	1	0	N/A	Neurochondrin
1	OG5_133553	1	0	domain containing; domain containing protein; btb/poz domain containing protein 9	BTB And C-terminal Kelch; BTB/POZ domain
1	OG5_133559	1	0	N/A	Predicted membrane protein
1	OG5_133609	1	0	ras	GTPase-activator protein for Ras-like GTPase; SH2 domain
1	OG5_133617	1	0	5-phosphatase; inositol	Endonuclease/Exonuclease/phosphatase family
1	OG5_133622	1	0	ski	SKI/SNO/DAC family; c-SKI Smad4 binding domain
1	OG5_133625	1	0	N/A	OTU-like cysteine protease
1	OG5_133626	1	0	N/A	Ras family
1	OG5_133633	1	0	N/A	Protein of unknown function (DUF1193)
1	OG5_133639	1	0	N/A	Formin Homology 2 Domain
1	OG5_133642	1	0	ring finger; spry domain containing	SPRY domain
1	OG5_133643	1	0	fused; suppressor; fused homolog	Suppressor of fused protein (SUFU)
1	OG5_133660	1	0	N/A	N/A
1	OG5_133662	1	0	N/A	GTPase of unknown function
1	OG5_133666	1	0	N/A	UcrQ family
1	OG5_133668	1	0	N/A	Homeobox domain
1	OG5_133670	1	0	syntenin	PDZ domain (Also known as DHR or GLGF)
1	OG5_133675	1	0	finger; finger protein; zinc finger	N/A
1	OG5_133677	1	0	kinase; px; px domain containing; serine/threonine kinase	PX domain
1	OG5_133678	1	0	N/A	Sir2 family
1	OG5_133685	1	0	N/A	FERM central domain
1	OG5_133690	1	0	N/A	F-box domain; Leucine Rich Repeat
1	OG5_133692	1	0	protocadherin-15; macaca mulatta; protocadherin-15 isoform	Cadherin domain
1	OG5_133696	1	0	N/A	N/A
1	OG5_133710	1	0	N/A	NADH:ubiquinone oxidoreductase subunit B14.5a (Complex I-B14.5a)
1	OG5_133714	1	0	N/A	ATP-NAD kinase
1	OG5_133718	1	0	S31; mitochondrial; ribosomal protein	N/A
1	OG5_133719	1	0	muskelin	Muskelin N-terminus
1	OG5_133720	1	0	N/A	Tetratricopeptide repeat
1	OG5_133728	1	0	N/A	Cofactor of BRCA1 (COBRA1)
1	OG5_133780	1	0	N/A	Mis6
1	OG5_133785	1	0	cyclophilin; isomerase	Cyclophilin type peptidyl-prolyl cis-trans isomerase/CLD
1	OG5_133787	1	0	kinase; maternal embryonic leucine zipper kinase	Protein kinase domain
1	OG5_133804	1	0	hypothetical protein	N/A
1	OG5_133840	1	0	N/A	N/A
1	OG5_133844	1	0	N/A	N/A
1	OG5_133845	1	0	N/A	GCM motif protein
1	OG5_133850	1	0	N/A	PDZ domain (Also known as DHR or GLGF)
1	OG5_133861	1	0	N/A	Lipoprotein amino terminal region
1	OG5_133862	1	0	N/A	Cyclin
1	OG5_133864	1	0	ribosomal protein; mitochondrial; ribosomal protein S21; 28S ribosomal protein S21	Ribosomal protein S21
1	OG5_133865	1	0	phosphatase; non-receptor type; tyrosine phosphatase	Protein-tyrosine phosphatase
1	OG5_133867	1	0	bromodomain; bromodomain containing protein; bromodomain containing protein 7	Bromodomain
1	OG5_133876	1	0	dependent; vitamin; dependent gamma-carboxylase	Vitamin K-dependent gamma-carboxylase
1	OG5_133880	1	0	kinesin	Kinesin motor domain
1	OG5_133887	1	0	protein kinase kinase	Protein kinase domain
1	OG5_133888	1	0	N/A	Putative methyltransferase
1	OG5_133889	1	0	homeobox; homeobox protein	Homeobox domain
1	OG5_133890	1	0	fgfr1 oncogene partner 2	Protein of unknown function (DUF837)
1	OG5_133899	1	0	calcium; calcium channel; two pore calcium channel protein 1	Ion transport protein
1	OG5_133905	1	0	ubiquitin; hydrolase	Ubiquitin carboxyl-terminal hydrolase; Zn-finger in ubiquitin-hydrolases and other protein
1	OG5_133913	1	0	menin	Menin
1	OG5_133917	1	0	N/A	N/A
1	OG5_133922	1	0	N/A	Thioredoxin
1	OG5_133927	1	0	kinase	Protein kinase domain
1	OG5_133931	1	0	forkhead	Fork head domain
[truncated: 5,074 more rows]
