# Supplementary material for: The genome of Diuraphis noxia, a global aphid pest of small grains
Source: BMC Genomics. 2015 Jun 5;16:429. doi: 10.1186/s12864-015-1525-1 (PMC4561433; doi:10.1186/s12864-015-1525-1)
Supplement: Additional file 14: Table S11. — Ortholog group deletions among D. noxia and A. pisum. [file 12864_2015_1525_MOESM14_ESM.xlsx]

## Sheet: LSE-DELETIONS
Supplemental Table 11. Lineage-specific Deletions in Diuraphis noxiaand Acyrthosiphon pisum.
A. pisum proteins	Ortholog Group	D. noxia proteins	(A. pisum - D. noxia)	Keyword	PFAM Domains
0	OG5_185919	15	-15	conserved hypothetical protein	N/A
0	OG5_146711	7	-7	N/A	Endonuclease/Exonuclease/phosphatase family
0	OG5_175103	7	-7	N/A	Alcohol dehydrogenase transcription factor Myb/SANT-like
0	OG5_146302	5	-5	blastopia polyprotein	Aspartyl protease
0	OG5_154309	5	-5	conserved hypothetical protein	N/A
0	OG5_168896	4	-4	N/A	hAT family dimerisation domain
0	OG5_177215	4	-4	N/A	N/A
0	OG5_137040	3	-3	tetratricopeptide repeat protein; tpr	N/A
0	OG5_137828	3	-3	paired	Homeobox domain
0	OG5_144036	3	-3	N/A	OTU-like cysteine protease
0	OG5_147713	3	-3	hypothetical protein	N/A
0	OG5_152511	3	-3	hypothetical protein iscW_ISCW013778	Alcohol dehydrogenase transcription factor Myb/SANT-like
0	OG5_156248	3	-3	N/A	CPSF A subunit region
0	OG5_187069	3	-3	hypothetical protein	N/A
0	OG5_215582	3	-3	N/A	N/A
0	OG5_234900	3	-3	hypothetical protein	N/A
0	OG5_247053	3	-3	N/A	N/A
0	OG5_247105	3	-3	N/A	N/A
0	OG5_129379	2	-2	N/A	MutS domain V; MutS domain III
0	OG5_130045	2	-2	cub; sushi	Sushi domain (SCR repeat)
0	OG5_132615	2	-2	N/A	Domain of Unknown Function (DUF1042)
0	OG5_133428	2	-2	kinase; myosin light chain kinase; isoform	Protein kinase domain; Immunoglobulin I-set domain
0	OG5_133640	2	-2	N/A	SAM domain (Sterile alpha motif)
0	OG5_135442	2	-2	containing; zinc finger; containing 3; zz-type	Myb-like DNA-binding domain; Zinc finger, ZZ type
0	OG5_136622	2	-2	uncharacterized orf	N/A
0	OG5_138463	2	-2	forkhead; N4; forkhead box	Fork head domain
0	OG5_139470	2	-2	gdnf; receptor	GDNF/GAS1 domain
0	OG5_141024	2	-2	hypothetical protein iscW_ISCW008781	Alcohol dehydrogenase transcription factor Myb/SANT-like
0	OG5_142493	2	-2	serine protease	Trypsin
0	OG5_149411	2	-2	hypothetical protein; hypothetical protein	N/A
0	OG5_155219	2	-2	N/A	N/A
0	OG5_155463	2	-2	N/A	YqaJ viral recombinase family
0	OG5_156244	2	-2	hypothetical protein; conserved hypothetical protein	N/A
0	OG5_158550	2	-2	hypothetical protein; hypothetical protein	YqaJ viral recombinase family
0	OG5_158624	2	-2	timeless protein	Timeless protein
0	OG5_163161	2	-2	hypothetical protein	N/A
0	OG5_164155	2	-2	conserved hypothetical protein	hAT family dimerisation domain
0	OG5_167987	2	-2	hypothetical protein	YqaJ viral recombinase family
0	OG5_168675	2	-2	agap005748-pa	N/A
0	OG5_173337	2	-2	hypothetical protein	N/A
0	OG5_179380	2	-2	N/A	N/A
0	OG5_179385	2	-2	N/A	WD domain, G-beta repeat
0	OG5_211513	2	-2	otoferlin; partial	C2 domain
0	OG5_127377	1	-1	N/A	N/A
0	OG5_127720	1	-1	transposase; orfB; transposase orfB; is40; burkholderia; burkholderia mallei atcc 23344	Integrase core domain
0	OG5_127892	1	-1	fusarium graminearum hypothetical protein; (440 aa); translation; zinc finger protein 58	Zinc finger, C2H2 type
0	OG5_128855	1	-1	transposase; is40; burkholderia; transposase orfA; burkholderia mallei atcc 23344	Transposase
0	OG5_128959	1	-1	presenilin	Presenilin
0	OG5_129509	1	-1	synthase III; carrier	3-Oxoacyl-[acyl-carrier-protein (ACP)] synthase III C terminal; 3-Oxoacyl-[acyl-carrier-protein (ACP...
0	OG5_130008	1	-1	N/A	WD domain, G-beta repeat
0	OG5_130042	1	-1	N/A	ELMO/CED-12 family
0	OG5_130083	1	-1	RNA	RNA recognition motif. (a.k.a. RRM, RBD, or RNP domain)
0	OG5_130150	1	-1	hypothetical protein	N/A
0	OG5_130240	1	-1	N/A	Glutaredoxin
0	OG5_130642	1	-1	N/A	SET domain
0	OG5_130774	1	-1	N/A	RNA polymerase Rpb7-like, N-terminal domain
0	OG5_130831	1	-1	N/A	Aph-1 protein
0	OG5_130876	1	-1	N/A	N/A
0	OG5_131057	1	-1	kinesin	Kinesin motor domain
0	OG5_131439	1	-1	leucine rich	Leucine Rich Repeat
0	OG5_131465	1	-1	hypothetical; hypothetical protein	N/A
0	OG5_131690	1	-1	cir protein	Plasmodium variant antigen protein Cir/Yir/Bir
0	OG5_131795	1	-1	hypothetical protein	Adenylate kinase
0	OG5_131861	1	-1	hypothetical protein	N/A
0	OG5_131961	1	-1	N/A	Septin
0	OG5_132190	1	-1	galactosylceramide sulfotransferase; macaca mulatta	Galactose-3-O-sulfotransferase
0	OG5_132209	1	-1	N/A	Piccolo Zn-finger
0	OG5_132281	1	-1	hypothetical protein; hypothetical protein; nagariensis; volvox carteri f	N/A
0	OG5_132450	1	-1	N/A	N/A
0	OG5_132876	1	-1	elongation factor	EF-1 guanine nucleotide exchange domain
0	OG5_132958	1	-1	scan; zinc finger; scan domain containing; macaca mulatta	SCAN domain; Zinc finger, C2H2 type
0	OG5_132970	1	-1	hypothetical protein	N/A
0	OG5_133083	1	-1	N/A	Protein of unknown function (DUF1032)
0	OG5_133218	1	-1	phospholipase A2	Phospholipase A2
0	OG5_133416	1	-1	N/A	Homeobox domain; OAR domain
0	OG5_133480	1	-1	N/A	PH domain
0	OG5_133721	1	-1	hypothetical protein	N/A
0	OG5_133722	1	-1	N/A	Complex 1 protein (LYR family)
0	OG5_133919	1	-1	isoform	N/A
0	OG5_134129	1	-1	hypothetical protein; hypothetical protein	Protein of unknown function (DUF938)
0	OG5_134210	1	-1	thiamine transporter; thiamine transporter 2	Reduced folate carrier
0	OG5_134429	1	-1	tudor domain containing; tudor domain containing protein 6; macaca mulatta	Tudor domain
0	OG5_134460	1	-1	hypothetical protein	N/A
0	OG5_134715	1	-1	zinc finger protein	Zinc finger, C2H2 type
0	OG5_134842	1	-1	yarrowia lipolytica	N/A
0	OG5_134973	1	-1	ets	Sterile alpha motif (SAM)/Pointed domain; Ets-domain
0	OG5_135002	1	-1	N/A	LIM domain
0	OG5_135199	1	-1	binding protein 1; tax1; macaca mulatta; tax1 binding protein 1 homolog	Calcium binding and coiled-coil domain (CALCOCO1) like
0	OG5_135281	1	-1	N/A	FKBP-type peptidyl-prolyl cis-trans isomerase
0	OG5_135323	1	-1	tudor; tudor domain containing	Tudor domain; MYND finger
0	OG5_135327	1	-1	hypothetical protein	N/A
0	OG5_135354	1	-1	hypothetical protein	N/A
0	OG5_135361	1	-1	N/A	SH3 domain
0	OG5_135621	1	-1	N/A	SH3 domain
0	OG5_135923	1	-1	nuclear factor 1 C-type	MH1 domain; Nuclear factor I protein pre-N-terminus
0	OG5_135931	1	-1	N/A	Glypican
0	OG5_135939	1	-1	N/A	Essential protein Yae1, N terminal
0	OG5_135968	1	-1	macaca mulatta; protein yipf3 isoform	N/A
0	OG5_136331	1	-1	hypothetical protein; conserved hypothetical protein	Domain of unknown function (DUF389)
0	OG5_136355	1	-1	hypothetical protein; conserved hypothetical protein	N/A
0	OG5_136628	1	-1	growth factor receptor-bound protein 10; growth factor receptor-bound protein 10 isoform; macaca mul...	SH2 domain; BPS (Between PH and SH2)
0	OG5_136637	1	-1	hypothetical protein	Zeta toxin
0	OG5_137165	1	-1	conserved hypothetical protein	N/A
0	OG5_137434	1	-1	N/A	ARID/BRIGHT DNA binding domain
0	OG5_137477	1	-1	hypothetical protein	N/A
0	OG5_137518	1	-1	RNA binding protein 47; RNA binding protein 47 isoform; macaca mulatta	RNA recognition motif. (a.k.a. RRM, RBD, or RNP domain)
0	OG5_137756	1	-1	H2.0	Homeobox domain
0	OG5_137798	1	-1	domain containing protein	FAST kinase-like protein, subdomain 1
0	OG5_137805	1	-1	N/A	Tctex-1 family
0	OG5_138007	1	-1	dynactin	N/A
0	OG5_138180	1	-1	isoform; macaca mulatta; uncharacterized protein C18orf1	N/A
0	OG5_138397	1	-1	connective tissue growth factor	von Willebrand factor type C domain
0	OG5_138711	1	-1	anaphase-promoting complex subunit cdc26	Anaphase-promoting complex APC subunit
0	OG5_138720	1	-1	telomeric repeat binding factor 2 interacting protein 1	Rap1 Myb domain
0	OG5_138817	1	-1	retinoblastoma binding protein 8	DNA repair protein SAE2/CtIP; Tumour-suppressor protein CtIP N-terminal domain
0	OG5_138878	1	-1	inhibitor domain; kazal-type serine; kazal-type serine protease inhibitor domain	Insulin-like growth factor binding protein; Immunoglobulin I-set domain
0	OG5_139030	1	-1	nucleoprotein; nucleoprotein	Rhabdovirus nucleocapsid protein
0	OG5_139197	1	-1	sperm	IQ calmodulin-binding motif; Regulatory subunit of type II PKA R-subunit
0	OG5_139523	1	-1	N/A	N/A
0	OG5_139796	1	-1	N/A	N/A
0	OG5_140022	1	-1	receptor	7 transmembrane receptor (rhodopsin family)
0	OG5_140580	1	-1	N/A	N/A
0	OG5_141115	1	-1	N/A	Ankyrin repeat
0	OG5_141192	1	-1	N/A	Homeobox domain
0	OG5_141524	1	-1	N/A	N/A
0	OG5_141575	1	-1	collagen; equus caballus; type xxviii	Kunitz/Bovine pancreatic trypsin inhibitor domain
0	OG5_141600	1	-1	hypothetical protein	N/A
0	OG5_141792	1	-1	N/A	N/A
0	OG5_141874	1	-1	N/A	N/A
0	OG5_142352	1	-1	N/A	Homeobox domain
0	OG5_142433	1	-1	N/A	Zinc finger, C2H2 type
0	OG5_142907	1	-1	max dimerization protein 1	Helix-loop-helix DNA-binding domain
0	OG5_142989	1	-1	N/A	2OG-Fe(II) oxygenase superfamily
0	OG5_143180	1	-1	beta-lactamase; beta-lactamase	Beta-lactamase
0	OG5_143328	1	-1	transposase	Transposase DDE domain
0	OG5_143433	1	-1	hypothetical protein	N/A
0	OG5_143594	1	-1	zinc finger	BTB/POZ domain
0	OG5_144038	1	-1	apis mellifera; pickpocket 4; sodium channel protein Nach	Amiloride-sensitive sodium channel
0	OG5_144042	1	-1	N/A	N/A
0	OG5_144177	1	-1	N/A	N/A
0	OG5_144226	1	-1	N/A	N/A
0	OG5_144774	1	-1	cytochrome b ascorbate dependent protein 3; macaca mulatta	Eukaryotic cytochrome b561
0	OG5_145156	1	-1	phosphatase; protein phosphatase	Calcineurin-like phosphoesterase
0	OG5_145288	1	-1	myosin	Myosin head (motor domain)
0	OG5_145326	1	-1	N/A	N/A
0	OG5_146127	1	-1	hypothetical protein	N/A
0	OG5_146289	1	-1	hypothetical protein	N/A
0	OG5_146384	1	-1	conserved hypothetical protein	CUB domain
0	OG5_146482	1	-1	N/A	DM DNA binding domain
0	OG5_147082	1	-1	hypothetical protein	WD domain, G-beta repeat
0	OG5_147173	1	-1	hypothetical protein; conserved hypothetical protein	N/A
0	OG5_147884	1	-1	cell death activator cide-b	CIDE-N domain
0	OG5_147923	1	-1	macaca mulatta; nyctalopin	Leucine Rich Repeat; Leucine rich repeat N-terminal domain
0	OG5_149303	1	-1	N/A	BTB/POZ domain
0	OG5_149436	1	-1	transporter	Major Facilitator Superfamily
0	OG5_149504	1	-1	hypothetical protein	N/A
0	OG5_149566	1	-1	thap domain containing; protein 3; thap domain containing protein	THAP domain
0	OG5_149806	1	-1	seven; absentia; sina	Seven in absentia protein family
0	OG5_149838	1	-1	N/A	N/A
0	OG5_149973	1	-1	N/A	N/A
0	OG5_149991	1	-1	N/A	Insect cuticle protein
0	OG5_150166	1	-1	thap domain containing	THAP domain
0	OG5_150733	1	-1	N/A	Domain of unknown function
0	OG5_151402	1	-1	hypothetical protein iscW_ISCW003367	N/A
0	OG5_152148	1	-1	conserved hypothetical protein	N/A
0	OG5_152251	1	-1	N/A	Zinc finger, C2H2 type
0	OG5_152271	1	-1	N/A	N/A
0	OG5_152350	1	-1	hypothetical protein	CUB domain
0	OG5_152424	1	-1	g-protein coupled receptor	7 transmembrane receptor (rhodopsin family)
0	OG5_152515	1	-1	N/A	PET Domain; LIM domain
0	OG5_152965	1	-1	piggyBac transposable	SCAN domain
0	OG5_153888	1	-1	N/A	Polycystin cation channel; PLAT/LH2 domain
0	OG5_154807	1	-1	N/A	N/A
0	OG5_154984	1	-1	N/A	N/A
0	OG5_155183	1	-1	N/A	Zinc finger, C4 type (two domains)
0	OG5_155306	1	-1	N/A	PB1 domain
0	OG5_155325	1	-1	N/A	Zinc finger, C2H2 type
0	OG5_155417	1	-1	N/A	Leucine Rich Repeat
0	OG5_155424	1	-1	cg16976-pa	C2 domain
0	OG5_156073	1	-1	N/A	Laminin G domain
0	OG5_156077	1	-1	conserved hypothetical protein	N/A
0	OG5_156931	1	-1	N/A	Homeobox domain
0	OG5_157364	1	-1	lipase; member I	Lipase
0	OG5_157433	1	-1	chymase	Trypsin
0	OG5_157670	1	-1	N/A	Trypsin
0	OG5_157692	1	-1	N/A	N/A
0	OG5_157868	1	-1	hypothetical protein; hypothetical protein	N/A
0	OG5_158349	1	-1	tbx2; t-box transcription factor tbx2	T-box
0	OG5_158421	1	-1	conserved hypothetical protein	Helix-loop-helix DNA-binding domain
0	OG5_158562	1	-1	N/A	N/A
0	OG5_158694	1	-1	N/A	CD36 family
0	OG5_158729	1	-1	conserved hypothetical protein	Tudor domain
0	OG5_158807	1	-1	conserved hypothetical protein	Insect cuticle protein
0	OG5_158841	1	-1	N/A	N/A
0	OG5_159068	1	-1	N/A	RNase H
0	OG5_159720	1	-1	conserved hypothetical protein	Cadherin domain
0	OG5_159940	1	-1	N/A	Zinc knuckle
0	OG5_160591	1	-1	hypothetical protein	N/A
0	OG5_160702	1	-1	N/A	N/A
0	OG5_160927	1	-1	N/A	Protein of unknown function (DUF2439)
0	OG5_161176	1	-1	tigger transposable	Tc5 transposase
0	OG5_161516	1	-1	hypothetical protein	N/A
0	OG5_162569	1	-1	N/A	Cadherin domain
0	OG5_162619	1	-1	hypothetical protein	N/A
0	OG5_162663	1	-1	apis mellifera; isoform D; pointed cg17077-pd	Sterile alpha motif (SAM)/Pointed domain
0	OG5_162715	1	-1	N/A	Domain of unknown function
0	OG5_162762	1	-1	conserved hypothetical protein	N/A
0	OG5_162789	1	-1	N/A	RNA recognition motif. (a.k.a. RRM, RBD, or RNP domain)
0	OG5_162807	1	-1	absentia; seven	Seven in absentia protein family
0	OG5_162827	1	-1	odorant binding protein 2	PBP/GOBP family
0	OG5_162977	1	-1	N/A	N/A
0	OG5_163048	1	-1	conserved hypothetical protein	N/A
0	OG5_163056	1	-1	conserved hypothetical protein	N/A
0	OG5_163121	1	-1	conserved hypothetical protein	N/A
0	OG5_163585	1	-1	N/A	Zinc finger, C2H2 type
0	OG5_163639	1	-1	N/A	N/A
0	OG5_163872	1	-1	hypothetical protein	PDZ domain (Also known as DHR or GLGF)
0	OG5_164178	1	-1	chlre3	Thrombospondin type 1 domain
0	OG5_164254	1	-1	N/A	Histone acetylation protein 2
0	OG5_165142	1	-1	conserved hypothetical protein	N/A
0	OG5_165144	1	-1	N/A	N/A
0	OG5_165965	1	-1	japonica cultivar-group; oryza sativa	N/A
0	OG5_166226	1	-1	zinc finger protein 454	Zinc finger, C2H2 type
0	OG5_167985	1	-1	conserved hypothetical protein	Somatomedin B domain
0	OG5_168041	1	-1	fatty acid; partial	N/A
0	OG5_168054	1	-1	phospholipase A2	Phospholipase A2
0	OG5_168057	1	-1	N/A	N/A
0	OG5_168071	1	-1	conserved hypothetical protein	N/A
0	OG5_168117	1	-1	conserved hypothetical protein	N/A
0	OG5_168218	1	-1	N/A	N/A
0	OG5_168231	1	-1	conserved hypothetical protein	N/A
0	OG5_168291	1	-1	runx1	N/A
0	OG5_168347	1	-1	yellow-g2	Major royal jelly protein
0	OG5_168436	1	-1	cuticle protein	Insect cuticle protein
0	OG5_168446	1	-1	N/A	Insect cuticle protein
0	OG5_168567	1	-1	pupal cuticle protein	Insect cuticle protein
0	OG5_169448	1	-1	N/A	N/A
0	OG5_169484	1	-1	hypothetical protein	Helix-loop-helix DNA-binding domain
0	OG5_169557	1	-1	N/A	F5/8 type C domain
0	OG5_169577	1	-1	phosphatidylinositol-4-phosphate 5-kinase	Kinesin motor domain; MORN repeat
0	OG5_169607	1	-1	cg11125-pa	N/A
0	OG5_169615	1	-1	N/A	N/A
0	OG5_169674	1	-1	monocarboxylate transporter	Major Facilitator Superfamily
0	OG5_170024	1	-1	conserved hypothetical protein	N/A
0	OG5_171474	1	-1	gh23838p	Ion transport protein N-terminal
0	OG5_171728	1	-1	N/A	N/A
0	OG5_172032	1	-1	N/A	Pao retrotransposon peptidase
0	OG5_172069	1	-1	N/A	N/A
0	OG5_172632	1	-1	chlre3	Zinc finger, C3HC4 type (RING finger)
0	OG5_173316	1	-1	hypothetical protein	N/A
0	OG5_173336	1	-1	hypothetical protein; hypothetical protein	N/A
0	OG5_173680	1	-1	N/A	Endonuclease/Exonuclease/phosphatase family
0	OG5_174593	1	-1	N/A	Protein-tyrosine phosphatase; Fibronectin type III domain
0	OG5_174595	1	-1	hypothetical protein	N/A
0	OG5_174681	1	-1	hypothetical protein	N/A
0	OG5_174927	1	-1	apis mellifera; isoform A; toucan cg9660-pa	N/A
0	OG5_174978	1	-1	pickpocket 13	Amiloride-sensitive sodium channel
0	OG5_175113	1	-1	conserved hypothetical protein	EGF-like domain
0	OG5_175167	1	-1	conserved hypothetical protein	Insect cuticle protein
0	OG5_175322	1	-1	hypothetical protein	Alcohol dehydrogenase transcription factor Myb/SANT-like
0	OG5_175499	1	-1	conserved hypothetical protein	N/A
0	OG5_176387	1	-1	N/A	7tm Chemosensory receptor
0	OG5_176559	1	-1	apis mellifera; cg12505-pa	N/A
0	OG5_177128	1	-1	hypothetical protein isoform	Uncharacterised protein family (UPF0184)
0	OG5_178942	1	-1	hypothetical protein	N/A
0	OG5_179046	1	-1	N/A	Homeobox domain
0	OG5_179297	1	-1	N/A	Zinc knuckle
0	OG5_179306	1	-1	N/A	N/A
0	OG5_180201	1	-1	N/A	N/A
0	OG5_181986	1	-1	N/A	Intermediate filament protein
0	OG5_182910	1	-1	hypothetical protein	N/A
0	OG5_185802	1	-1	oocyte zinc finger protein xlcof22	Zinc finger, C2H2 type; Zinc-finger associated domain (zf-AD)
0	OG5_185842	1	-1	t-cell specific transcription factor; tcf	HMG (high mobility group) box; N-terminal CTNNB1 binding
0	OG5_185864	1	-1	conserved hypothetical protein	N/A
0	OG5_185904	1	-1	serine protease	Trypsin
0	OG5_185964	1	-1	N/A	THAP domain
0	OG5_185969	1	-1	N/A	Paramyxovirus RNA dependent RNA polymerase
0	OG5_185982	1	-1	conserved hypothetical protein	N/A
0	OG5_186296	1	-1	hypothetical protein	Uncharacterized conserved protein (DUF2349)
0	OG5_186453	1	-1	N/A	N/A
0	OG5_186516	1	-1	zinc finger; zinc finger protein	N/A
0	OG5_186654	1	-1	conserved hypothetical protein	N/A
0	OG5_186816	1	-1	N/A	7tm Odorant receptor
0	OG5_186851	1	-1	conserved hypothetical protein	Immunoglobulin I-set domain
0	OG5_186978	1	-1	N/A	7 transmembrane receptor (rhodopsin family)
0	OG5_187151	1	-1	N/A	Ion transport protein
0	OG5_188130	1	-1	apis mellifera; osiris 23 cg15538-pa	Protein of unknown function (DUF1676)
0	OG5_188160	1	-1	hypothetical protein	N/A
0	OG5_188383	1	-1	N/A	Alcohol dehydrogenase transcription factor Myb/SANT-like
0	OG5_188431	1	-1	hypothetical protein	Guanylate-kinase-associated protein (GKAP) protein
0	OG5_188494	1	-1	N/A	N/A
0	OG5_189256	1	-1	ring finger protein	Zinc finger, C3HC4 type (RING finger)
0	OG5_189317	1	-1	RNA helicase	DEAD/DEAH box helicase
0	OG5_189442	1	-1	N/A	N/A
0	OG5_192481	1	-1	lim homeobox protein	LIM domain
0	OG5_192638	1	-1	N/A	hAT family dimerisation domain
0	OG5_193301	1	-1	N/A	N/A
0	OG5_193305	1	-1	conserved hypothetical protein	N/A
0	OG5_193386	1	-1	hypothetical protein	N/A
0	OG5_193391	1	-1	f-spondin	Spondin_N
0	OG5_194253	1	-1	N/A	7 transmembrane receptor (rhodopsin family)
0	OG5_194410	1	-1	hypothetical protein iscW_ISCW014274	N/A
0	OG5_200822	1	-1	hypothetical protein	N/A
0	OG5_203734	1	-1	hypothetical protein	N/A
0	OG5_207770	1	-1	gonad specific amiloride-sensitive sodium channel 1	Amiloride-sensitive sodium channel
0	OG5_207780	1	-1	conserved hypothetical protein	N/A
0	OG5_207800	1	-1	N/A	Zinc finger, C2H2 type
0	OG5_207914	1	-1	conserved hypothetical protein	N/A
0	OG5_207945	1	-1	N/A	Alcohol dehydrogenase transcription factor Myb/SANT-like
0	OG5_208031	1	-1	N/A	N/A
0	OG5_208198	1	-1	N/A	N/A
0	OG5_208846	1	-1	fatty acyl-CoA reductase 2	Male sterility protein
0	OG5_208872	1	-1	pickpocket	Amiloride-sensitive sodium channel
0	OG5_209852	1	-1	broad-complex core-protein	N/A
0	OG5_210011	1	-1	cytochrome P450	Cytochrome P450
0	OG5_210023	1	-1	partial	ABC transporter
0	OG5_210140	1	-1	glutamate receptor; ionotropic; n-methyl d-aspartate epsilon	N/A
0	OG5_210226	1	-1	N/A	EGF-like domain
0	OG5_211273	1	-1	hypothetical protein	N/A
0	OG5_211326	1	-1	N/A	N/A
0	OG5_211439	1	-1	translation initiation factor 2 gamma subunit	Elongation factor Tu GTP binding domain
0	OG5_211457	1	-1	eip55E cg5345-pa; partial	Cys/Met metabolism PLP-dependent enzyme
0	OG5_211472	1	-1	aminomethyltransferase	Aminomethyltransferase folate-binding domain
0	OG5_211521	1	-1	ga16329-pa	N/A
0	OG5_214901	1	-1	N/A	N/A
0	OG5_215586	1	-1	N/A	N/A
0	OG5_215611	1	-1	N/A	N/A
0	OG5_215677	1	-1	N/A	N/A
0	OG5_215732	1	-1	hypothetical protein	N/A
0	OG5_215816	1	-1	fruitless protein type B	N/A
0	OG5_215880	1	-1	N/A	N/A
0	OG5_215909	1	-1	N/A	N/A
0	OG5_215965	1	-1	N/A	N/A
0	OG5_219696	1	-1	N/A	BED zinc finger
0	OG5_223005	1	-1	coccidioides	Ubiquitin carboxyl-terminal hydrolase
0	OG5_225027	1	-1	N/A	N/A
0	OG5_226408	1	-1	conserved hypothetical protein	N/A
0	OG5_226471	1	-1	conserved hypothetical protein	N/A
0	OG5_226541	1	-1	conserved hypothetical protein	N/A
0	OG5_227259	1	-1	N/A	N/A
0	OG5_229226	1	-1	N/A	N/A
0	OG5_229296	1	-1	N/A	Ligand-gated ion channel
0	OG5_229326	1	-1	N/A	CRAL/TRIO domain
0	OG5_229669	1	-1	transposase	N/A
0	OG5_234774	1	-1	hypothetical protein iscW_ISCW016199	TGF-beta propeptide
0	OG5_234924	1	-1	hypothetical protein iscW_ISCW018038	Glycogen synthase kinase-3 binding
0	OG5_234925	1	-1	conserved hypothetical protein	N/A
0	OG5_235056	1	-1	hypothetical protein	N/A
0	OG5_235121	1	-1	hypothetical protein	N/A
0	OG5_245795	1	-1	hypothetical protein	N/A
1	OG5_126659	0	1	ribosomal; ribosomal protein	Ribosomal protein L23; Ribosomal protein L23, N-terminal domain
1	OG5_126748	0	1	kinase; protein kinase; catalytic	Protein kinase domain
1	OG5_126848	0	1	N/A	yrdC domain
1	OG5_126854	0	1	N/A	N/A
1	OG5_126997	0	1	N/A	Universal stress protein family
1	OG5_127129	0	1	sulfurtransferase	Rhodanese-like domain
1	OG5_127197	0	1	cotransporter	Sodium:solute symporter family
1	OG5_127205	0	1	ribosomal; ribosomal protein	Ribosomal protein S14p/S29e
1	OG5_127209	0	1	N/A	GTPase of unknown function
1	OG5_127281	0	1	N/A	Amidohydrolase family
1	OG5_127367	0	1	N/A	SBDS protein C-terminal domain
1	OG5_127369	0	1	N/A	Met-10+ like-protein
1	OG5_127374	0	1	phosphoribosyltransferase; hypoxanthine-guanine; hypoxanthine-guanine phosphoribosyltransferase	Phosphoribosyl transferase domain
1	OG5_127376	0	1	ribosomal; ribosomal protein	Ribosomal L39 protein
1	OG5_127389	0	1	binding; binding protein; DNA binding; DNA binding protein	Single-strand binding protein family
1	OG5_127393	0	1	DNA; polymerase; DNA polymerase; kappa; polymerase kappa	impB/mucB/samB family
1	OG5_127543	0	1	N/A	Peptidase family M20/M25/M40; Peptidase dimerisation domain
1	OG5_127583	0	1	oxidase	FAD dependent oxidoreductase
1	OG5_127655	0	1	N/A	Mechanosensitive ion channel
1	OG5_127664	0	1	exchanger; sodium/hydrogen exchanger	Sodium/hydrogen exchanger family
1	OG5_127825	0	1	deacetylase; nad dependent; nad dependent deacetylase	Sir2 family
1	OG5_127848	0	1	N/A	Putative snoRNA binding domain; NOSIC (NUC001) domain
1	OG5_127862	0	1	argininosuccinate; argininosuccinate lyase; argininosuccinate lyase	Lyase
1	OG5_127897	0	1	synthase	Cyclopropane-fatty-acyl-phospholipid synthase
1	OG5_127952	0	1	N/A	Nucleolar RNA-binding protein, Nop10p family
1	OG5_127974	0	1	N/A	Peptidase family M20/M25/M40; Peptidase dimerisation domain
1	OG5_128015	0	1	N/A	Thiamine monophosphate synthase/TENI; Hydroxyethylthiazole kinase family
1	OG5_128078	0	1	N/A	Methyltransferase small domain
1	OG5_128100	0	1	N/A	Tetrapyrrole (Corrin/Porphyrin) Methylases
1	OG5_128118	0	1	isomerase; peptidyl-prolyl; peptidyl-prolyl cis-trans isomerase	FKBP-type peptidyl-prolyl cis-trans isomerase
1	OG5_128146	0	1	N/A	Oxidoreductase family, NAD-binding Rossmann fold; Oxidoreductase family, C-terminal alpha/beta domai...
1	OG5_128186	0	1	tolerance; divalent; tolerance protein	CutA1 divalent ion tolerance protein
1	OG5_128191	0	1	permease; transporter; ABC transporter	FecCD transport family
1	OG5_128220	0	1	N/A	Probable molybdopterin binding domain
1	OG5_128233	0	1	N/A	Pirin
1	OG5_128245	0	1	arginase	Arginase family
1	OG5_128249	0	1	N/A	Subtilase family
1	OG5_128306	0	1	N/A	Putative snoRNA binding domain; NOSIC (NUC001) domain
1	OG5_128345	0	1	N/A	SpoU rRNA Methylase family; RNA 2'-O ribose methyltransferase substrate binding
1	OG5_128358	0	1	oxidase; cytochrome; oxidase subunit	Cytochrome C and Quinol oxidase polypeptide I
1	OG5_128368	0	1	phosphatase; dual specificity	Dual specificity phosphatase, catalytic domain
1	OG5_128435	0	1	phosphoenolpyruvate; phosphoenolpyruvate carboxykinase	Phosphoenolpyruvate carboxykinase
1	OG5_128441	0	1	transporter; ABC transporter; ATP; ATP binding; ATP binding protein	ABC transporter
1	OG5_128449	0	1	N/A	GTPase of unknown function
1	OG5_128490	0	1	nuclear; ribonucleoprotein; small nuclear ribonucleoprotein	LSM domain
1	OG5_128504	0	1	cytochrome	Cytochrome b(N-terminal)/b6/petB; Cytochrome b(C-terminal)/b6/petD
1	OG5_128545	0	1	nicotinate-nucleotide; pyrophosphorylase; nicotinate-nucleotide pyrophosphorylase	Quinolinate phosphoribosyl transferase, C-terminal domain; Quinolinate phosphoribosyl transferase, N...
1	OG5_128583	0	1	oxidase; cytochrome; III; subunit III; oxidase subunit; cytochrome c oxidase	Cytochrome c oxidase subunit III
1	OG5_128612	0	1	kinase; phosphomethylpyrimidine; phosphomethylpyrimidine kinase	Phosphomethylpyrimidine kinase
1	OG5_128622	0	1	N/A	Alg9-like mannosyltransferase family
1	OG5_128673	0	1	dependent; transporter	Sodium:neurotransmitter symporter family
1	OG5_128682	0	1	N/A	Exocyst complex subunit Sec15-like
1	OG5_128690	0	1	N/A	Tubulin binding cofactor A
1	OG5_128714	0	1	nadh; dehydrogenase; nadh dehydrogenase; nadh; nadh dehydrogenase	NADH dehydrogenase
1	OG5_128726	0	1	cation	Cation efflux family
1	OG5_128788	0	1	N/A	Splicing factor 3B subunit 10 (SF3b10)
1	OG5_128849	0	1	shikimate; shikimate; 5-dehydrogenase; shikimate 5-dehydrogenase; shikimate 5-dehydrogenase	Shikimate dehydrogenase substrate binding domain
1	OG5_128850	0	1	nadh; dehydrogenase; nadh; nadh dehydrogenase; nadh dehydrogenase	NADH-Ubiquinone/plastoquinone (complex I), various chains
1	OG5_128879	0	1	N/A	SNARE domain
1	OG5_128882	0	1	N/A	Aminomethyltransferase folate-binding domain
1	OG5_128903	0	1	ATP; ATP synthase; ATP synthase subunit	ATP synthase A chain
1	OG5_128904	0	1	N/A	Uncharacterized ACR, YdiU/UPF0061 family
1	OG5_128939	0	1	N/A	Ubiquitin family
1	OG5_128940	0	1	N/A	Transcriptional Coactivator p15 (PC4)
1	OG5_128942	0	1	N/A	RNA polymerase III transcription factor (TF)IIIC subunit
1	OG5_128985	0	1	aminotransferase	Aminotransferase class I and II
1	OG5_129020	0	1	N/A	WD domain, G-beta repeat
1	OG5_129082	0	1	N/A	WD domain, G-beta repeat
1	OG5_129092	0	1	N/A	N/A
1	OG5_129096	0	1	N/A	Transcription factor Tfb4
1	OG5_129099	0	1	histidinol; histidinol dehydrogenase; histidinol dehydrogenase	Histidinol dehydrogenase
1	OG5_129100	0	1	ketol-acid; reductoisomerase; ketol-acid reductoisomerase; ketol-acid reductoisomerase	Acetohydroxy acid isomeroreductase, catalytic domain
1	OG5_129102	0	1	ATP; ATP phosphoribosyltransferase; ATP; ATP phosphoribosyltransferase	ATP phosphoribosyltransferase
1	OG5_129106	0	1	N/A	4F5 protein family
1	OG5_129150	0	1	ribosomal; L34; ribosomal protein; protein L34; ribosomal protein L34; 50S ribosomal	Ribosomal protein L34
1	OG5_129156	0	1	nadh; dehydrogenase; nadh dehydrogenase; nadh; nadh dehydrogenase	NADH-Ubiquinone/plastoquinone (complex I), various chains
1	OG5_129162	0	1	N/A	ERCC4 domain
1	OG5_129173	0	1	oxidase; cytochrome; ii; subunit ii; cytochrome c oxidase; oxidase subunit	Cytochrome C oxidase subunit II, periplasmic domain; Cytochrome C oxidase subunit II, transmembrane ...
1	OG5_129203	0	1	heat; transcription; transcription factor	HSF-type DNA-binding
1	OG5_129209	0	1	N/A	Calcineurin-like phosphoesterase
1	OG5_129212	0	1	hypothetical protein	PQ loop repeat
1	OG5_129301	0	1	N/A	4'-phosphopantetheinyl transferase superfamily
1	OG5_129302	0	1	synthase; phosphate synthase; imidazole; imidazole glycerol phosphate synthase	Histidine biosynthesis protein
1	OG5_129350	0	1	N/A	Glutathione S-transferase, C-terminal domain
1	OG5_129400	0	1	synthase	Glycosyl transferases group 1; Starch synthase catalytic domain
1	OG5_129418	0	1	N/A	Cytidine and deoxycytidylate deaminase zinc-binding region
1	OG5_129467	0	1	endonuclease	Xylose isomerase-like TIM barrel
1	OG5_129498	0	1	acyltransferase	Acyltransferase
1	OG5_129510	0	1	nadh; dehydrogenase; nadh dehydrogenase; nadh; nadh dehydrogenase	NADH-Ubiquinone/plastoquinone (complex I), various chains
1	OG5_129548	0	1	hypothetical protein	Parkin co-regulated protein
1	OG5_129569	0	1	ligase	Pantoate-beta-alanine ligase
1	OG5_129590	0	1	N/A	ALG6, ALG8 glycosyltransferase family
1	OG5_129658	0	1	dehydrogenase	D-isomer specific 2-hydroxyacid dehydrogenase, NAD binding domain
1	OG5_129681	0	1	hypothetical; hypothetical protein	Uncharacterised ACR, YggU family COG1872
1	OG5_129697	0	1	regulator; transcriptional; transcriptional regulator; asnC; asnC	AsnC family
1	OG5_129813	0	1	N/A	Chromatin associated protein KTI12
1	OG5_129882	0	1	N/A	SpoU rRNA Methylase family
1	OG5_129907	0	1	accessory protein	CobW/HypB/UreG, nucleotide-binding domain
1	OG5_129913	0	1	N/A	Peptidase dimerisation domain
1	OG5_129935	0	1	hypothetical protein	N/A
1	OG5_129938	0	1	histone; histone deacetylase	Histone deacetylase domain
1	OG5_129941	0	1	N/A	Vacuolar import and degradation protein
1	OG5_130031	0	1	N/A	ALG6, ALG8 glycosyltransferase family
1	OG5_130032	0	1	kinase; uridylate; uridylate kinase	Amino acid kinase family
1	OG5_130082	0	1	N/A	Protein of unknown function (DUF1649)
1	OG5_130093	0	1	N/A	N/A
1	OG5_130130	0	1	nadh; dehydrogenase; nadh dehydrogenase; nadh; nadh dehydrogenase; nadh dehydrogenase subunit	NADH-ubiquinone/plastoquinone oxidoreductase, chain 3
1	OG5_130136	0	1	lyase; citrate; citrate lyase	HpcH/HpaI aldolase/citrate lyase family
1	OG5_130158	0	1	N/A	DSS1/SEM1 family
1	OG5_130213	0	1	hypothetical protein	Translation machinery associated TMA7
1	OG5_130304	0	1	N/A	Ubiquitin family
1	OG5_130310	0	1	N/A	Domain of Unknown Function (DUF1042)
1	OG5_130328	0	1	ligase; tubulin; tubulin tyrosine ligase	Tubulin-tyrosine ligase family
1	OG5_130347	0	1	N/A	WD domain, G-beta repeat
1	OG5_130369	0	1	N/A	Cytochrome C biogenesis protein transmembrane region
1	OG5_130373	0	1	reductase; 4-hydroxy-3-methylbut-2-enyl; diphosphate reductase; 4-hydroxy-3-methylbut-2-enyl diphosp...	LytB protein
1	OG5_130379	0	1	N/A	VRR-NUC domain
1	OG5_130380	0	1	N/A	Flavodoxin-like fold
1	OG5_130382	0	1	N/A	Glucose / Sorbosone dehydrogenase
1	OG5_130393	0	1	ABC; transporter; ABC transporter; ATP binding; ATP binding protein	ABC transporter
1	OG5_130431	0	1	mitochondrial	Tim10/DDP family zinc finger
1	OG5_130462	0	1	1-deoxy-D-xylulose; 1-deoxy-D-xylulose 5-phosphate; reductoisomerase; 1-deoxy-D-xylulose 5-phosphate...	1-deoxy-D-xylulose 5-phosphate reductoisomerase C-terminal
1	OG5_130525	0	1	binding; binding protein; amino acid	Receptor family ligand binding region
1	OG5_130527	0	1	N/A	Lipocalin-like domain
1	OG5_130544	0	1	polymerase; DNA polymerase	DNA polymerase family A
1	OG5_130573	0	1	N/A	Peptidyl-tRNA hydrolase PTH2
1	OG5_130694	0	1	N/A	Nucleotide-sensitive chloride conductance regulator (ICln)
1	OG5_130704	0	1	hypothetical protein	Cytochrome b5-like Heme/Steroid binding domain
1	OG5_130710	0	1	N/A	Oxidoreductase FAD-binding domain; Oxidoreductase NAD-binding domain
1	OG5_130721	0	1	N/A	Peptidase family M20/M25/M40; Peptidase dimerisation domain
1	OG5_130737	0	1	malic; malic enzyme	Malic enzyme, N-terminal domain; Malic enzyme, NAD binding domain
1	OG5_130758	0	1	N/A	FtsK/SpoIIIE family; Ftsk gamma domain
1	OG5_130773	0	1	N/A	Protein of unknown function (DUF579)
1	OG5_130946	0	1	oxidase	Flavin containing amine oxidoreductase
1	OG5_131011	0	1	N/A	Diacylglycerol kinase catalytic domain
1	OG5_131043	0	1	N/A	Flavoprotein
1	OG5_131052	0	1	aldolase	HpcH/HpaI aldolase/citrate lyase family
1	OG5_131083	0	1	N/A	SET domain
1	OG5_131160	0	1	hypothetical protein	RNA methyltransferase
1	OG5_131166	0	1	N/A	RNAse P Rpr2/Rpp21/SNM1 subunit domain
1	OG5_131172	0	1	hypothetical protein	FOP N terminal dimerisation domain
1	OG5_131192	0	1	N/A	N/A
1	OG5_131247	0	1	N/A	N/A
1	OG5_131266	0	1	N/A	Isochorismatase family
1	OG5_131383	0	1	N/A	Methyltransferase domain
1	OG5_131389	0	1	N/A	Acetyltransferase (GNAT) family
1	OG5_131390	0	1	N/A	NADPH-dependent FMN reductase
1	OG5_131433	0	1	N/A	Sodium:neurotransmitter symporter family
1	OG5_131486	0	1	hypothetical protein	B9 protein
1	OG5_131491	0	1	N/A	Protein of unknown function (DUF525)
1	OG5_131513	0	1	phosphoribosyltransferase; nicotinate phosphoribosyltransferase	Nicotinate phosphoribosyltransferase (NAPRTase) family
1	OG5_131520	0	1	iron permease	Iron permease FTR1 family
1	OG5_131522	0	1	N/A	Cytochrome oxidase c subunit VIb
1	OG5_131553	0	1	N/A	Calcineurin-like phosphoesterase
1	OG5_131578	0	1	N/A	CHD5-like protein
1	OG5_131600	0	1	N/A	short chain dehydrogenase
1	OG5_131633	0	1	N/A	Bacterial type II secretion system protein F domain
1	OG5_131644	0	1	helicase	Type III restriction enzyme, res subunit
1	OG5_131658	0	1	collagen; macaca mulatta	von Willebrand factor type A domain
1	OG5_131694	0	1	dehydrogenase; formate	D-isomer specific 2-hydroxyacid dehydrogenase, NAD binding domain; D-isomer specific 2-hydroxyacid d...
1	OG5_131812	0	1	hypothetical protein	WD domain, G-beta repeat
1	OG5_131859	0	1	N/A	Uncharacterised conserved protein (DUF2373)
1	OG5_131913	0	1	hypothetical protein	N/A
1	OG5_132033	0	1	N/A	Alpha amylase, catalytic domain
1	OG5_132068	0	1	N/A	short chain dehydrogenase
1	OG5_132138	0	1	N/A	Beta-lactamase
1	OG5_132140	0	1	methyltransferase; protein L11; ribosomal; ribosomal protein L11; ribosomal protein L11 methyltrans...	Ribosomal protein L11 methyltransferase (PrmA)
1	OG5_132151	0	1	exonuclease; specific exonuclease; single-stranded-DNA specific; single-stranded-DNA specific exonuc...	DHH family; DHHA1 domain
1	OG5_132154	0	1	ABC; transporter; ABC transporter	Binding-protein-dependent transport system inner membrane component
1	OG5_132176	0	1	N/A	Alpha amylase, catalytic domain
1	OG5_132181	0	1	N/A	WD domain, G-beta repeat
1	OG5_132226	0	1	N/A	Complex 1 protein (LYR family)
1	OG5_132235	0	1	N/A	DJ-1/PfpI family
1	OG5_132279	0	1	N/A	Uncharacterised protein family (UPF0197)
1	OG5_132287	0	1	N/A	FYVE zinc finger; PH domain
1	OG5_132421	0	1	guanine nucleotide binding protein; guanine nucleotide binding protein G(I)/G(S)/G(O) subunit	GGL domain
1	OG5_132438	0	1	regulator; transcriptional	Bacterial regulatory helix-turn-helix protein, lysR family; LysR substrate binding domain
1	OG5_132579	0	1	N-acetylmuramic; etherase; N-acetylmuramic acid-6-phosphate etherase	N/A
1	OG5_132654	0	1	importin	Exportin 1-like protein; Importin-beta N-terminal domain
1	OG5_132691	0	1	hypothetical protein	N/A
1	OG5_132768	0	1	N/A	LysE type translocator
1	OG5_132769	0	1	transporter	Divalent cation transporter; CBS domain pair
1	OG5_132778	0	1	hypothetical protein	N/A
1	OG5_132802	0	1	N/A	Peptidase C26
1	OG5_132827	0	1	hypothetical protein	N/A
1	OG5_132853	0	1	N/A	Mss4 protein
1	OG5_132952	0	1	aldolase	KDPG and KHG aldolase
1	OG5_132963	0	1	transcriptional; regulator; transcriptional regulator; gntR; gntR	Bacterial regulatory proteins, gntR family; FCD domain
1	OG5_133023	0	1	hypothetical protein	N/A
1	OG5_133028	0	1	zinc; zinc finger	G-patch domain
1	OG5_133065	0	1	N/A	Isochorismatase family
1	OG5_133093	0	1	ubiquitin	Ubiquitin carboxyl-terminal hydrolase
1	OG5_133138	0	1	acetyltransferase	N/A
1	OG5_133163	0	1	N/A	Protein of unknown function (DUF727)
1	OG5_133285	0	1	N/A	N/A
1	OG5_133290	0	1	N/A	CXXC zinc finger domain
1	OG5_133300	0	1	ced-6; ptb domain containing engulfment adapter protein 1	Phosphotyrosine interaction domain (PTB/PID)
1	OG5_133316	0	1	glutamate racemase; glutamate racemase	Asp/Glu/Hydantoin racemase
1	OG5_133320	0	1	cytidylyltransferase; 3-deoxy-manno-octulosonate cytidylyltransferase	Cytidylyltransferase
1	OG5_133331	0	1	N/A	Putative ATPase (DUF699)
1	OG5_133394	0	1	N/A	alpha/beta hydrolase fold
1	OG5_133472	0	1	N/A	NUDIX domain
1	OG5_133521	0	1	multidrug; multidrug; multidrug resistance; multidrug resistance	HlyD family secretion protein
1	OG5_133524	0	1	binding; penicillin binding protein; penicillin binding protein	Penicillin binding protein transpeptidase domain; Penicillin-binding Protein dimerisation domain
1	OG5_133538	0	1	hypothetical protein; hypothetical protein	Conserved hypothetical protein 698
1	OG5_133699	0	1	N/A	N/A
1	OG5_133712	0	1	N/A	ATPase family associated with various cellular activities (AAA); C-terminal, D2-small domain, of Clp...
1	OG5_133716	0	1	N/A	N/A
1	OG5_133756	0	1	regulator; lysR; transcriptional regulator; lysR	Bacterial regulatory helix-turn-helix protein, lysR family; LysR substrate binding domain
1	OG5_133757	0	1	N/A	Luciferase-like monooxygenase
1	OG5_133769	0	1	N/A	TENA/THI-4/PQQC family
1	OG5_133777	0	1	hypothetical protein	Protein of unknown function (DUF1445)
1	OG5_133793	0	1	N/A	RNA recognition motif. (a.k.a. RRM, RBD, or RNP domain)
1	OG5_133891	0	1	polyphosphate kinase	Polyphosphate kinase
1	OG5_134028	0	1	N/A	Serine-threonine protein kinase 19
1	OG5_134076	0	1	N/A	Major Facilitator Superfamily
1	OG5_134080	0	1	N/A	Mpv17 / PMP22 family
1	OG5_134174	0	1	transcription factor	bZIP transcription factor
1	OG5_134189	0	1	RNA polymerase	N/A
1	OG5_134196	0	1	N/A	Rel homology domain (RHD)
1	OG5_134234	0	1	regulator; transcriptional regulator	LysR substrate binding domain; Bacterial regulatory helix-turn-helix protein, lysR family
1	OG5_134240	0	1	N/A	Zinc-binding dehydrogenase
1	OG5_134244	0	1	N-succinyltransferase; 2,3,4,5-tetrahydropyridine-2-carboxylate N-succinyltransferase	N/A
1	OG5_134249	0	1	phosphate acetyltransferase; phosphate acetyltransferase	Phosphate acetyl/butaryl transferase
1	OG5_134437	0	1	N/A	Domain of unknown function (DUF1903)
1	OG5_134448	0	1	N/A	Homeobox domain
1	OG5_134467	0	1	N/A	DNA repair metallo-beta-lactamase
1	OG5_134486	0	1	bladder cancer associated protein; isoform; macaca mulatta	Bladder cancer-related protein BC10
1	OG5_134493	0	1	outer; outer membrane; efflux	Outer membrane efflux protein
1	OG5_134495	0	1	twitching; twitching	Type II/IV secretion system protein
1	OG5_134506	0	1	chemotaxis; chemotaxis; methyltransferase; cheR; chemotaxis protein; protein methyltransferase; c...	CheR methyltransferase, SAM binding domain; CheR methyltransferase, all-alpha domain
1	OG5_134518	0	1	N/A	Cupin
1	OG5_134618	0	1	N/A	N/A
1	OG5_134689	0	1	guanine nucleotide binding protein	GGL domain
1	OG5_134737	0	1	S-transferase; glutathione; glutathione S-transferase	Glutathione S-transferase, C-terminal domain; Glutathione S-transferase, N-terminal domain
1	OG5_134751	0	1	N/A	N/A
1	OG5_134784	0	1	dehydrogenase; zinc; binding	Zinc-binding dehydrogenase
1	OG5_134793	0	1	hypothetical protein; hypothetical protein	LamB/YcsF family
1	OG5_134824	0	1	gntR; gntR; regulator; transcriptional	Aminotransferase class I and II; Bacterial regulatory proteins, gntR family
1	OG5_134826	0	1	N/A	Helix-loop-helix DNA-binding domain; Myc amino-terminal region
1	OG5_134860	0	1	transcriptional; regulator; gntR; transcriptional regulator	Bacterial regulatory proteins, gntR family; UTRA domain
1	OG5_134980	0	1	N/A	Basic region leucine zipper
1	OG5_134988	0	1	N/A	EF hand
1	OG5_134992	0	1	hydrolase	alpha/beta hydrolase fold
1	OG5_135027	0	1	N/A	Helix-loop-helix DNA-binding domain
1	OG5_135154	0	1	rotatin	N/A
1	OG5_135243	0	1	hypothetical protein	N/A
1	OG5_135297	0	1	N/A	GRIP domain
1	OG5_135374	0	1	N/A	Rhodanese-like domain
1	OG5_135382	0	1	aldolase; fructose-bisphosphate aldolase	DeoC/LacD family aldolase
1	OG5_135415	0	1	hypothetical protein	Swi5
1	OG5_135423	0	1	N/A	Glycosyl transferase family 8
1	OG5_135430	0	1	receptor	7 transmembrane receptor (rhodopsin family)
1	OG5_135532	0	1	N/A	Galactosyltransferase
1	OG5_135546	0	1	N/A	RmuC family
1	OG5_135571	0	1	N/A	C2 domain
1	OG5_135624	0	1	N/A	PQ loop repeat
1	OG5_135668	0	1	hypothetical protein	N/A
1	OG5_135685	0	1	N/A	N/A
1	OG5_135687	0	1	N/A	PDZ domain (Also known as DHR or GLGF)
1	OG5_135774	0	1	aminotransferase	Aminotransferase class I and II
1	OG5_135802	0	1	N/A	N/A
1	OG5_135843	0	1	binding; transporter; ABC transporter; binding protein	Periplasmic binding proteins and sugar binding domain of the LacI family
1	OG5_135844	0	1	regulator; araC	AraC-type transcriptional regulator N-terminus
1	OG5_135945	0	1	N/A	Helix-loop-helix DNA-binding domain
1	OG5_135987	0	1	N/A	P21-Rho-binding domain
1	OG5_136003	0	1	tektin-4	Tektin family
1	OG5_136125	0	1	hypothetical protein	Domain of unknown function (DUF1989)
1	OG5_136153	0	1	hypothetical protein	Bacterial protein of unknown function (DUF924)
1	OG5_136209	0	1	kinase; thymidine; thymidine kinase; thymidine; thymidine kinase	Thymidine kinase
1	OG5_136227	0	1	N/A	Leucine Rich Repeat
1	OG5_136239	0	1	regulator; transcriptional regulator; araC	Bacterial regulatory helix-turn-helix proteins, AraC family
1	OG5_136324	0	1	synthase; RNA pseudouridylate synthase	RNA pseudouridylate synthase
1	OG5_136339	0	1	mitochondrial; outer; translocase	TOM7 family
1	OG5_136357	0	1	N/A	SET domain; MYND finger
1	OG5_136387	0	1	lipoma hmgic; lipoma hmgic fusion partner; macaca mulatta	Lipoma HMGIC fusion partner-like protein
1	OG5_136413	0	1	N/A	N/A
1	OG5_136426	0	1	abdominal-B; homeobox protein	Homeobox domain
1	OG5_136444	0	1	N/A	N/A
1	OG5_136458	0	1	hypothetical protein	N/A
1	OG5_136468	0	1	N/A	Acetyltransferase (GNAT) family
1	OG5_136489	0	1	N/A	SIS domain
1	OG5_136497	0	1	mercuric; mercuric reductase; mercuric reductase	Pyridine nucleotide-disulphide oxidoreductase
1	OG5_136591	0	1	N/A	X-Pro dipeptidyl-peptidase (S15 family)
1	OG5_136633	0	1	tumor suppressor candidate 2; fus-1 protein; fusion 1 protein; pdgfa associated protein 2	N/A
1	OG5_136681	0	1	N/A	MORN repeat
1	OG5_136692	0	1	hypothetical protein	N/A
1	OG5_136754	0	1	acyltransferase	Acyltransferase; AMP-binding enzyme
1	OG5_136759	0	1	cathepsin O	Papain family cysteine protease
1	OG5_136810	0	1	homeobox	Homeobox domain
1	OG5_136834	0	1	N/A	Tetraspanin family
1	OG5_136861	0	1	N/A	N/A
1	OG5_136871	0	1	N/A	Zinc finger, C2H2 type
1	OG5_136950	0	1	deaminase; cytosine; cytosine; cytosine deaminase; cytosine deaminase	Amidohydrolase family
1	OG5_137051	0	1	N/A	SAM domain (Sterile alpha motif)
1	OG5_137092	0	1	C58; agrobacterium tumefaciens str	Acyltransferase family
1	OG5_137093	0	1	dehydrogenase	FAD binding domain in molybdopterin dehydrogenase
1	OG5_137247	0	1	bile; lipase	Carboxylesterase
1	OG5_137427	0	1	N/A	FAD binding domain
1	OG5_137581	0	1	uncharacterized protein C1orf112; isoform; macaca mulatta	N/A
1	OG5_137697	0	1	N/A	Thioredoxin
1	OG5_137729	0	1	N/A	Caspase domain
1	OG5_137739	0	1	hypothetical protein; hypothetical protein	Endoribonuclease L-PSP
1	OG5_137744	0	1	small proline rich protein 3	Cornifin (SPRR) family
1	OG5_137804	0	1	reductase	Hydroxymethylglutaryl-coenzyme A reductase
1	OG5_137813	0	1	N/A	N/A
1	OG5_137847	0	1	cytochrome P450	Cytochrome P450
1	OG5_137897	0	1	hypothetical protein	Integral membrane protein DUF6
1	OG5_137904	0	1	N/A	alpha/beta hydrolase fold
1	OG5_137908	0	1	alkanesulfonate; monooxygenase	Luciferase-like monooxygenase
1	OG5_137932	0	1	N/A	haloacid dehalogenase-like hydrolase
1	OG5_138010	0	1	espin; macaca mulatta	Ankyrin repeat
1	OG5_138016	0	1	nadh dehydrogenase subunit 4L	NADH-ubiquinone/plastoquinone oxidoreductase chain 4L
1	OG5_138046	0	1	hypothetical protein	N/A
1	OG5_138068	0	1	regulator; transcriptional; transcriptional regulator; lysR; lysR	Bacterial regulatory helix-turn-helix protein, lysR family; LysR substrate binding domain
1	OG5_138094	0	1	N/A	S4 domain
1	OG5_138105	0	1	secretion; secretion protein; hlyD; hlyD	HlyD family secretion protein
1	OG5_138143	0	1	ets domain containing protein elk-1; macaca mulatta	Ets-domain
1	OG5_138313	0	1	N/A	Ubiquinol-cytochrome C reductase complex, 6.4kD protein
1	OG5_138353	0	1	ubiquitin; hydrolase	Ubiquitin carboxyl-terminal hydrolase
1	OG5_138354	0	1	N/A	N/A
1	OG5_138378	0	1	hypothetical protein; conserved hypothetical protein	N/A
1	OG5_138510	0	1	hypothetical protein	N/A
1	OG5_138540	0	1	secretion; general; pathway; general; secretion pathway protein	Bacterial type II and III secretion system protein
1	OG5_138581	0	1	N/A	Methyltransferase domain
1	OG5_138746	0	1	N/A	Fatty acid hydroxylase superfamily
1	OG5_138791	0	1	binding; binding protein	Periplasmic binding proteins and sugar binding domain of the LacI family
1	OG5_138794	0	1	ABC; transporter; ABC transporter; binding	ABC transporter
1	OG5_138834	0	1	hypothetical protein	N/A
1	OG5_138839	0	1	DNA; methylase; adenine	D12 class N6 adenine-specific DNA methyltransferase
1	OG5_139134	0	1	N/A	Cystine-knot domain
1	OG5_139267	0	1	N/A	ROK family
1	OG5_139380	0	1	N/A	N/A
1	OG5_139467	0	1	fibroblast growth factor 20	Fibroblast growth factor
1	OG5_139487	0	1	lysozyme	Phage lysozyme
1	OG5_139923	0	1	hypothetical protein	Uncharacterized conserved protein (DUF2346)
1	OG5_139994	0	1	N/A	N/A
1	OG5_140067	0	1	N/A	Domain of unknown function (DUF243)
1	OG5_140129	0	1	N/A	GMC oxidoreductase; GMC oxidoreductase
1	OG5_140240	0	1	mannitol-1-phosphate; mannitol-1-phosphate 5-dehydrogenase; mannitol-1-phosphate	Mannitol dehydrogenase C-terminal domain; Mannitol dehydrogenase Rossmann domain
1	OG5_140277	0	1	acetyltransferase	Acetyltransferase (GNAT) family
1	OG5_140457	0	1	hypothetical protein	N/A
1	OG5_140616	0	1	macaca mulatta; myoneurin isoform	Zinc finger, C2H2 type; BTB/POZ domain
1	OG5_141023	0	1	phospholipase A2	Phospholipase A2
1	OG5_141107	0	1	macaca mulatta; sterile alpha motif domain containing protein 11	SAM domain (Sterile alpha motif)
1	OG5_141111	0	1	serine 6; transmembrane protease	Trypsin; SEA domain
1	OG5_141173	0	1	iap; apoptosis; inhibitor	Inhibitor of Apoptosis domain
1	OG5_141177	0	1	N/A	N/A
1	OG5_141242	0	1	interacting; transporting ATPase	Na,K-Atpase Interacting protein
1	OG5_141275	0	1	N/A	CobW/HypB/UreG, nucleotide-binding domain; Cobalamin synthesis protein cobW C-terminal domain
1	OG5_141290	0	1	N/A	Flavin reductase like domain
1	OG5_141344	0	1	N/A	Amidase
1	OG5_141584	0	1	macaca mulatta; sentrin specific protease 5	Ulp1 protease family, C-terminal catalytic domain
1	OG5_141601	0	1	sorting; sorting nexin 22	PX domain
1	OG5_141710	0	1	N/A	Family 4 glycosyl hydrolase
1	OG5_141714	0	1	flagellar; flagellar hook-length control protein	Flagellar hook-length control protein
1	OG5_141794	0	1	N/A	N/A
1	OG5_141833	0	1	N/A	N/A
1	OG5_142143	0	1	N/A	N/A
1	OG5_142208	0	1	hypothetical protein	N/A
1	OG5_142637	0	1	ATP dependent RNA helicase; ATP dependent RNA helicase dbpA	DbpA RNA binding domain; Helicase conserved C-terminal domain
1	OG5_142836	0	1	alpha-galactosidase	Melibiase
1	OG5_143161	0	1	binding; transporter; ABC transporter; binding protein	Bacterial extracellular solute-binding proteins, family 5 Middle
1	OG5_143408	0	1	uncharacterized protein C20orf85	N/A
1	OG5_143416	0	1	N/A	N/A
1	OG5_144130	0	1	N/A	Aldo/keto reductase family
1	OG5_144291	0	1	N/A	N/A
1	OG5_144296	0	1	N/A	3'-5' exonuclease
1	OG5_144336	0	1	homeobox; paired; paired mesoderm homeobox protein 2A	Homeobox domain
1	OG5_144403	0	1	ggdef	GGDEF domain
1	OG5_144408	0	1	oxidoreductase	Molybdopterin oxidoreductase; Molydopterin dinucleotide binding domain
1	OG5_144420	0	1	general secretion pathway; general secretion pathway protein G	Bacterial type II secretion system protein G; Prokaryotic N-terminal methylation motif
1	OG5_144432	0	1	N/A	Metallo-beta-lactamase superfamily
1	OG5_144717	0	1	homeobox protein cdx-4	Caudal like protein activation region; Homeobox domain
1	OG5_144758	0	1	leucine rich repeat containing	Leucine Rich Repeat
1	OG5_145022	0	1	N/A	N/A
1	OG5_145034	0	1	binding; substrate binding; transporter	Bacterial extracellular solute-binding proteins, family 5 Middle
1	OG5_145045	0	1	regulator; transcriptional regulator; str	FCD domain; Bacterial regulatory proteins, gntR family
1	OG5_145052	0	1	hypothetical protein	Domain of unknown function (DUF404); Domain of unknown function (DUF407)
1	OG5_145056	0	1	hydroxylase	FAD binding domain
1	OG5_145163	0	1	regulator; response regulator	Response regulator receiver domain; Bacterial regulatory proteins, luxR family
1	OG5_145723	0	1	N/A	N/A
1	OG5_146347	0	1	N/A	Cyclin-dependent kinase regulatory subunit
1	OG5_146618	0	1	str	Bacterial regulatory proteins, tetR family
1	OG5_146710	0	1	N/A	N/A
1	OG5_146736	0	1	N/A	NADPH-dependent FMN reductase
1	OG5_146865	0	1	N/A	Acyl-CoA dehydrogenase, C-terminal domain
1	OG5_146879	0	1	hypothetical protein	N/A
1	OG5_147013	0	1	dehydratase; glucarate; glucarate dehydratase; str	Mandelate racemase / muconate lactonizing enzyme, C-terminal domain
1	OG5_147095	0	1	hypothetical protein	N/A
1	OG5_147352	0	1	outer membrane; efflux; lipoprotein	Outer membrane efflux protein
1	OG5_147517	0	1	outer membrane; usher protein; outer membrane usher protein; str; outer membrane usher protein	Fimbrial Usher protein
1	OG5_147524	0	1	N/A	Glycosyltransferase family 9 (heptosyltransferase)
1	OG5_147525	0	1	hypothetical protein	N/A
1	OG5_149269	0	1	hypothetical protein	N/A
1	OG5_149284	0	1	N/A	Phosphatidylinositol-specific phospholipase C, X domain
1	OG5_149333	0	1	chitinase	Glycosyl hydrolases family 18; Chitin binding Peritrophin-A domain
1	OG5_149384	0	1	orexin; receptor	7 transmembrane receptor (rhodopsin family)
1	OG5_149435	0	1	sarcoplasmic calcium binding protein	N/A
1	OG5_149539	0	1	hypothetical protein	N/A
1	OG5_149583	0	1	N/A	Major Facilitator Superfamily
1	OG5_149730	0	1	N/A	N/A
1	OG5_149757	0	1	N/A	Zinc finger, C2H2 type
1	OG5_149793	0	1	N/A	Major Facilitator Superfamily
1	OG5_149818	0	1	N/A	Glycosyl hydrolases family 43
1	OG5_149820	0	1	aldehyde; aldehyde dehydrogenase	Aldehyde dehydrogenase family
1	OG5_149919	0	1	N/A	short chain dehydrogenase
1	OG5_150156	0	1	N/A	N/A
1	OG5_150162	0	1	N/A	DDE superfamily endonuclease
1	OG5_150515	0	1	N/A	Formamidopyrimidine-DNA glycosylase H2TH domain
1	OG5_152104	0	1	N/A	N/A
1	OG5_152172	0	1	hypothetical protein; hypothetical protein	N/A
1	OG5_152219	0	1	N/A	Major royal jelly protein
1	OG5_152281	0	1	N/A	alpha/beta hydrolase fold
1	OG5_152397	0	1	N/A	Fork head domain
1	OG5_152436	0	1	receptor	Zinc finger, C4 type (two domains)
1	OG5_152438	0	1	conserved rodent malaria protein	N/A
1	OG5_152520	0	1	N/A	GGDEF domain
1	OG5_152687	0	1	N/A	D-isomer specific 2-hydroxyacid dehydrogenase, NAD binding domain; D-isomer specific 2-hydroxyacid d...
1	OG5_152800	0	1	N/A	Zinc finger, C2H2 type
1	OG5_153151	0	1	transcriptional; regulator; transcriptional regulator	Bacterial regulatory helix-turn-helix protein, lysR family; LysR substrate binding domain
1	OG5_153432	0	1	hydrolase	haloacid dehalogenase-like hydrolase
1	OG5_153441	0	1	receptor	TonB dependent receptor; TonB-dependent Receptor Plug Domain
1	OG5_153480	0	1	succinylglutamic semialdehyde dehydrogenase	Aldehyde dehydrogenase family
1	OG5_153974	0	1	macaca mulatta; zinc finger protein 282	Zinc finger, C2H2 type
1	OG5_154937	0	1	N/A	Oxidoreductase family, NAD-binding Rossmann fold; Oxidoreductase family, C-terminal alpha/beta domai...
1	OG5_155015	0	1	N/A	N/A
1	OG5_155043	0	1	ccaat/enhancer binding protein	Basic region leucine zipper
1	OG5_155049	0	1	N/A	Protein kinase domain
1	OG5_155099	0	1	N/A	Protein of unknown function (DUF1676)
1	OG5_155111	0	1	N/A	Helix-loop-helix DNA-binding domain
1	OG5_155136	0	1	defective proboscis extension response	Immunoglobulin V-set domain; Immunoglobulin I-set domain
1	OG5_155185	0	1	N/A	N/A
1	OG5_155280	0	1	hypothetical protein	N/A
1	OG5_155383	0	1	N/A	N/A
1	OG5_155390	0	1	N/A	N/A
1	OG5_155427	0	1	partner	N/A
1	OG5_155494	0	1	str; hypothetical protein	Universal stress protein family
1	OG5_155594	0	1	hypothetical protein	N/A
1	OG5_155859	0	1	hypothetical protein	Arylsulfotransferase (ASST)
1	OG5_155973	0	1	hypothetical protein	N/A
1	OG5_156008	0	1	hypothetical protein	N/A
1	OG5_156056	0	1	hypothetical protein	N/A
1	OG5_156076	0	1	N/A	short chain dehydrogenase
1	OG5_156161	0	1	N/A	Bacterial regulatory helix-turn-helix proteins, AraC family
1	OG5_156182	0	1	serine/threonine; serine/threonine transporter sstT; str	Sodium:dicarboxylate symporter family
1	OG5_156692	0	1	transcriptional; transcriptional regulator; arsR; arsR	Bacterial regulatory protein, arsR family
1	OG5_156739	0	1	transcriptional; lysR; regulator; transcriptional regulator	Bacterial regulatory helix-turn-helix protein, lysR family; LysR substrate binding domain
1	OG5_158437	0	1	N/A	Insect cuticle protein
1	OG5_158525	0	1	kinase; protein kinase	Protein kinase domain
1	OG5_158560	0	1	N/A	N/A
1	OG5_158610	0	1	N/A	Trypsin
1	OG5_158623	0	1	cg6216-pa	N/A
1	OG5_158672	0	1	N/A	N/A
1	OG5_158688	0	1	hypothetical protein	N/A
1	OG5_158719	0	1	methyltransferase; str	SpoU rRNA Methylase family; RNA 2'-O ribose methyltransferase substrate binding
1	OG5_158732	0	1	N/A	N/A
1	OG5_158804	0	1	transporter; major facilitator	Major Facilitator Superfamily
1	OG5_158853	0	1	cytochrome P450 4A7; partial	Cytochrome P450
1	OG5_159140	0	1	short	short chain dehydrogenase
1	OG5_159511	0	1	hypothetical protein; hypothetical protein	Mechanosensitive ion channel
1	OG5_159638	0	1	dipeptidase; D-alanyl-D-alanine dipeptidase	D-ala-D-ala dipeptidase
1	OG5_159728	0	1	conserved hypothetical protein	N/A
1	OG5_159747	0	1	T14G10.6; apis mellifera	Tetraspanin family
1	OG5_159792	0	1	zinc finger protein	N/A
1	OG5_159798	0	1	2,3-dihydroxybenzoate-2,3-dehydrogenase; str	short chain dehydrogenase
1	OG5_159807	0	1	kelch repeat containing protein	Kelch motif
1	OG5_159900	0	1	hypothetical protein	MlrC C-terminus
1	OG5_160027	0	1	seven; absentia; sina	Seven in absentia protein family
1	OG5_160402	0	1	elongation factor; elongation factor P; elongation factor P	Elongation factor P (EF-P) KOW-like domain; Elongation factor P, C-terminal
1	OG5_160449	0	1	cytochrome	Cytochrome c
1	OG5_160715	0	1	N/A	AMP-binding enzyme
1	OG5_160747	0	1	cytochrome	Cytochrome c
1	OG5_160785	0	1	equus caballus; zinc finger protein 2	Zinc finger, C2H2 type
1	OG5_161624	0	1	regulator; str	Response regulator receiver domain; Bacterial regulatory proteins, luxR family
1	OG5_161638	0	1	str	Permease family
1	OG5_161692	0	1	hypothetical protein; conserved hypothetical protein	N/A
1	OG5_162470	0	1	conserved hypothetical protein	N/A
1	OG5_162608	0	1	apis mellifera	UDP-glucoronosyl and UDP-glucosyl transferase
1	OG5_162616	0	1	conserved hypothetical protein	N/A
1	OG5_162680	0	1	N/A	N/A
1	OG5_162691	0	1	containing protein	N/A
1	OG5_162717	0	1	N/A	N/A
1	OG5_162736	0	1	N/A	Diacylglycerol kinase catalytic domain
1	OG5_162855	0	1	hypothetical protein	N/A
1	OG5_162985	0	1	N/A	N/A
1	OG5_163030	0	1	conserved hypothetical protein	Zinc finger, C4 type (two domains)
1	OG5_163110	0	1	conserved hypothetical protein	Insect cuticle protein
1	OG5_163133	0	1	N/A	Doublecortin
1	OG5_163185	0	1	N/A	N/A
1	OG5_163464	0	1	N/A	Glutathione-dependent formaldehyde-activating enzyme
1	OG5_163719	0	1	N/A	short chain dehydrogenase
1	OG5_163837	0	1	N/A	N/A
1	OG5_163859	0	1	N/A	N/A
1	OG5_163907	0	1	natriuretic peptide; receptor; atrial natriuretic peptide	Receptor family ligand binding region
1	OG5_164050	0	1	hypothetical protein	Domain of unknown function (DUF1932)
1	OG5_164163	0	1	polyprotein; retroviral origin	Integrase core domain
1	OG5_164791	0	1	receptor	TonB dependent receptor; TonB-dependent Receptor Plug Domain
1	OG5_164796	0	1	transcriptional; lysR; transcriptional regulator	Bacterial regulatory helix-turn-helix protein, lysR family; LysR substrate binding domain
1	OG5_164872	0	1	ABC transporter; amino acid ABC transporter; ATP	ABC transporter
1	OG5_165942	0	1	N/A	N/A
1	OG5_166290	0	1	vitamin; vitamin B12-transporter ATPase; str	ABC transporter
1	OG5_166331	0	1	hypothetical protein; str	Protein of unknown function (DUF1040)
1	OG5_168028	0	1	conserved hypothetical protein	N/A
1	OG5_168045	0	1	hpf7; zinc finger protein 91; zinc finger protein htf10	Zinc finger, C2H2 type
1	OG5_168046	0	1	japonica cultivar-group; oryza sativa	Cytochrome P450
1	OG5_168106	0	1	gustatory receptor 22	7tm Chemosensory receptor
1	OG5_168213	0	1	apis mellifera; cg31109-pa	Zinc-finger associated domain (zf-AD)
1	OG5_168281	0	1	hypothetical protein	HYR domain
1	OG5_168312	0	1	calcitonin receptor	Hormone receptor domain
1	OG5_168343	0	1	N/A	N/A
1	OG5_168398	0	1	hypothetical protein	N/A
1	OG5_168459	0	1	conserved hypothetical protein	N/A
1	OG5_168482	0	1	conserved hypothetical protein	N/A
1	OG5_168495	0	1	N/A	Ankyrin repeat
1	OG5_168541	0	1	conserved hypothetical protein	N/A
1	OG5_168658	0	1	cg1124-pa	Haemolymph juvenile hormone binding protein (JHBP)
1	OG5_168662	0	1	hypothetical protein	N/A
1	OG5_168667	0	1	conserved hypothetical protein	N/A
1	OG5_169089	0	1	N/A	Methyltransferase domain
1	OG5_169103	0	1	str	DJ-1/PfpI family
1	OG5_169470	0	1	eftud2 protein	N/A
1	OG5_169476	0	1	hypothetical protein	N/A
1	OG5_169501	0	1	hypothetical protein	N/A
1	OG5_169546	0	1	N/A	N/A
1	OG5_169649	0	1	hypothetical protein	N/A
1	OG5_169706	0	1	N/A	N/A
1	OG5_170031	0	1	N/A	Hsp70 protein
1	OG5_170710	0	1	N/A	GDSL-like Lipase/Acylhydrolase
1	OG5_170944	0	1	methyl-accepting chemotaxis; methyl-accepting chemotaxis protein; methyl-accepting chemotaxis	Methyl-accepting chemotaxis protein (MCP) signaling domain; HAMP domain
1	OG5_171178	0	1	N/A	HAD superfamily, subfamily IIIB (Acid phosphatase)
1	OG5_171186	0	1	sensor histidine kinase	Histidine kinase
1	OG5_171393	0	1	transporter; major facilitator; burkholderia	Sugar (and other) transporter
1	OG5_171462	0	1	hypothetical protein	N/A
1	OG5_171470	0	1	N/A	N/A
1	OG5_172059	0	1	N/A	Immunoglobulin I-set domain; Kazal-type serine protease inhibitor domain
1	OG5_172236	0	1	conserved hypothetical protein	N/A
1	OG5_172554	0	1	chlre3	Retrotransposon gag protein
1	OG5_174676	0	1	N/A	N/A
1	OG5_174713	0	1	receptor protein tyrosine kinase	Protein tyrosine kinase
1	OG5_174858	0	1	N/A	N/A
1	OG5_174860	0	1	N/A	N/A
1	OG5_175212	0	1	hypothetical protein; conserved hypothetical protein	Haemolymph juvenile hormone binding protein (JHBP)
1	OG5_175247	0	1	N/A	N/A
1	OG5_175316	0	1	conserved hypothetical protein	Putative death-receptor fusion protein (DUF2428)
1	OG5_175389	0	1	acetyltransferase	Acetyltransferase (GNAT) family
1	OG5_175391	0	1	N/A	N/A
1	OG5_175563	0	1	str; transcriptional	Bacterial transcriptional regulator; IclR helix-turn-helix domain
1	OG5_175693	0	1	hydrolase; str	alpha/beta hydrolase fold
1	OG5_176442	0	1	gaba receptor invertebrate	Neurotransmitter-gated ion-channel transmembrane region
1	OG5_176567	0	1	homeobox; homeobox protein	Homeobox domain
1	OG5_176611	0	1	apis mellifera; cg9753-pa; partial	7 transmembrane receptor (rhodopsin family)
1	OG5_176674	0	1	phosphodiesterase; glycerophosphoryl diester phosphodiesterase	Glycerophosphoryl diester phosphodiesterase family
1	OG5_177029	0	1	deinococcus radiodurans R1	Acetyltransferase (GNAT) family
1	OG5_177118	0	1	hypothetical protein	N/A
1	OG5_177172	0	1	cytochrome P450	Cytochrome P450
1	OG5_177353	0	1	alpha/beta; fold; hydrolase	alpha/beta hydrolase fold
1	OG5_178579	0	1	N/A	Homoserine dehydrogenase, NAD binding domain
1	OG5_179176	0	1	hypothetical protein; burkholderia	N/A
1	OG5_181504	0	1	N/A	N/A
1	OG5_185860	0	1	N/A	Pyridine nucleotide-disulphide oxidoreductase
1	OG5_186277	0	1	zinc finger protein 670	Zinc finger, C2H2 type
1	OG5_186583	0	1	conserved hypothetical protein	THAP domain
1	OG5_186660	0	1	N/A	Insect cuticle protein
1	OG5_186798	0	1	N/A	THAP domain
1	OG5_186950	0	1	N/A	Complex 1 protein (LYR family)
1	OG5_187392	0	1	ABC; ABC transporter; permease	Binding-protein-dependent transport system inner membrane component
1	OG5_187615	0	1	chlre3	Zinc finger, C3HC4 type (RING finger)
1	OG5_188159	0	1	broad complex Z3	N/A
1	OG5_188186	0	1	N/A	5'-nucleotidase, C-terminal domain; Calcineurin-like phosphoesterase
1	OG5_188301	0	1	testis specific zinc finger protein topi	Zinc finger, C2H2 type
1	OG5_188460	0	1	oxidoreductase; aldo/keto reductase; burkholderia	Aldo/keto reductase family
1	OG5_188719	0	1	N/A	N/A
1	OG5_189095	0	1	ct18; enterica serovar typhi str; membrane transport protein; salmonella enterica subsp	Major Facilitator Superfamily
1	OG5_189429	0	1	N/A	Integrase core domain
1	OG5_191164	0	1	burkholderia; repressor	Bacterial regulatory proteins, lacI family
1	OG5_191228	0	1	tetR; transcriptional regulator; burkholderia	Bacterial regulatory proteins, tetR family
1	OG5_192647	0	1	N/A	Ubiquitin carboxyl-terminal hydrolase
1	OG5_193249	0	1	N/A	N/A
1	OG5_193392	0	1	conserved hypothetical protein	THAP domain
1	OG5_195656	0	1	N/A	N/A
1	OG5_196200	0	1	japonica cultivar-group; oryza sativa	Eukaryotic protein of unknown function (DUF889)
1	OG5_198278	0	1	N/A	Zinc finger, C3HC4 type (RING finger)
1	OG5_198611	0	1	DNA binding transcriptional repressor; DNA binding transcriptional repressor malI; str	Bacterial regulatory proteins, lacI family
1	OG5_203859	0	1	hypothetical protein	N/A
1	OG5_204429	0	1	N/A	N/A
1	OG5_204778	0	1	hypothetical protein rv0756c; mycobacterium tuberculosis H37Rv	N/A
1	OG5_205129	0	1	hypothetical protein	N/A
1	OG5_205252	0	1	japonica cultivar-group; oryza sativa	TB2/DP1, HVA22 family
1	OG5_206109	0	1	hypothetical protein	N/A
1	OG5_207993	0	1	N/A	BESS motif
1	OG5_208007	0	1	N/A	PDZ domain (Also known as DHR or GLGF)
1	OG5_208303	0	1	conserved hypothetical protein	N/A
1	OG5_208787	0	1	conserved hypothetical protein	N/A
1	OG5_210087	0	1	apis mellifera; gooseberry-neuro cg2692-pa	Homeobox domain
1	OG5_210156	0	1	N/A	N/A
1	OG5_210202	0	1	apis mellifera; cg10960-pb; isoform B	Sugar (and other) transporter
1	OG5_210512	0	1	N/A	alpha/beta hydrolase fold
1	OG5_210898	0	1	N/A	Fructose-bisphosphate aldolase class-II
1	OG5_211121	0	1	N/A	N/A
1	OG5_211279	0	1	serine protease	Trypsin
1	OG5_211285	0	1	agap002355-pa	Glutamine synthetase, beta-Grasp domain; Glutamine synthetase, catalytic domain
1	OG5_211315	0	1	conserved hypothetical protein	N/A
1	OG5_211411	0	1	N/A	Receptor family ligand binding region
1	OG5_211445	0	1	zinc finger cw-type pwwp domain protein 1	PWWP domain
1	OG5_213579	0	1	N/A	Outer membrane efflux protein
1	OG5_213597	0	1	ABC transporter; sugar	Branched-chain amino acid transport system / permease component
1	OG5_214835	0	1	N/A	Fibroblast growth factor
1	OG5_215424	0	1	D-methionine binding lipoprotein metQ; burkholderia	NLPA lipoprotein
1	OG5_215613	0	1	N/A	N/A
1	OG5_215718	0	1	N terminal domain containing protein; guanylate binding protein	Guanylate-binding protein, C-terminal domain
1	OG5_215720	0	1	conserved hypothetical protein	N/A
1	OG5_215975	0	1	first protein; out	N/A
1	OG5_224032	0	1	N/A	N/A
1	OG5_224945	0	1	rar	Zinc finger, C4 type (two domains)
1	OG5_226634	0	1	conserved hypothetical protein	Homeobox domain
1	OG5_235087	0	1	DNA primase large subunit	Eukaryotic and archaeal DNA primase, large subunit
1	OG5_235112	0	1	secreted protein	N/A
1	OG5_236661	0	1	N/A	Zinc finger, C2H2 type
1	OG5_239802	0	1	chromosome condensation; containing protein; regulator	N/A
1	OG5_241782	0	1	N/A	EGF-like domain
1	OG5_241800	0	1	N/A	Thrombospondin type 1 domain
1	OG5_242279	0	1	N/A	N/A
1	OG5_245211	0	1	N/A	LysR substrate binding domain
2	OG5_126661	0	2	alcohol; dehydrogenase; alcohol dehydrogenase	Alcohol dehydrogenase GroES-like domain
2	OG5_126669	0	2	chemotaxis; methyl-accepting; methyl-accepting chemotaxis; methyl-accepting; methyl-accepting chem...	Methyl-accepting chemotaxis protein (MCP) signaling domain; HAMP domain
2	OG5_126760	0	2	ribosomal; ribosomal protein	Ribosomal protein S10p/S20e
2	OG5_126878	0	2	ribosomal; ribosomal protein	Ribosomal protein S8
2	OG5_126992	0	2	deoxyuridine; nucleotidohydrolase; deoxyuridine 5-triphosphate nucleotidohydrolase	dUTPase
2	OG5_127006	0	2	dehydrogenase; D-3-phosphoglycerate dehydrogenase	D-isomer specific 2-hydroxyacid dehydrogenase, NAD binding domain; D-isomer specific 2-hydroxyacid d...
2	OG5_127361	0	2	ribosomal; ribosomal protein; L27; protein L27; ribosomal protein L27	Ribosomal L27 protein
2	OG5_127366	0	2	binding; binding protein	Acyl CoA binding protein
2	OG5_127645	0	2	N/A	RNA 2'-phosphotransferase, Tpt1 / KptA family
2	OG5_127696	0	2	N/A	emp24/gp25L/p24 family/GOLD
2	OG5_127777	0	2	binding; transporter; ABC transporter; binding protein	Bacterial extracellular solute-binding proteins, family 3
2	OG5_127801	0	2	N/A	Amidohydrolase family
2	OG5_127853	0	2	N/A	Major Facilitator Superfamily
2	OG5_127887	0	2	N/A	AhpC/TSA family
2	OG5_127914	0	2	N/A	Domain of unknown function DUF59
2	OG5_128053	0	2	transamidase; gpi-anchor	Peptidase C13 family
2	OG5_128165	0	2	U3; small nucleolar ribonucleoprotein	S4 domain; Ribosomal protein S4/S9 N-terminal domain
2	OG5_128257	0	2	N/A	Ribosomal L40e family
2	OG5_128410	0	2	dihydrofolate; dihydrofolate reductase	Dihydrofolate reductase
2	OG5_128471	0	2	hypothetical protein	Protein of unknown function (DUF423)
2	OG5_128495	0	2	nashi; mago nashi	Mago nashi protein
2	OG5_128595	0	2	N/A	Transcription elongation factor Elf1 like
2	OG5_128596	0	2	N/A	CSL zinc finger
2	OG5_128626	0	2	ribosomal; ribosomal protein; S18; protein S18; ribosomal protein S18; 30S ribosomal; 30S ribosoma...	Ribosomal protein S18
2	OG5_128777	0	2	N/A	MA3 domain; MIF4G domain
2	OG5_128800	0	2	N/A	Aminotransferase class-V
2	OG5_129003	0	2	aldolase; phospho-2-dehydro-3-deoxyheptonate aldolase	DAHP synthetase I family
2	OG5_129033	0	2	N/A	CHCH domain
2	OG5_129087	0	2	oligoribonuclease	Exonuclease
2	OG5_129130	0	2	N/A	PAP2 superfamily
2	OG5_129207	0	2	translation	Translation initiation factor eIF3 subunit
2	OG5_129238	0	2	N/A	Optic atrophy 3 protein (OPA3)
2	OG5_129259	0	2	ABC; transporter; ABC transporter; permease; amino	Binding-protein-dependent transport system inner membrane component
2	OG5_129402	0	2	binding; binding protein; transporter; ABC transporter	Bacterial extracellular solute-binding proteins, family 5 Middle
2	OG5_129535	0	2	N/A	THUMP domain
2	OG5_129695	0	2	isomerase	Ribose/Galactose Isomerase
2	OG5_129851	0	2	transporter	Sugar (and other) transporter
2	OG5_129865	0	2	N/A	Mitochondrial ATP synthase epsilon chain
2	OG5_129959	0	2	hypothetical protein	N/A
2	OG5_129999	0	2	N/A	Zinc-finger domain
2	OG5_130152	0	2	phosphate; transporter; phosphate; ABC transporter; ATP binding; ATP binding protein; phosphate ABC...	ABC transporter
2	OG5_130243	0	2	3,2-trans-enoyl-CoA isomerase; mitochondrial; mitochondrial precursor	Enoyl-CoA hydratase/isomerase family
2	OG5_130257	0	2	N/A	DIE2/ALG10 family
2	OG5_130275	0	2	protease	Peptidase family S41; PDZ domain (Also known as DHR or GLGF)
2	OG5_130368	0	2	N/A	Histidine kinase-, DNA gyrase B-, and HSP90-like ATPase
2	OG5_130486	0	2	N/A	Rab5-interacting protein (Rab5ip)
2	OG5_130541	0	2	N/A	Molybdopterin oxidoreductase
2	OG5_130592	0	2	phosphoglycerate mutase	Phosphoglycerate mutase family
2	OG5_130599	0	2	syndrome; syndrome 4; bardet-Biedl syndrome; bardet-Biedl syndrome 4	Tetratricopeptide repeat
2	OG5_130689	0	2	N/A	60Kd inner membrane protein
2	OG5_130695	0	2	N/A	GLE1-like protein
2	OG5_130787	0	2	N/A	Cytochrome c oxidase assembly protein PET191
2	OG5_130977	0	2	enhancer; rudimentary	Enhancer of rudimentary
2	OG5_131269	0	2	N/A	Type II/IV secretion system protein; GSPII_E N-terminal domain
2	OG5_131288	0	2	glycosylase; DNA-3-methyladenine	Methyladenine glycosylase
2	OG5_131434	0	2	ADP-ribosylation factor	ADP-ribosylation factor family
2	OG5_131665	0	2	N/A	Ubiquinol-cytochrome C reductase, UQCRX/QCR9 like
2	OG5_131724	0	2	translocon associated	Translocon-associated protein beta (TRAPB)
2	OG5_132086	0	2	N/A	Globin
2	OG5_132350	0	2	N/A	Mandelate racemase / muconate lactonizing enzyme, N-terminal domain
2	OG5_132384	0	2	N/A	N/A
2	OG5_132474	0	2	N/A	Periplasmic binding proteins and sugar binding domain of the LacI family
2	OG5_132636	0	2	N/A	Aldo/keto reductase family
2	OG5_132726	0	2	N/A	Sep15/SelM redox domain
2	OG5_132909	0	2	N/A	Rad51
2	OG5_133055	0	2	translocon associated protein	Translocon-associated protein, gamma subunit (TRAP-gamma)
2	OG5_133081	0	2	interacting protein; mitogen-activated protein binding protein interacting protein	Roadblock/LC7 domain
2	OG5_133211	0	2	N/A	BCL7, N-terminal conserver region
2	OG5_133452	0	2	N/A	RNA recognition motif. (a.k.a. RRM, RBD, or RNP domain)
2	OG5_133488	0	2	N/A	N/A
2	OG5_133558	0	2	N/A	Uncharacterized conserved protein (DUF2246)
2	OG5_133634	0	2	nadh; ubiquinone	NADH-ubiquinone oxidoreductase B15 subunit (NDUFB4)
2	OG5_133776	0	2	N/A	Mannitol dehydrogenase C-terminal domain; Mannitol dehydrogenase Rossmann domain
2	OG5_133782	0	2	isoform	Arfaptin-like domain
2	OG5_133926	0	2	N/A	Thioredoxin
2	OG5_134039	0	2	peptidase; peptidase T	Peptidase family M20/M25/M40; Peptidase dimerisation domain
2	OG5_134070	0	2	integrator complex subunit 10	N/A
2	OG5_134414	0	2	N/A	N/A
2	OG5_134543	0	2	rpa interacting protein	N/A
2	OG5_134675	0	2	hypothetical protein; nagariensis; volvox carteri f	RNA recognition motif. (a.k.a. RRM, RBD, or RNP domain)
2	OG5_134681	0	2	ribosomal protein L55; mitochondrial	Mitochondrial ribosomal protein L55
2	OG5_134709	0	2	N/A	N/A
2	OG5_135021	0	2	N/A	N/A
2	OG5_135046	0	2	pallidin	N/A
2	OG5_135155	0	2	max	Helix-loop-helix DNA-binding domain
2	OG5_135298	0	2	ribosomal protein L39; mitochondrial; 39S ribosomal protein L39	N/A
2	OG5_135455	0	2	N/A	Uncharacterised conserved protein (DUF2315)
2	OG5_135595	0	2	N/A	N/A
2	OG5_135682	0	2	DNA polymerase; mitochondrial	Anticodon binding domain
2	OG5_136053	0	2	N/A	HCaRG protein
2	OG5_136177	0	2	hypothetical protein	N/A
2	OG5_136229	0	2	murein; transglycosylase	N/A
2	OG5_136462	0	2	87Df; lethal	N/A
2	OG5_136785	0	2	zinc finger protein	DHHC zinc finger domain
2	OG5_136787	0	2	N/A	Transmembrane Fragile-X-F protein
2	OG5_136805	0	2	ubiquitin	Ubiquitin family
2	OG5_136868	0	2	nucleoporin	N/A
2	OG5_137117	0	2	leucine rich repeat containing	N/A
2	OG5_137312	0	2	ankyrin repeat domain	Ankyrin repeat; Vacuolar sorting protein 9 (VPS9) domain
2	OG5_137755	0	2	oxidoreductase	NADH-ubiquinone oxidoreductase subunit b14.5b (NDUFC2)
2	OG5_138322	0	2	N/A	N/A
2	OG5_138462	0	2	N/A	Sodium:sulfate symporter transmembrane region
2	OG5_138706	0	2	N/A	FHA domain
2	OG5_139088	0	2	N/A	Immunoglobulin I-set domain
2	OG5_139239	0	2	N/A	Oxidoreductase-like protein, N-terminal
2	OG5_141299	0	2	pilin	Prokaryotic N-terminal methylation motif
2	OG5_141711	0	2	mannonate; dehydratase; mannonate dehydratase	D-mannonate dehydratase (UxuA)
2	OG5_142453	0	2	transporter	Sugar (and other) transporter
2	OG5_142961	0	2	N/A	N/A
2	OG5_143157	0	2	receptor; str	TonB-dependent Receptor Plug Domain; TonB dependent receptor
2	OG5_144663	0	2	N/A	Domain of unknown function (DUF1929)
2	OG5_144783	0	2	hydratase	Fumarylacetoacetate (FAA) hydrolase family
2	OG5_146390	0	2	N/A	Apolipoprotein O
2	OG5_146602	0	2	N/A	Polysaccharide deacetylase
2	OG5_146907	0	2	macaca mulatta	Oligosaccaryltransferase
2	OG5_147091	0	2	N/A	Trypsin; SEA domain
2	OG5_149512	0	2	N/A	Chitin binding Peritrophin-A domain
2	OG5_153239	0	2	N/A	pfkB family carbohydrate kinase
2	OG5_154097	0	2	N/A	14-3-3 protein
2	OG5_155027	0	2	hypothetical protein	N/A
2	OG5_155034	0	2	N/A	N/A
2	OG5_158594	0	2	conserved hypothetical protein	7 transmembrane receptor (rhodopsin family)
2	OG5_158661	0	2	N/A	N/A
2	OG5_158687	0	2	conserved hypothetical protein	N/A
2	OG5_159969	0	2	N/A	N/A
2	OG5_160457	0	2	DNA polymerase V	Peptidase S24-like
2	OG5_162545	0	2	N/A	Kazal-type serine protease inhibitor domain
2	OG5_163052	0	2	conserved hypothetical protein	N/A
2	OG5_163134	0	2	hypothetical protein	N/A
2	OG5_163924	0	2	str	Phospholipase/Carboxylesterase
2	OG5_167961	0	2	hypothetical protein; nagariensis; volvox carteri f	N/A
2	OG5_168323	0	2	tachykinin; apis mellifera	N/A
2	OG5_168326	0	2	hypothetical protein	'chromo' (CHRromatin Organisation MOdifier) domain; Chromo shadow domain
2	OG5_168381	0	2	conserved hypothetical protein	N/A
2	OG5_168559	0	2	N/A	MAGE family
2	OG5_168687	0	2	conserved hypothetical protein	N/A
2	OG5_168711	0	2	dehydrogenase; phenylacetaldehyde dehydrogenase	Aldehyde dehydrogenase family
2	OG5_169481	0	2	N/A	Insect cuticle protein
2	OG5_170959	0	2	hydrolase	Beta-lactamase
2	OG5_171555	0	2	permease protein; ABC transporter; sugar; yersinia	Branched-chain amino acid transport system / permease component
2	OG5_172865	0	2	uncharacterized protein C7orf38; macaca mulatta; uncharacterized protein C7orf38 homolog	N/A
2	OG5_174844	0	2	neurogenic differentiation factor	Helix-loop-helix DNA-binding domain
2	OG5_175165	0	2	conserved hypothetical protein	Insect cuticle protein
2	OG5_175394	0	2	aspartate aminotransferase 1; glutamic-oxaloacetic transaminase 1; soluble	Aminotransferase class I and II
2	OG5_175436	0	2	conserved hypothetical protein	N/A
2	OG5_175468	0	2	N/A	N/A
2	OG5_177119	0	2	N/A	N/A
2	OG5_182904	0	2	hypothetical protein	Parvovirus non-structural protein NS1
2	OG5_188082	0	2	complex subunit; cop9; subunit 4	PCI domain
2	OG5_188468	0	2	hypothetical protein	N/A
2	OG5_188822	0	2	N/A	N/A
2	OG5_189223	0	2	hypothetical protein	N/A
2	OG5_189398	0	2	cg11501 cg11501-pa	N/A
2	OG5_195943	0	2	N/A	hAT family dimerisation domain
2	OG5_196600	0	2	6-phosphogluconolactonase; str	Glucosamine-6-phosphate isomerases/6-phosphogluconolactonase
2	OG5_205543	0	2	N/A	Leucine Rich Repeat
2	OG5_211220	0	2	cg32204 cg32204-pb; partial	N/A
2	OG5_211358	0	2	N/A	Zinc finger, C2H2 type
2	OG5_211391	0	2	N/A	Serine carboxypeptidase S28
2	OG5_211420	0	2	histone-lysine N-methyltransferase eggless; setdb1 homolog	SET domain
2	OG5_215418	0	2	beta alanine--pyruvate transaminase; burkholderia	Aminotransferase class-III
2	OG5_226483	0	2	N/A	Zinc finger, C2H2 type
3	OG5_126664	0	3	N/A	Major Facilitator Superfamily
3	OG5_126766	0	3	ribosomal protein; 60S; L21; ribosomal protein L21	Ribosomal protein L21e
3	OG5_126778	0	3	N/A	short chain dehydrogenase
3	OG5_126789	0	3	N/A	NADH:flavin oxidoreductase / NADH oxidase family
3	OG5_126971	0	3	N/A	Ras family
3	OG5_126981	0	3	phosphatase; regulatory; regulatory subunit; protein phosphatase	WD domain, G-beta repeat
3	OG5_127020	0	3	N/A	NifU-like N terminal domain
3	OG5_127040	0	3	N/A	Flavoprotein
3	OG5_127128	0	3	ribosomal; ribosomal protein; 60S; L13; ribosomal protein L13; 60S ribosomal protein	Ribosomal protein L13e
3	OG5_127147	0	3	N/A	Metallo-beta-lactamase superfamily
3	OG5_127345	0	3	RNA; DNA directed; polymerase; DNA directed RNA; RNA polymerase; DNA directed RNA polymerase	RNA polymerase Rpb6
3	OG5_127435	0	3	hydrolase	haloacid dehalogenase-like hydrolase
3	OG5_127562	0	3	proteasome	Proteasome A-type and B-type
3	OG5_127833	0	3	N/A	Helix-turn-helix; Multiprotein bridging factor 1
3	OG5_128014	0	3	transporter; permease; ABC transporter	Binding-protein-dependent transport system inner membrane component
3	OG5_128122	0	3	dynein	Roadblock/LC7 domain
3	OG5_128712	0	3	N/A	EAL domain; GGDEF domain
3	OG5_128960	0	3	hypothetical protein	Protein of unknown function (DUF778)
3	OG5_129021	0	3	heterogeneous; heterogeneous nuclear ribonucleoprotein	RNA recognition motif. (a.k.a. RRM, RBD, or RNP domain)
3	OG5_129155	0	3	N/A	Histone-like transcription factor (CBF/NF-Y) and archaeal histone
3	OG5_129214	0	3	aldolase	Fructose-bisphosphate aldolase class-II
3	OG5_129306	0	3	acetyltransferase	Acetyltransferase (GNAT) family
3	OG5_131049	0	3	N/A	Metallo-beta-lactamase superfamily; RNA-metabolising metallo-beta-lactamase
3	OG5_131076	0	3	protease	Ulp1 protease family, C-terminal catalytic domain
3	OG5_131198	0	3	N/A	Putative adipose-regulatory protein (Seipin)
3	OG5_131400	0	3	N/A	CS domain
3	OG5_131472	0	3	transcription intermediary factor	Bromodomain
3	OG5_131855	0	3	kinase; tyrosine-protein kinase	Protein tyrosine kinase
3	OG5_132271	0	3	hypothetical protein	N/A
3	OG5_132368	0	3	N/A	WD-repeat region
3	OG5_133431	0	3	N/A	N/A
3	OG5_134187	0	3	N/A	NAD dependent epimerase/dehydratase family
3	OG5_134201	0	3	ribosomal protein	Mitochondrial ribosomal protein L27
3	OG5_134352	0	3	N/A	pfkB family carbohydrate kinase
3	OG5_134359	0	3	protein C11orf51; uncharacterized protein C11orf51	N/A
3	OG5_136195	0	3	pwwp domain containing	PWWP domain
3	OG5_136791	0	3	carrier; mitochondrial carrier; carrier protein; mitochondrial carrier protein	Mitochondrial carrier protein
3	OG5_139303	0	3	japonica cultivar-group; oryza sativa	hAT family dimerisation domain
3	OG5_140391	0	3	sumo1/ulp2; C48; clan ca; cysteine peptidase	Ulp1 protease family, C-terminal catalytic domain
3	OG5_141095	0	3	transmembrane protein; transmembrane protein 201	Uncharacterized conserved protein (DUF2349); Protein of unknown function C-terminus (DUF2448)
3	OG5_147106	0	3	hypothetical protein; hypothetical protein; nagariensis; volvox carteri f	DDE superfamily endonuclease
3	OG5_149571	0	3	N/A	N/A
3	OG5_152358	0	3	N/A	PH domain
3	OG5_152991	0	3	transporter	Major Facilitator Superfamily
3	OG5_158547	0	3	zinc finger protein	N/A
3	OG5_164234	0	3	N/A	Zinc finger, C3HC4 type (RING finger)
3	OG5_177097	0	3	hypothetical protein	N/A
3	OG5_189217	0	3	glyceraldehyde-3-phosphate dehydrogenase	Glyceraldehyde 3-phosphate dehydrogenase, C-terminal domain; Glyceraldehyde 3-phosphate dehydrogenas...
3	OG5_189395	0	3	ATP synthase; partial	Mitochondrial ATP synthase B chain precursor (ATP-synt_B)
3	OG5_211227	0	3	agap000885-pa	Peptidase family M1
3	OG5_211406	0	3	innexin	Innexin
3	OG5_234947	0	3	N/A	THAP domain
4	OG5_126675	0	4	sulfotransferase	Sulfotransferase domain
4	OG5_127046	0	4	ribosomal; ribosomal protein	Ribosomal protein S28e
4	OG5_128010	0	4	proteasome; 26S	N/A
4	OG5_128398	0	4	kinase; adenosine; adenosine kinase	pfkB family carbohydrate kinase
4	OG5_129886	0	4	N/A	LYAR-type C2HC zinc finger
4	OG5_130666	0	4	isoform; macaca mulatta	MYND finger; NHR2 domain like
4	OG5_131010	0	4	N/A	Gamma-glutamyltranspeptidase
4	OG5_131024	0	4	kinase; protein kinase	Protein kinase domain
4	OG5_131138	0	4	hypothetical protein	2OG-Fe(II) oxygenase superfamily
4	OG5_133311	0	4	transporter; zinc	ZIP Zinc transporter
4	OG5_133627	0	4	N/A	Ribonuclease P 40kDa (Rpp40) subunit
4	OG5_135740	0	4	N/A	Dual specificity phosphatase, catalytic domain; alpha/beta hydrolase fold
4	OG5_138004	0	4	mitochondrial; ribosomal protein L52	N/A
4	OG5_141754	0	4	hypothetical protein	Filamin/ABP280 repeat
4	OG5_150019	0	4	N/A	Homeobox domain
4	OG5_152925	0	4	tigger transposable	Tc5 transposase
4	OG5_155200	0	4	N/A	Low-density lipoprotein receptor domain class A
4	OG5_158538	0	4	N/A	Zinc finger, C2H2 type
4	OG5_159930	0	4	N/A	N/A
4	OG5_169997	0	4	N/A	N/A
4	OG5_210022	0	4	zinc finger protein 502	Zinc-finger associated domain (zf-AD)
4	OG5_211482	0	4	hypothetical protein isoform	N/A
5	OG5_127221	0	5	N/A	Ribosomal protein S27a
5	OG5_127971	0	5	splicing; splicing factor	RNA recognition motif. (a.k.a. RRM, RBD, or RNP domain)
5	OG5_129169	0	5	prenyl; protease	CAAX amino terminal protease family
5	OG5_129607	0	5	N/A	Dpy-30 motif
5	OG5_129668	0	5	acid methyltransferase; acid methyltransferase	Methyltransferase domain
5	OG5_130122	0	5	N/A	Integral membrane protein DUF106
5	OG5_132509	0	5	N/A	PHAX RNA-binding domain
5	OG5_133883	0	5	N/A	LETM1-like protein
5	OG5_136011	0	5	receptor	7 transmembrane receptor (rhodopsin family)
5	OG5_136814	0	5	chromobox protein homolog 3; isoform; macaca mulatta	'chromo' (CHRromatin Organisation MOdifier) domain; Chromo shadow domain
5	OG5_177123	0	5	protease m1 zinc metalloprotease	Peptidase family M1
5	OG5_177141	0	5	N/A	DDE superfamily endonuclease
5	OG5_189272	0	5	hypothetical protein	N/A
5	OG5_189320	0	5	mCG121035	Zinc finger, C2H2 type
6	OG5_126703	0	6	N/A	Ubiquitin family
6	OG5_140363	0	6	hypothetical protein	N/A
6	OG5_158721	0	6	N/A	Inhibitor of Apoptosis domain
6	OG5_211446	0	6	conserved hypothetical protein	N/A
7	OG5_127451	0	7	N/A	Vacuolar (H+)-ATPase G subunit
7	OG5_134952	0	7	death associated protein	N/A
7	OG5_142544	0	7	zinc	Zinc finger, C2H2 type
8	OG5_127473	0	8	N/A	TB2/DP1, HVA22 family
8	OG5_129768	0	8	N/A	Animal haem peroxidase
8	OG5_153113	0	8	transposase	N/A
8	OG5_159924	0	8	kelch; partial	Kelch motif
8	OG5_177129	0	8	partial	BTB And C-terminal Kelch; BTB/POZ domain
9	OG5_211244	0	9	fibroblast growth factor receptor	Protein tyrosine kinase
9	OG5_211450	0	9	agap009641-pa	BTB And C-terminal Kelch; BTB/POZ domain
11	OG5_155205	0	11	zinc finger; zinc finger protein	Zinc finger, C2H2 type
11	OG5_177161	0	11	hypothetical protein	N/A
12	OG5_168529	0	12	hypothetical protein	THAP domain
12	OG5_211346	0	12	polyprotein	Integrase core domain
14	OG5_156230	0	14	cathepsin B-1674	Papain family cysteine protease
15	OG5_169540	0	15	N/A	Eukaryotic protein of unknown function (DUF889)
25	OG5_189381	0	25	hypothetical protein; hypothetical protein isoform	N/A
42	OG5_138058	0	42	N/A	Leucine Rich Repeat
