# Supplementary material for: The genome of Diuraphis noxia, a global aphid pest of small grains
Source: BMC Genomics. 2015 Jun 5;16:429. doi: 10.1186/s12864-015-1525-1 (PMC4561433; doi:10.1186/s12864-015-1525-1)
Supplement: Additional file 15: Table S12. — BLASTP analysis of previously-detected D. noxia salivary protein-coding genes. [file 12864_2015_1525_MOESM15_ESM.xlsx]

## Sheet: Multi BLAST (29 sequences)
Supplementary Table 12. BLASTP Analysis of Previously-Detected D. noxia Salivary Genes [69].
Query	Lowest E-value	Accession (E-value)	Description (E-value)	Greatest identity %	Accession (identity %)	Description (identity %)	Greatest positive %	Accession (positive %)	Description (positive %)	Greatest hit length	Accession (hit length)	Description (hit length)	Greatest bit score	Number of hits
Dn_108_5.0	0	XP_001946082	PREDICTED: hypothetical protein LOC100158826 [Acyrthosiphon pisum]	85.09	XP_001946082	PREDICTED: hypothetical protein LOC100158826 [Acyrthosiphon pisum]	90.4884	XP_001946082	PREDICTED: hypothetical protein LOC100158826 [Acyrthosiphon pisum]	1185	XP_001946082	PREDICTED: hypothetical protein LOC100158826 [Acyrthosiphon pisum]	1715.66	52
Dn_124_2.4	0	XP_001943613	PREDICTED: glucose dehydrogenase [acceptor]-like [Acyrthosiphon pisum]	90.0164	XP_001943613	PREDICTED: glucose dehydrogenase [acceptor]-like [Acyrthosiphon pisum]	94.108	XP_001943613	PREDICTED: glucose dehydrogenase [acceptor]-like [Acyrthosiphon pisum]	608	XP_001943613	PREDICTED: glucose dehydrogenase [acceptor]-like [Acyrthosiphon pisum]	1100.12	20
Dn_127_0.0	0	XP_003245407	PREDICTED: hypothetical protein LOC100571586 [Acyrthosiphon pisum]	84.4193	XP_003245407	PREDICTED: hypothetical protein LOC100571586 [Acyrthosiphon pisum]	87.0633	XP_003245407	PREDICTED: hypothetical protein LOC100571586 [Acyrthosiphon pisum]	1056	XP_003245407	PREDICTED: hypothetical protein LOC100571586 [Acyrthosiphon pisum]	1597.79	51
Dn_144_5.7	0	XP_001943655	PREDICTED: alpha-1,3-mannosyl-glycoprotein 4-beta-N-acetylglucosaminyltransferase B-like isoform 1 [Acyrthosiphon pisum]	95.1872	XP_001943655	PREDICTED: alpha-1,3-mannosyl-glycoprotein 4-beta-N-acetylglucosaminyltransferase B-like isoform 1 [Acyrthosiphon pisum]	98.3957	XP_001943655	PREDICTED: alpha-1,3-mannosyl-glycoprotein 4-beta-N-acetylglucosaminyltransferase B-like isoform 1 [Acyrthosiphon pisum]	387	XP_001984969	GH14759 [Drosophila grimshawi]	759.599	20
Dn_1463_0.5	0	XP_003245895	PREDICTED: trehalase-like isoform 2 [Acyrthosiphon pisum]	85.6874	XP_001950264	PREDICTED: trehalase-like isoform 1 [Acyrthosiphon pisum]	92.6554	XP_001950264	PREDICTED: trehalase-like isoform 1 [Acyrthosiphon pisum]	545	XP_001952111	PREDICTED: trehalase-like [Acyrthosiphon pisum]	934.48	20
Dn_157_4.1	0	XP_001944599	PREDICTED: probable cytochrome P450 6a14-like [Acyrthosiphon pisum]	94.1292	XP_001944599	PREDICTED: probable cytochrome P450 6a14-like [Acyrthosiphon pisum]	97.2603	XP_001944599	PREDICTED: probable cytochrome P450 6a14-like [Acyrthosiphon pisum]	513	XP_001599214	PREDICTED: probable cytochrome P450 6a13 [Nasonia vitripennis]	940.258	20
Dn_161_4.7	2.05905e-121	XP_001948105	PREDICTED: FGFR1 oncogene partner 2 homolog [Acyrthosiphon pisum]	98.3051	XP_001948105	PREDICTED: FGFR1 oncogene partner 2 homolog [Acyrthosiphon pisum]	98.8701	XP_001948105	PREDICTED: FGFR1 oncogene partner 2 homolog [Acyrthosiphon pisum]	181	XP_001602838	PREDICTED: FGFR1 oncogene partner 2 homolog [Nasonia vitripennis]	348.206	20
Dn_16_6.3	0	XP_001946945	PREDICTED: glucose dehydrogenase [acceptor]-like [Acyrthosiphon pisum]	89.5009	XP_001946945	PREDICTED: glucose dehydrogenase [acceptor]-like [Acyrthosiphon pisum]	95.525	XP_001946945	PREDICTED: glucose dehydrogenase [acceptor]-like [Acyrthosiphon pisum]	593	XP_001943515	PREDICTED: glucose dehydrogenase [acceptor]-like [Acyrthosiphon pisum]	1060.44	20
Dn_231_3.2	0	XP_001943395	PREDICTED: glucose dehydrogenase [acceptor]-like [Acyrthosiphon pisum]	86.4979	XP_001943395	PREDICTED: glucose dehydrogenase [acceptor]-like [Acyrthosiphon pisum]	94.0928	XP_001943395	PREDICTED: glucose dehydrogenase [acceptor]-like [Acyrthosiphon pisum]	711	XP_001943395	PREDICTED: glucose dehydrogenase [acceptor]-like [Acyrthosiphon pisum]	1229.54	20
Dn_320_1.2	2.48968e-84	NP_001119642	twinstar [Acyrthosiphon pisum]	99.3243	NP_001119642	twinstar [Acyrthosiphon pisum]	99.3243	NP_001119642	twinstar [Acyrthosiphon pisum]	148	NP_001119642	twinstar [Acyrthosiphon pisum]	250.751	20
Dn_320_1.5	0	XP_001944099	PREDICTED: hydroxymethylglutaryl-CoA lyase, mitochondrial-like isoform 1 [Acyrthosiphon pisum]	96.2536	XP_001944099	PREDICTED: hydroxymethylglutaryl-CoA lyase, mitochondrial-like isoform 1 [Acyrthosiphon pisum]	97.9827	XP_001944099	PREDICTED: hydroxymethylglutaryl-CoA lyase, mitochondrial-like isoform 1 [Acyrthosiphon pisum]	347	XP_001944099	PREDICTED: hydroxymethylglutaryl-CoA lyase, mitochondrial-like isoform 1 [Acyrthosiphon pisum]	673.315	20
Dn_3783_0.1	2.00962e-96	XP_003241407	PREDICTED: hypothetical protein LOC100570943 [Acyrthosiphon pisum]	58.209	XP_003247484	PREDICTED: hypothetical protein LOC100572226 [Acyrthosiphon pisum]	74.6269	XP_003247484	PREDICTED: hypothetical protein LOC100572226 [Acyrthosiphon pisum]	354	XP_003243195	PREDICTED: hypothetical protein LOC100572300 [Acyrthosiphon pisum]	298.13	20
Dn_37_5.1	0	XP_001947177	PREDICTED: chitooligosaccharidolytic beta-N-acetylglucosaminidase-like [Acyrthosiphon pisum]	89.2562	XP_001947177	PREDICTED: chitooligosaccharidolytic beta-N-acetylglucosaminidase-like [Acyrthosiphon pisum]	95.3719	XP_001947177	PREDICTED: chitooligosaccharidolytic beta-N-acetylglucosaminidase-like [Acyrthosiphon pisum]	605	XP_001947177	PREDICTED: chitooligosaccharidolytic beta-N-acetylglucosaminidase-like [Acyrthosiphon pisum]	1148.65	20
Dn_38_7.12	0	XP_001949122	PREDICTED: kelch-like protein diablo-like [Acyrthosiphon pisum]	100	XP_001949122	PREDICTED: kelch-like protein diablo-like [Acyrthosiphon pisum]	100	XP_001949122	PREDICTED: kelch-like protein diablo-like [Acyrthosiphon pisum]	616	XP_003492623	PREDICTED: kelch-like protein diablo-like [Bombus impatiens]	1204.5	20
Dn_407_1.13	0	XP_001951011	PREDICTED: hypothetical protein LOC100166279, partial [Acyrthosiphon pisum]	97.8362	XP_001951011	PREDICTED: hypothetical protein LOC100166279, partial [Acyrthosiphon pisum]	98.2998	XP_001951011	PREDICTED: hypothetical protein LOC100166279, partial [Acyrthosiphon pisum]	697	XP_003402930	PREDICTED: hypothetical protein LOC100648731 [Bombus terrestris]	1196.8	27
Dn_410_0.1	0	XP_001949917	PREDICTED: hypothetical protein LOC100164644 [Acyrthosiphon pisum]	81.2057	XP_003247844	PREDICTED: hypothetical protein LOC100573696 [Acyrthosiphon pisum]	90.9574	XP_003247844	PREDICTED: hypothetical protein LOC100573696 [Acyrthosiphon pisum]	882	XP_001949917	PREDICTED: hypothetical protein LOC100164644 [Acyrthosiphon pisum]	1228.39	2
Dn_42_8.6	0	XP_003240088	PREDICTED: calreticulin-like isoform 2 [Acyrthosiphon pisum]	91.831	XP_003240088	PREDICTED: calreticulin-like isoform 2 [Acyrthosiphon pisum]	92.9577	XP_003240088	PREDICTED: calreticulin-like isoform 2 [Acyrthosiphon pisum]	356	XP_001944055	PREDICTED: calreticulin-like [Acyrthosiphon pisum]	595.89	20
Dn_483_1.8	0	XP_003243588	PREDICTED: probable 4-coumarate--CoA ligase 3-like isoform 2 [Acyrthosiphon pisum]	90.5172	XP_003243588	PREDICTED: probable 4-coumarate--CoA ligase 3-like isoform 2 [Acyrthosiphon pisum]	95.8621	XP_003243588	PREDICTED: probable 4-coumarate--CoA ligase 3-like isoform 2 [Acyrthosiphon pisum]	579	XP_003243588	PREDICTED: probable 4-coumarate--CoA ligase 3-like isoform 2 [Acyrthosiphon pisum]	1073.92	20
Dn_510_1.4	1.80802e-133	XP_001951787	PREDICTED: hypothetical protein LOC100161508 [Acyrthosiphon pisum]	92.2819	XP_001951787	PREDICTED: hypothetical protein LOC100161508 [Acyrthosiphon pisum]	94.6309	XP_001951787	PREDICTED: hypothetical protein LOC100161508 [Acyrthosiphon pisum]	298	XP_001951787	PREDICTED: hypothetical protein LOC100161508 [Acyrthosiphon pisum]	390.963	20
Dn_51_7.22	5.91437e-147	XP_001951176	PREDICTED: GTP-binding protein Di-Ras2-like [Acyrthosiphon pisum]	100	XP_001951176	PREDICTED: GTP-binding protein Di-Ras2-like [Acyrthosiphon pisum]	100	XP_001951176	PREDICTED: GTP-binding protein Di-Ras2-like [Acyrthosiphon pisum]	219	XP_002054555	GJ22744 [Drosophila virilis]	414.075	20
Dn_561_1.4	0	XP_001948683	PREDICTED: hypothetical protein LOC100159331 [Acyrthosiphon pisum]	89.8438	XP_001948683	PREDICTED: hypothetical protein LOC100159331 [Acyrthosiphon pisum]	92.8125	XP_001948683	PREDICTED: hypothetical protein LOC100159331 [Acyrthosiphon pisum]	676	XP_002431700	myosin light chain kinase, putative [Pediculus humanus corporis]	1212.98	191
Dn_5_6.5	0	XP_001950112	PREDICTED: ras association domain-containing protein 4-like [Acyrthosiphon pisum]	96.383	XP_001950112	PREDICTED: ras association domain-containing protein 4-like [Acyrthosiphon pisum]	98.5106	XP_001950112	PREDICTED: ras association domain-containing protein 4-like [Acyrthosiphon pisum]	470	XP_001950112	PREDICTED: ras association domain-containing protein 4-like [Acyrthosiphon pisum]	924.08	36
Dn_606_0.10	0	XP_001948990	PREDICTED: vesicle-fusing ATPase 1-like [Acyrthosiphon pisum]	100	XP_001948990	PREDICTED: vesicle-fusing ATPase 1-like [Acyrthosiphon pisum]	100	XP_001948990	PREDICTED: vesicle-fusing ATPase 1-like [Acyrthosiphon pisum]	517	XP_001996038	GH14042 [Drosophila grimshawi]	1019.22	40
Dn_701_0.9	0	XP_001943147	PREDICTED: hypothetical protein LOC100162707 isoform 1 [Acyrthosiphon pisum]	70.8861	XP_001943147	PREDICTED: hypothetical protein LOC100162707 isoform 1 [Acyrthosiphon pisum]	78.481	XP_001943147	PREDICTED: hypothetical protein LOC100162707 isoform 1 [Acyrthosiphon pisum]	399	XP_001943071	PREDICTED: hypothetical protein LOC100164792 [Acyrthosiphon pisum]	560.836	20
Dn_874_0.16	6.22032e-74	XP_003241454	PREDICTED: UPF0439 protein C9orf30 homolog [Acyrthosiphon pisum]	94.0678	XP_003241454	PREDICTED: UPF0439 protein C9orf30 homolog [Acyrthosiphon pisum]	94.9153	XP_003241454	PREDICTED: UPF0439 protein C9orf30 homolog [Acyrthosiphon pisum]	118	XP_003241454	PREDICTED: UPF0439 protein C9orf30 homolog [Acyrthosiphon pisum]	224.172	20
Dn_903_0.1 [See Note A]	0	XP_001946732	PREDICTED: clavesin-1-like [Acyrthosiphon pisum]	98.1132	XP_001946732	PREDICTED: clavesin-1-like [Acyrthosiphon pisum]	99.3711	XP_001946732	PREDICTED: clavesin-1-like [Acyrthosiphon pisum]	319	XP_972130	PREDICTED: similar to CG10657 CG10657-PA [Tribolium castaneum]	650.588	20
Dn_938_0.3	0	XP_001944764	PREDICTED: aminopeptidase N-like [Acyrthosiphon pisum]	93.2464	XP_001944764	PREDICTED: aminopeptidase N-like [Acyrthosiphon pisum]	96.6825	XP_001944764	PREDICTED: aminopeptidase N-like [Acyrthosiphon pisum]	864	XP_001950011	PREDICTED: aminopeptidase N-like [Acyrthosiphon pisum]	1660.2	20
Dn_946_0.6	2.06576e-114	NP_001233050	uncharacterized protein LOC100161965 [Acyrthosiphon pisum]	94.7059	NP_001233050	uncharacterized protein LOC100161965 [Acyrthosiphon pisum]	98.8235	NP_001233050	uncharacterized protein LOC100161965 [Acyrthosiphon pisum]	170	NP_001233050	uncharacterized protein LOC100161965 [Acyrthosiphon pisum]	328.946	20
Dn_952_0.2	0	XP_001949532	PREDICTED: hypothetical protein LOC100159632 [Acyrthosiphon pisum]	87.725	XP_001949532	PREDICTED: hypothetical protein LOC100159632 [Acyrthosiphon pisum]	94.4354	XP_001949532	PREDICTED: hypothetical protein LOC100159632 [Acyrthosiphon pisum]	611	XP_001949532	PREDICTED: hypothetical protein LOC100159632 [Acyrthosiphon pisum]	1126.31	21
Note A: Dn_903_0.1 corresponds to the Cellular Retinaldehyde Binding Protein (CRALBP) initially identified by LC-MS/MS analysis. Updated databases have given a closer association to Clavesin, which is a CRALBP homolog [Katoh Y, Ritter B, Gaffry T, Blondeau F, Honing S, McPherson PS: The clavesin family, neuron-specificlipid- and clathrin-binding Sec14 proteins regulating lysosomal morphology. J B…
