# Supplementary material for: The genome of Diuraphis noxia, a global aphid pest of small grains
Source: BMC Genomics. 2015 Jun 5;16:429. doi: 10.1186/s12864-015-1525-1 (PMC4561433; doi:10.1186/s12864-015-1525-1)
Supplement: Additional file 16: Table S13. — List of genes comprising the functional groups identified in D. noxia Biotype 2. [file 12864_2015_1525_MOESM16_ESM.xlsx]

## Sheet: Sheet1
Supplemental Table 13. List of Genes Comprising the Functional Groups Identified in Diuraphis noxia Biotype 2.
D. noxia gene	Ortholog group	D. noxia gene Description
Cytochrome P450
Dn_1024_0.0	OG5_137769	[PREDICTED: cytochrome P450 307a1-like] [Diuraphis noxia]
Dn_111_4.0	OG5_126554	[PREDICTED: cytochrome P450 6a2-like] [Diuraphis noxia]
Dn_111_4.8	OG5_126554	[PREDICTED: cytochrome P450 6a2-like] [Diuraphis noxia]
Dn_111_4.9	OG5_126554	[PREDICTED: cytochrome P450 6a2-like] [Diuraphis noxia]
Dn_118_5.23	OG5_152441	[PREDICTED: cytochrome P450 302a1. mitochondrial-like] [Diuraphis noxia]
Dn_120_1.11	NA	[PREDICTED: probable cytochrome P450 49a1-like] [Diuraphis noxia]
Dn_140_1.1	OG5_126554	[PREDICTED: cytochrome P450 6a2-like] [Diuraphis noxia]
Dn_140_1.6	OG5_126554	[PREDICTED: cytochrome P450 6a2-like isoform 2] [Diuraphis noxia]
Dn_15_0.1	OG5_210011	[Hypothetical protein ] [Diuraphis noxia]
Dn_15_0.2	OG5_126554	[PREDICTED: hypothetical protein LOC100574879] [Diuraphis noxia]
Dn_1504_0.3	OG5_126554	[PREDICTED: cytochrome P450 6a2-like] [Diuraphis noxia]
Dn_157_4.1	OG5_126554	[PREDICTED: probable cytochrome P450 6a14-like] [Diuraphis noxia]
Dn_158_3.2	OG5_188204	[PREDICTED: cytochrome P450 306a1-like] [Diuraphis noxia]
Dn_158_3.3	OG5_126582	[PREDICTED: cytochrome P450 18a1-like] [Diuraphis noxia]
Dn_163_4.2	OG5_138669	[PREDICTED: cytochrome P450 4C1-like] [Diuraphis noxia]
Dn_163_4.6	OG5_138669	[PREDICTED: cytochrome P450 4C1-like] [Diuraphis noxia]
Dn_163_4.8	OG5_138669	[PREDICTED: cytochrome P450 4C1-like] [Diuraphis noxia]
Dn_167_2.2	OG5_126554	[PREDICTED: cytochrome P450 4V2-like isoform 1] [Diuraphis noxia]
Dn_167_2.3	OG5_126554	[PREDICTED: cytochrome P450 4C1-like] [Diuraphis noxia]
Dn_200_3.5	OG5_126554	[PREDICTED: cytochrome P450 6a2-like] [Diuraphis noxia]
Dn_207_2.0	OG5_126554	[PREDICTED: cytochrome P450 4C1-like] [Diuraphis noxia]
Dn_207_2.1	OG5_126554	[PREDICTED: cytochrome P450 4C1-like] [Diuraphis noxia]
Dn_219_1.6	OG5_126554	[PREDICTED: cytochrome P450 4C1-like] [Diuraphis noxia]
Dn_224_3.7	OG5_126554	[PREDICTED: similar to cytochrome P450] [Diuraphis noxia]
Dn_270_2.0	OG5_137769	[PREDICTED: cytochrome P450 307a1-like] [Diuraphis noxia]
Dn_275_0.2	OG5_126554	[PREDICTED: cytochrome P450 4C1-like] [Diuraphis noxia]
Dn_2980_0.2	OG5_126554	[PREDICTED: probable cytochrome P450 6a13-like] [Diuraphis noxia]
Dn_3079_0.2	OG5_138669	[PREDICTED: cytochrome P450 4C1-like] [Diuraphis noxia]
Dn_3079_0.3	OG5_138669	[PREDICTED: cytochrome P450 4C1-like] [Diuraphis noxia]
Dn_31_2.5	OG5_126554	[cytochrome P450 protein] [Diuraphis noxia]
Dn_352_2.10	OG5_126582	[PREDICTED: probable cytochrome P450 303a1-like] [Diuraphis noxia]
Dn_356_2.12	OG5_126554	[PREDICTED: cytochrome P450 4C1-like] [Diuraphis noxia]
Dn_36_3.6	OG5_126554	[PREDICTED: probable cytochrome P450 6a13-like] [Diuraphis noxia]
Dn_36_4.1	OG5_126554	[PREDICTED: probable cytochrome P450 6a13-like] [Diuraphis noxia]
Dn_36_4.3	OG5_126554	[PREDICTED: probable cytochrome P450 6a13-like] [Diuraphis noxia]
Dn_38_2.8	OG5_126554	[PREDICTED: cytochrome P450 6k1-like] [Diuraphis noxia]
Dn_386_2.2	OG5_126554	[PREDICTED: probable cytochrome P450 6a13-like] [Diuraphis noxia]
Dn_386_2.5	OG5_126554	[PREDICTED: probable cytochrome P450 6a13-like] [Diuraphis noxia]
Dn_4641_0.0	OG5_126554	[PREDICTED: probable cytochrome P450 6a14-like] [Diuraphis noxia]
Dn_555_0.2	OG5_136807	[PREDICTED: cytochrome P450 4g15-like] [Diuraphis noxia]
Dn_57_4.8	OG5_126582	[PREDICTED: probable cytochrome P450 305a1-like] [Diuraphis noxia]
Dn_59_4.13	OG5_127298	[PREDICTED: cytochrome P450 315a1. mitochondrial-like] [Diuraphis noxia]
Dn_592_0.2	OG5_126554	[PREDICTED: probable cytochrome P450 6a14-like] [Diuraphis noxia]
Dn_66_2.2	OG5_155447	[PREDICTED: probable cytochrome P450 301a1. mitochondrial-like] [Diuraphis noxia]
Dn_66_2.3	OG5_127298	[PREDICTED: probable cytochrome P450 49a1-like] [Diuraphis noxia]
Dn_70_1.2	OG5_131167	[PREDICTED: cytochrome P450 4C1-like] [Diuraphis noxia]
Dn_70_2.3	OG5_138669	[PREDICTED: cytochrome P450 4g15-like] [Diuraphis noxia]
Dn_730_0.0	OG5_126554	[Hypothetical protein ] [Diuraphis noxia]
Dn_75_1.17	NA	[PREDICTED: cytochrome P450 4C1-like] [Diuraphis noxia]
Dn_777_0.5	OG5_126554	[PREDICTED: cytochrome P450 6j1-like] [Diuraphis noxia]
Dn_835_0.2	OG5_146283	[PREDICTED: probable cytochrome P450 305a1-like] [Diuraphis noxia]
ABC TRANSPORTERS			82
Dn_117_0.2	OG5_126561	[PREDICTED: probable multidrug resistance-associated protein lethal(2)03659-like isoform 2] [Diuraphis noxia]
Dn_12_9.12	OG5_126561	[PREDICTED: probable multidrug resistance-associated protein lethal(2)03659-like] [Diuraphis noxia]
Dn_12_9.13	OG5_126561	[PREDICTED: probable multidrug resistance-associated protein lethal(2)03659-like] [Diuraphis noxia]
Dn_138_0.3	OG5_126561	[PREDICTED: probable multidrug resistance-associated protein lethal(2)03659-like. partial] [Diuraphis noxia]
Dn_138_0.4	OG5_126561	[PREDICTED: probable multidrug resistance-associated protein lethal(2)03659-like] [Diuraphis noxia]
Dn_138_0.5	OG5_126561	[PREDICTED: multidrug resistance-associated protein 4-like] [Diuraphis noxia]
Dn_142_2.1	OG5_126561	[PREDICTED: multidrug resistance-associated protein 1-like] [Diuraphis noxia]
Dn_142_2.7	OG5_126561	[PREDICTED: multidrug resistance-associated protein 1-like] [Diuraphis noxia]
Dn_1961_0.0	OG5_126561	[PREDICTED: probable multidrug resistance-associated protein lethal(2)03659-like] [Diuraphis noxia]
Dn_1961_0.3	OG5_126561	[PREDICTED: multidrug resistance-associated protein 4-like] [Diuraphis noxia]
Dn_205_0.4	OG5_126561	[PREDICTED: probable multidrug resistance-associated protein lethal(2)03659-like] [Diuraphis noxia]
Dn_2874_0.0	OG5_126561	[PREDICTED: multidrug resistance-associated protein 1-like] [Diuraphis noxia]
Dn_312_2.7	OG5_126561	[PREDICTED: hypothetical protein LOC100570215] [Diuraphis noxia]
Dn_4254_0.0	OG5_126561	[PREDICTED: probable multidrug resistance-associated protein lethal(2)03659-like] [Diuraphis noxia]
Dn_4427_0.0	OG5_126561	[PREDICTED: probable multidrug resistance-associated protein lethal(2)03659-like] [Diuraphis noxia]
Dn_492_1.0	OG5_126561	[PREDICTED: probable multidrug resistance-associated protein lethal(2)03659-like] [Diuraphis noxia]
Dn_492_1.1	OG5_126561	[PREDICTED: probable multidrug resistance-associated protein lethal(2)03659-like] [Diuraphis noxia]
Dn_492_1.10	OG5_126561	[PREDICTED: probable multidrug resistance-associated protein lethal(2)03659-like] [Diuraphis noxia]
Dn_492_1.11	OG5_126561	[PREDICTED: probable multidrug resistance-associated protein lethal(2)03659-like] [Diuraphis noxia]
Dn_492_1.2	OG5_126561	[PREDICTED: multidrug resistance-associated protein 4-like] [Diuraphis noxia]
Dn_492_1.6	OG5_126561	[PREDICTED: multidrug resistance-associated protein 4-like] [Diuraphis noxia]
Dn_492_1.7	OG5_126561	[PREDICTED: multidrug resistance-associated protein 4-like] [Diuraphis noxia]
Dn_626_0.8	OG5_126561	[PREDICTED: multidrug resistance-associated protein 7-like] [Diuraphis noxia]
Dn_122_5.18	OG5_126568	[PREDICTED: ATP-binding cassette sub-family A member 3-like] [Diuraphis noxia]
Dn_130_3.3	OG5_126568	[PREDICTED: ATP-binding cassette sub-family A member 1-like isoform 1] [Diuraphis noxia]
Dn_849_0.23	OG5_126568	[PREDICTED: ATP-binding cassette sub-family A member 1-like] [Diuraphis noxia]
Dn_1123_0.0	OG5_126574	[PREDICTED: ATP-binding cassette sub-family G member 4-like isoform 2] [Diuraphis noxia]
Dn_1123_0.1	OG5_126574	[PREDICTED: ATP-binding cassette sub-family G member 4-like] [Diuraphis noxia]
Dn_317_1.3	OG5_126574	[PREDICTED: ATP-binding cassette sub-family G member 4-like isoform 1] [Diuraphis noxia]
Dn_320_1.3	OG5_126574	[PREDICTED: protein white-like] [Diuraphis noxia]
Dn_3213_0.0	OG5_126574	[PREDICTED: protein white-like] [Diuraphis noxia]
Dn_668_0.12	OG5_126574	[PREDICTED: ATP-binding cassette sub-family G member 1-like] [Diuraphis noxia]
Dn_668_0.13	OG5_126574	[PREDICTED: ATP-binding cassette sub-family G member 1-like] [Diuraphis noxia]
Dn_668_0.22	OG5_126574	[PREDICTED: ATP-binding cassette sub-family G member 1-like] [Diuraphis noxia]
Dn_723_0.10	OG5_126574	[PREDICTED: ATP-binding cassette sub-family G member 4-like isoform 1] [Diuraphis noxia]
Dn_161_3.7	OG5_126596	[PREDICTED: multidrug resistance protein 3-like isoform 1] [Diuraphis noxia]
Dn_527_1.9	OG5_126596	[PREDICTED: multidrug resistance protein 1-like] [Diuraphis noxia]
Dn_264_3.6	OG5_126726	[PREDICTED: ATP-binding cassette sub-family D member 3-like] [Diuraphis noxia]
Dn_639_0.16	OG5_126726	[PREDICTED: ATP-binding cassette sub-family D member 2-like] [Diuraphis noxia]
Dn_639_0.6	OG5_126726	[PREDICTED: ATP-binding cassette sub-family D member 2-like] [Diuraphis noxia]
Dn_108_5.9	OG5_126733	[PREDICTED: ATP-binding cassette sub-family B member 6. mitochondrial-like isoform 3] [Diuraphis noxia]
Dn_31_4.2	OG5_126733	[PREDICTED: ATP-binding cassette sub-family B member 7. mitochondrial-like] [Diuraphis noxia]
Dn_398_1.16	OG5_126897	[PREDICTED: ATP-binding cassette sub-family B member 10. mitochondrial-like] [Diuraphis noxia]
Dn_50_3.4	OG5_126897	[PREDICTED: ATP-binding cassette sub-family B member 8. mitochondrial-like] [Diuraphis noxia]
Dn_43_6.3	OG5_126934	[PREDICTED: ATP-binding cassette sub-family F member 3-like] [Diuraphis noxia]
Dn_192_4.9	OG5_126973	[PREDICTED: uncharacterized aarF domain-containing protein kinase 1-like] [Diuraphis noxia]
Dn_3_5.20	OG5_127149	[PREDICTED: ATP-binding cassette sub-family E member 1] [Diuraphis noxia]
Dn_830_0.6	OG5_127778	[PREDICTED: chaperone activity of bc1 complex-like. mitochondrial-like] [Diuraphis noxia]
Dn_222_1.2	OG5_128616	[PREDICTED: ATP-binding cassette sub-family F member 2-like] [Diuraphis noxia]
Dn_201_2.9	OG5_128747	[PREDICTED: ABC transporter G family member 14-like isoform 2] [Diuraphis noxia]
Dn_745_0.6	OG5_129638	[PREDICTED: ATP-binding cassette sub-family F member 1-like] [Diuraphis noxia]
Dn_4_12.4	OG5_129927	[PREDICTED: intraflagellar transport protein 52 homolog] [Diuraphis noxia]
Dn_548_0.17	OG5_129927	[Hypothetical protein ] [Diuraphis noxia]
Dn_1102_0.0	OG5_130584	[PREDICTED: ABC transporter G family member 20-like] [Diuraphis noxia]
Dn_130_1.8	OG5_130584	[PREDICTED: ABC transporter G family member 23-like isoform 1] [Diuraphis noxia]
Dn_19_8.2	OG5_130584	[PREDICTED: ABC transporter G family member 20-like isoform 1] [Diuraphis noxia]
Dn_232_0.2	OG5_130584	[PREDICTED: ABC transporter G family member 20-like] [Diuraphis noxia]
Dn_3183_0.0	OG5_130584	[PREDICTED: ABC transporter G family member 23-like] [Diuraphis noxia]
Dn_383_0.1	OG5_130584	[PREDICTED: ABC transporter G family member 23-like] [Diuraphis noxia]
Dn_383_0.4	OG5_130584	[PREDICTED: ABC transporter G family member 23-like] [Diuraphis noxia]
Dn_4_12.1	OG5_130584	[PREDICTED: ABC transporter G family member 20-like] [Diuraphis noxia]
Dn_7_10.1	OG5_130584	[PREDICTED: ABC transporter G family member 8-like] [Diuraphis noxia]
Dn_793_0.6	OG5_130584	[PREDICTED: ABC transporter G family member 23-like isoform 1] [Diuraphis noxia]
Dn_865_0.8	OG5_130584	[PREDICTED: ABC transporter G family member 23-like] [Diuraphis noxia]
Dn_90_5.8	OG5_130584	[PREDICTED: ABC transporter G family member 23-like] [Diuraphis noxia]
Dn_5_11.6	OG5_134183	[PREDICTED: ATP-binding cassette sub-family G member 1-like] [Diuraphis noxia]
Dn_169_1.8	OG5_135275	[PREDICTED: protein scarlet-like] [Diuraphis noxia]
Dn_47_5.8	OG5_135349	[PREDICTED: ATP-binding cassette sub-family G member 5-like] [Diuraphis noxia]
Dn_47_5.6	OG5_142587	[PREDICTED: ATP-binding cassette sub-family G member 8-like isoform 2] [Diuraphis noxia]
Dn_302_2.6	OG5_152349	[PREDICTED: ATP-binding cassette sub-family G member 1-like] [Diuraphis noxia]
Dn_302_2.7	OG5_152349	[PREDICTED: ATP-binding cassette sub-family G member 1-like] [Diuraphis noxia]
Dn_190_0.2	OG5_155248	[PREDICTED: ATP-binding cassette sub-family G member 1-like isoform 1] [Diuraphis noxia]
Dn_190_0.3	OG5_155248	[PREDICTED: ATP-binding cassette sub-family G member 1-like isoform 1] [Diuraphis noxia]
Dn_207_3.22	OG5_163064	[PREDICTED: protein scarlet-like] [Diuraphis noxia]
Dn_42_8.9	OG5_163064	[PREDICTED: protein scarlet-like] [Diuraphis noxia]
Dn_946_0.5	OG5_163064	[PREDICTED: protein scarlet-like] [Diuraphis noxia]
Dn_88_2.7	OG5_163103	[PREDICTED: ATP-binding cassette sub-family C member 9-like] [Diuraphis noxia]
Dn_1625_0.3	OG5_168595	[PREDICTED: ATP-binding cassette sub-family G member 1-like] [Diuraphis noxia]
Dn_78_5.4	OG5_168595	[PREDICTED: ATP-binding cassette sub-family G member 1-like] [Diuraphis noxia]
Dn_317_0.1	OG5_168969	[PREDICTED: ATP-binding cassette sub-family G member 4-like isoform 1] [Diuraphis noxia]
Dn_317_0.2	OG5_168969	[PREDICTED: ATP-binding cassette sub-family G member 4-like isoform 1] [Diuraphis noxia]
Dn_2410_0.0	OG5_210023	[PREDICTED: multidrug resistance-associated protein 1-like] [Diuraphis noxia]
Glutathione-s transferase
Dn_167_3.5	OG5_126817	[glutathione S-transferase omega-1-like] [Diuraphis noxia]
Dn_24_3.0	OG5_126942	[glutathione S-transferase] [Diuraphis noxia]
Dn_24_3.3	OG5_127168	[PREDICTED: glutathione S-transferase D4-like] [Diuraphis noxia]
Dn_254_2.12	OG5_127168	[glutathione S-transferase. theta class-like] [Diuraphis noxia]
Dn_11_0.1	OG5_128352	[PREDICTED: glutathione S-transferase-like isoform 1] [Diuraphis noxia]
Dn_155_4.12	OG5_128352	[PREDICTED: glutathione S-transferase-like isoform 1] [Diuraphis noxia]
Dn_1553_0.4	OG5_128352	[Hypothetical protein ] [Diuraphis noxia]
Dn_478_0.6	OG5_128352	[glutathione S-transferase-like] [Diuraphis noxia]
Dn_560_1.7	OG5_128352	[glutathione S-transferase-like] [Diuraphis noxia]
Dn_693_0.2	OG5_128352	[glutathione S-transferase-like] [Diuraphis noxia]
Dn_845_0.0	OG5_128352	[PREDICTED: glutathione S-transferase-like] [Diuraphis noxia]
Carboxyl-cholinesterase
Dn_1519_0.0	OG5_126875	[PREDICTED: acetylcholinesterase-like] [Diuraphis noxia]
Dn_1519_0.1	OG5_126875	[PREDICTED: acetylcholinesterase-like] [Diuraphis noxia]
Dn_275_0.0	OG5_126875	[PREDICTED: acetylcholinesterase-like] [Diuraphis noxia]
Dn_77_6.6	OG5_126875	[PREDICTED: acetylcholinesterase-like] [Diuraphis noxia]
Dn_77_6.7	OG5_126875	[PREDICTED: acetylcholinesterase-like] [Diuraphis noxia]
Dn_106_3.10	OG5_127667	[PREDICTED: neuroligin-4. Y-linked-like] [Diuraphis noxia]
Dn_272_2.4	OG5_127667	[PREDICTED: neuroligin-1-like] [Diuraphis noxia]
Dn_8_10.0	OG5_127667	[PREDICTED: neuroligin-1-like. partial] [Diuraphis noxia]
Dn_8_10.1	OG5_127667	[PREDICTED: neuroligin-1-like. partial] [Diuraphis noxia]
Dn_8_11.0	OG5_127667	[PREDICTED: neuroligin-1-like. partial] [Diuraphis noxia]
Dn_8_9.2	OG5_127667	[PREDICTED: hypothetical protein LOC100568674] [Diuraphis noxia]
Dn_160_0.12	OG5_127908	[PREDICTED: esterase FE4-like] [Diuraphis noxia]
Dn_160_0.5	OG5_127908	[PREDICTED: esterase FE4-like] [Diuraphis noxia]
Dn_160_0.6	OG5_127908	[PREDICTED: venom carboxylesterase-6-like] [Diuraphis noxia]
Dn_160_0.7	OG5_127908	[PREDICTED: esterase FE4-like] [Diuraphis noxia]
Dn_160_1.16	OG5_127908	[PREDICTED: esterase FE4-like isoform 3] [Diuraphis noxia]
Dn_143_1.13	OG5_133909	[PREDICTED: esterase FE4-like] [Diuraphis noxia]
Dn_143_1.14	OG5_133909	[PREDICTED: esterase FE4-like] [Diuraphis noxia]
Dn_3360_0.2	OG5_133909	[PREDICTED: esterase FE4-like] [Diuraphis noxia]
Dn_4350_0.0	OG5_133909	[PREDICTED: esterase FE4-like] [Diuraphis noxia]
Dn_506_0.12	OG5_133909	[PREDICTED: esterase FE4-like] [Diuraphis noxia]
Dn_738_0.7	OG5_133909	[PREDICTED: esterase FE4-like] [Diuraphis noxia]
Dn_185_1.3	OG5_135699	[PREDICTED: LOW QUALITY PROTEIN: esterase FE4] [Diuraphis noxia]
Dn_630_0.15	OG5_135699	[PREDICTED: esterase FE4-like] [Diuraphis noxia]
Dn_630_0.19	OG5_135699	[PREDICTED: venom carboxylesterase-6-like] [Diuraphis noxia]
Dn_479_0.3	OG5_138448	[PREDICTED: neuroligin-4. X-linked-like] [Diuraphis noxia]
Dn_8_2.7	OG5_138448	[Hypothetical protein ] [Diuraphis noxia]
Dn_8_2.8	OG5_138448	[PREDICTED: hypothetical protein LOC100572802] [Diuraphis noxia]
Dn_8_12.0	OG5_155055	[PREDICTED: neuroligin-4. Y-linked-like] [Diuraphis noxia]
Dn_73_6.3	OG5_155084	[PREDICTED: fatty acyl-CoA hydrolase precursor. medium chain-like] [Diuraphis noxia]
Dn_669_0.2	OG5_155458	[PREDICTED: liver carboxylesterase-like] [Diuraphis noxia]
gustatory receptor
Dn_10_8.0	OG5_127095	[PREDICTED: metabotropic glutamate receptor 8-like] [Diuraphis noxia]
Dn_10_9.3	OG5_127095	[PREDICTED: metabotropic glutamate receptor 2-like] [Diuraphis noxia]
Dn_254_2.15	OG5_127095	[PREDICTED: hypothetical protein LOC100575718] [Diuraphis noxia]
Dn_21_7.0	OG5_130754	[PREDICTED: probable G-protein coupled receptor CG31760-like] [Diuraphis noxia]
Dn_21_8.3	OG5_130754	[PREDICTED: probable G-protein coupled receptor CG31760-like] [Diuraphis noxia]
Dn_247_0.3	OG5_130754	[PREDICTED: probable G-protein coupled receptor CG31760-like] [Diuraphis noxia]
Dn_2475_0.0	OG5_130754	[PREDICTED: alpha-(1.6)-fucosyltransferase-like] [Diuraphis noxia]
Dn_382_1.0	OG5_132263	[PREDICTED: hypothetical protein LOC100569774] [Diuraphis noxia]
Dn_382_2.5	OG5_132263	[PREDICTED: gamma-aminobutyric acid type B receptor subunit 2-like. partial] [Diuraphis noxia]
Dn_299_2.23	OG5_144281	[PREDICTED: probable G-protein coupled receptor 158-like] [Diuraphis noxia]
Dn_196_2.10	OG5_149248	[Hypothetical protein ] [Diuraphis noxia]
Dn_272_1.10	OG5_149248	[PREDICTED: putative gustatory receptor 64f-like] [Diuraphis noxia]
Dn_272_1.11	OG5_149248	[PREDICTED: putative gustatory receptor 64f-like] [Diuraphis noxia]
Dn_949_0.10	OG5_149248	[PREDICTED: putative gustatory receptor 64f-like] [Diuraphis noxia]
Dn_26_5.3	OG5_152092	[PREDICTED: hypothetical protein LOC100167745] [Diuraphis noxia]
Dn_254_0.1	OG5_152433	[PREDICTED: hypothetical protein LOC100575410] [Diuraphis noxia]
Dn_254_0.2	OG5_152433	[PREDICTED: putative gustatory receptor 43a-like] [Diuraphis noxia]
Dn_254_1.5	OG5_152433	[PREDICTED: hypothetical protein LOC100575410] [Diuraphis noxia]
Dn_261_1.1	OG5_152433	[PREDICTED: hypothetical protein LOC100573485] [Diuraphis noxia]
Dn_261_1.2	OG5_152433	[PREDICTED: hypothetical protein LOC100166891] [Diuraphis noxia]
Dn_261_1.20	OG5_152433	[PREDICTED: putative gustatory receptor 43a-like] [Diuraphis noxia]
Dn_261_1.3	OG5_152433	[PREDICTED: hypothetical protein LOC100574450] [Diuraphis noxia]
Dn_261_1.5	OG5_152433	[PREDICTED: hypothetical protein LOC100574622. partial] [Diuraphis noxia]
Dn_44_7.1	OG5_152433	[PREDICTED: hypothetical protein LOC100166891] [Diuraphis noxia]
Dn_44_7.12	OG5_152433	[PREDICTED: hypothetical protein LOC100573485] [Diuraphis noxia]
Dn_47_2.2	OG5_152433	[PREDICTED: putative gustatory receptor 43a-like] [Diuraphis noxia]
Dn_47_2.7	OG5_152433	[PREDICTED: hypothetical protein LOC100166891] [Diuraphis noxia]
Dn_876_0.1	OG5_158350	[PREDICTED: hypothetical protein LOC100570455] [Diuraphis noxia]
Dn_110_5.1	OG5_168489	[Hypothetical protein ] [Diuraphis noxia]
Dn_54_4.4	OG5_210260	[PREDICTED: hypothetical protein LOC100160726] [Diuraphis noxia]
odorant receptors
Dn_119_4.4	NO_GROUP	[PREDICTED: hypothetical protein LOC100570893] [Diuraphis noxia]
Dn_199_1.3	NO_GROUP	[PREDICTED: hypothetical protein LOC100573659] [Diuraphis noxia]
Dn_199_1.8	NO_GROUP	[PREDICTED: hypothetical protein LOC100573659] [Diuraphis noxia]
Dn_199_1.9	NO_GROUP	[PREDICTED: hypothetical protein LOC100573659] [Diuraphis noxia]
Dn_199_4.2	OG5_174778	[Hypothetical protein Dnox_] [Diuraphis noxia]
Dn_2027_0.0	NO_GROUP	[PREDICTED: hypothetical protein LOC100573659] [Diuraphis noxia]
Dn_232_0.1	NO_GROUP	[PREDICTED: hypothetical protein LOC100569602] [Diuraphis noxia]
Dn_242_1.0	NO_GROUP	[PREDICTED: hypothetical protein LOC100573389] [Diuraphis noxia]
Dn_330_0.3	NO_GROUP	[PREDICTED: odorant receptor 2a-like] [Diuraphis noxia]
Dn_341_2.20	NO_GROUP	[PREDICTED: odorant receptor 2a-like] [Diuraphis noxia]
Dn_373_1.12	OG5_186816	[Hypothetical protein ] [Diuraphis noxia]
Dn_383_0.2	NO_GROUP	[PREDICTED: hypothetical protein LOC100569602] [Diuraphis noxia]
Dn_406_2.9	NA	[PREDICTED: gustatory and odorant receptor 7-like isoform 1] [Diuraphis noxia]
Dn_4041_0.0	OG5_155142	[PREDICTED: gustatory and odorant receptor 7-like isoform 2] [Diuraphis noxia]
Dn_443_1.0	NO_GROUP	[PREDICTED: odorant receptor 2a-like] [Diuraphis noxia]
Dn_5_10.0	NO_GROUP	[PREDICTED: hypothetical protein LOC100569602] [Diuraphis noxia]
Dn_50_2.0	OG5_127289	[PREDICTED: hypothetical protein LOC100569191] [Diuraphis noxia]
Dn_500_0.2	N/A	[PREDICTED: hypothetical protein LOC100572664] [Diuraphis noxia]
Dn_639_0.7	NO_GROUP	[PREDICTED: odorant receptor 2a-like] [Diuraphis noxia]
Dn_8_2.8	OG5_138448	[PREDICTED: hypothetical protein LOC100572802] [Diuraphis noxia]
Dn_892_0.8	N/A	[PREDICTED: hypothetical protein LOC100572664] [Diuraphis noxia]
odorant binding protein
Dn_1_20.2	OG5_168286	[odorant-binding protein 5 precursor] [Diuraphis noxia]
Dn_129_3.8	OG5_158344	[odorant-binding protein 2 precursor] [Diuraphis noxia]
Dn_483_1.10	OG5_158344	[odorant-binding protein 8 precursor] [Diuraphis noxia]
Dn_404_1.0	OG5_162827	[odorant-binding protein 10 precursor] [Diuraphis noxia]
Dn_483_1.11	OG5_140981	[Hypothetical protein ] [Diuraphis noxia]
Dn_1521_0.1	NA	[odorant-binding protein 6] [Diuraphis noxia]
Dn_161_0.2	NA	[PREDICTED: putative odorant-binding protein A10-like] [Diuraphis noxia]
Dn_175_1.12	NA	[odorant-binding protein 4 precursor] [Diuraphis noxia]
Dn_2860_0.1	NA	[odorant-binding protein 4 precursor] [Diuraphis noxia]
Major Facilitator Superfamily
Dn_33_9.6	OG5_126977	[PREDICTED: vesicular glutamate transporter 1-like] [Diuraphis noxia]
Dn_362_2.8	OG5_126977	[PREDICTED: vesicular glutamate transporter 1-like] [Diuraphis noxia]
Dn_467_0.0	OG5_126977	[PREDICTED: vesicular glutamate transporter 1-like] [Diuraphis noxia]
Dn_835_0.4	OG5_126977	[PREDICTED: uncharacterized transporter C38C10.2-like] [Diuraphis noxia]
Dn_89_6.3	OG5_127527	[PREDICTED: feline leukemia virus subgroup C receptor-related protein 2-like] [Diuraphis noxia]
Dn_89_6.8	OG5_127527	[PREDICTED: feline leukemia virus subgroup C receptor-related protein 2-like] [Diuraphis noxia]
Dn_2624_0.0	OG5_127818	[PREDICTED: sugar phosphate exchanger 2-like] [Diuraphis noxia]
Dn_2231_0.0	OG5_128593	[solute carrier family 16. member 10] [Diuraphis noxia]
Dn_413_0.0	OG5_128593	[solute carrier family 16. member 10] [Diuraphis noxia]
Dn_59_6.10	OG5_128938	[PREDICTED: protein spinster-like] [Diuraphis noxia]
Dn_59_6.20	OG5_128938	[PREDICTED: protein spinster-like] [Diuraphis noxia]
Dn_13_7.7	OG5_129119	[PREDICTED: hippocampus abundant transcript 1 protein-like] [Diuraphis noxia]
Dn_34_8.9	OG5_129780	[PREDICTED: synaptic vesicular amine transporter-like isoform 2] [Diuraphis noxia]
Dn_615_0.1	OG5_129874	[PREDICTED: major facilitator superfamily domain-containing protein 1-like isoform 1] [Diuraphis noxia]
Dn_114_4.0	OG5_130198	[PREDICTED: MFS-type transporter C6orf192-like] [Diuraphis noxia]
Dn_2041_0.0	OG5_130198	[PREDICTED: MFS-type transporter C6orf192 homolog isoform 1] [Diuraphis noxia]
Dn_316_0.2	OG5_130198	[PREDICTED: MFS-type transporter C6orf192 homolog isoform 2] [Diuraphis noxia]
Dn_316_0.3	OG5_130198	[PREDICTED: hypothetical protein LOC100570989] [Diuraphis noxia]
Dn_210_4.0	OG5_130820	[PREDICTED: major facilitator superfamily domain-containing protein 6-A-like] [Diuraphis noxia]
Dn_391_1.3	OG5_131113	[PREDICTED: uncharacterized MFS-type transporter C19orf28-like] [Diuraphis noxia]
Dn_417_1.13	OG5_131113	[PREDICTED: uncharacterized MFS-type transporter C19orf28-like] [Diuraphis noxia]
Dn_417_1.29	OG5_131113	[PREDICTED: uncharacterized MFS-type transporter C19orf28-like] [Diuraphis noxia]
Dn_374_1.18	OG5_131674	[PREDICTED: major facilitator superfamily domain-containing protein 10-like isoform 1] [Diuraphis noxia]
Dn_281_0.7	OG5_131804	[PREDICTED: major facilitator superfamily domain-containing protein 6-like] [Diuraphis noxia]
Dn_281_0.8	OG5_131804	[PREDICTED: major facilitator superfamily domain-containing protein 6-B-like] [Diuraphis noxia]
Dn_475_0.1	OG5_131804	[PREDICTED: hypothetical protein LOC100574372] [Diuraphis noxia]
Dn_694_0.0	OG5_131804	[Hypothetical protein ] [Diuraphis noxia]
Dn_13_4.7	OG5_131875	[PREDICTED: proton-associated sugar transporter A-like isoform 1] [Diuraphis noxia]
Dn_122_3.3	OG5_133283	[PREDICTED: similar to vesamicol binding protein. putative] [Diuraphis noxia]
Dn_65_0.5	OG5_134161	[PREDICTED: monocarboxylate transporter 12-B-like] [Diuraphis noxia]
Dn_65_1.3	OG5_134161	[PREDICTED: monocarboxylate transporter 12-B-like] [Diuraphis noxia]
Dn_118_5.14	OG5_134723	[PREDICTED: major facilitator superfamily domain-containing protein 9-like] [Diuraphis noxia]
Dn_1019_0.2	OG5_134985	[PREDICTED: uncharacterized protein LOC100881530] [Diuraphis noxia]
Dn_13_3.12	OG5_135244	[PREDICTED: proton-coupled folate transporter-like isoform 1] [Diuraphis noxia]
Dn_4_13.11	OG5_135244	[PREDICTED: proton-coupled folate transporter-like] [Diuraphis noxia]
Dn_406_1.2	OG5_136878	[PREDICTED: protein spinster homolog 1-like] [Diuraphis noxia]
Dn_1675_0.0	OG5_137703	[PREDICTED: putative inorganic phosphate cotransporter-like isoform 2] [Diuraphis noxia]
Dn_19_9.0	OG5_137703	[PREDICTED: putative inorganic phosphate cotransporter-like isoform 2] [Diuraphis noxia]
Dn_19_9.1	OG5_137703	[PREDICTED: putative inorganic phosphate cotransporter-like isoform 1] [Diuraphis noxia]
Dn_96_4.2	OG5_137703	[PREDICTED: probable vesicular glutamate transporter eat-4-like] [Diuraphis noxia]
Dn_107_0.1	OG5_137708	[PREDICTED: sialin-like] [Diuraphis noxia]
Dn_292_2.5	OG5_137708	[PREDICTED: sialin-like] [Diuraphis noxia]
Dn_511_1.5	OG5_137708	[PREDICTED: sialin-like isoform 1] [Diuraphis noxia]
Dn_791_0.3	OG5_137708	[PREDICTED: putative inorganic phosphate cotransporter-like isoform 1] [Diuraphis noxia]
Dn_271_0.0	OG5_138302	[PREDICTED: hypothetical protein LOC100162256 isoform 2] [Diuraphis noxia]
Dn_1317_0.4	OG5_138329	[PREDICTED: proton-coupled folate transporter-like] [Diuraphis noxia]
Dn_544_1.0	OG5_138329	[PREDICTED: proton-coupled folate transporter-like] [Diuraphis noxia]
Dn_475_1.15	OG5_139213	[PREDICTED: major facilitator superfamily domain-containing protein 6-like] [Diuraphis noxia]
Dn_475_1.6	OG5_139213	[PREDICTED: major facilitator superfamily domain-containing protein 6-like isoform 1] [Diuraphis noxia]
Dn_475_1.7	OG5_139213	[PREDICTED: major facilitator superfamily domain-containing protein 6-like] [Diuraphis noxia]
Dn_212_1.6	OG5_139979	[PREDICTED: monocarboxylate transporter 14-like] [Diuraphis noxia]
Dn_1789_0.1	OG5_141010	[PREDICTED: solute carrier family 46 member 3-like] [Diuraphis noxia]
Dn_4_13.10	OG5_141010	[solute carrier family 46 member 3-like] [Diuraphis noxia]
Dn_4_13.2	OG5_141010	[PREDICTED: solute carrier family 46 member 3-like] [Diuraphis noxia]
Dn_719_0.13	OG5_141010	[PREDICTED: hypothetical protein LOC100167751] [Diuraphis noxia]
Dn_719_0.7	OG5_141010	[PREDICTED: solute carrier family 46 member 3-like isoform 1] [Diuraphis noxia]
Dn_1920_0.0	OG5_142335	[PREDICTED: putative inorganic phosphate cotransporter-like] [Diuraphis noxia]
Dn_504_1.7	OG5_144238	[PREDICTED: vesicular glutamate transporter 1-like] [Diuraphis noxia]
Dn_572_0.4	OG5_146228	[Hypothetical protein ] [Diuraphis noxia]
Dn_786_0.4	OG5_146228	[PREDICTED: monocarboxylate transporter 14-like isoform 1] [Diuraphis noxia]
Dn_511_1.3	OG5_149436	[PREDICTED: sialin-like isoform 1] [Diuraphis noxia]
Dn_42_5.1	OG5_152153	[PREDICTED: monocarboxylate transporter 1-like] [Diuraphis noxia]
Dn_110_3.12	OG5_152188	[PREDICTED: sialin-like] [Diuraphis noxia]
Dn_1391_0.2	OG5_152188	[PREDICTED: vesicular glutamate transporter 1-like. partial] [Diuraphis noxia]
Dn_2_19.1	OG5_152188	[PREDICTED: vesicular glutamate transporter 1-like] [Diuraphis noxia]
Dn_504_0.4	OG5_152188	[PREDICTED: vesicular glutamate transporter 1-like] [Diuraphis noxia]
Dn_504_0.5	OG5_152188	[PREDICTED: putative inorganic phosphate cotransporter-like isoform 1] [Diuraphis noxia]
Dn_479_1.12	OG5_152257	[PREDICTED: hypothetical protein LOC100167407] [Diuraphis noxia]
Dn_54_4.8	OG5_154938	[PREDICTED: synaptic vesicular amine transporter-like] [Diuraphis noxia]
Dn_104_3.0	OG5_155379	[PREDICTED: monocarboxylate transporter 10-like] [Diuraphis noxia]
Dn_104_3.2	OG5_155379	[PREDICTED: monocarboxylate transporter 10-like] [Diuraphis noxia]
Dn_886_0.6	OG5_155838	[Hypothetical protein ] [Diuraphis noxia]
Dn_1534_0.2	OG5_156105	[PREDICTED: probable anion transporter 2. chloroplastic-like] [Diuraphis noxia]
Dn_104_5.4	OG5_158628	[PREDICTED: sialin-like] [Diuraphis noxia]
Dn_234_1.1	OG5_159947	[PREDICTED: putative inorganic phosphate cotransporter-like] [Diuraphis noxia]
Dn_42_5.3	OG5_169674	[PREDICTED: hypothetical protein LOC100570364] [Diuraphis noxia]
Dn_334_2.15	OG5_185960	[PREDICTED: proton-coupled folate transporter-like isoform 1] [Diuraphis noxia]
Dn_334_2.8	OG5_185960	[PREDICTED: solute carrier family 46 member 3-like] [Diuraphis noxia]
Dn_841_0.0	OG5_185960	[PREDICTED: proton-coupled folate transporter-like isoform 1] [Diuraphis noxia]
Dn_841_0.1	OG5_185960	[PREDICTED: proton-coupled folate transporter-like] [Diuraphis noxia]
Dn_200_3.1	OG5_187965	[PREDICTED: putative inorganic phosphate cotransporter-like] [Diuraphis noxia]
Dn_200_3.2	OG5_187965	[PREDICTED: putative inorganic phosphate cotransporter-like] [Diuraphis noxia]
Dn_424_1.14	OG5_187965	[PREDICTED: putative inorganic phosphate cotransporter-like isoform 1] [Diuraphis noxia]
Dn_114_5.4	OG5_211299	[PREDICTED: MFS-type transporter C6orf192 homolog] [Diuraphis noxia]
Sugar Transporter
Dn_64_6.0	OG5_127135	[AGAP007340-PA] [Diuraphis noxia]
Dn_13_4.10	OG5_169967	[Hypothetical protein ] [Diuraphis noxia]
Dn_64_6.11	OG5_127135	[PREDICTED: glucose transporter type 1-like isoform 3] [Diuraphis noxia]
Dn_1353_0.1	OG5_127135	[PREDICTED: glucose transporter type 1-like isoform 4] [Diuraphis noxia]
Dn_64_6.10	OG5_127135	[PREDICTED: glucose transporter type 1-like isoform 4] [Diuraphis noxia]
Dn_120_4.0	OG5_142596	[PREDICTED: hypothetical protein LOC100164722 isoform 1] [Diuraphis noxia]
Dn_243_3.0	OG5_152487	[PREDICTED: organic cation transporter 1-like] [Diuraphis noxia]
Dn_235_3.9	OG5_149382	[PREDICTED: organic cation transporter protein-like isoform 1] [Diuraphis noxia]
Dn_1019_0.0	OG5_128079	[PREDICTED: organic cation transporter protein-like] [Diuraphis noxia]
Dn_1019_0.1	OG5_128079	[PREDICTED: organic cation transporter protein-like] [Diuraphis noxia]
Dn_22_1.10	OG5_129524	[PREDICTED: organic cation transporter protein-like] [Diuraphis noxia]
Dn_793_0.14	OG5_152096	[PREDICTED: organic cation transporter-like protein-like isoform 1] [Diuraphis noxia]
Dn_629_0.6	OG5_211238	[PREDICTED: proton myo-inositol cotransporter-like] [Diuraphis noxia]
Dn_629_0.7	OG5_211238	[PREDICTED: proton myo-inositol cotransporter-like] [Diuraphis noxia]
Dn_513_1.0	OG5_127135	[PREDICTED: solute carrier family 2. facilitated glucose transporter member 1-like] [Diuraphis noxia]
Dn_464_0.9	OG5_152278	[PREDICTED: solute carrier family 2. facilitated glucose transporter member 1-like] [Diuraphis noxia]
Dn_1097_0.4	OG5_149580	[PREDICTED: solute carrier family 22 member 5-like] [Diuraphis noxia]
Dn_611_0.18	OG5_149580	[PREDICTED: solute carrier family 22 member 6-like isoform 2] [Diuraphis noxia]
Dn_211_3.9	OG5_126683	[PREDICTED: sugar transporter ERD6-like 6-like] [Diuraphis noxia]
Dn_227_3.5	OG5_156014	[PREDICTED: sugar transporter ERD6-like 6-like] [Diuraphis noxia]
Dn_281_2.6	OG5_211371	[PREDICTED: sugar transporter ERD6-like 6-like] [Diuraphis noxia]
Dn_1196_0.3	OG5_127756	[PREDICTED: synaptic vesicle 2-related protein-like] [Diuraphis noxia]
Dn_797_0.2	OG5_129800	[PREDICTED: synaptic vesicle glycoprotein 2B-like isoform 3] [Diuraphis noxia]
Dn_108_3.0	OG5_163061	[PREDICTED: synaptic vesicle glycoprotein 2B-like] [Diuraphis noxia]
Dn_183_2.0	OG5_169967	[PREDICTED: synaptic vesicle glycoprotein 2B-like] [Diuraphis noxia]
Dn_13_4.11	OG5_169967	[PREDICTED: synaptic vesicle glycoprotein 2C-like] [Diuraphis noxia]
Dn_2235_0.0	OG5_169967	[PREDICTED: synaptic vesicle glycoprotein 2C-like] [Diuraphis noxia]
SID1
Dn_37_1.5	OG5_132175	[PREDICTED: sid1 transmembrane family member 1-like] [Diuraphis noxia]
AGO1
Dn_62_4.13	OG5_127240	[PREDICTED: protein argonaute-1] [Diuraphis noxia]
Dn_722_0.2	OG5_127240	[PREDICTED: protein argonaute-1] [Diuraphis noxia]
AGO2
Dn_463_0.6	OG5_156063	[PREDICTED: protein argonaute-2-like] [Diuraphis noxia]
Dn_573_0.2	OG5_156063	[PREDICTED: protein argonaute-2-like] [Diuraphis noxia]
DCR1
Dn_64_7.0	OG5_128554	[PREDICTED: endoribonuclease Dcr-1-like isoform 1] [Diuraphis noxia]
DCR2
Dn_565_1.13	OG5_128554	[PREDICTED: endoribonuclease dcr-2] [Diuraphis noxia]
AGO3
Dn_174_3.3	OG5_127727	[PREDICTED: Argonaute 3] [Diuraphis noxia]
Drosha
Dn_439_1.21	OG5_127728	[PREDICTED: DROSHA-like] [Diuraphis noxia]
Pasha
Dn_2644_0.0	OG5_133873	[PREDICTED: PASHA-like] [Diuraphis noxia]
Exportin-5
Dn_626_0.17	OG5_130947	[PREDICTED: exportin-5-like] [Diuraphis noxia]
HEN1
Dn_155_4.10	OG5_131723	[PREDICTED: HEN1] [Diuraphis noxia]
Loquacious
Dn_247_2.3	OG5_132693	[PREDICTED: interferon-inducible double stranded RNA-dependent protein kinase activator A homolog A-like] [Diuraphis noxia]
R2D2
Dn_172_3.3	OG5_188470	[PREDICTED: R2D2 interferon inducible double stranded RNA dependent activator-like] [Diuraphis noxia]
Vacuolar H+ ATPase
Dn_407_1.0	OG5_127904	[vacuolar H[+] ATPase 14kD subunit] [Diuraphis noxia]
DNA methyltransferases
Dn_44_3.1	OG5_132048	[PREDICTED: DNA (cytosine-5)-methyltransferase 3A-like] [Diuraphis noxia]
Dn_44_3.2	NA	[PREDICTED: DNA (cytosine-5)-methyltransferase 3A-like] [Diuraphis noxia]
Dn_944_0.1	OG5_128988	[PREDICTED: DNA methyltransferase 1-associated protein 1-like] [Diuraphis noxia]
Dn_38_6.4	OG5_129430	[PREDICTED: DNA (cytosine-5)-methyltransferase 1-like] [Diuraphis noxia]
Dn_38_6.5	OG5_129430	[PREDICTED: DNA (cytosine-5)-methyltransferase 1-like] [Diuraphis noxia]
Dn_4126_0.0	OG5_129430	[PREDICTED: DNA (cytosine-5)-methyltransferase 1-like] [Diuraphis noxia]
histone methyltransferase
Dn_14_11.13	OG5_130941	[histone-lysine N-methyltransferase Suv4-20-like] [Diuraphis noxia]
Dn_203_4.3	OG5_142915	[PREDICTED: histone-lysine N-methyltransferase SETMAR-like] [Diuraphis noxia]
Dn_3680_0.1	OG5_131470	[PREDICTED: histone-lysine N-methyltransferase EHMT1-like] [Diuraphis noxia]
Dn_554_0.0	OG5_127232	[PREDICTED: histone-lysine N-methyltransferase SETMAR-like] [Diuraphis noxia]
Dn_75_0.1	OG5_159743	[PREDICTED: histone-lysine N-methyltransferase SETMAR-like] [Diuraphis noxia]
Dn_855_0.11	OG5_130941	[histone-lysine N-methyltransferase Suv4-20-like] [Diuraphis noxia]
Dn_933_0.7	OG5_142915	[PREDICTED: histone-lysine N-methyltransferase SETMAR-like] [Diuraphis noxia]
Dn_1250_0.5	OG5_130941	[PREDICTED: histone-lysine N-methyltransferase set9-like] [Diuraphis noxia]
Dn_240_3.2	OG5_132048	[PREDICTED: DNA (cytosine-5)-methyltransferase 3B-like] [Diuraphis noxia]
Dn_290_0.3	OG5_130050	[PREDICTED: histone-lysine N-methyltransferase SUV39H2-like] [Diuraphis noxia]
Dn_377_0.10	OG5_127895	[PREDICTED: histone-lysine N-methyltransferase SETD1B-like] [Diuraphis noxia]
Dn_380_1.4	OG5_131012	[PREDICTED: histone-lysine N-methyltransferase SETDB1-like] [Diuraphis noxia]
Dn_39_7.4	OG5_131470	[PREDICTED: histone-lysine N-methyltransferase EHMT1-like] [Diuraphis noxia]
Dn_419_1.11	OG5_131012	[PREDICTED: histone-lysine N-methyltransferase eggless-like] [Diuraphis noxia]
Dn_88_3.1	OG5_129164	[PREDICTED: histone-lysine N-methyltransferase E(z)-like isoform 2] [Diuraphis noxia]
Dn_89_6.1	OG5_130680	[PREDICTED: histone-lysine N-methyltransferase. H3 lysine-79 specific-like] [Diuraphis noxia]
PRMT-5
Dn_182_4.4	OG5_128174	[PREDICTED: protein arginine N-methyltransferase 5-like] [Diuraphis noxia]
Dn_599_0.11	OG5_128174	[PREDICTED: protein arginine N-methyltransferase 5-like isoform 1] [Diuraphis noxia]
PIWI
Dn_521_1.2	OG5_127727	[PREDICTED: protein piwi-like] [Diuraphis noxia]
Dn_1294_0.0	OG5_127727	[PREDICTED: piwi-like protein 1-like] [Diuraphis noxia]
Dn_521_1.5	OG5_127727	[PREDICTED: piwi-like protein 1-like isoform 1] [Diuraphis noxia]
Dn_580_0.12	OG5_127727	[PREDICTED: protein piwi-like. partial] [Diuraphis noxia]
Dn_741_0.14	OG5_127727	[PREDICTED: protein piwi-like isoform 1] [Diuraphis noxia]
Histone Deacetylase
Dn_1282_0.0	OG5_126654	[PREDICTED: histone deacetylase 6-like] [Diuraphis noxia]
Dn_1321_0.0	OG5_186328	[PREDICTED: histone deacetylase 4-like isoform 1] [Diuraphis noxia]
Dn_225_3.5	OG5_135280	[PREDICTED: histone deacetylase 8-like] [Diuraphis noxia]
Dn_182_0.5	OG5_126742	[PREDICTED: histone deacetylase Rpd3-like] [Diuraphis noxia]
Dn_185_1.2	OG5_126742	[PREDICTED: histone deacetylase 3-like] [Diuraphis noxia]
Dn_208_3.3	OG5_126654	[PREDICTED: histone deacetylase 6-like] [Diuraphis noxia]
Dn_262_3.10	OG5_126567	[PREDICTED: histone deacetylase 6-like] [Diuraphis noxia]
Dn_262_3.11	OG5_126654	[PREDICTED: histone deacetylase 6-like] [Diuraphis noxia]
Dn_347_2.8	OG5_126654	[PREDICTED: histone deacetylase 4-like isoform 1] [Diuraphis noxia]
Dn_793_0.10	OG5_130274	[PREDICTED: histone deacetylase complex subunit SAP18-like isoform 1] [Diuraphis noxia]
Acetylcholinesterase
Dn_1519_0.0	OG5_126875	[PREDICTED: acetylcholinesterase-like] [Diuraphis noxia]
Dn_1519_0.1	OG5_126875	[PREDICTED: acetylcholinesterase-like] [Diuraphis noxia]
Dn_77_6.6	OG5_126875	[PREDICTED: acetylcholinesterase-like] [Diuraphis noxia]
Dn_77_6.7	OG5_126875	[PREDICTED: acetylcholinesterase-like] [Diuraphis noxia]
Dn_275_0.0	OG5_126875	[PREDICTED: acetylcholinesterase-like] [Diuraphis noxia]
Acetylcholine receptor
Dn_0_0.4	OG5_130932	[PREDICTED: neuronal acetylcholine receptor subunit alpha-7-like] [Diuraphis noxia]
Dn_0_6.2	OG5_128160	[PREDICTED: acetylcholine receptor subunit alpha-like isoform 1] [Diuraphis noxia]
Dn_0_6.4	OG5_128160	[PREDICTED: acetylcholine receptor subunit alpha-like isoform 1] [Diuraphis noxia]
Dn_1189_0.4	OG5_158556	[PREDICTED: neuronal acetylcholine receptor subunit alpha-2-like] [Diuraphis noxia]
Dn_146_5.1	OG5_133264	[PREDICTED: muscarinic acetylcholine receptor DM1-like] [Diuraphis noxia]
Dn_172_4.8	NA	[PREDICTED: acetylcholine receptor subunit alpha-like] [Diuraphis noxia]
Dn_29_5.11	OG5_152289	[PREDICTED: acetylcholine receptor subunit alpha-like 1-like] [Diuraphis noxia]
Dn_308_2.10	OG5_130932	[PREDICTED: acetylcholine receptor subunit alpha-type acr-16-like isoform 2] [Diuraphis noxia]
Dn_308_2.11	OG5_130932	[PREDICTED: acetylcholine receptor subunit alpha-type acr-16-like isoform 2] [Diuraphis noxia]
Dn_462_0.2	OG5_137787	[PREDICTED: muscarinic acetylcholine receptor M3-like isoform 1] [Diuraphis noxia]
Dn_520_1.4	NO_GROUP	[PREDICTED: acetylcholine receptor subunit alpha-like] [Diuraphis noxia]
Dn_68_0.6	NO_GROUP	[PREDICTED: neuronal acetylcholine receptor subunit beta-2-like] [Diuraphis noxia]
Dn_0_0.0	NA	[PREDICTED: neuronal acetylcholine receptor subunit alpha-7-like] [Diuraphis noxia]
Dn_0_6.7	OG5_128160	[PREDICTED: acetylcholine receptor subunit alpha-like isoform 1] [Diuraphis noxia]
Dn_29_6.0	OG5_158555	[PREDICTED: acetylcholine receptor subunit alpha-type acr-16-like] [Diuraphis noxia]
Dn_314_1.3	OG5_128160	[Acetylcholine receptor protein subunit alpha-L1 precursor. putative] [Diuraphis noxia]
Dn_314_1.6	OG5_128160	[PREDICTED: acetylcholine receptor subunit alpha-like 1-like] [Diuraphis noxia]
Dn_314_1.7	OG5_128160	[PREDICTED: acetylcholine receptor subunit alpha-like 1-like] [Diuraphis noxia]
Dn_372_2.10	OG5_128160	[PREDICTED: acetylcholine receptor subunit beta-like 2-like] [Diuraphis noxia]
Dn_462_0.0	OG5_137787	[PREDICTED: muscarinic acetylcholine receptor M3-like isoform 1] [Diuraphis noxia]
Dn_755_0.7	OG5_140091	[PREDICTED: acetylcholine receptor subunit beta-like 1-like isoform 1] [Diuraphis noxia]
Sodium Channel
Dn_361_2.9	OG5_208270	[PREDICTED: sodium channel protein 60E-like] [Diuraphis noxia]
Dn_363_1.4	OG5_171474	[PREDICTED: potassium/sodium hyperpolarization-activated cyclic nucleotide-gated channel 1-like isoform 3] [Diuraphis noxia]
Dn_363_2.1	OG5_128920	[PREDICTED: potassium/sodium hyperpolarization-activated cyclic nucleotide-gated channel 1-like isoform 3] [Diuraphis noxia]
Dn_400_1.1	OG5_168173	[PREDICTED: sodium channel protein Nach-like] [Diuraphis noxia]
Dn_4805_0.0	OG5_127069	[PREDICTED: sodium channel protein Nach-like] [Diuraphis noxia]
Dn_140_5.3	OG5_126819	[PREDICTED: sodium channel protein para-like] [Diuraphis noxia]
Dn_140_5.5	OG5_126819	[PREDICTED: sodium channel protein para-like isoform 2] [Diuraphis noxia]
Dn_1757_0.1	OG5_158633	[PREDICTED: sodium channel protein Nach-like] [Diuraphis noxia]
Dn_311_1.2	OG5_131009	[PREDICTED: sodium leak channel non-selective protein-like] [Diuraphis noxia]
Dn_386_1.7	OG5_126819	[PREDICTED: sodium channel protein 60E-like] [Diuraphis noxia]
Dn_400_1.16	OG5_144038	[PREDICTED: sodium channel protein Nach-like] [Diuraphis noxia]
Dn_400_1.17	N/A	[PREDICTED: sodium channel protein Nach-like] [Diuraphis noxia]
GABA receptor
Dn_2112_0.0	OG5_132256	[PREDICTED: gamma-aminobutyric acid type B receptor subunit 1-like] [Diuraphis noxia]
Dn_29_1.3	OG5_132256	[PREDICTED: gamma-aminobutyric acid type B receptor subunit 1-like. partial] [Diuraphis noxia]
Dn_1037_0.0	OG5_129441	[PREDICTED: gamma-aminobutyric acid receptor subunit beta-like isoform 1] [Diuraphis noxia]
Dn_250_3.0	OG5_129441	[PREDICTED: gamma-aminobutyric acid receptor subunit beta-like isoform 1] [Diuraphis noxia]
Dn_3269_0.0	OG5_129441	[PREDICTED: gamma-aminobutyric acid receptor subunit beta-like isoform 1] [Diuraphis noxia]
Serine Protease Inhibitor
Dn_1021_0.3	NO_GROUP	[PREDICTED: uncharacterized serpin-like protein TK1782-like] [Diuraphis noxia]
Dn_30_1.6	OG5_126693	[PREDICTED: serpin B4-like] [Diuraphis noxia]
Dn_63_1.0	OG5_126693	[PREDICTED: serpin B10-like] [Diuraphis noxia]
Dn_63_1.1	OG5_126693	[PREDICTED: serpin B11-like] [Diuraphis noxia]
Dn_829_0.10	OG5_126693	[serine protease inhibitor 4. serpin-4-like] [Diuraphis noxia]
Dn_127_5.8	OG5_138878	[PREDICTED: kazal-type serine protease inhibitor domain-containing protein 1-like] [Diuraphis noxia]
Dn_2568_0.0	N/A	[PREDICTED: kazal-type serine protease inhibitor domain-containing protein 1-like] [Diuraphis noxia]
Dn_32_6.3	OG5_126693	[serine protease inhibitor 5 precursor] [Diuraphis noxia]
Dynamin
Dn_97_6.4	OG5_147078	[PREDICTED: dynamin-1-like protein-like] [Diuraphis noxia]
Dn_97_6.5	OG5_147078	[PREDICTED: dynamin-1-like protein-like] [Diuraphis noxia]
Dn_118_4.3	OG5_147078	[PREDICTED: dynamin-1-like protein-like] [Diuraphis noxia]
Dn_22_1.1	OG5_133020	[PREDICTED: dynamin-like 120 kDa protein. mitochondrial-like isoform 1] [Diuraphis noxia]
Dn_35_6.7	OG5_147078	[PREDICTED: dynamin-1-like protein-like isoform 1] [Diuraphis noxia]
Dn_367_2.2	OG5_126660	[PREDICTED: dynamin isoform 2] [Diuraphis noxia]
Dn_403_1.7	OG5_126660	[PREDICTED: dynamin-1-like protein-like] [Diuraphis noxia]
Dn_49_3.1	NO_GROUP	[PREDICTED: dynamin-1-like protein-like] [Diuraphis noxia]
Dn_74_5.0	OG5_147078	[PREDICTED: dynamin-1-like protein-like] [Diuraphis noxia]
Dn_764_0.17	OG5_134014	[PREDICTED: dynamin-1-like protein-like] [Diuraphis noxia]
Vesicle transport/trafficking
Dn_2505_0.0	OG5_127881	[PREDICTED: vesicle transport protein GOT1B-like isoform 2] [Diuraphis noxia]
Dn_2841_0.2	OG5_131109	[PREDICTED: vesicle transport protein SEC20-like] [Diuraphis noxia]
Dn_418_1.4	OG5_133258	[PREDICTED: vesicle transport protein USE1-like] [Diuraphis noxia]
Dn_606_0.10	OG5_127665	[PREDICTED: vesicle-fusing ATPase 1-like] [Diuraphis noxia]
Dn_641_0.24	OG5_128482	[vesicle transport protein SFT2-like] [Diuraphis noxia]
Dn_68_3.0	OG5_127758	[PREDICTED: vesicle transport through interaction with t-SNAREs homolog 1A-like] [Diuraphis noxia]
Dn_731_0.5	OG5_138496	[PREDICTED: vesicle-trafficking protein SEC22a-like] [Diuraphis noxia]
Dn_35_5.2	OG5_130244	[PREDICTED: general vesicular transport factor p115-like] [Diuraphis noxia]
Cyclophilin
Dn_116_3.8	OG5_126792	[PREDICTED: peptidyl-prolyl cis-trans isomerase E-like] [Diuraphis noxia]
Dn_133_0.0	OG5_126792	[PREDICTED: peptidyl-prolyl cis-trans isomerase-like] [Diuraphis noxia]
Dn_133_0.1	OG5_126792	[PREDICTED: peptidyl-prolyl cis-trans isomerase-like] [Diuraphis noxia]
Dn_52_2.8	OG5_127452	[peptidylprolyl isomerase B] [Diuraphis noxia]
Dn_259_0.4	OG5_127991	[peptidyl-prolyl cis-trans isomerase-like] [Diuraphis noxia]
Dn_372_2.9	OG5_128211	[PREDICTED: peptidylprolyl isomerase domain and WD repeat-containing protein 1-like] [Diuraphis noxia]
Dn_529_1.9	OG5_129014	[PREDICTED: peptidyl-prolyl cis-trans isomerase H-like] [Diuraphis noxia]
Dn_866_0.12	OG5_129059	[PREDICTED: peptidyl-prolyl cis-trans isomerase CYP40-like] [Diuraphis noxia]
Dn_1646_0.2	OG5_129069	[cyclophilin-10-like] [Diuraphis noxia]
Dn_213_0.7	OG5_129157	[PREDICTED: peptidyl-prolyl cis-trans isomerase CWC27 homolog] [Diuraphis noxia]
Dn_38_7.1	OG5_129895	[PREDICTED: peptidyl-prolyl cis-trans isomerase-like 2-like] [Diuraphis noxia]
Dn_267_2.13	OG5_130173	[PREDICTED: hypothetical protein LOC100168064] [Diuraphis noxia]
Dn_793_0.8	OG5_133785	[PREDICTED: peptidyl-prolyl cis-trans isomerase-like 6-like] [Diuraphis noxia]
Dn_3111_0.1	OG5_158608	[PREDICTED: hypothetical protein LOC100167987 isoform 3] [Diuraphis noxia]
Dn_69_0.3	OG5_158734	[PREDICTED: peptidyl-prolyl cis-trans isomerase. rhodopsin-specific isozyme-like] [Diuraphis noxia]
LD Carboxypeptidase
Dn_118_5.3	OG5_133152	[putative LD carboxypeptidase] [Diuraphis noxia]
Rare Lipoprotein Receptor
Dn_301_2.24	OG5_133523	[RlpA family protein-like precursor] [Diuraphis noxia]

## Sheet: Sheet2
D. noxia Gene	Ortholog Group	Gene Description
Dn_0_10.4	N/A	[Hypothetical protein Dnox_] [Diuraphis noxia]								OG5_152433			N/A
Dn_0_11.3	N/A	[Hypothetical protein Dnox_] [Diuraphis noxia]								OG5_168489
Dn_0_12.12	N/A	[PREDICTED: hypothetical protein LOC100161761] [Diuraphis noxia]								OG5_158350
Dn_0_13.0	N/A	[Hypothetical protein Dnox_] [Diuraphis noxia]								OG5_149248
Dn_0_13.1	N/A	[Hypothetical protein Dnox_] [Diuraphis noxia]								OG5_130754
Dn_0_15.5	N/A	[Hypothetical protein Dnox_] [Diuraphis noxia]								OG5_127095
Dn_0_16.3	N/A	[Hypothetical protein Dnox_] [Diuraphis noxia]								OG5_132263
Dn_0_2.12	N/A	[Hypothetical protein Dnox_] [Diuraphis noxia]								OG5_144281
Dn_0_2.8	N/A	[Hypothetical protein Dnox_] [Diuraphis noxia]								OG5_152092
Dn_0_3.0	N/A	[Hypothetical protein Dnox_] [Diuraphis noxia]								OG5_210260
Dn_0_4.5	N/A	[Hypothetical protein Dnox_] [Diuraphis noxia]
Dn_1_0.0	N/A	[Hypothetical protein Dnox_] [Diuraphis noxia]
Dn_1_1.0	N/A	[Hypothetical protein Dnox_] [Diuraphis noxia]
Dn_1_1.1	N/A	[Hypothetical protein Dnox_] [Diuraphis noxia]
Dn_1_10.0	N/A	[Hypothetical protein Dnox_] [Diuraphis noxia]
Dn_1_10.1	N/A	[Hypothetical protein Dnox_] [Diuraphis noxia]
Dn_1_11.0	N/A	[Hypothetical protein Dnox_] [Diuraphis noxia]
Dn_1_11.1	N/A	[Hypothetical protein Dnox_] [Diuraphis noxia]
Dn_1_11.2	N/A	[Hypothetical protein Dnox_] [Diuraphis noxia]
Dn_1_13.0	N/A	[Hypothetical protein Dnox_] [Diuraphis noxia]
Dn_1_15.3	N/A	[Hypothetical protein Dnox_] [Diuraphis noxia]
Dn_1_16.0	N/A	[Hypothetical protein Dnox_] [Diuraphis noxia]
Dn_1_16.3	N/A	[Hypothetical protein Dnox_] [Diuraphis noxia]
Dn_1_18.0	N/A	[Hypothetical protein Dnox_] [Diuraphis noxia]
Dn_1_2.5	N/A	[PREDICTED: hypothetical protein LOC100575800] [Diuraphis noxia]
Dn_1_20.10	N/A	[Hypothetical protein Dnox_] [Diuraphis noxia]
Dn_1_20.5	N/A	[Hypothetical protein Dnox_] [Diuraphis noxia]
Dn_1_20.6	N/A	[PREDICTED: hypothetical protein LOC100574014] [Diuraphis noxia]
Dn_1_20.7	N/A	[Hypothetical protein Dnox_] [Diuraphis noxia]
Dn_1_3.10	N/A	[PREDICTED: hypothetical protein LOC100575722] [Diuraphis noxia]
Dn_1_3.2	N/A	[uncharacterized protein LOC100575480] [Diuraphis noxia]
Dn_1_3.3	N/A	[Hypothetical protein Dnox_] [Diuraphis noxia]
Dn_1_3.4	N/A	[PREDICTED: hypothetical protein LOC100570811] [Diuraphis noxia]
Dn_1_3.7	N/A	[Hypothetical protein Dnox_] [Diuraphis noxia]
Dn_1_4.0	N/A	[Hypothetical protein Dnox_] [Diuraphis noxia]
Dn_1_5.11	N/A	[Hypothetical protein Dnox_] [Diuraphis noxia]
Dn_1_5.6	N/A	[PREDICTED: hypothetical protein LOC100570911] [Diuraphis noxia]
Dn_1_7.2	N/A	[PREDICTED: hypothetical protein LOC100575982 isoform 1] [Diuraphis noxia]
Dn_1_9.3	N/A	[PREDICTED: hypothetical protein LOC100575220] [Diuraphis noxia]
Dn_1_9.6	N/A	[Hypothetical protein Dnox_] [Diuraphis noxia]
Dn_1_9.9	N/A	[Hypothetical protein Dnox_] [Diuraphis noxia]
Dn_10_0.1	N/A	[Hypothetical protein Dnox_] [Diuraphis noxia]
Dn_10_12.4	N/A	[Hypothetical protein Dnox_] [Diuraphis noxia]
Dn_10_3.0	N/A	[PREDICTED: Kv channel-interacting protein 4-like] [Diuraphis noxia]
Dn_10_3.4	N/A	[Hypothetical protein Dnox_] [Diuraphis noxia]
Dn_10_5.0	N/A	[Hypothetical protein Dnox_] [Diuraphis noxia]
Dn_10_6.0	N/A	[PREDICTED: hypothetical protein LOC100575771 isoform 2] [Diuraphis noxia]
Dn_10_6.2	N/A	[PREDICTED: hypothetical protein LOC100575919] [Diuraphis noxia]
Dn_10_7.0	N/A	[PREDICTED: hypothetical protein LOC100575919] [Diuraphis noxia]
Dn_10_7.3	N/A	[Hypothetical protein Dnox_] [Diuraphis noxia]
Dn_10_7.7	N/A	[Hypothetical protein Dnox_] [Diuraphis noxia]
Dn_10_9.4	N/A	[Hypothetical protein Dnox_] [Diuraphis noxia]
Dn_10_9.5	N/A	[Hypothetical protein Dnox_] [Diuraphis noxia]
Dn_100_5.1	N/A	[Hypothetical protein Dnox_] [Diuraphis noxia]
Dn_100_5.2	N/A	[Hypothetical protein Dnox_] [Diuraphis noxia]
Dn_1000_0.2	N/A	[Hypothetical protein Dnox_] [Diuraphis noxia]
Dn_1000_0.3	N/A	[Hypothetical protein Dnox_] [Diuraphis noxia]
Dn_1000_0.4	N/A	[Hypothetical protein Dnox_] [Diuraphis noxia]
Dn_1000_0.5	N/A	[Hypothetical protein Dnox_] [Diuraphis noxia]
Dn_1000_0.6	N/A	[Hypothetical protein Dnox_] [Diuraphis noxia]
Dn_1000_0.7	N/A	[Hypothetical protein Dnox_] [Diuraphis noxia]
Dn_1002_0.4	N/A	[Hypothetical protein Dnox_] [Diuraphis noxia]
Dn_1002_0.6	N/A	[PREDICTED: UPF0439 protein C9orf30 homolog] [Diuraphis noxia]
Dn_1004_0.1	N/A	[Hypothetical protein Dnox_] [Diuraphis noxia]
Dn_1004_0.5	N/A	[PREDICTED: hypothetical protein LOC100570963] [Diuraphis noxia]
Dn_1005_0.10	N/A	[Hypothetical protein Dnox_] [Diuraphis noxia]
Dn_1006_0.0	N/A	[Hypothetical protein Dnox_] [Diuraphis noxia]
Dn_1007_0.0	N/A	[Hypothetical protein Dnox_] [Diuraphis noxia]
Dn_1008_0.6	N/A	[Hypothetical protein Dnox_] [Diuraphis noxia]
Dn_101_0.0	N/A	[PREDICTED: hypothetical protein LOC100573581] [Diuraphis noxia]
Dn_101_0.1	N/A	[PREDICTED: hypothetical protein LOC100573749] [Diuraphis noxia]
Dn_101_0.11	N/A	[Hypothetical protein Dnox_] [Diuraphis noxia]
Dn_101_2.7	N/A	[PREDICTED: hypothetical protein LOC100568808] [Diuraphis noxia]
Dn_101_4.0	N/A	[Hypothetical protein Dnox_] [Diuraphis noxia]
Dn_101_4.1	N/A	[Hypothetical protein Dnox_] [Diuraphis noxia]
Dn_101_6.0	N/A	[Hypothetical protein Dnox_] [Diuraphis noxia]
Dn_1012_0.0	N/A	[Hypothetical protein Dnox_] [Diuraphis noxia]
Dn_1012_0.5	N/A	[Hypothetical protein Dnox_] [Diuraphis noxia]
Dn_1013_0.7	N/A	[PREDICTED: hypothetical protein LOC100569269 isoform 2] [Diuraphis noxia]
Dn_1014_0.1	N/A	[Hypothetical protein Dnox_] [Diuraphis noxia]
Dn_1014_0.5	N/A	[PREDICTED: hypothetical protein LOC100571343] [Diuraphis noxia]
Dn_1015_0.0	N/A	[Hypothetical protein Dnox_] [Diuraphis noxia]
Dn_1017_0.4	N/A	[Hypothetical protein Dnox_] [Diuraphis noxia]
Dn_1018_0.1	N/A	[Hypothetical protein Dnox_] [Diuraphis noxia]
Dn_102_0.0	N/A	[Hypothetical protein Dnox_] [Diuraphis noxia]
Dn_102_0.4	N/A	[Hypothetical protein Dnox_] [Diuraphis noxia]
Dn_102_0.5	N/A	[Hypothetical protein Dnox_] [Diuraphis noxia]
Dn_102_0.7	N/A	[Hypothetical protein Dnox_] [Diuraphis noxia]
Dn_102_0.8	N/A	[Hypothetical protein Dnox_] [Diuraphis noxia]
Dn_102_1.0	N/A	[Hypothetical protein Dnox_] [Diuraphis noxia]
Dn_102_1.2	N/A	[Hypothetical protein Dnox_] [Diuraphis noxia]
Dn_102_2.1	N/A	[Hypothetical protein Dnox_] [Diuraphis noxia]
Dn_102_3.5	N/A	[Hypothetical protein Dnox_] [Diuraphis noxia]
Dn_102_3.9	N/A	[Hypothetical protein Dnox_] [Diuraphis noxia]
Dn_102_4.1	N/A	[Hypothetical protein Dnox_] [Diuraphis noxia]
Dn_102_5.4	N/A	[Hypothetical protein Dnox_] [Diuraphis noxia]
Dn_1021_0.0	N/A	[PREDICTED: hypothetical protein LOC100568976] [Diuraphis noxia]
Dn_1022_0.5	N/A	[PREDICTED: hypothetical protein LOC100569489] [Diuraphis noxia]
Dn_1023_0.15	N/A	[PREDICTED: capsid protein VP1-like] [Diuraphis noxia]
Dn_1023_0.3	N/A	[Hypothetical protein Dnox_] [Diuraphis noxia]
Dn_1023_0.5	N/A	[PREDICTED: hypothetical protein LOC100574396] [Diuraphis noxia]
Dn_1024_0.1	N/A	[PREDICTED: hypothetical protein LOC100569394] [Diuraphis noxia]
Dn_1024_0.4	N/A	[uncharacterized protein LOC100166220 precursor] [Diuraphis noxia]
Dn_1024_0.8	N/A	[PREDICTED: hypothetical protein LOC100574631] [Diuraphis noxia]
Dn_1025_0.3	N/A	[Hypothetical protein Dnox_] [Diuraphis noxia]
Dn_1025_0.4	N/A	[Hypothetical protein Dnox_] [Diuraphis noxia]
Dn_1025_0.5	N/A	[PREDICTED: hypothetical protein LOC100575906] [Diuraphis noxia]
Dn_1025_0.9	N/A	[Hypothetical protein Dnox_] [Diuraphis noxia]
Dn_1026_0.1	N/A	[Hypothetical protein Dnox_] [Diuraphis noxia]
Dn_1026_0.4	N/A	[Hypothetical protein Dnox_] [Diuraphis noxia]
Dn_1026_0.5	N/A	[Hypothetical protein Dnox_] [Diuraphis noxia]
Dn_1026_0.6	N/A	[Hypothetical protein Dnox_] [Diuraphis noxia]
Dn_1027_0.1	N/A	[Hypothetical protein Dnox_] [Diuraphis noxia]
Dn_1027_0.12	N/A	[PREDICTED: hypothetical protein LOC100573576] [Diuraphis noxia]
Dn_1027_0.14	N/A	[Hypothetical protein Dnox_] [Diuraphis noxia]
Dn_1027_0.2	N/A	[Hypothetical protein Dnox_] [Diuraphis noxia]
Dn_1027_0.20	N/A	[PREDICTED: hypothetical protein LOC100574927] [Diuraphis noxia]
Dn_103_0.0	N/A	[Hypothetical protein Dnox_] [Diuraphis noxia]
Dn_103_0.1	N/A	[Hypothetical protein Dnox_] [Diuraphis noxia]
Dn_103_1.0	N/A	[Hypothetical protein Dnox_] [Diuraphis noxia]
Dn_103_1.1	N/A	[Hypothetical protein Dnox_] [Diuraphis noxia]
Dn_103_1.3	N/A	[Hypothetical protein Dnox_] [Diuraphis noxia]
Dn_1030_0.10	N/A	[Hypothetical protein Dnox_] [Diuraphis noxia]
Dn_1030_0.3	N/A	[Hypothetical protein Dnox_] [Diuraphis noxia]
Dn_1031_0.0	N/A	[Hypothetical protein Dnox_] [Diuraphis noxia]
Dn_1033_0.9	N/A	[Hypothetical protein Dnox_] [Diuraphis noxia]
Dn_1034_0.2	N/A	[PREDICTED: hypothetical protein LOC100572260 isoform 1] [Diuraphis noxia]
Dn_1036_0.0	N/A	[Hypothetical protein Dnox_] [Diuraphis noxia]
Dn_1039_0.5	N/A	[Hypothetical protein Dnox_] [Diuraphis noxia]
Dn_1039_0.6	N/A	[Hypothetical protein Dnox_] [Diuraphis noxia]
Dn_104_1.0	N/A	[Hypothetical protein Dnox_] [Diuraphis noxia]
Dn_104_2.0	N/A	[Hypothetical protein Dnox_] [Diuraphis noxia]
Dn_104_4.3	N/A	[Hypothetical protein Dnox_] [Diuraphis noxia]
Dn_104_6.16	N/A	[PREDICTED: hypothetical protein LOC100574816 isoform 1] [Diuraphis noxia]
Dn_104_6.7	N/A	[Hypothetical protein Dnox_] [Diuraphis noxia]
Dn_1040_0.0	N/A	[PREDICTED: hypothetical protein LOC100165959] [Diuraphis noxia]
Dn_1041_0.8	N/A	[PREDICTED: hypothetical protein LOC100572569 isoform 2] [Diuraphis noxia]
Dn_1042_0.10	N/A	[Hypothetical protein Dnox_] [Diuraphis noxia]
Dn_1042_0.11	N/A	[Hypothetical protein Dnox_] [Diuraphis noxia]
Dn_1042_0.13	N/A	[Hypothetical protein Dnox_] [Diuraphis noxia]
Dn_1042_0.18	N/A	[Hypothetical protein Dnox_] [Diuraphis noxia]
Dn_1042_0.20	N/A	[Hypothetical protein Dnox_] [Diuraphis noxia]
Dn_1042_0.21	N/A	[Hypothetical protein Dnox_] [Diuraphis noxia]
Dn_1042_0.3	N/A	[Hypothetical protein Dnox_] [Diuraphis noxia]
Dn_1042_0.4	N/A	[PREDICTED: hypothetical protein LOC100572162] [Diuraphis noxia]
Dn_1042_0.8	N/A	[Hypothetical protein Dnox_] [Diuraphis noxia]
Dn_1042_0.9	N/A	[Hypothetical protein Dnox_] [Diuraphis noxia]
Dn_1043_0.1	N/A	[Hypothetical protein Dnox_] [Diuraphis noxia]
Dn_1044_0.4	N/A	[PREDICTED: hypothetical protein LOC100569124 isoform 2] [Diuraphis noxia]
Dn_1044_0.7	N/A	[Hypothetical protein Dnox_] [Diuraphis noxia]
Dn_1047_0.0	N/A	[PREDICTED: hypothetical protein LOC100569287] [Diuraphis noxia]
Dn_105_2.23	N/A	[Hypothetical protein Dnox_] [Diuraphis noxia]
Dn_105_3.1	N/A	[PREDICTED: hypothetical protein LOC100571544] [Diuraphis noxia]
Dn_105_3.11	N/A	[Hypothetical protein Dnox_] [Diuraphis noxia]
Dn_105_3.2	N/A	[PREDICTED: hypothetical protein LOC100572073] [Diuraphis noxia]
Dn_105_4.0	N/A	[Hypothetical protein Dnox_] [Diuraphis noxia]
Dn_105_5.0	N/A	[Hypothetical protein Dnox_] [Diuraphis noxia]
Dn_105_5.2	N/A	[Hypothetical protein Dnox_] [Diuraphis noxia]
Dn_105_6.1	N/A	[Hypothetical protein Dnox_] [Diuraphis noxia]
Dn_105_6.4	N/A	[Hypothetical protein Dnox_] [Diuraphis noxia]
Dn_1050_0.2	N/A	[Hypothetical protein Dnox_] [Diuraphis noxia]
Dn_1051_0.6	N/A	[PREDICTED: hypothetical protein LOC100571900] [Diuraphis noxia]
Dn_1052_0.2	N/A	[Hypothetical protein Dnox_] [Diuraphis noxia]
Dn_1053_0.10	N/A	[Hypothetical protein Dnox_] [Diuraphis noxia]
Dn_1053_0.2	N/A	[PREDICTED: hypothetical protein LOC100575462] [Diuraphis noxia]
Dn_1053_0.3	N/A	[PREDICTED: hypothetical protein LOC100575404] [Diuraphis noxia]
Dn_1053_0.6	N/A	[Hypothetical protein Dnox_] [Diuraphis noxia]
Dn_1055_0.6	N/A	[PREDICTED: low choriolytic enzyme-like] [Diuraphis noxia]
Dn_1056_0.1	N/A	[PREDICTED: hypothetical protein LOC100574670] [Diuraphis noxia]
Dn_1058_0.0	N/A	[Hypothetical protein Dnox_] [Diuraphis noxia]
Dn_1058_0.3	N/A	[Hypothetical protein Dnox_] [Diuraphis noxia]
Dn_1058_0.5	N/A	[Hypothetical protein Dnox_] [Diuraphis noxia]
Dn_1058_0.7	N/A	[Hypothetical protein Dnox_] [Diuraphis noxia]
Dn_106_0.1	N/A	[PREDICTED: potassium voltage-gated channel subfamily KQT member 1-like isoform 2] [Diuraphis noxia]
Dn_106_2.6	N/A	[Hypothetical protein Dnox_] [Diuraphis noxia]
Dn_106_2.7	N/A	[Hypothetical protein Dnox_] [Diuraphis noxia]
Dn_1060_0.2	N/A	[Hypothetical protein Dnox_] [Diuraphis noxia]
Dn_1060_0.4	N/A	[PREDICTED: hypothetical protein LOC100573223] [Diuraphis noxia]
Dn_1060_0.5	N/A	[Hypothetical protein Dnox_] [Diuraphis noxia]
Dn_1062_0.13	N/A	[PREDICTED: hypothetical protein LOC100569363] [Diuraphis noxia]
Dn_1062_0.3	N/A	[PREDICTED: hypothetical protein LOC100572629] [Diuraphis noxia]
Dn_1062_0.5	N/A	[Hypothetical protein Dnox_] [Diuraphis noxia]
Dn_1062_0.7	N/A	[Hypothetical protein Dnox_] [Diuraphis noxia]
Dn_1062_0.8	N/A	[Hypothetical protein Dnox_] [Diuraphis noxia]
Dn_1064_0.3	N/A	[Hypothetical protein Dnox_] [Diuraphis noxia]
Dn_1064_0.5	N/A	[PREDICTED: WD repeat-containing protein 3-like] [Diuraphis noxia]
Dn_1065_0.0	N/A	[Hypothetical protein Dnox_] [Diuraphis noxia]
Dn_1065_0.10	N/A	[Hypothetical protein Dnox_] [Diuraphis noxia]
Dn_1065_0.2	N/A	[Hypothetical protein Dnox_] [Diuraphis noxia]
Dn_1065_0.4	N/A	[Hypothetical protein Dnox_] [Diuraphis noxia]
Dn_1065_0.6	N/A	[Hypothetical protein Dnox_] [Diuraphis noxia]
Dn_1065_0.8	N/A	[Hypothetical protein Dnox_] [Diuraphis noxia]
Dn_1065_0.9	N/A	[Hypothetical protein Dnox_] [Diuraphis noxia]
Dn_1067_0.3	N/A	[PREDICTED: hypothetical protein LOC100572934] [Diuraphis noxia]
Dn_1067_0.5	N/A	[Hypothetical protein Dnox_] [Diuraphis noxia]
Dn_1069_0.0	N/A	[Hypothetical protein Dnox_] [Diuraphis noxia]
Dn_1069_0.4	N/A	[Hypothetical protein Dnox_] [Diuraphis noxia]
Dn_1069_0.5	N/A	[Hypothetical protein Dnox_] [Diuraphis noxia]
Dn_1069_0.8	N/A	[Hypothetical protein Dnox_] [Diuraphis noxia]
Dn_107_1.0	N/A	[PREDICTED: hypothetical protein LOC100568937] [Diuraphis noxia]
Dn_107_3.0	N/A	[Hypothetical protein Dnox_] [Diuraphis noxia]
Dn_107_5.2	N/A	[Hypothetical protein Dnox_] [Diuraphis noxia]
Dn_107_5.4	N/A	[PREDICTED: hypothetical protein LOC100572661] [Diuraphis noxia]
Dn_107_5.5	N/A	[Hypothetical protein Dnox_] [Diuraphis noxia]
Dn_107_5.9	N/A	[Hypothetical protein Dnox_] [Diuraphis noxia]
Dn_1071_0.0	N/A	[Hypothetical protein Dnox_] [Diuraphis noxia]
Dn_1071_0.1	N/A	[Hypothetical protein Dnox_] [Diuraphis noxia]
Dn_1071_0.2	N/A	[Hypothetical protein Dnox_] [Diuraphis noxia]
Dn_1072_0.2	N/A	[Hypothetical protein Dnox_] [Diuraphis noxia]
Dn_1074_0.10	N/A	[Hypothetical protein Dnox_] [Diuraphis noxia]
Dn_1074_0.14	N/A	[PREDICTED: hypothetical protein LOC100572168] [Diuraphis noxia]
Dn_1074_0.3	N/A	[Hypothetical protein Dnox_] [Diuraphis noxia]
Dn_1074_0.4	N/A	[Hypothetical protein Dnox_] [Diuraphis noxia]
Dn_1074_0.6	N/A	[Hypothetical protein Dnox_] [Diuraphis noxia]
Dn_1075_0.0	N/A	[Hypothetical protein Dnox_] [Diuraphis noxia]
Dn_1079_0.0	N/A	[PREDICTED: hypothetical protein LOC100575238. partial] [Diuraphis noxia]
Dn_1079_0.2	N/A	[PREDICTED: hypothetical protein LOC100575078] [Diuraphis noxia]
Dn_1079_0.3	N/A	[Hypothetical protein Dnox_] [Diuraphis noxia]
Dn_1079_0.5	N/A	[PREDICTED: hypothetical protein LOC100569726] [Diuraphis noxia]
Dn_1079_0.8	N/A	[Hypothetical protein Dnox_] [Diuraphis noxia]
Dn_108_4.2	N/A	[Hypothetical protein Dnox_] [Diuraphis noxia]
Dn_108_4.4	N/A	[Hypothetical protein Dnox_] [Diuraphis noxia]
Dn_108_4.5	N/A	[Hypothetical protein Dnox_] [Diuraphis noxia]
Dn_108_5.20	N/A	[Hypothetical protein Dnox_] [Diuraphis noxia]
Dn_108_5.7	N/A	[PREDICTED: hypothetical protein LOC100571648] [Diuraphis noxia]
Dn_1080_0.12	N/A	[Hypothetical protein Dnox_] [Diuraphis noxia]
Dn_1080_0.13	N/A	[Hypothetical protein Dnox_] [Diuraphis noxia]
Dn_1080_0.18	N/A	[Hypothetical protein Dnox_] [Diuraphis noxia]
Dn_1080_0.6	N/A	[Hypothetical protein Dnox_] [Diuraphis noxia]
Dn_1080_0.7	N/A	[Hypothetical protein Dnox_] [Diuraphis noxia]
Dn_1080_0.9	N/A	[Hypothetical protein Dnox_] [Diuraphis noxia]
Dn_1082_0.0	N/A	[Hypothetical protein Dnox_] [Diuraphis noxia]
Dn_1082_0.4	N/A	[PREDICTED: hypothetical protein LOC100570029] [Diuraphis noxia]
Dn_1082_0.9	N/A	[PREDICTED: hypothetical protein LOC100569355] [Diuraphis noxia]
Dn_1083_0.6	N/A	[Hypothetical protein Dnox_] [Diuraphis noxia]
Dn_1084_0.1	N/A	[PREDICTED: hypothetical protein LOC100573108] [Diuraphis noxia]
Dn_1084_0.3	N/A	[PREDICTED: putative nuclease HARBI1-like] [Diuraphis noxia]
Dn_1084_0.6	N/A	[Hypothetical protein Dnox_] [Diuraphis noxia]
Dn_1084_0.7	N/A	[PREDICTED: hypothetical protein LOC100572142] [Diuraphis noxia]
Dn_1085_0.0	N/A	[Hypothetical protein Dnox_] [Diuraphis noxia]
Dn_1086_0.1	N/A	[Hypothetical protein Dnox_] [Diuraphis noxia]
Dn_1086_0.3	N/A	[PREDICTED: hypothetical protein LOC100570428] [Diuraphis noxia]
Dn_1087_0.6	N/A	[Hypothetical protein Dnox_] [Diuraphis noxia]
Dn_1087_0.8	N/A	[Hypothetical protein Dnox_] [Diuraphis noxia]
Dn_1088_0.3	N/A	[PREDICTED: hypothetical protein LOC100574499] [Diuraphis noxia]
Dn_1089_0.9	N/A	[PREDICTED: protein CBFA2T3-like isoform 4] [Diuraphis noxia]
Dn_109_0.3	N/A	[Hypothetical protein Dnox_] [Diuraphis noxia]
Dn_109_4.5	N/A	[Hypothetical protein Dnox_] [Diuraphis noxia]
Dn_109_4.6	N/A	[Hypothetical protein Dnox_] [Diuraphis noxia]
Dn_109_5.11	N/A	[PREDICTED: hypothetical protein LOC100569355] [Diuraphis noxia]
Dn_109_5.6	N/A	[Hypothetical protein Dnox_] [Diuraphis noxia]
Dn_1091_0.3	N/A	[Hypothetical protein Dnox_] [Diuraphis noxia]
Dn_1091_0.4	N/A	[Hypothetical protein Dnox_] [Diuraphis noxia]
Dn_1091_0.9	N/A	[PREDICTED: hypothetical protein LOC100569507] [Diuraphis noxia]
Dn_1093_0.0	N/A	[Hypothetical protein Dnox_] [Diuraphis noxia]
Dn_1095_0.0	N/A	[Hypothetical protein Dnox_] [Diuraphis noxia]
Dn_1096_0.2	N/A	[Hypothetical protein Dnox_] [Diuraphis noxia]
Dn_1097_0.0	N/A	[Hypothetical protein Dnox_] [Diuraphis noxia]
Dn_1097_0.1	N/A	[PREDICTED: hypothetical protein LOC100569717] [Diuraphis noxia]
Dn_1098_0.2	N/A	[Hypothetical protein Dnox_] [Diuraphis noxia]
Dn_1098_0.5	N/A	[Hypothetical protein Dnox_] [Diuraphis noxia]
Dn_11_10.5	N/A	[Hypothetical protein Dnox_] [Diuraphis noxia]
Dn_11_11.1	N/A	[PREDICTED: hypothetical protein LOC100573339] [Diuraphis noxia]
Dn_11_12.1	N/A	[PREDICTED: hypothetical protein LOC100570217] [Diuraphis noxia]
Dn_11_12.2	N/A	[Hypothetical protein Dnox_] [Diuraphis noxia]
Dn_11_2.2	N/A	[Hypothetical protein Dnox_] [Diuraphis noxia]
Dn_11_2.3	N/A	[PREDICTED: hypothetical protein LOC100574453] [Diuraphis noxia]
Dn_11_3.7	N/A	[Hypothetical protein Dnox_] [Diuraphis noxia]
Dn_11_9.10	N/A	[Hypothetical protein Dnox_] [Diuraphis noxia]
Dn_11_9.6	N/A	[Hypothetical protein Dnox_] [Diuraphis noxia]
Dn_110_1.4	N/A	[Hypothetical protein Dnox_] [Diuraphis noxia]
Dn_110_2.0	N/A	[Hypothetical protein Dnox_] [Diuraphis noxia]
Dn_110_4.6	N/A	[PREDICTED: hypothetical protein LOC100574984] [Diuraphis noxia]
Dn_110_5.10	N/A	[Hypothetical protein Dnox_] [Diuraphis noxia]
Dn_110_5.2	N/A	[Hypothetical protein Dnox_] [Diuraphis noxia]
Dn_1100_0.6	N/A	[Hypothetical protein Dnox_] [Diuraphis noxia]
Dn_1100_0.8	N/A	[Hypothetical protein Dnox_] [Diuraphis noxia]
Dn_1100_0.9	N/A	[Hypothetical protein Dnox_] [Diuraphis noxia]
Dn_1103_0.2	N/A	[Hypothetical protein Dnox_] [Diuraphis noxia]
Dn_1103_0.3	N/A	[Hypothetical protein Dnox_] [Diuraphis noxia]
Dn_1103_0.4	N/A	[Hypothetical protein Dnox_] [Diuraphis noxia]
Dn_1106_0.5	N/A	[Hypothetical protein Dnox_] [Diuraphis noxia]
Dn_1106_0.6	N/A	[Hypothetical protein Dnox_] [Diuraphis noxia]
Dn_1108_0.1	N/A	[Hypothetical protein Dnox_] [Diuraphis noxia]
Dn_1108_0.5	N/A	[Hypothetical protein Dnox_] [Diuraphis noxia]
Dn_1108_0.7	N/A	[PREDICTED: hypothetical protein LOC100571809] [Diuraphis noxia]
Dn_1109_0.0	N/A	[Hypothetical protein Dnox_] [Diuraphis noxia]
Dn_111_2.0	N/A	[Hypothetical protein Dnox_] [Diuraphis noxia]
Dn_111_2.1	N/A	[Hypothetical protein Dnox_] [Diuraphis noxia]
Dn_111_3.2	N/A	[Hypothetical protein Dnox_] [Diuraphis noxia]
Dn_111_3.5	N/A	[Hypothetical protein Dnox_] [Diuraphis noxia]
Dn_111_4.2	N/A	[PREDICTED: hypothetical protein LOC100575090] [Diuraphis noxia]
Dn_111_4.4	N/A	[PREDICTED: hypothetical protein LOC100574732] [Diuraphis noxia]
Dn_111_4.7	N/A	[Hypothetical protein Dnox_] [Diuraphis noxia]
Dn_111_5.4	N/A	[PREDICTED: hypothetical protein LOC100575978] [Diuraphis noxia]
Dn_111_5.5	N/A	[Hypothetical protein Dnox_] [Diuraphis noxia]
Dn_1110_0.1	N/A	[Hypothetical protein Dnox_] [Diuraphis noxia]
Dn_1111_0.8	N/A	[Hypothetical protein Dnox_] [Diuraphis noxia]
Dn_1112_0.2	N/A	[Hypothetical protein Dnox_] [Diuraphis noxia]
Dn_1112_0.5	N/A	[Hypothetical protein Dnox_] [Diuraphis noxia]
Dn_1112_0.8	N/A	[PREDICTED: serine/threonine-protein kinase 32B-like] [Diuraphis noxia]
Dn_1113_0.1	N/A	[Hypothetical protein Dnox_] [Diuraphis noxia]
Dn_1115_0.10	N/A	[Hypothetical protein Dnox_] [Diuraphis noxia]
Dn_1115_0.12	N/A	[PREDICTED: hypothetical protein LOC100572629] [Diuraphis noxia]
Dn_1115_0.13	N/A	[PREDICTED: hypothetical protein LOC100568867] [Diuraphis noxia]
Dn_1115_0.4	N/A	[Hypothetical protein Dnox_] [Diuraphis noxia]
Dn_1115_0.7	N/A	[PREDICTED: hypothetical protein LOC100575477] [Diuraphis noxia]
Dn_1115_0.8	N/A	[Hypothetical protein Dnox_] [Diuraphis noxia]
Dn_1115_0.9	N/A	[Hypothetical protein Dnox_] [Diuraphis noxia]
Dn_1116_0.0	N/A	[Hypothetical protein Dnox_] [Diuraphis noxia]
Dn_1116_0.1	N/A	[Hypothetical protein Dnox_] [Diuraphis noxia]
Dn_1117_0.3	N/A	[Hypothetical protein Dnox_] [Diuraphis noxia]
Dn_1117_0.4	N/A	[PREDICTED: hypothetical protein LOC100568513] [Diuraphis noxia]
Dn_112_0.0	N/A	[Hypothetical protein Dnox_] [Diuraphis noxia]
Dn_112_0.1	N/A	[Hypothetical protein Dnox_] [Diuraphis noxia]
Dn_112_0.2	N/A	[Hypothetical protein Dnox_] [Diuraphis noxia]
Dn_112_0.3	N/A	[Hypothetical protein Dnox_] [Diuraphis noxia]
Dn_112_0.4	N/A	[Hypothetical protein Dnox_] [Diuraphis noxia]
Dn_112_0.6	N/A	[Hypothetical protein Dnox_] [Diuraphis noxia]
Dn_112_1.4	N/A	[PREDICTED: hypothetical protein LOC100571806] [Diuraphis noxia]
Dn_112_3.1	N/A	[Hypothetical protein Dnox_] [Diuraphis noxia]
Dn_112_3.4	N/A	[Hypothetical protein Dnox_] [Diuraphis noxia]
Dn_112_4.7	N/A	[Hypothetical protein Dnox_] [Diuraphis noxia]
Dn_112_5.10	N/A	[Hypothetical protein Dnox_] [Diuraphis noxia]
Dn_112_5.4	N/A	[Hypothetical protein Dnox_] [Diuraphis noxia]
Dn_112_5.5	N/A	[Hypothetical protein Dnox_] [Diuraphis noxia]
Dn_1124_0.3	N/A	[Hypothetical protein Dnox_] [Diuraphis noxia]
Dn_1125_0.0	N/A	[Hypothetical protein Dnox_] [Diuraphis noxia]
Dn_1127_0.2	N/A	[PREDICTED: hypothetical protein LOC100574103] [Diuraphis noxia]
Dn_1127_0.6	N/A	[PREDICTED: hypothetical protein LOC100571942] [Diuraphis noxia]
Dn_1127_0.7	N/A	[Hypothetical protein Dnox_] [Diuraphis noxia]
Dn_1128_0.2	N/A	[PREDICTED: thiamine transporter 2-like isoform 1] [Diuraphis noxia]
Dn_1129_0.6	N/A	[Hypothetical protein Dnox_] [Diuraphis noxia]
Dn_113_1.0	N/A	[Hypothetical protein Dnox_] [Diuraphis noxia]
Dn_113_2.0	N/A	[Hypothetical protein Dnox_] [Diuraphis noxia]
Dn_113_2.1	N/A	[Hypothetical protein Dnox_] [Diuraphis noxia]
Dn_113_3.0	N/A	[Hypothetical protein Dnox_] [Diuraphis noxia]
Dn_113_5.4	N/A	[PREDICTED: hypothetical protein LOC100572451] [Diuraphis noxia]
Dn_113_6.10	N/A	[Hypothetical protein Dnox_] [Diuraphis noxia]
Dn_113_6.11	N/A	[Hypothetical protein Dnox_] [Diuraphis noxia]
Dn_113_6.4	N/A	[PREDICTED: hypothetical protein LOC100569319] [Diuraphis noxia]
Dn_113_6.8	N/A	[Hypothetical protein Dnox_] [Diuraphis noxia]
Dn_1130_0.0	N/A	[Hypothetical protein Dnox_] [Diuraphis noxia]
Dn_1131_0.16	N/A	[Hypothetical protein Dnox_] [Diuraphis noxia]
Dn_1131_0.17	N/A	[Hypothetical protein Dnox_] [Diuraphis noxia]
Dn_1131_0.3	N/A	[PREDICTED: hypothetical protein LOC100571423] [Diuraphis noxia]
Dn_1134_0.1	N/A	[PREDICTED: hypothetical protein LOC100573398] [Diuraphis noxia]
Dn_1134_0.2	N/A	[PREDICTED: hypothetical protein LOC100571673] [Diuraphis noxia]
Dn_1135_0.2	N/A	[PREDICTED: hypothetical protein LOC100570685] [Diuraphis noxia]
Dn_1135_0.3	N/A	[Hypothetical protein Dnox_] [Diuraphis noxia]
Dn_1135_0.4	N/A	[Hypothetical protein Dnox_] [Diuraphis noxia]
Dn_1135_0.5	N/A	[Hypothetical protein Dnox_] [Diuraphis noxia]
Dn_1135_0.7	N/A	[Hypothetical protein Dnox_] [Diuraphis noxia]
Dn_1135_0.8	N/A	[Hypothetical protein Dnox_] [Diuraphis noxia]
Dn_1137_0.2	N/A	[PREDICTED: hypothetical protein LOC100166575] [Diuraphis noxia]
Dn_114_0.1	N/A	[Hypothetical protein Dnox_] [Diuraphis noxia]
Dn_114_1.0	N/A	[Hypothetical protein Dnox_] [Diuraphis noxia]
Dn_114_2.1	N/A	[Hypothetical protein Dnox_] [Diuraphis noxia]
Dn_114_4.4	N/A	[Hypothetical protein Dnox_] [Diuraphis noxia]
Dn_114_5.3	N/A	[PREDICTED: hypothetical protein LOC100574087] [Diuraphis noxia]
Dn_1141_0.0	N/A	[Hypothetical protein Dnox_] [Diuraphis noxia]
Dn_1142_0.0	N/A	[Hypothetical protein Dnox_] [Diuraphis noxia]
Dn_1142_0.1	N/A	[Hypothetical protein Dnox_] [Diuraphis noxia]
Dn_1142_0.2	N/A	[Hypothetical protein Dnox_] [Diuraphis noxia]
Dn_1142_0.3	N/A	[Hypothetical protein Dnox_] [Diuraphis noxia]
Dn_1143_0.0	N/A	[Hypothetical protein Dnox_] [Diuraphis noxia]
Dn_1144_0.1	N/A	[Hypothetical protein Dnox_] [Diuraphis noxia]
Dn_1144_0.4	N/A	[Hypothetical protein Dnox_] [Diuraphis noxia]
Dn_1144_0.7	N/A	[Hypothetical protein Dnox_] [Diuraphis noxia]
Dn_1145_0.0	N/A	[Hypothetical protein Dnox_] [Diuraphis noxia]
Dn_1146_0.3	N/A	[PREDICTED: hypothetical protein LOC100575656] [Diuraphis noxia]
Dn_1146_0.4	N/A	[Hypothetical protein Dnox_] [Diuraphis noxia]
Dn_1149_0.2	N/A	[Hypothetical protein Dnox_] [Diuraphis noxia]
Dn_1149_0.3	N/A	[Hypothetical protein Dnox_] [Diuraphis noxia]
Dn_1149_0.5	N/A	[Hypothetical protein Dnox_] [Diuraphis noxia]
Dn_115_1.1	N/A	[Hypothetical protein Dnox_] [Diuraphis noxia]
Dn_115_2.0	N/A	[Hypothetical protein Dnox_] [Diuraphis noxia]
Dn_115_2.4	N/A	[Hypothetical protein Dnox_] [Diuraphis noxia]
Dn_115_3.11	N/A	[Hypothetical protein Dnox_] [Diuraphis noxia]
Dn_115_3.13	N/A	[PREDICTED: DBH-like monooxygenase protein 1-like] [Diuraphis noxia]
Dn_115_3.15	N/A	[Hypothetical protein Dnox_] [Diuraphis noxia]
Dn_115_3.3	N/A	[PREDICTED: hypothetical protein LOC100570797] [Diuraphis noxia]
Dn_1150_0.0	N/A	[Hypothetical protein Dnox_] [Diuraphis noxia]
Dn_1151_0.0	N/A	[Hypothetical protein Dnox_] [Diuraphis noxia]
Dn_1151_0.5	N/A	[Hypothetical protein Dnox_] [Diuraphis noxia]
Dn_1151_0.6	N/A	[GA22538] [Diuraphis noxia]
Dn_1152_0.0	N/A	[Hypothetical protein Dnox_] [Diuraphis noxia]
Dn_1157_0.0	N/A	[PREDICTED: hypothetical protein LOC100569215] [Diuraphis noxia]
Dn_1157_0.3	N/A	[Hypothetical protein Dnox_] [Diuraphis noxia]
Dn_1158_0.1	N/A	[PREDICTED: hypothetical protein LOC100569016] [Diuraphis noxia]
Dn_1158_0.5	N/A	[PREDICTED: hypothetical protein LOC100572959] [Diuraphis noxia]
Dn_1158_0.7	N/A	[PREDICTED: hypothetical protein LOC100570547] [Diuraphis noxia]
Dn_116_3.10	N/A	[PREDICTED: hypothetical protein LOC100573116. partial] [Diuraphis noxia]
Dn_116_3.11	N/A	[PREDICTED: hypothetical protein LOC100568833] [Diuraphis noxia]
Dn_116_3.4	N/A	[Hypothetical protein Dnox_] [Diuraphis noxia]
Dn_116_4.10	N/A	[PREDICTED: hypothetical protein LOC100573392] [Diuraphis noxia]
Dn_116_4.2	N/A	[PREDICTED: hypothetical protein LOC100572758] [Diuraphis noxia]
Dn_116_4.7	N/A	[Hypothetical protein Dnox_] [Diuraphis noxia]
Dn_116_5.12	N/A	[Hypothetical protein Dnox_] [Diuraphis noxia]
Dn_116_5.15	N/A	[Hypothetical protein Dnox_] [Diuraphis noxia]
Dn_116_5.4	N/A	[PREDICTED: hypothetical protein LOC100571512] [Diuraphis noxia]
Dn_116_5.5	N/A	[Hypothetical protein Dnox_] [Diuraphis noxia]
Dn_1160_0.1	N/A	[Hypothetical protein Dnox_] [Diuraphis noxia]
Dn_1163_0.1	N/A	[Hypothetical protein Dnox_] [Diuraphis noxia]
Dn_1163_0.2	N/A	[PREDICTED: hypothetical protein LOC100574918] [Diuraphis noxia]
Dn_1163_0.3	N/A	[Hypothetical protein Dnox_] [Diuraphis noxia]
Dn_1164_0.0	N/A	[Hypothetical protein Dnox_] [Diuraphis noxia]
Dn_1165_0.0	N/A	[Hypothetical protein Dnox_] [Diuraphis noxia]
Dn_1165_0.1	N/A	[Hypothetical protein Dnox_] [Diuraphis noxia]
Dn_1165_0.7	N/A	[PREDICTED: hypothetical protein LOC100575656] [Diuraphis noxia]
Dn_1167_0.6	N/A	[PREDICTED: zinc finger BED domain-containing protein 4-like. partial] [Diuraphis noxia]
Dn_1168_0.3	N/A	[Hypothetical protein Dnox_] [Diuraphis noxia]
Dn_1169_0.6	N/A	[PREDICTED: hypothetical protein LOC100574063] [Diuraphis noxia]
Dn_1169_0.9	N/A	[PREDICTED: hypothetical protein LOC100572758] [Diuraphis noxia]
Dn_117_1.1	N/A	[PREDICTED: hypothetical protein LOC100165234] [Diuraphis noxia]
Dn_117_3.0	N/A	[Hypothetical protein Dnox_] [Diuraphis noxia]
Dn_117_4.18	N/A	[PREDICTED: A disintegrin and metalloproteinase with thrombospondin motifs 16-like isoform 2] [Diuraphis noxia]
Dn_1172_0.0	N/A	[Hypothetical protein Dnox_] [Diuraphis noxia]
Dn_1172_0.1	N/A	[Hypothetical protein Dnox_] [Diuraphis noxia]
Dn_1174_0.1	N/A	[Hypothetical protein Dnox_] [Diuraphis noxia]
Dn_1174_0.2	N/A	[Hypothetical protein Dnox_] [Diuraphis noxia]
Dn_1174_0.5	N/A	[Hypothetical protein Dnox_] [Diuraphis noxia]
Dn_1174_0.6	N/A	[Hypothetical protein Dnox_] [Diuraphis noxia]
Dn_1174_0.7	N/A	[PREDICTED: hypothetical protein LOC100569355] [Diuraphis noxia]
Dn_1176_0.6	N/A	[Hypothetical protein Dnox_] [Diuraphis noxia]
Dn_1177_0.0	N/A	[Hypothetical protein Dnox_] [Diuraphis noxia]
Dn_1178_0.3	N/A	[Hypothetical protein Dnox_] [Diuraphis noxia]
Dn_1179_0.0	N/A	[Hypothetical protein Dnox_] [Diuraphis noxia]
Dn_118_1.1	N/A	[Hypothetical protein Dnox_] [Diuraphis noxia]
Dn_118_1.3	N/A	[Hypothetical protein Dnox_] [Diuraphis noxia]
Dn_118_2.0	N/A	[Hypothetical protein Dnox_] [Diuraphis noxia]
Dn_118_4.13	N/A	[PREDICTED: hypothetical protein LOC100570840] [Diuraphis noxia]
Dn_118_5.13	N/A	[PREDICTED: hypothetical protein LOC100572210] [Diuraphis noxia]
Dn_118_5.2	N/A	[Hypothetical protein Dnox_] [Diuraphis noxia]
Dn_1182_0.1	N/A	[PREDICTED: hypothetical protein LOC100574937] [Diuraphis noxia]
Dn_1183_0.1	N/A	[Hypothetical protein Dnox_] [Diuraphis noxia]
Dn_1184_0.13	N/A	[Hypothetical protein Dnox_] [Diuraphis noxia]
Dn_1184_0.17	N/A	[PREDICTED: hypothetical protein LOC100568943. partial] [Diuraphis noxia]
Dn_1184_0.18	N/A	[Hypothetical protein Dnox_] [Diuraphis noxia]
Dn_1184_0.6	N/A	[Hypothetical protein Dnox_] [Diuraphis noxia]
Dn_1184_0.7	N/A	[Hypothetical protein Dnox_] [Diuraphis noxia]
Dn_1189_0.2	N/A	[Hypothetical protein Dnox_] [Diuraphis noxia]
Dn_119_0.2	N/A	[PREDICTED: hypothetical protein LOC100570710] [Diuraphis noxia]
Dn_119_0.8	N/A	[Hypothetical protein Dnox_] [Diuraphis noxia]
Dn_119_2.5	N/A	[Hypothetical protein Dnox_] [Diuraphis noxia]
Dn_119_2.8	N/A	[Hypothetical protein Dnox_] [Diuraphis noxia]
Dn_119_3.19	N/A	[Hypothetical protein Dnox_] [Diuraphis noxia]
Dn_119_3.21	N/A	[Hypothetical protein Dnox_] [Diuraphis noxia]
Dn_119_4.1	N/A	[PREDICTED: hypothetical protein LOC100573121] [Diuraphis noxia]
Dn_119_4.2	N/A	[PREDICTED: hypothetical protein LOC100573121] [Diuraphis noxia]
Dn_119_5.0	N/A	[PREDICTED: hypothetical protein LOC100574616] [Diuraphis noxia]
Dn_119_5.9	N/A	[Hypothetical protein Dnox_] [Diuraphis noxia]
Dn_1190_0.0	N/A	[PREDICTED: hypothetical protein LOC100164443] [Diuraphis noxia]
Dn_1190_0.1	N/A	[Hypothetical protein Dnox_] [Diuraphis noxia]
Dn_1190_0.3	N/A	[PREDICTED: glycoprotein 3-alpha-L-fucosyltransferase A-like] [Diuraphis noxia]
Dn_1191_0.2	N/A	[PREDICTED: hypothetical protein LOC100571832] [Diuraphis noxia]
Dn_1194_0.1	N/A	[Hypothetical protein Dnox_] [Diuraphis noxia]
Dn_1194_0.9	N/A	[GA22538] [Diuraphis noxia]
Dn_1196_0.1	N/A	[PREDICTED: hypothetical protein LOC100570445] [Diuraphis noxia]
Dn_1198_0.0	N/A	[Hypothetical protein Dnox_] [Diuraphis noxia]
Dn_1199_0.0	N/A	[Hypothetical protein Dnox_] [Diuraphis noxia]
Dn_1199_0.2	N/A	[Hypothetical protein Dnox_] [Diuraphis noxia]
Dn_12_0.0	N/A	[Hypothetical protein Dnox_] [Diuraphis noxia]
Dn_12_10.4	N/A	[Hypothetical protein Dnox_] [Diuraphis noxia]
Dn_12_12.10	N/A	[Hypothetical protein Dnox_] [Diuraphis noxia]
Dn_12_12.5	N/A	[Hypothetical protein Dnox_] [Diuraphis noxia]
Dn_12_12.6	N/A	[Hypothetical protein Dnox_] [Diuraphis noxia]
Dn_12_12.7	N/A	[Hypothetical protein Dnox_] [Diuraphis noxia]
Dn_12_4.12	N/A	[Hypothetical protein Dnox_] [Diuraphis noxia]
Dn_12_7.1	N/A	[PREDICTED: hypothetical protein LOC100568919 isoform 2] [Diuraphis noxia]
Dn_12_8.10	N/A	[Hypothetical protein Dnox_] [Diuraphis noxia]
Dn_120_0.3	N/A	[Hypothetical protein Dnox_] [Diuraphis noxia]
Dn_120_1.2	N/A	[Hypothetical protein Dnox_] [Diuraphis noxia]
Dn_120_1.4	N/A	[Hypothetical protein Dnox_] [Diuraphis noxia]
Dn_120_1.7	N/A	[PREDICTED: hypothetical protein LOC100570876] [Diuraphis noxia]
Dn_120_2.1	N/A	[Hypothetical protein Dnox_] [Diuraphis noxia]
Dn_120_3.2	N/A	[Hypothetical protein Dnox_] [Diuraphis noxia]
Dn_120_4.1	N/A	[Hypothetical protein Dnox_] [Diuraphis noxia]
Dn_120_5.1	N/A	[Hypothetical protein Dnox_] [Diuraphis noxia]
Dn_120_5.4	N/A	[Hypothetical protein Dnox_] [Diuraphis noxia]
Dn_1202_0.0	N/A	[Hypothetical protein Dnox_] [Diuraphis noxia]
Dn_1203_0.2	N/A	[PREDICTED: hypothetical protein LOC100568513] [Diuraphis noxia]
Dn_1204_0.1	N/A	[Hypothetical protein Dnox_] [Diuraphis noxia]
Dn_1206_0.1	N/A	[Hypothetical protein Dnox_] [Diuraphis noxia]
Dn_1206_0.3	N/A	[Hypothetical protein Dnox_] [Diuraphis noxia]
Dn_1207_0.2	N/A	[Hypothetical protein Dnox_] [Diuraphis noxia]
Dn_1208_0.3	N/A	[Hypothetical protein Dnox_] [Diuraphis noxia]
Dn_121_1.4	N/A	[Hypothetical protein Dnox_] [Diuraphis noxia]
Dn_121_2.17	N/A	[Hypothetical protein Dnox_] [Diuraphis noxia]
Dn_121_2.7	N/A	[Hypothetical protein Dnox_] [Diuraphis noxia]
Dn_121_4.11	N/A	[Hypothetical protein Dnox_] [Diuraphis noxia]
Dn_1212_0.1	N/A	[Hypothetical protein Dnox_] [Diuraphis noxia]
Dn_1212_0.3	N/A	[Hypothetical protein Dnox_] [Diuraphis noxia]
Dn_1212_0.6	N/A	[Hypothetical protein Dnox_] [Diuraphis noxia]
Dn_1212_0.8	N/A	[Hypothetical protein Dnox_] [Diuraphis noxia]
Dn_1215_0.3	N/A	[Hypothetical protein Dnox_] [Diuraphis noxia]
Dn_1215_0.5	N/A	[Hypothetical protein Dnox_] [Diuraphis noxia]
Dn_1216_0.0	N/A	[PREDICTED: hypothetical protein LOC100572513] [Diuraphis noxia]
Dn_1217_0.0	N/A	[PREDICTED: hypothetical protein LOC100575512] [Diuraphis noxia]
Dn_1217_0.4	N/A	[Hypothetical protein Dnox_] [Diuraphis noxia]
Dn_1217_0.5	N/A	[Hypothetical protein Dnox_] [Diuraphis noxia]
Dn_1218_0.0	N/A	[PREDICTED: hypothetical protein LOC100569575] [Diuraphis noxia]
Dn_1219_0.3	N/A	[PREDICTED: hypothetical protein LOC100574269] [Diuraphis noxia]
Dn_1219_0.4	N/A	[PREDICTED: hypothetical protein LOC100568867] [Diuraphis noxia]
Dn_1219_0.5	N/A	[Hypothetical protein Dnox_] [Diuraphis noxia]
Dn_122_3.0	N/A	[PREDICTED: hypothetical protein LOC100573082. partial] [Diuraphis noxia]
Dn_122_3.1	N/A	[Hypothetical protein Dnox_] [Diuraphis noxia]
Dn_122_3.2	N/A	[Hypothetical protein Dnox_] [Diuraphis noxia]
Dn_122_3.4	N/A	[PREDICTED: hypothetical protein LOC100575656] [Diuraphis noxia]
Dn_122_4.9	N/A	[PREDICTED: hypothetical protein LOC100574463] [Diuraphis noxia]
Dn_122_5.1	N/A	[Hypothetical protein Dnox_] [Diuraphis noxia]
Dn_1222_0.6	N/A	[Hypothetical protein Dnox_] [Diuraphis noxia]
Dn_1225_0.3	N/A	[Hypothetical protein Dnox_] [Diuraphis noxia]
Dn_123_0.0	N/A	[PREDICTED: hypothetical protein LOC100574081] [Diuraphis noxia]
Dn_123_1.5	N/A	[Hypothetical protein Dnox_] [Diuraphis noxia]
Dn_123_1.7	N/A	[Hypothetical protein Dnox_] [Diuraphis noxia]
Dn_123_1.8	N/A	[Hypothetical protein Dnox_] [Diuraphis noxia]
Dn_123_3.0	N/A	[Hypothetical protein Dnox_] [Diuraphis noxia]
Dn_123_3.1	N/A	[PREDICTED: hypothetical protein LOC100570137] [Diuraphis noxia]
Dn_123_3.2	N/A	[PREDICTED: hypothetical protein LOC100570137] [Diuraphis noxia]
Dn_123_3.5	N/A	[Hypothetical protein Dnox_] [Diuraphis noxia]
Dn_123_5.6	N/A	[Hypothetical protein Dnox_] [Diuraphis noxia]
Dn_1230_0.1	N/A	[PREDICTED: hypothetical protein LOC100575130] [Diuraphis noxia]
Dn_1232_0.1	N/A	[Hypothetical protein Dnox_] [Diuraphis noxia]
Dn_1232_0.2	N/A	[Hypothetical protein Dnox_] [Diuraphis noxia]
Dn_1232_0.5	N/A	[Hypothetical protein Dnox_] [Diuraphis noxia]
Dn_1232_0.8	N/A	[PREDICTED: hypothetical protein LOC100574234] [Diuraphis noxia]
Dn_1235_0.3	N/A	[Hypothetical protein Dnox_] [Diuraphis noxia]
Dn_1235_0.5	N/A	[Hypothetical protein Dnox_] [Diuraphis noxia]
Dn_1236_0.0	N/A	[Hypothetical protein Dnox_] [Diuraphis noxia]
Dn_1236_0.1	N/A	[Hypothetical protein Dnox_] [Diuraphis noxia]
Dn_1237_0.0	N/A	[Hypothetical protein Dnox_] [Diuraphis noxia]
Dn_1237_0.1	N/A	[PREDICTED: hypothetical protein LOC100572891] [Diuraphis noxia]
Dn_1237_0.4	N/A	[Hypothetical protein Dnox_] [Diuraphis noxia]
Dn_1238_0.3	N/A	[Hypothetical protein Dnox_] [Diuraphis noxia]
Dn_1238_0.6	N/A	[Hypothetical protein Dnox_] [Diuraphis noxia]
Dn_1239_0.1	N/A	[Hypothetical protein Dnox_] [Diuraphis noxia]
Dn_1239_0.2	N/A	[Hypothetical protein Dnox_] [Diuraphis noxia]
Dn_1239_0.4	N/A	[PREDICTED: hypothetical protein LOC100161992] [Diuraphis noxia]
Dn_124_2.1	N/A	[Hypothetical protein Dnox_] [Diuraphis noxia]
Dn_124_5.3	N/A	[Hypothetical protein Dnox_] [Diuraphis noxia]
Dn_124_5.7	N/A	[Hypothetical protein Dnox_] [Diuraphis noxia]
Dn_1240_0.4	N/A	[PREDICTED: sodium- and chloride-dependent GABA transporter ine-like] [Diuraphis noxia]
Dn_1242_0.0	N/A	[Hypothetical protein Dnox_] [Diuraphis noxia]
Dn_1242_0.4	N/A	[Hypothetical protein Dnox_] [Diuraphis noxia]
Dn_1242_0.5	N/A	[Hypothetical protein Dnox_] [Diuraphis noxia]
Dn_1244_0.2	N/A	[Hypothetical protein Dnox_] [Diuraphis noxia]
Dn_1244_0.3	N/A	[Hypothetical protein Dnox_] [Diuraphis noxia]
Dn_1245_0.6	N/A	[Hypothetical protein Dnox_] [Diuraphis noxia]
Dn_1246_0.0	N/A	[Hypothetical protein Dnox_] [Diuraphis noxia]
Dn_1246_0.1	N/A	[PREDICTED: hypothetical protein LOC100574380] [Diuraphis noxia]
Dn_1246_0.2	N/A	[Hypothetical protein Dnox_] [Diuraphis noxia]
Dn_1247_0.5	N/A	[PREDICTED: hypothetical protein LOC100575504. partial] [Diuraphis noxia]
Dn_1247_0.6	N/A	[Hypothetical protein Dnox_] [Diuraphis noxia]
Dn_1247_0.8	N/A	[PREDICTED: hypothetical protein LOC100571251] [Diuraphis noxia]
Dn_1247_0.9	N/A	[Hypothetical protein Dnox_] [Diuraphis noxia]
Dn_1248_0.0	N/A	[Hypothetical protein Dnox_] [Diuraphis noxia]
Dn_1248_0.2	N/A	[Hypothetical protein Dnox_] [Diuraphis noxia]
Dn_1248_0.4	N/A	[Hypothetical protein Dnox_] [Diuraphis noxia]
Dn_1248_0.7	N/A	[Hypothetical protein Dnox_] [Diuraphis noxia]
Dn_125_0.2	N/A	[Hypothetical protein Dnox_] [Diuraphis noxia]
Dn_125_1.8	N/A	[PREDICTED: hypothetical protein LOC100573235] [Diuraphis noxia]
Dn_125_3.1	N/A	[Hypothetical protein Dnox_] [Diuraphis noxia]
Dn_125_4.0	N/A	[Hypothetical protein Dnox_] [Diuraphis noxia]
Dn_1250_0.3	N/A	[Hypothetical protein Dnox_] [Diuraphis noxia]
Dn_1250_0.4	N/A	[Hypothetical protein Dnox_] [Diuraphis noxia]
Dn_1250_0.6	N/A	[PREDICTED: hypothetical protein LOC100569851] [Diuraphis noxia]
Dn_1252_0.0	N/A	[Hypothetical protein Dnox_] [Diuraphis noxia]
Dn_1253_0.1	N/A	[Hypothetical protein Dnox_] [Diuraphis noxia]
Dn_1253_0.2	N/A	[Hypothetical protein Dnox_] [Diuraphis noxia]
Dn_1253_0.3	N/A	[Hypothetical protein Dnox_] [Diuraphis noxia]
Dn_1253_0.4	N/A	[PREDICTED: hypothetical protein LOC100570029] [Diuraphis noxia]
Dn_1254_0.3	N/A	[Hypothetical protein Dnox_] [Diuraphis noxia]
Dn_1258_0.1	N/A	[Hypothetical protein Dnox_] [Diuraphis noxia]
Dn_1258_0.10	N/A	[Hypothetical protein Dnox_] [Diuraphis noxia]
Dn_1258_0.4	N/A	[Hypothetical protein Dnox_] [Diuraphis noxia]
Dn_1258_0.5	N/A	[Hypothetical protein Dnox_] [Diuraphis noxia]
Dn_1258_0.6	N/A	[Hypothetical protein Dnox_] [Diuraphis noxia]
Dn_1258_0.9	N/A	[Hypothetical protein Dnox_] [Diuraphis noxia]
Dn_1259_0.0	N/A	[Hypothetical protein Dnox_] [Diuraphis noxia]
Dn_126_0.7	N/A	[PREDICTED: hypothetical protein LOC100571970 isoform 2] [Diuraphis noxia]
Dn_126_4.0	N/A	[Hypothetical protein Dnox_] [Diuraphis noxia]
Dn_126_4.1	N/A	[Hypothetical protein Dnox_] [Diuraphis noxia]
Dn_1260_0.10	N/A	[Hypothetical protein Dnox_] [Diuraphis noxia]
Dn_1262_0.3	N/A	[Hypothetical protein Dnox_] [Diuraphis noxia]
Dn_1262_0.4	N/A	[Hypothetical protein Dnox_] [Diuraphis noxia]
Dn_1262_0.7	N/A	[Hypothetical protein Dnox_] [Diuraphis noxia]
Dn_1263_0.0	N/A	[PREDICTED: kinesin-like protein KIF12-like] [Diuraphis noxia]
Dn_1263_0.4	N/A	[PREDICTED: kinesin-like protein KIF12-like] [Diuraphis noxia]
Dn_1265_0.0	N/A	[Hypothetical protein Dnox_] [Diuraphis noxia]
Dn_1266_0.2	N/A	[Hypothetical protein Dnox_] [Diuraphis noxia]
Dn_1267_0.0	N/A	[PREDICTED: hypothetical protein LOC100572758] [Diuraphis noxia]
Dn_1267_0.1	N/A	[Hypothetical protein Dnox_] [Diuraphis noxia]
Dn_1267_0.4	N/A	[Hypothetical protein Dnox_] [Diuraphis noxia]
Dn_1267_0.5	N/A	[Hypothetical protein Dnox_] [Diuraphis noxia]
Dn_1269_0.6	N/A	[Hypothetical protein Dnox_] [Diuraphis noxia]
Dn_127_0.0	N/A	[PREDICTED: hypothetical protein LOC100571586] [Diuraphis noxia]
Dn_127_2.0	N/A	[Hypothetical protein Dnox_] [Diuraphis noxia]
Dn_127_2.2	N/A	[Hypothetical protein Dnox_] [Diuraphis noxia]
Dn_1270_0.1	N/A	[PREDICTED: hypothetical protein LOC100571779] [Diuraphis noxia]
Dn_1273_0.5	N/A	[Hypothetical protein Dnox_] [Diuraphis noxia]
Dn_1273_0.6	N/A	[Hypothetical protein Dnox_] [Diuraphis noxia]
Dn_1273_0.7	N/A	[PREDICTED: hypothetical protein LOC100575462] [Diuraphis noxia]
Dn_1273_0.8	N/A	[PREDICTED: hypothetical protein LOC100568867] [Diuraphis noxia]
Dn_1274_0.0	N/A	[PREDICTED: hypothetical protein LOC100568687] [Diuraphis noxia]
Dn_1279_0.0	N/A	[PREDICTED: hypothetical protein LOC100571912] [Diuraphis noxia]
Dn_1279_0.2	N/A	[Hypothetical protein Dnox_] [Diuraphis noxia]
Dn_1279_0.4	N/A	[Hypothetical protein Dnox_] [Diuraphis noxia]
Dn_128_1.4	N/A	[Hypothetical protein Dnox_] [Diuraphis noxia]
Dn_128_2.8	N/A	[Hypothetical protein Dnox_] [Diuraphis noxia]
Dn_128_3.2	N/A	[Hypothetical protein Dnox_] [Diuraphis noxia]
Dn_128_4.10	N/A	[Hypothetical protein Dnox_] [Diuraphis noxia]
Dn_128_4.8	N/A	[PREDICTED: hypothetical protein LOC100574096] [Diuraphis noxia]
Dn_128_5.2	N/A	[Hypothetical protein Dnox_] [Diuraphis noxia]
Dn_128_5.5	N/A	[Hypothetical protein Dnox_] [Diuraphis noxia]
Dn_128_5.6	N/A	[Hypothetical protein Dnox_] [Diuraphis noxia]
Dn_1281_0.1	N/A	[Hypothetical protein Dnox_] [Diuraphis noxia]
Dn_1281_0.2	N/A	[PREDICTED: hypothetical protein LOC100570574] [Diuraphis noxia]
Dn_1284_0.0	N/A	[Hypothetical protein Dnox_] [Diuraphis noxia]
Dn_1284_0.1	N/A	[Hypothetical protein Dnox_] [Diuraphis noxia]
Dn_1284_0.2	N/A	[Hypothetical protein Dnox_] [Diuraphis noxia]
Dn_1284_0.3	N/A	[Hypothetical protein Dnox_] [Diuraphis noxia]
Dn_1286_0.0	N/A	[Hypothetical protein Dnox_] [Diuraphis noxia]
Dn_129_0.3	N/A	[PREDICTED: hypothetical protein LOC100574615] [Diuraphis noxia]
Dn_129_1.3	N/A	[PREDICTED: hypothetical protein LOC100574264 isoform 1] [Diuraphis noxia]
Dn_129_1.4	N/A	[PREDICTED: hypothetical protein LOC100574116 isoform 1] [Diuraphis noxia]
Dn_129_1.8	N/A	[PREDICTED: hypothetical protein LOC100574035] [Diuraphis noxia]
Dn_129_2.2	N/A	[PREDICTED: hypothetical protein LOC100573859] [Diuraphis noxia]
Dn_1292_0.2	N/A	[Hypothetical protein Dnox_] [Diuraphis noxia]
Dn_1292_0.4	N/A	[Hypothetical protein Dnox_] [Diuraphis noxia]
Dn_1292_0.5	N/A	[Hypothetical protein Dnox_] [Diuraphis noxia]
Dn_1292_0.8	N/A	[Hypothetical protein Dnox_] [Diuraphis noxia]
Dn_1293_0.5	N/A	[Hypothetical protein Dnox_] [Diuraphis noxia]
Dn_1293_0.6	N/A	[Hypothetical protein Dnox_] [Diuraphis noxia]
Dn_1295_0.0	N/A	[PREDICTED: hypothetical protein LOC100573056] [Diuraphis noxia]
Dn_1297_0.0	N/A	[Hypothetical protein Dnox_] [Diuraphis noxia]
Dn_1297_0.1	N/A	[Hypothetical protein Dnox_] [Diuraphis noxia]
Dn_1297_0.2	N/A	[Hypothetical protein Dnox_] [Diuraphis noxia]
Dn_1297_0.3	N/A	[Hypothetical protein Dnox_] [Diuraphis noxia]
Dn_1299_0.3	N/A	[PREDICTED: hypothetical protein LOC100575692 isoform 2] [Diuraphis noxia]
Dn_13_1.13	N/A	[Hypothetical protein Dnox_] [Diuraphis noxia]
Dn_13_1.3	N/A	[Hypothetical protein Dnox_] [Diuraphis noxia]
Dn_13_10.0	N/A	[Hypothetical protein Dnox_] [Diuraphis noxia]
Dn_13_10.3	N/A	[Hypothetical protein Dnox_] [Diuraphis noxia]
Dn_13_11.0	N/A	[Hypothetical protein Dnox_] [Diuraphis noxia]
Dn_13_3.1	N/A	[Hypothetical protein Dnox_] [Diuraphis noxia]
Dn_13_3.11	N/A	[PREDICTED: hypothetical protein LOC100568501] [Diuraphis noxia]
Dn_13_3.4	N/A	[Hypothetical protein Dnox_] [Diuraphis noxia]
Dn_13_4.8	N/A	[PREDICTED: hypothetical protein LOC100575312] [Diuraphis noxia]
Dn_13_5.12	N/A	[PREDICTED: hypothetical protein LOC100161302] [Diuraphis noxia]
Dn_13_5.13	N/A	[Hypothetical protein Dnox_] [Diuraphis noxia]
Dn_130_0.4	N/A	[Hypothetical protein Dnox_] [Diuraphis noxia]
Dn_130_1.5	N/A	[Hypothetical protein Dnox_] [Diuraphis noxia]
Dn_130_1.7	N/A	[PREDICTED: hypothetical protein LOC100572015] [Diuraphis noxia]
Dn_130_2.5	N/A	[Hypothetical protein Dnox_] [Diuraphis noxia]
Dn_130_3.0	N/A	[Hypothetical protein Dnox_] [Diuraphis noxia]
Dn_130_3.2	N/A	[Hypothetical protein Dnox_] [Diuraphis noxia]
Dn_130_4.5	N/A	[Hypothetical protein Dnox_] [Diuraphis noxia]
Dn_130_5.0	N/A	[Hypothetical protein Dnox_] [Diuraphis noxia]
Dn_1301_0.0	N/A	[Hypothetical protein Dnox_] [Diuraphis noxia]
Dn_1301_0.4	N/A	[Hypothetical protein Dnox_] [Diuraphis noxia]
Dn_1302_0.6	N/A	[Hypothetical protein Dnox_] [Diuraphis noxia]
Dn_1305_0.0	N/A	[Hypothetical protein Dnox_] [Diuraphis noxia]
Dn_1305_0.1	N/A	[Hypothetical protein Dnox_] [Diuraphis noxia]
Dn_1305_0.10	N/A	[Hypothetical protein Dnox_] [Diuraphis noxia]
Dn_1305_0.11	N/A	[Hypothetical protein Dnox_] [Diuraphis noxia]
Dn_1305_0.12	N/A	[Hypothetical protein Dnox_] [Diuraphis noxia]
Dn_1305_0.13	N/A	[Hypothetical protein Dnox_] [Diuraphis noxia]
Dn_1305_0.14	N/A	[Hypothetical protein Dnox_] [Diuraphis noxia]
Dn_1305_0.15	N/A	[Hypothetical protein Dnox_] [Diuraphis noxia]
Dn_1305_0.16	N/A	[Hypothetical protein Dnox_] [Diuraphis noxia]
Dn_1305_0.17	N/A	[Hypothetical protein Dnox_] [Diuraphis noxia]
Dn_1305_0.18	N/A	[Hypothetical protein Dnox_] [Diuraphis noxia]
Dn_1305_0.19	N/A	[Hypothetical protein Dnox_] [Diuraphis noxia]
Dn_1305_0.2	N/A	[Hypothetical protein Dnox_] [Diuraphis noxia]
Dn_1305_0.3	N/A	[Hypothetical protein Dnox_] [Diuraphis noxia]
Dn_1305_0.4	N/A	[Hypothetical protein Dnox_] [Diuraphis noxia]
Dn_1305_0.5	N/A	[Hypothetical protein Dnox_] [Diuraphis noxia]
Dn_1305_0.6	N/A	[Hypothetical protein Dnox_] [Diuraphis noxia]
Dn_1305_0.7	N/A	[Hypothetical protein Dnox_] [Diuraphis noxia]
Dn_1305_0.8	N/A	[Hypothetical protein Dnox_] [Diuraphis noxia]
Dn_1305_0.9	N/A	[Hypothetical protein Dnox_] [Diuraphis noxia]
Dn_1307_0.0	N/A	[Hypothetical protein Dnox_] [Diuraphis noxia]
Dn_1307_0.2	N/A	[Hypothetical protein Dnox_] [Diuraphis noxia]
Dn_1308_0.10	N/A	[PREDICTED: hypothetical protein LOC100575135] [Diuraphis noxia]
Dn_1308_0.3	N/A	[Hypothetical protein Dnox_] [Diuraphis noxia]
Dn_1308_0.6	N/A	[Hypothetical protein Dnox_] [Diuraphis noxia]
Dn_131_0.0	N/A	[Hypothetical protein Dnox_] [Diuraphis noxia]
Dn_131_0.1	N/A	[Hypothetical protein Dnox_] [Diuraphis noxia]
Dn_131_2.3	N/A	[PREDICTED: hypothetical protein LOC100572328] [Diuraphis noxia]
Dn_131_3.12	N/A	[Hypothetical protein Dnox_] [Diuraphis noxia]
Dn_131_3.8	N/A	[Hypothetical protein Dnox_] [Diuraphis noxia]
Dn_131_3.9	N/A	[Hypothetical protein Dnox_] [Diuraphis noxia]
Dn_131_4.6	N/A	[PREDICTED: hypothetical protein LOC100575617] [Diuraphis noxia]
Dn_131_5.4	N/A	[Hypothetical protein Dnox_] [Diuraphis noxia]
Dn_1314_0.3	N/A	[PREDICTED: hypothetical protein LOC100574269] [Diuraphis noxia]
Dn_1315_0.8	N/A	[Hypothetical protein Dnox_] [Diuraphis noxia]
Dn_1316_0.0	N/A	[PREDICTED: protein ELYS-like] [Diuraphis noxia]
Dn_1318_0.0	N/A	[PREDICTED: hypothetical protein LOC100573392] [Diuraphis noxia]
Dn_1318_0.1	N/A	[PREDICTED: hypothetical protein LOC100568867] [Diuraphis noxia]
Dn_132_2.2	N/A	[Hypothetical protein Dnox_] [Diuraphis noxia]
Dn_132_2.4	N/A	[PREDICTED: hypothetical protein LOC100568769] [Diuraphis noxia]
Dn_132_4.1	N/A	[Hypothetical protein Dnox_] [Diuraphis noxia]
Dn_1321_0.1	N/A	[Hypothetical protein Dnox_] [Diuraphis noxia]
Dn_1321_0.2	N/A	[PREDICTED: hypothetical protein LOC100572758] [Diuraphis noxia]
Dn_1321_0.3	N/A	[Hypothetical protein Dnox_] [Diuraphis noxia]
Dn_1329_0.1	N/A	[Hypothetical protein Dnox_] [Diuraphis noxia]
Dn_1329_0.11	N/A	[Hypothetical protein Dnox_] [Diuraphis noxia]
Dn_1329_0.2	N/A	[Hypothetical protein Dnox_] [Diuraphis noxia]
Dn_1329_0.5	N/A	[PREDICTED: hypothetical protein LOC100573698] [Diuraphis noxia]
Dn_1329_0.7	N/A	[Hypothetical protein Dnox_] [Diuraphis noxia]
Dn_1329_0.9	N/A	[GK23308] [Diuraphis noxia]
Dn_133_1.2	N/A	[Hypothetical protein Dnox_] [Diuraphis noxia]
Dn_133_3.2	N/A	[PREDICTED: hypothetical protein LOC100571713] [Diuraphis noxia]
Dn_133_3.3	N/A	[Hypothetical protein Dnox_] [Diuraphis noxia]
Dn_133_4.1	N/A	[Hypothetical protein Dnox_] [Diuraphis noxia]
Dn_133_4.2	N/A	[Hypothetical protein Dnox_] [Diuraphis noxia]
Dn_133_5.2	N/A	[Hypothetical protein Dnox_] [Diuraphis noxia]
Dn_1330_0.0	N/A	[PREDICTED: hypothetical protein LOC100569082] [Diuraphis noxia]
Dn_1331_0.2	N/A	[PREDICTED: hypothetical protein LOC100575906] [Diuraphis noxia]
Dn_1331_0.8	N/A	[Hypothetical protein Dnox_] [Diuraphis noxia]
Dn_1331_0.9	N/A	[PREDICTED: baculoviral IAP repeat-containing protein 4-like] [Diuraphis noxia]
Dn_1332_0.0	N/A	[PREDICTED: hypothetical protein LOC100572685] [Diuraphis noxia]
Dn_1335_0.2	N/A	[PREDICTED: hypothetical protein LOC100570787] [Diuraphis noxia]
Dn_1335_0.3	N/A	[PREDICTED: hypothetical protein LOC100570787] [Diuraphis noxia]
Dn_134_2.0	N/A	[Hypothetical protein Dnox_] [Diuraphis noxia]
Dn_134_2.1	N/A	[Hypothetical protein Dnox_] [Diuraphis noxia]
Dn_134_3.3	N/A	[PREDICTED: hypothetical protein LOC100569707] [Diuraphis noxia]
Dn_134_5.0	N/A	[Hypothetical protein Dnox_] [Diuraphis noxia]
Dn_134_5.1	N/A	[Hypothetical protein Dnox_] [Diuraphis noxia]
Dn_1340_0.0	N/A	[Hypothetical protein Dnox_] [Diuraphis noxia]
Dn_1340_0.1	N/A	[PREDICTED: hypothetical protein LOC100572538] [Diuraphis noxia]
Dn_1340_0.3	N/A	[Hypothetical protein Dnox_] [Diuraphis noxia]
Dn_1342_0.1	N/A	[PREDICTED: hypothetical protein LOC100573363] [Diuraphis noxia]
Dn_1345_0.0	N/A	[Hypothetical protein Dnox_] [Diuraphis noxia]
Dn_1346_0.2	N/A	[PREDICTED: hypothetical protein LOC100572951] [Diuraphis noxia]
Dn_1346_0.3	N/A	[Hypothetical protein Dnox_] [Diuraphis noxia]
Dn_1346_0.4	N/A	[PREDICTED: hypothetical protein LOC100572951] [Diuraphis noxia]
Dn_1346_0.5	N/A	[Hypothetical protein Dnox_] [Diuraphis noxia]
Dn_1346_0.6	N/A	[Hypothetical protein Dnox_] [Diuraphis noxia]
Dn_1347_0.0	N/A	[PREDICTED: hypothetical protein LOC100571835] [Diuraphis noxia]
Dn_1349_0.0	N/A	[PREDICTED: hypothetical protein LOC100569853] [Diuraphis noxia]
Dn_135_0.3	N/A	[PREDICTED: hypothetical protein LOC100569001] [Diuraphis noxia]
Dn_135_0.6	N/A	[PREDICTED: hypothetical protein LOC100571261] [Diuraphis noxia]
Dn_135_3.0	N/A	[Hypothetical protein Dnox_] [Diuraphis noxia]
Dn_135_4.1	N/A	[Hypothetical protein Dnox_] [Diuraphis noxia]
Dn_135_5.11	N/A	[PREDICTED: zinc finger BED domain-containing protein 1-like] [Diuraphis noxia]
Dn_135_5.5	N/A	[Hypothetical protein Dnox_] [Diuraphis noxia]
Dn_1350_0.4	N/A	[Hypothetical protein Dnox_] [Diuraphis noxia]
Dn_1351_0.0	N/A	[Hypothetical protein Dnox_] [Diuraphis noxia]
Dn_1352_0.3	N/A	[Hypothetical protein Dnox_] [Diuraphis noxia]
Dn_1352_0.5	N/A	[Hypothetical protein Dnox_] [Diuraphis noxia]
Dn_1353_0.0	N/A	[PREDICTED: hypothetical protein LOC100571806] [Diuraphis noxia]
Dn_1354_0.4	N/A	[Hypothetical protein Dnox_] [Diuraphis noxia]
Dn_1354_0.9	N/A	[Hypothetical protein Dnox_] [Diuraphis noxia]
Dn_1358_0.6	N/A	[Hypothetical protein Dnox_] [Diuraphis noxia]
Dn_1359_0.1	N/A	[PREDICTED: hypothetical protein LOC100570824] [Diuraphis noxia]
Dn_136_0.0	N/A	[Hypothetical protein Dnox_] [Diuraphis noxia]
Dn_136_0.3	N/A	[Hypothetical protein Dnox_] [Diuraphis noxia]
Dn_136_1.5	N/A	[Hypothetical protein Dnox_] [Diuraphis noxia]
Dn_136_2.4	N/A	[Hypothetical protein Dnox_] [Diuraphis noxia]
Dn_136_3.9	N/A	[Hypothetical protein Dnox_] [Diuraphis noxia]
Dn_136_4.10	N/A	[Hypothetical protein Dnox_] [Diuraphis noxia]
Dn_136_4.3	N/A	[PREDICTED: hypothetical protein LOC100571912] [Diuraphis noxia]
Dn_136_4.9	N/A	[Hypothetical protein Dnox_] [Diuraphis noxia]
Dn_136_5.10	N/A	[Hypothetical protein Dnox_] [Diuraphis noxia]
Dn_1362_0.1	N/A	[PREDICTED: hypothetical protein LOC100573263] [Diuraphis noxia]
Dn_1365_0.0	N/A	[Hypothetical protein Dnox_] [Diuraphis noxia]
Dn_1367_0.0	N/A	[PREDICTED: hypothetical protein LOC100574918] [Diuraphis noxia]
Dn_1367_0.2	N/A	[Hypothetical protein Dnox_] [Diuraphis noxia]
Dn_1367_0.3	N/A	[PREDICTED: hypothetical protein LOC100574396] [Diuraphis noxia]
Dn_1369_0.0	N/A	[Hypothetical protein Dnox_] [Diuraphis noxia]
Dn_137_1.1	N/A	[Hypothetical protein Dnox_] [Diuraphis noxia]
Dn_137_1.7	N/A	[PREDICTED: hypothetical protein LOC100569633 isoform 1] [Diuraphis noxia]
Dn_137_2.1	N/A	[Hypothetical protein Dnox_] [Diuraphis noxia]
Dn_137_2.2	N/A	[Hypothetical protein Dnox_] [Diuraphis noxia]
Dn_137_3.1	N/A	[Hypothetical protein Dnox_] [Diuraphis noxia]
Dn_137_4.0	N/A	[Hypothetical protein Dnox_] [Diuraphis noxia]
Dn_137_5.2	N/A	[Hypothetical protein Dnox_] [Diuraphis noxia]
Dn_137_5.3	N/A	[Hypothetical protein Dnox_] [Diuraphis noxia]
Dn_137_5.4	N/A	[Hypothetical protein Dnox_] [Diuraphis noxia]
Dn_137_5.5	N/A	[Hypothetical protein Dnox_] [Diuraphis noxia]
Dn_137_5.9	N/A	[Hypothetical protein Dnox_] [Diuraphis noxia]
Dn_1371_0.0	N/A	[PREDICTED: hypothetical protein LOC100568592] [Diuraphis noxia]
Dn_1372_0.1	N/A	[Hypothetical protein Dnox_] [Diuraphis noxia]
Dn_1373_0.2	N/A	[Hypothetical protein Dnox_] [Diuraphis noxia]
Dn_1373_0.3	N/A	[Hypothetical protein Dnox_] [Diuraphis noxia]
Dn_1373_0.4	N/A	[Hypothetical protein Dnox_] [Diuraphis noxia]
Dn_1375_0.1	N/A	[Hypothetical protein Dnox_] [Diuraphis noxia]
Dn_1378_0.0	N/A	[PREDICTED: hypothetical protein LOC100573049] [Diuraphis noxia]
Dn_1379_0.0	N/A	[PREDICTED: hypothetical protein LOC100569335] [Diuraphis noxia]
Dn_138_2.1	N/A	[Hypothetical protein Dnox_] [Diuraphis noxia]
Dn_138_2.4	N/A	[Hypothetical protein Dnox_] [Diuraphis noxia]
Dn_138_2.5	N/A	[PREDICTED: hypothetical protein LOC100576063] [Diuraphis noxia]
Dn_138_4.1	N/A	[PREDICTED: hypothetical protein LOC100569900] [Diuraphis noxia]
Dn_138_4.3	N/A	[Hypothetical protein Dnox_] [Diuraphis noxia]
Dn_138_5.6	N/A	[PREDICTED: hypothetical protein LOC100572668] [Diuraphis noxia]
Dn_1381_0.0	N/A	[Hypothetical protein Dnox_] [Diuraphis noxia]
Dn_1381_0.2	N/A	[Hypothetical protein Dnox_] [Diuraphis noxia]
Dn_1383_0.0	N/A	[Hypothetical protein Dnox_] [Diuraphis noxia]
Dn_1384_0.0	N/A	[Hypothetical protein Dnox_] [Diuraphis noxia]
Dn_1384_0.1	N/A	[Hypothetical protein Dnox_] [Diuraphis noxia]
Dn_1384_0.2	N/A	[Hypothetical protein Dnox_] [Diuraphis noxia]
Dn_1384_0.3	N/A	[Hypothetical protein Dnox_] [Diuraphis noxia]
Dn_1384_0.4	N/A	[Hypothetical protein Dnox_] [Diuraphis noxia]
Dn_1384_0.5	N/A	[Hypothetical protein Dnox_] [Diuraphis noxia]
Dn_1384_0.6	N/A	[Hypothetical protein Dnox_] [Diuraphis noxia]
Dn_1384_0.9	N/A	[Hypothetical protein Dnox_] [Diuraphis noxia]
Dn_1385_0.0	N/A	[Hypothetical protein Dnox_] [Diuraphis noxia]
Dn_1385_0.2	N/A	[Hypothetical protein Dnox_] [Diuraphis noxia]
Dn_1385_0.6	N/A	[PREDICTED: hypothetical protein LOC100573856] [Diuraphis noxia]
Dn_1386_0.0	N/A	[PREDICTED: hypothetical protein LOC100575339] [Diuraphis noxia]
Dn_1387_0.3	N/A	[Hypothetical protein Dnox_] [Diuraphis noxia]
Dn_1388_0.0	N/A	[Hypothetical protein Dnox_] [Diuraphis noxia]
Dn_139_1.0	N/A	[PREDICTED: protein slit-like] [Diuraphis noxia]
Dn_139_2.2	N/A	[Hypothetical protein Dnox_] [Diuraphis noxia]
Dn_139_2.6	N/A	[Hypothetical protein Dnox_] [Diuraphis noxia]
Dn_139_3.2	N/A	[Hypothetical protein Dnox_] [Diuraphis noxia]
Dn_139_4.0	N/A	[Hypothetical protein Dnox_] [Diuraphis noxia]
Dn_139_5.7	N/A	[Hypothetical protein Dnox_] [Diuraphis noxia]
Dn_1393_0.0	N/A	[Hypothetical protein Dnox_] [Diuraphis noxia]
Dn_1393_0.1	N/A	[Hypothetical protein Dnox_] [Diuraphis noxia]
Dn_1393_0.3	N/A	[Hypothetical protein Dnox_] [Diuraphis noxia]
Dn_1393_0.4	N/A	[Hypothetical protein Dnox_] [Diuraphis noxia]
Dn_1393_0.5	N/A	[Hypothetical protein Dnox_] [Diuraphis noxia]
Dn_1396_0.0	N/A	[Hypothetical protein Dnox_] [Diuraphis noxia]
Dn_1397_0.1	N/A	[Hypothetical protein Dnox_] [Diuraphis noxia]
Dn_1397_0.2	N/A	[Hypothetical protein Dnox_] [Diuraphis noxia]
Dn_1398_0.0	N/A	[Hypothetical protein Dnox_] [Diuraphis noxia]
Dn_14_0.2	N/A	[Hypothetical protein Dnox_] [Diuraphis noxia]
Dn_14_10.0	N/A	[Hypothetical protein Dnox_] [Diuraphis noxia]
Dn_14_11.19	N/A	[Hypothetical protein Dnox_] [Diuraphis noxia]
Dn_14_11.2	N/A	[Hypothetical protein Dnox_] [Diuraphis noxia]
Dn_14_4.14	N/A	[PREDICTED: hypothetical protein LOC100572506] [Diuraphis noxia]
Dn_14_4.9	N/A	[PREDICTED: probable leucyl-tRNA synthetase. mitochondrial-like] [Diuraphis noxia]
Dn_14_5.2	N/A	[Hypothetical protein Dnox_] [Diuraphis noxia]
Dn_14_6.0	N/A	[Hypothetical protein Dnox_] [Diuraphis noxia]
Dn_14_6.1	N/A	[Hypothetical protein Dnox_] [Diuraphis noxia]
Dn_14_6.2	N/A	[Hypothetical protein Dnox_] [Diuraphis noxia]
Dn_14_7.0	N/A	[Hypothetical protein Dnox_] [Diuraphis noxia]
Dn_14_8.2	N/A	[PREDICTED: cyclic nucleotide-gated cation channel-like] [Diuraphis noxia]
Dn_14_9.0	N/A	[Hypothetical protein Dnox_] [Diuraphis noxia]
Dn_140_0.3	N/A	[Hypothetical protein Dnox_] [Diuraphis noxia]
Dn_140_0.4	N/A	[Hypothetical protein Dnox_] [Diuraphis noxia]
Dn_140_0.6	N/A	[Hypothetical protein Dnox_] [Diuraphis noxia]
Dn_140_2.8	N/A	[PREDICTED: hypothetical protein LOC100574598] [Diuraphis noxia]
Dn_140_4.3	N/A	[Hypothetical protein Dnox_] [Diuraphis noxia]
Dn_140_5.0	N/A	[Hypothetical protein Dnox_] [Diuraphis noxia]
Dn_140_5.4	N/A	[PREDICTED: hypothetical protein LOC100568530] [Diuraphis noxia]
Dn_1400_0.3	N/A	[PREDICTED: hypothetical protein LOC100574252] [Diuraphis noxia]
Dn_1403_0.3	N/A	[Hypothetical protein Dnox_] [Diuraphis noxia]
Dn_1404_0.0	N/A	[PREDICTED: hypothetical protein LOC100572142] [Diuraphis noxia]
Dn_1404_0.1	N/A	[PREDICTED: hypothetical protein LOC100572142] [Diuraphis noxia]
Dn_1404_0.17	N/A	[Hypothetical protein Dnox_] [Diuraphis noxia]
Dn_1404_0.8	N/A	[Hypothetical protein Dnox_] [Diuraphis noxia]
Dn_1406_0.0	N/A	[PREDICTED: hypothetical protein LOC100574776] [Diuraphis noxia]
Dn_1406_0.1	N/A	[Hypothetical protein Dnox_] [Diuraphis noxia]
Dn_1406_0.6	N/A	[Hypothetical protein Dnox_] [Diuraphis noxia]
Dn_1408_0.1	N/A	[Hypothetical protein Dnox_] [Diuraphis noxia]
Dn_1409_0.0	N/A	[Hypothetical protein Dnox_] [Diuraphis noxia]
Dn_141_1.3	N/A	[Hypothetical protein Dnox_] [Diuraphis noxia]
Dn_141_1.6	N/A	[Hypothetical protein Dnox_] [Diuraphis noxia]
Dn_141_1.9	N/A	[Hypothetical protein Dnox_] [Diuraphis noxia]
Dn_141_2.2	N/A	[Hypothetical protein Dnox_] [Diuraphis noxia]
Dn_141_5.1	N/A	[Hypothetical protein Dnox_] [Diuraphis noxia]
Dn_141_5.2	N/A	[Hypothetical protein Dnox_] [Diuraphis noxia]
Dn_141_5.4	N/A	[Hypothetical protein Dnox_] [Diuraphis noxia]
Dn_141_5.6	N/A	[Hypothetical protein Dnox_] [Diuraphis noxia]
Dn_1412_0.0	N/A	[Hypothetical protein Dnox_] [Diuraphis noxia]
Dn_1412_0.2	N/A	[Hypothetical protein Dnox_] [Diuraphis noxia]
Dn_1412_0.3	N/A	[PREDICTED: hypothetical protein LOC100570029] [Diuraphis noxia]
Dn_1413_0.0	N/A	[PREDICTED: hypothetical protein LOC100570640] [Diuraphis noxia]
Dn_1413_0.2	N/A	[PREDICTED: hypothetical protein LOC100570703] [Diuraphis noxia]
Dn_1414_0.4	N/A	[Hypothetical protein Dnox_] [Diuraphis noxia]
Dn_1415_0.2	N/A	[Hypothetical protein Dnox_] [Diuraphis noxia]
Dn_1416_0.2	N/A	[Hypothetical protein Dnox_] [Diuraphis noxia]
Dn_1416_0.3	N/A	[Hypothetical protein Dnox_] [Diuraphis noxia]
Dn_1417_0.3	N/A	[Hypothetical protein Dnox_] [Diuraphis noxia]
Dn_1417_0.4	N/A	[Hypothetical protein Dnox_] [Diuraphis noxia]
Dn_142_0.0	N/A	[Hypothetical protein Dnox_] [Diuraphis noxia]
Dn_142_3.3	N/A	[Hypothetical protein Dnox_] [Diuraphis noxia]
Dn_142_4.1	N/A	[Hypothetical protein Dnox_] [Diuraphis noxia]
Dn_142_4.3	N/A	[Hypothetical protein Dnox_] [Diuraphis noxia]
Dn_142_4.4	N/A	[Hypothetical protein Dnox_] [Diuraphis noxia]
Dn_1423_0.0	N/A	[Hypothetical protein Dnox_] [Diuraphis noxia]
Dn_1423_0.2	N/A	[Hypothetical protein Dnox_] [Diuraphis noxia]
Dn_1424_0.1	N/A	[Hypothetical protein Dnox_] [Diuraphis noxia]
Dn_1427_0.3	N/A	[Hypothetical protein Dnox_] [Diuraphis noxia]
Dn_143_0.3	N/A	[Hypothetical protein Dnox_] [Diuraphis noxia]
Dn_143_0.4	N/A	[PREDICTED: hypothetical protein LOC100571382] [Diuraphis noxia]
Dn_143_2.2	N/A	[Hypothetical protein Dnox_] [Diuraphis noxia]
Dn_143_3.6	N/A	[Hypothetical protein Dnox_] [Diuraphis noxia]
Dn_143_4.0	N/A	[Hypothetical protein Dnox_] [Diuraphis noxia]
Dn_143_4.1	N/A	[Hypothetical protein Dnox_] [Diuraphis noxia]
Dn_143_4.2	N/A	[Hypothetical protein Dnox_] [Diuraphis noxia]
Dn_143_4.3	N/A	[Hypothetical protein Dnox_] [Diuraphis noxia]
Dn_143_4.4	N/A	[Hypothetical protein Dnox_] [Diuraphis noxia]
Dn_1431_0.3	N/A	[Hypothetical protein Dnox_] [Diuraphis noxia]
Dn_1434_0.3	N/A	[PREDICTED: hypothetical protein LOC100571519] [Diuraphis noxia]
Dn_1435_0.0	N/A	[Hypothetical protein Dnox_] [Diuraphis noxia]
Dn_1436_0.2	N/A	[Hypothetical protein Dnox_] [Diuraphis noxia]
Dn_1436_0.3	N/A	[Hypothetical protein Dnox_] [Diuraphis noxia]
Dn_1436_0.6	N/A	[Hypothetical protein Dnox_] [Diuraphis noxia]
Dn_1437_0.0	N/A	[Hypothetical protein Dnox_] [Diuraphis noxia]
Dn_1437_0.2	N/A	[Hypothetical protein Dnox_] [Diuraphis noxia]
Dn_144_0.0	N/A	[Hypothetical protein Dnox_] [Diuraphis noxia]
Dn_144_1.2	N/A	[Hypothetical protein Dnox_] [Diuraphis noxia]
Dn_144_3.0	N/A	[Hypothetical protein Dnox_] [Diuraphis noxia]
Dn_144_5.2	N/A	[PREDICTED: hypothetical protein LOC100572909] [Diuraphis noxia]
Dn_144_5.5	N/A	[Hypothetical protein Dnox_] [Diuraphis noxia]
Dn_1443_0.8	N/A	[Hypothetical protein Dnox_] [Diuraphis noxia]
Dn_1445_0.0	N/A	[PREDICTED: hypothetical protein LOC100569686] [Diuraphis noxia]
Dn_145_4.2	N/A	[PREDICTED: hypothetical protein LOC100575371] [Diuraphis noxia]
Dn_145_4.3	N/A	[Hypothetical protein Dnox_] [Diuraphis noxia]
Dn_1457_0.0	N/A	[PREDICTED: hypothetical protein LOC100574872 isoform 2] [Diuraphis noxia]
Dn_1458_0.0	N/A	[Hypothetical protein Dnox_] [Diuraphis noxia]
Dn_1458_0.3	N/A	[PREDICTED: hypothetical protein LOC100571804] [Diuraphis noxia]
Dn_1458_0.4	N/A	[Hypothetical protein Dnox_] [Diuraphis noxia]
Dn_1458_0.5	N/A	[PREDICTED: hypothetical protein LOC100570001 isoform 2] [Diuraphis noxia]
Dn_1459_0.3	N/A	[PREDICTED: hypothetical protein LOC100573624] [Diuraphis noxia]
Dn_146_0.1	N/A	[PREDICTED: hypothetical protein LOC100574728] [Diuraphis noxia]
Dn_146_1.0	N/A	[Hypothetical protein Dnox_] [Diuraphis noxia]
Dn_146_1.6	N/A	[Hypothetical protein Dnox_] [Diuraphis noxia]
Dn_146_1.9	N/A	[PREDICTED: hypothetical protein LOC100574290] [Diuraphis noxia]
Dn_146_2.2	N/A	[PREDICTED: hypothetical protein LOC100573104] [Diuraphis noxia]
Dn_146_4.2	N/A	[Hypothetical protein Dnox_] [Diuraphis noxia]
Dn_146_5.0	N/A	[Hypothetical protein Dnox_] [Diuraphis noxia]
Dn_146_5.3	N/A	[Hypothetical protein Dnox_] [Diuraphis noxia]
Dn_146_5.8	N/A	[PREDICTED: allatostatins-like] [Diuraphis noxia]
Dn_1464_0.0	N/A	[PREDICTED: hypothetical protein LOC100167781] [Diuraphis noxia]
Dn_1465_0.0	N/A	[Hypothetical protein Dnox_] [Diuraphis noxia]
Dn_147_0.1	N/A	[Hypothetical protein Dnox_] [Diuraphis noxia]
Dn_147_0.2	N/A	[Hypothetical protein Dnox_] [Diuraphis noxia]
Dn_147_1.2	N/A	[Hypothetical protein Dnox_] [Diuraphis noxia]
Dn_147_2.0	N/A	[Hypothetical protein Dnox_] [Diuraphis noxia]
Dn_147_2.1	N/A	[PREDICTED: hypothetical protein LOC100574069] [Diuraphis noxia]
Dn_147_2.2	N/A	[PREDICTED: hypothetical protein LOC100574069] [Diuraphis noxia]
Dn_147_3.0	N/A	[Hypothetical protein Dnox_] [Diuraphis noxia]
Dn_147_5.0	N/A	[Hypothetical protein Dnox_] [Diuraphis noxia]
Dn_147_5.1	N/A	[Hypothetical protein Dnox_] [Diuraphis noxia]
Dn_1471_0.2	N/A	[Hypothetical protein Dnox_] [Diuraphis noxia]
Dn_1471_0.3	N/A	[Hypothetical protein Dnox_] [Diuraphis noxia]
Dn_1473_0.0	N/A	[Hypothetical protein Dnox_] [Diuraphis noxia]
Dn_1473_0.1	N/A	[PREDICTED: hypothetical protein LOC100571483] [Diuraphis noxia]
Dn_1473_0.4	N/A	[Hypothetical protein Dnox_] [Diuraphis noxia]
Dn_1475_0.0	N/A	[PREDICTED: hypothetical protein LOC100574631] [Diuraphis noxia]
Dn_1476_0.0	N/A	[Hypothetical protein Dnox_] [Diuraphis noxia]
Dn_1477_0.0	N/A	[PREDICTED: hypothetical protein LOC100573825] [Diuraphis noxia]
Dn_1478_0.0	N/A	[Hypothetical protein Dnox_] [Diuraphis noxia]
Dn_1478_0.4	N/A	[Hypothetical protein Dnox_] [Diuraphis noxia]
Dn_148_1.0	N/A	[Hypothetical protein Dnox_] [Diuraphis noxia]
Dn_148_1.2	N/A	[PREDICTED: endothelin-converting enzyme 1-like] [Diuraphis noxia]
Dn_148_2.4	N/A	[Hypothetical protein Dnox_] [Diuraphis noxia]
Dn_148_5.2	N/A	[PREDICTED: hypothetical protein LOC100574642] [Diuraphis noxia]
Dn_1483_0.2	N/A	[Hypothetical protein Dnox_] [Diuraphis noxia]
Dn_1485_0.2	N/A	[Hypothetical protein Dnox_] [Diuraphis noxia]
Dn_1485_0.3	N/A	[Hypothetical protein Dnox_] [Diuraphis noxia]
Dn_1486_0.0	N/A	[Hypothetical protein Dnox_] [Diuraphis noxia]
Dn_149_0.6	N/A	[PREDICTED: hypothetical protein LOC100569969] [Diuraphis noxia]
Dn_149_0.8	N/A	[PREDICTED: hypothetical protein LOC100571227 isoform 2] [Diuraphis noxia]
Dn_149_2.0	N/A	[Hypothetical protein Dnox_] [Diuraphis noxia]
Dn_149_2.1	N/A	[Hypothetical protein Dnox_] [Diuraphis noxia]
Dn_149_4.1	N/A	[Hypothetical protein Dnox_] [Diuraphis noxia]
Dn_149_4.2	N/A	[Hypothetical protein Dnox_] [Diuraphis noxia]
Dn_149_4.3	N/A	[PREDICTED: hypothetical protein LOC100568998] [Diuraphis noxia]
Dn_149_5.2	N/A	[Hypothetical protein Dnox_] [Diuraphis noxia]
Dn_149_5.5	N/A	[PREDICTED: hypothetical protein LOC100573159] [Diuraphis noxia]
Dn_1493_0.1	N/A	[PREDICTED: hypothetical protein LOC100571086] [Diuraphis noxia]
Dn_1494_0.2	N/A	[Hypothetical protein Dnox_] [Diuraphis noxia]
Dn_1497_0.0	N/A	[Hypothetical protein Dnox_] [Diuraphis noxia]
Dn_15_0.0	N/A	[Hypothetical protein Dnox_] [Diuraphis noxia]
Dn_15_1.0	N/A	[PREDICTED: hypothetical protein LOC100574879] [Diuraphis noxia]
Dn_15_10.10	N/A	[PREDICTED: hypothetical protein LOC100570753] [Diuraphis noxia]
Dn_15_10.13	N/A	[Hypothetical protein Dnox_] [Diuraphis noxia]
Dn_15_11.8	N/A	[Hypothetical protein Dnox_] [Diuraphis noxia]
Dn_15_11.9	N/A	[PREDICTED: hypothetical protein LOC100568495] [Diuraphis noxia]
Dn_15_3.0	N/A	[Hypothetical protein Dnox_] [Diuraphis noxia]
Dn_15_3.1	N/A	[Hypothetical protein Dnox_] [Diuraphis noxia]
Dn_15_4.3	N/A	[Hypothetical protein Dnox_] [Diuraphis noxia]
Dn_15_4.4	N/A	[Hypothetical protein Dnox_] [Diuraphis noxia]
Dn_15_6.0	N/A	[Hypothetical protein Dnox_] [Diuraphis noxia]
Dn_15_7.7	N/A	[Hypothetical protein Dnox_] [Diuraphis noxia]
Dn_150_1.5	N/A	[Hypothetical protein Dnox_] [Diuraphis noxia]
Dn_150_2.1	N/A	[PREDICTED: hypothetical protein LOC100574449] [Diuraphis noxia]
Dn_150_3.0	N/A	[Hypothetical protein Dnox_] [Diuraphis noxia]
Dn_150_3.1	N/A	[PREDICTED: tigger transposable element-derived protein 7-like] [Diuraphis noxia]
Dn_150_4.4	N/A	[PREDICTED: hypothetical protein LOC100569041] [Diuraphis noxia]
Dn_150_4.6	N/A	[Hypothetical protein Dnox_] [Diuraphis noxia]
Dn_150_4.7	N/A	[Hypothetical protein Dnox_] [Diuraphis noxia]
Dn_1500_0.0	N/A	[Hypothetical protein Dnox_] [Diuraphis noxia]
Dn_1501_0.1	N/A	[PREDICTED: hypothetical protein LOC100572884] [Diuraphis noxia]
Dn_1502_0.0	N/A	[Hypothetical protein Dnox_] [Diuraphis noxia]
Dn_1504_0.0	N/A	[PREDICTED: telomerase-binding protein EST1A-like isoform 2] [Diuraphis noxia]
Dn_1508_0.0	N/A	[Hypothetical protein Dnox_] [Diuraphis noxia]
Dn_151_1.0	N/A	[Hypothetical protein Dnox_] [Diuraphis noxia]
Dn_151_3.1	N/A	[PREDICTED: hypothetical protein LOC100163757] [Diuraphis noxia]
Dn_151_4.0	N/A	[Hypothetical protein Dnox_] [Diuraphis noxia]
Dn_151_4.1	N/A	[PREDICTED: hypothetical protein LOC100573073] [Diuraphis noxia]
Dn_151_4.2	N/A	[Hypothetical protein Dnox_] [Diuraphis noxia]
Dn_151_4.3	N/A	[Hypothetical protein Dnox_] [Diuraphis noxia]
Dn_151_5.0	N/A	[PREDICTED: hypothetical protein LOC100573073] [Diuraphis noxia]
Dn_151_5.2	N/A	[Hypothetical protein Dnox_] [Diuraphis noxia]
Dn_151_5.4	N/A	[Hypothetical protein Dnox_] [Diuraphis noxia]
Dn_1510_0.1	N/A	[Hypothetical protein Dnox_] [Diuraphis noxia]
Dn_1514_0.1	N/A	[PREDICTED: hypothetical protein LOC100569148] [Diuraphis noxia]
Dn_152_0.2	N/A	[Hypothetical protein Dnox_] [Diuraphis noxia]
Dn_152_1.1	N/A	[PREDICTED: hypothetical protein LOC100576032] [Diuraphis noxia]
Dn_152_1.5	N/A	[PREDICTED: hypothetical protein LOC100576032] [Diuraphis noxia]
Dn_152_1.9	N/A	[PREDICTED: hypothetical protein LOC100574390] [Diuraphis noxia]
Dn_152_2.2	N/A	[PREDICTED: hypothetical protein LOC100574390] [Diuraphis noxia]
Dn_152_2.3	N/A	[Hypothetical protein Dnox_] [Diuraphis noxia]
Dn_152_2.5	N/A	[PREDICTED: hypothetical protein LOC100574390] [Diuraphis noxia]
Dn_152_2.6	N/A	[Hypothetical protein Dnox_] [Diuraphis noxia]
Dn_152_2.7	N/A	[PREDICTED: hypothetical protein LOC100574267] [Diuraphis noxia]
Dn_152_3.0	N/A	[Hypothetical protein Dnox_] [Diuraphis noxia]
Dn_152_3.1	N/A	[Hypothetical protein Dnox_] [Diuraphis noxia]
Dn_152_5.1	N/A	[Hypothetical protein Dnox_] [Diuraphis noxia]
Dn_152_5.10	N/A	[PREDICTED: hypothetical protein LOC100574342] [Diuraphis noxia]
Dn_152_5.5	N/A	[Hypothetical protein Dnox_] [Diuraphis noxia]
Dn_152_5.6	N/A	[Hypothetical protein Dnox_] [Diuraphis noxia]
Dn_152_5.8	N/A	[PREDICTED: hypothetical protein LOC100571588] [Diuraphis noxia]
Dn_1522_0.6	N/A	[Hypothetical protein Dnox_] [Diuraphis noxia]
Dn_1526_0.1	N/A	[Hypothetical protein Dnox_] [Diuraphis noxia]
Dn_1526_0.3	N/A	[Hypothetical protein Dnox_] [Diuraphis noxia]
Dn_1526_0.4	N/A	[PREDICTED: hypothetical protein LOC100572758] [Diuraphis noxia]
Dn_1529_0.2	N/A	[PREDICTED: hypothetical protein LOC100575291] [Diuraphis noxia]
Dn_1529_0.3	N/A	[PREDICTED: hypothetical protein LOC100570605] [Diuraphis noxia]
Dn_153_0.5	N/A	[Hypothetical protein Dnox_] [Diuraphis noxia]
Dn_153_1.8	N/A	[Hypothetical protein Dnox_] [Diuraphis noxia]
Dn_153_1.9	N/A	[Hypothetical protein Dnox_] [Diuraphis noxia]
Dn_153_4.2	N/A	[Hypothetical protein Dnox_] [Diuraphis noxia]
Dn_1531_0.0	N/A	[Hypothetical protein Dnox_] [Diuraphis noxia]
Dn_1533_0.0	N/A	[PREDICTED: hypothetical protein LOC100570318] [Diuraphis noxia]
Dn_1533_0.1	N/A	[Hypothetical protein Dnox_] [Diuraphis noxia]
Dn_1537_0.0	N/A	[Hypothetical protein Dnox_] [Diuraphis noxia]
Dn_154_1.0	N/A	[Hypothetical protein Dnox_] [Diuraphis noxia]
Dn_154_2.1	N/A	[Hypothetical protein Dnox_] [Diuraphis noxia]
Dn_154_2.4	N/A	[Hypothetical protein Dnox_] [Diuraphis noxia]
Dn_1540_0.1	N/A	[Hypothetical protein Dnox_] [Diuraphis noxia]
Dn_1540_0.3	N/A	[Hypothetical protein Dnox_] [Diuraphis noxia]
Dn_1540_0.4	N/A	[Hypothetical protein Dnox_] [Diuraphis noxia]
Dn_1540_0.5	N/A	[Hypothetical protein Dnox_] [Diuraphis noxia]
Dn_1543_0.2	N/A	[PREDICTED: hypothetical protein LOC100570113] [Diuraphis noxia]
Dn_1543_0.5	N/A	[Hypothetical protein Dnox_] [Diuraphis noxia]
Dn_1544_0.1	N/A	[PREDICTED: hypothetical protein LOC100574918] [Diuraphis noxia]
Dn_1544_0.2	N/A	[Hypothetical protein Dnox_] [Diuraphis noxia]
Dn_1545_0.0	N/A	[Hypothetical protein Dnox_] [Diuraphis noxia]
Dn_1547_0.0	N/A	[PREDICTED: hypothetical protein LOC100571355] [Diuraphis noxia]
Dn_1547_0.2	N/A	[PREDICTED: hypothetical protein LOC100570029] [Diuraphis noxia]
Dn_155_2.1	N/A	[Hypothetical protein Dnox_] [Diuraphis noxia]
Dn_155_3.0	N/A	[PREDICTED: hypothetical protein LOC100568897] [Diuraphis noxia]
Dn_155_3.1	N/A	[Hypothetical protein Dnox_] [Diuraphis noxia]
Dn_155_3.3	N/A	[Hypothetical protein Dnox_] [Diuraphis noxia]
Dn_155_4.0	N/A	[Hypothetical protein Dnox_] [Diuraphis noxia]
Dn_155_4.4	N/A	[Hypothetical protein Dnox_] [Diuraphis noxia]
Dn_1550_0.6	N/A	[PREDICTED: hypothetical protein LOC100573799] [Diuraphis noxia]
Dn_1550_0.7	N/A	[Hypothetical protein Dnox_] [Diuraphis noxia]
Dn_1552_0.3	N/A	[Hypothetical protein Dnox_] [Diuraphis noxia]
Dn_1552_0.4	N/A	[Hypothetical protein Dnox_] [Diuraphis noxia]
Dn_1553_0.0	N/A	[Hypothetical protein Dnox_] [Diuraphis noxia]
Dn_1555_0.4	N/A	[Hypothetical protein Dnox_] [Diuraphis noxia]
Dn_156_0.2	N/A	[PREDICTED: hypothetical protein LOC100572738] [Diuraphis noxia]
Dn_156_0.6	N/A	[PREDICTED: hypothetical protein LOC100572738] [Diuraphis noxia]
Dn_156_2.3	N/A	[Hypothetical protein Dnox_] [Diuraphis noxia]
Dn_1560_0.2	N/A	[PREDICTED: hypothetical protein LOC100573976] [Diuraphis noxia]
Dn_1562_0.0	N/A	[PREDICTED: hypothetical protein LOC100569927] [Diuraphis noxia]
Dn_1562_0.2	N/A	[Hypothetical protein Dnox_] [Diuraphis noxia]
Dn_1562_0.3	N/A	[Hypothetical protein Dnox_] [Diuraphis noxia]
Dn_1562_0.4	N/A	[Hypothetical protein Dnox_] [Diuraphis noxia]
Dn_1562_0.5	N/A	[Hypothetical protein Dnox_] [Diuraphis noxia]
Dn_1563_0.1	N/A	[Hypothetical protein Dnox_] [Diuraphis noxia]
Dn_1568_0.1	N/A	[Hypothetical protein Dnox_] [Diuraphis noxia]
Dn_1569_0.0	N/A	[PREDICTED: hypothetical protein LOC100572738] [Diuraphis noxia]
Dn_157_1.2	N/A	[PREDICTED: hypothetical protein LOC100575807] [Diuraphis noxia]
Dn_157_1.4	N/A	[Hypothetical protein Dnox_] [Diuraphis noxia]
Dn_157_1.6	N/A	[Hypothetical protein Dnox_] [Diuraphis noxia]
Dn_157_4.4	N/A	[Hypothetical protein Dnox_] [Diuraphis noxia]
Dn_1571_0.0	N/A	[Hypothetical protein Dnox_] [Diuraphis noxia]
Dn_1572_0.1	N/A	[Hypothetical protein Dnox_] [Diuraphis noxia]
Dn_1572_0.3	N/A	[PREDICTED: hypothetical protein LOC100571320] [Diuraphis noxia]
Dn_1574_0.0	N/A	[PREDICTED: coiled-coil domain-containing protein 39-like] [Diuraphis noxia]
Dn_1579_0.0	N/A	[Hypothetical protein Dnox_] [Diuraphis noxia]
Dn_158_0.6	N/A	[Hypothetical protein Dnox_] [Diuraphis noxia]
Dn_158_4.15	N/A	[Hypothetical protein Dnox_] [Diuraphis noxia]
Dn_158_4.35	N/A	[Hypothetical protein Dnox_] [Diuraphis noxia]
Dn_1582_0.2	N/A	[Hypothetical protein Dnox_] [Diuraphis noxia]
Dn_1585_0.0	N/A	[Hypothetical protein Dnox_] [Diuraphis noxia]
Dn_1586_0.1	N/A	[PREDICTED: hypothetical protein LOC100572795] [Diuraphis noxia]
Dn_159_1.0	N/A	[Hypothetical protein Dnox_] [Diuraphis noxia]
Dn_159_2.0	N/A	[Hypothetical protein Dnox_] [Diuraphis noxia]
Dn_1590_0.3	N/A	[Hypothetical protein Dnox_] [Diuraphis noxia]
Dn_1591_0.0	N/A	[Hypothetical protein Dnox_] [Diuraphis noxia]
Dn_1594_0.3	N/A	[Hypothetical protein Dnox_] [Diuraphis noxia]
Dn_1595_0.2	N/A	[PREDICTED: hypothetical protein LOC100569770 isoform 1] [Diuraphis noxia]
Dn_1599_0.1	N/A	[PREDICTED: hypothetical protein LOC100575086] [Diuraphis noxia]
Dn_1599_0.2	N/A	[Hypothetical protein Dnox_] [Diuraphis noxia]
Dn_16_1.0	N/A	[Hypothetical protein Dnox_] [Diuraphis noxia]
Dn_16_1.1	N/A	[Hypothetical protein Dnox_] [Diuraphis noxia]
Dn_16_11.0	N/A	[Hypothetical protein Dnox_] [Diuraphis noxia]
Dn_16_11.1	N/A	[Hypothetical protein Dnox_] [Diuraphis noxia]
Dn_16_11.3	N/A	[Hypothetical protein Dnox_] [Diuraphis noxia]
Dn_16_2.4	N/A	[Hypothetical protein Dnox_] [Diuraphis noxia]
Dn_16_2.9	N/A	[Hypothetical protein Dnox_] [Diuraphis noxia]
Dn_16_4.2	N/A	[Hypothetical protein Dnox_] [Diuraphis noxia]
Dn_16_5.0	N/A	[Hypothetical protein Dnox_] [Diuraphis noxia]
Dn_16_5.2	N/A	[Hypothetical protein Dnox_] [Diuraphis noxia]
Dn_16_6.0	N/A	[PREDICTED: hypothetical protein LOC100569540] [Diuraphis noxia]
Dn_16_8.0	N/A	[PREDICTED: hypothetical protein LOC100568867] [Diuraphis noxia]
Dn_16_9.0	N/A	[PREDICTED: hypothetical protein LOC100571370] [Diuraphis noxia]
Dn_160_1.3	N/A	[Hypothetical protein Dnox_] [Diuraphis noxia]
Dn_160_3.0	N/A	[Hypothetical protein Dnox_] [Diuraphis noxia]
Dn_160_3.1	N/A	[Hypothetical protein Dnox_] [Diuraphis noxia]
Dn_160_4.1	N/A	[Hypothetical protein Dnox_] [Diuraphis noxia]
Dn_1600_0.0	N/A	[PREDICTED: hypothetical protein LOC100570122] [Diuraphis noxia]
Dn_1600_0.2	N/A	[Hypothetical protein Dnox_] [Diuraphis noxia]
Dn_1607_0.0	N/A	[Hypothetical protein Dnox_] [Diuraphis noxia]
Dn_1608_0.0	N/A	[Hypothetical protein Dnox_] [Diuraphis noxia]
Dn_161_3.1	N/A	[Hypothetical protein Dnox_] [Diuraphis noxia]
Dn_1617_0.0	N/A	[Hypothetical protein Dnox_] [Diuraphis noxia]
Dn_162_1.2	N/A	[Hypothetical protein Dnox_] [Diuraphis noxia]
Dn_162_1.3	N/A	[Hypothetical protein Dnox_] [Diuraphis noxia]
Dn_1627_0.1	N/A	[Hypothetical protein Dnox_] [Diuraphis noxia]
Dn_1628_0.0	N/A	[Hypothetical protein Dnox_] [Diuraphis noxia]
Dn_163_0.2	N/A	[Hypothetical protein Dnox_] [Diuraphis noxia]
Dn_163_3.1	N/A	[Hypothetical protein Dnox_] [Diuraphis noxia]
Dn_1632_0.0	N/A	[Hypothetical protein Dnox_] [Diuraphis noxia]
Dn_1632_0.1	N/A	[Hypothetical protein Dnox_] [Diuraphis noxia]
Dn_1633_0.1	N/A	[PREDICTED: hypothetical protein LOC100568586] [Diuraphis noxia]
Dn_1633_0.3	N/A	[Hypothetical protein Dnox_] [Diuraphis noxia]
Dn_1634_0.0	N/A	[Hypothetical protein Dnox_] [Diuraphis noxia]
Dn_1637_0.1	N/A	[Hypothetical protein Dnox_] [Diuraphis noxia]
Dn_1637_0.4	N/A	[PREDICTED: THAP domain-containing protein 9-like] [Diuraphis noxia]
Dn_164_0.3	N/A	[Hypothetical protein Dnox_] [Diuraphis noxia]
Dn_164_0.9	N/A	[PREDICTED: hypothetical protein LOC100569330] [Diuraphis noxia]
Dn_164_1.8	N/A	[PREDICTED: hypothetical protein LOC100568642] [Diuraphis noxia]
Dn_164_2.1	N/A	[PREDICTED: hypothetical protein LOC100568933] [Diuraphis noxia]
Dn_164_2.2	N/A	[Hypothetical protein Dnox_] [Diuraphis noxia]
Dn_164_2.4	N/A	[Hypothetical protein Dnox_] [Diuraphis noxia]
Dn_164_4.11	N/A	[Hypothetical protein Dnox_] [Diuraphis noxia]
Dn_164_4.5	N/A	[Hypothetical protein Dnox_] [Diuraphis noxia]
Dn_1641_0.3	N/A	[Hypothetical protein Dnox_] [Diuraphis noxia]
Dn_1641_0.4	N/A	[PREDICTED: hypothetical protein LOC100571807] [Diuraphis noxia]
Dn_1641_0.6	N/A	[Hypothetical protein Dnox_] [Diuraphis noxia]
Dn_1641_0.9	N/A	[Hypothetical protein Dnox_] [Diuraphis noxia]
Dn_1643_0.0	N/A	[PREDICTED: hypothetical protein LOC100571809] [Diuraphis noxia]
Dn_1643_0.2	N/A	[Hypothetical protein Dnox_] [Diuraphis noxia]
Dn_1647_0.0	N/A	[Hypothetical protein Dnox_] [Diuraphis noxia]
Dn_1647_0.3	N/A	[PREDICTED: hypothetical protein LOC100574298] [Diuraphis noxia]
Dn_165_1.4	N/A	[Hypothetical protein Dnox_] [Diuraphis noxia]
Dn_1651_0.2	N/A	[Hypothetical protein Dnox_] [Diuraphis noxia]
Dn_1651_0.4	N/A	[PREDICTED: hypothetical protein LOC100160378. partial] [Diuraphis noxia]
Dn_1654_0.0	N/A	[Hypothetical protein Dnox_] [Diuraphis noxia]
Dn_1656_0.2	N/A	[PREDICTED: androgen-induced gene 1 protein-like isoform 3] [Diuraphis noxia]
Dn_1658_0.5	N/A	[Hypothetical protein Dnox_] [Diuraphis noxia]
Dn_166_0.0	N/A	[Hypothetical protein Dnox_] [Diuraphis noxia]
Dn_166_0.2	N/A	[PREDICTED: hypothetical protein LOC100572313] [Diuraphis noxia]
Dn_166_0.4	N/A	[PREDICTED: hypothetical protein LOC100573675] [Diuraphis noxia]
Dn_166_1.6	N/A	[Hypothetical protein Dnox_] [Diuraphis noxia]
Dn_166_1.7	N/A	[Hypothetical protein Dnox_] [Diuraphis noxia]
Dn_166_2.1	N/A	[Hypothetical protein Dnox_] [Diuraphis noxia]
Dn_166_2.2	N/A	[Hypothetical protein Dnox_] [Diuraphis noxia]
Dn_166_2.3	N/A	[Hypothetical protein Dnox_] [Diuraphis noxia]
Dn_166_2.4	N/A	[Hypothetical protein Dnox_] [Diuraphis noxia]
Dn_166_2.5	N/A	[Hypothetical protein Dnox_] [Diuraphis noxia]
Dn_166_3.0	N/A	[Hypothetical protein Dnox_] [Diuraphis noxia]
Dn_166_3.1	N/A	[Hypothetical protein Dnox_] [Diuraphis noxia]
Dn_166_4.1	N/A	[PREDICTED: hypothetical protein LOC100162857] [Diuraphis noxia]
Dn_1660_0.0	N/A	[Hypothetical protein Dnox_] [Diuraphis noxia]
Dn_1662_0.0	N/A	[Hypothetical protein Dnox_] [Diuraphis noxia]
Dn_1664_0.0	N/A	[PREDICTED: hypothetical protein LOC100574908] [Diuraphis noxia]
Dn_1664_0.1	N/A	[Hypothetical protein Dnox_] [Diuraphis noxia]
Dn_1668_0.0	N/A	[Hypothetical protein Dnox_] [Diuraphis noxia]
Dn_167_0.4	N/A	[Hypothetical protein Dnox_] [Diuraphis noxia]
Dn_167_2.0	N/A	[Hypothetical protein Dnox_] [Diuraphis noxia]
Dn_167_4.7	N/A	[Hypothetical protein Dnox_] [Diuraphis noxia]
Dn_1671_0.1	N/A	[Hypothetical protein Dnox_] [Diuraphis noxia]
Dn_1678_0.14	N/A	[PREDICTED: hypothetical protein LOC100575479] [Diuraphis noxia]
Dn_1678_0.4	N/A	[PREDICTED: hypothetical protein LOC100571588] [Diuraphis noxia]
Dn_1678_0.5	N/A	[Hypothetical protein Dnox_] [Diuraphis noxia]
Dn_1678_0.8	N/A	[Hypothetical protein Dnox_] [Diuraphis noxia]
Dn_1678_0.9	N/A	[Hypothetical protein Dnox_] [Diuraphis noxia]
Dn_168_1.9	N/A	[Hypothetical protein Dnox_] [Diuraphis noxia]
Dn_168_3.0	N/A	[Hypothetical protein Dnox_] [Diuraphis noxia]
Dn_168_3.2	N/A	[Hypothetical protein Dnox_] [Diuraphis noxia]
Dn_168_3.4	N/A	[Hypothetical protein Dnox_] [Diuraphis noxia]
Dn_168_4.11	N/A	[PREDICTED: hypothetical protein LOC100568495] [Diuraphis noxia]
Dn_168_4.14	N/A	[Hypothetical protein Dnox_] [Diuraphis noxia]
Dn_1680_0.0	N/A	[Hypothetical protein Dnox_] [Diuraphis noxia]
Dn_1684_0.0	N/A	[Hypothetical protein Dnox_] [Diuraphis noxia]
Dn_1685_0.0	N/A	[Hypothetical protein Dnox_] [Diuraphis noxia]
Dn_1685_0.1	N/A	[Hypothetical protein Dnox_] [Diuraphis noxia]
Dn_169_1.0	N/A	[uncharacterized protein LOC100573843 precursor] [Diuraphis noxia]
Dn_169_3.0	N/A	[Hypothetical protein Dnox_] [Diuraphis noxia]
Dn_169_4.6	N/A	[Hypothetical protein Dnox_] [Diuraphis noxia]
Dn_1690_0.0	N/A	[Hypothetical protein Dnox_] [Diuraphis noxia]
Dn_1690_0.1	N/A	[Hypothetical protein Dnox_] [Diuraphis noxia]
Dn_17_11.2	N/A	[Hypothetical protein Dnox_] [Diuraphis noxia]
Dn_17_3.0	N/A	[Hypothetical protein Dnox_] [Diuraphis noxia]
Dn_17_7.16	N/A	[PREDICTED: torso-like protein-like isoform 2] [Diuraphis noxia]
Dn_17_8.6	N/A	[PREDICTED: hypothetical protein LOC100571298. partial] [Diuraphis noxia]
Dn_17_9.3	N/A	[Hypothetical protein Dnox_] [Diuraphis noxia]
Dn_17_9.6	N/A	[Hypothetical protein Dnox_] [Diuraphis noxia]
Dn_17_9.8	N/A	[Hypothetical protein Dnox_] [Diuraphis noxia]
Dn_170_0.2	N/A	[PREDICTED: hypothetical protein LOC100572939] [Diuraphis noxia]
Dn_170_0.3	N/A	[PREDICTED: hypothetical protein LOC100572939] [Diuraphis noxia]
Dn_170_4.1	N/A	[Hypothetical protein Dnox_] [Diuraphis noxia]
Dn_170_4.4	N/A	[Hypothetical protein Dnox_] [Diuraphis noxia]
Dn_1701_0.1	N/A	[Hypothetical protein Dnox_] [Diuraphis noxia]
Dn_171_1.1	N/A	[Hypothetical protein Dnox_] [Diuraphis noxia]
Dn_171_1.2	N/A	[Hypothetical protein Dnox_] [Diuraphis noxia]
Dn_171_1.3	N/A	[Hypothetical protein Dnox_] [Diuraphis noxia]
Dn_171_2.0	N/A	[Hypothetical protein Dnox_] [Diuraphis noxia]
Dn_171_4.0	N/A	[Hypothetical protein Dnox_] [Diuraphis noxia]
Dn_1719_0.2	N/A	[Hypothetical protein Dnox_] [Diuraphis noxia]
Dn_172_0.1	N/A	[Hypothetical protein Dnox_] [Diuraphis noxia]
Dn_172_3.12	N/A	[PREDICTED: hypothetical protein LOC100571829] [Diuraphis noxia]
Dn_172_4.8	N/A	[PREDICTED: acetylcholine receptor subunit alpha-like] [Diuraphis noxia]
Dn_1722_0.2	N/A	[PREDICTED: hypothetical protein LOC100574585] [Diuraphis noxia]
Dn_1727_0.1	N/A	[PREDICTED: hypothetical protein LOC100570113] [Diuraphis noxia]
Dn_1728_0.0	N/A	[Hypothetical protein Dnox_] [Diuraphis noxia]
Dn_173_0.1	N/A	[PREDICTED: hypothetical protein LOC100573322 isoform 2] [Diuraphis noxia]
Dn_173_1.0	N/A	[PREDICTED: hypothetical protein LOC100572622 isoform 1] [Diuraphis noxia]
Dn_173_1.5	N/A	[Hypothetical protein Dnox_] [Diuraphis noxia]
Dn_173_2.2	N/A	[PREDICTED: hypothetical protein LOC100569654] [Diuraphis noxia]
Dn_173_2.6	N/A	[Hypothetical protein Dnox_] [Diuraphis noxia]
Dn_173_2.9	N/A	[Hypothetical protein Dnox_] [Diuraphis noxia]
Dn_173_3.0	N/A	[Hypothetical protein Dnox_] [Diuraphis noxia]
Dn_173_4.13	N/A	[PREDICTED: hypothetical protein LOC100573520] [Diuraphis noxia]
Dn_173_4.14	N/A	[Hypothetical protein Dnox_] [Diuraphis noxia]
Dn_173_4.15	N/A	[Hypothetical protein Dnox_] [Diuraphis noxia]
Dn_173_4.5	N/A	[Hypothetical protein Dnox_] [Diuraphis noxia]
Dn_173_4.7	N/A	[Hypothetical protein Dnox_] [Diuraphis noxia]
Dn_174_0.2	N/A	[Hypothetical protein Dnox_] [Diuraphis noxia]
Dn_174_0.3	N/A	[Hypothetical protein Dnox_] [Diuraphis noxia]
Dn_174_1.0	N/A	[PREDICTED: scavenger receptor class B member 1-like] [Diuraphis noxia]
Dn_174_1.2	N/A	[Hypothetical protein Dnox_] [Diuraphis noxia]
Dn_174_2.1	N/A	[PREDICTED: hypothetical protein LOC100569951] [Diuraphis noxia]
Dn_174_4.0	N/A	[PREDICTED: hypothetical protein LOC100572757] [Diuraphis noxia]
Dn_174_4.2	N/A	[Hypothetical protein Dnox_] [Diuraphis noxia]
Dn_174_4.4	N/A	[PREDICTED: hypothetical protein LOC100572413 isoform 1] [Diuraphis noxia]
Dn_1748_0.3	N/A	[PREDICTED: hypothetical protein LOC100568726 isoform 1] [Diuraphis noxia]
Dn_175_1.15	N/A	[Hypothetical protein Dnox_] [Diuraphis noxia]
Dn_175_2.11	N/A	[Hypothetical protein Dnox_] [Diuraphis noxia]
Dn_175_3.3	N/A	[Hypothetical protein Dnox_] [Diuraphis noxia]
Dn_1750_0.0	N/A	[Hypothetical protein Dnox_] [Diuraphis noxia]
Dn_176_1.0	N/A	[Hypothetical protein Dnox_] [Diuraphis noxia]
Dn_176_3.0	N/A	[Hypothetical protein Dnox_] [Diuraphis noxia]
Dn_176_4.1	N/A	[PREDICTED: hypothetical protein LOC100575176] [Diuraphis noxia]
Dn_177_0.3	N/A	[Hypothetical protein Dnox_] [Diuraphis noxia]
Dn_177_0.4	N/A	[Hypothetical protein Dnox_] [Diuraphis noxia]
Dn_177_2.1	N/A	[Hypothetical protein Dnox_] [Diuraphis noxia]
Dn_177_3.1	N/A	[Hypothetical protein Dnox_] [Diuraphis noxia]
Dn_177_3.2	N/A	[Hypothetical protein Dnox_] [Diuraphis noxia]
Dn_177_4.1	N/A	[Hypothetical protein Dnox_] [Diuraphis noxia]
Dn_177_4.2	N/A	[Hypothetical protein Dnox_] [Diuraphis noxia]
Dn_177_4.4	N/A	[Hypothetical protein Dnox_] [Diuraphis noxia]
Dn_177_4.5	N/A	[Hypothetical protein Dnox_] [Diuraphis noxia]
Dn_177_4.6	N/A	[PREDICTED: hypothetical protein LOC100573199] [Diuraphis noxia]
Dn_1770_0.3	N/A	[Hypothetical protein Dnox_] [Diuraphis noxia]
Dn_1777_0.0	N/A	[Hypothetical protein Dnox_] [Diuraphis noxia]
Dn_178_1.0	N/A	[Hypothetical protein Dnox_] [Diuraphis noxia]
Dn_178_3.0	N/A	[Hypothetical protein Dnox_] [Diuraphis noxia]
Dn_178_3.1	N/A	[Hypothetical protein Dnox_] [Diuraphis noxia]
Dn_178_4.2	N/A	[Hypothetical protein Dnox_] [Diuraphis noxia]
Dn_178_4.6	N/A	[Hypothetical protein Dnox_] [Diuraphis noxia]
Dn_1780_0.3	N/A	[PREDICTED: hypothetical protein LOC100572142] [Diuraphis noxia]
Dn_1788_0.1	N/A	[Hypothetical protein Dnox_] [Diuraphis noxia]
Dn_1788_0.3	N/A	[Hypothetical protein Dnox_] [Diuraphis noxia]
Dn_1788_0.5	N/A	[Hypothetical protein Dnox_] [Diuraphis noxia]
Dn_179_1.4	N/A	[Hypothetical protein Dnox_] [Diuraphis noxia]
Dn_179_1.5	N/A	[Hypothetical protein Dnox_] [Diuraphis noxia]
Dn_179_4.0	N/A	[Hypothetical protein Dnox_] [Diuraphis noxia]
Dn_179_4.1	N/A	[Hypothetical protein Dnox_] [Diuraphis noxia]
Dn_1793_0.0	N/A	[Hypothetical protein Dnox_] [Diuraphis noxia]
Dn_1793_0.1	N/A	[Hypothetical protein Dnox_] [Diuraphis noxia]
Dn_1793_0.2	N/A	[Hypothetical protein Dnox_] [Diuraphis noxia]
Dn_18_10.10	N/A	[PREDICTED: hypothetical protein LOC100570036] [Diuraphis noxia]
Dn_18_10.11	N/A	[Hypothetical protein Dnox_] [Diuraphis noxia]
Dn_18_10.16	N/A	[Hypothetical protein Dnox_] [Diuraphis noxia]
Dn_18_10.2	N/A	[Hypothetical protein Dnox_] [Diuraphis noxia]
Dn_18_10.25	N/A	[Hypothetical protein Dnox_] [Diuraphis noxia]
Dn_18_2.1	N/A	[Hypothetical protein Dnox_] [Diuraphis noxia]
Dn_18_3.0	N/A	[Hypothetical protein Dnox_] [Diuraphis noxia]
Dn_18_4.0	N/A	[Hypothetical protein Dnox_] [Diuraphis noxia]
Dn_18_5.0	N/A	[Hypothetical protein Dnox_] [Diuraphis noxia]
Dn_18_6.0	N/A	[Hypothetical protein Dnox_] [Diuraphis noxia]
Dn_18_6.1	N/A	[Hypothetical protein Dnox_] [Diuraphis noxia]
Dn_18_7.3	N/A	[Hypothetical protein Dnox_] [Diuraphis noxia]
Dn_18_7.4	N/A	[Hypothetical protein Dnox_] [Diuraphis noxia]
Dn_18_7.6	N/A	[PREDICTED: adenylate cyclase type 6-like] [Diuraphis noxia]
Dn_18_9.0	N/A	[Hypothetical protein Dnox_] [Diuraphis noxia]
Dn_18_9.7	N/A	[Hypothetical protein Dnox_] [Diuraphis noxia]
Dn_18_9.8	N/A	[PREDICTED: hypothetical protein LOC100574519] [Diuraphis noxia]
Dn_180_0.0	N/A	[PREDICTED: hypothetical protein LOC100573684] [Diuraphis noxia]
Dn_180_3.6	N/A	[Hypothetical protein Dnox_] [Diuraphis noxia]
Dn_180_4.18	N/A	[Hypothetical protein Dnox_] [Diuraphis noxia]
Dn_1800_0.0	N/A	[PREDICTED: hypothetical protein LOC100571320] [Diuraphis noxia]
Dn_1804_0.2	N/A	[Hypothetical protein Dnox_] [Diuraphis noxia]
Dn_181_3.2	N/A	[Hypothetical protein Dnox_] [Diuraphis noxia]
Dn_181_4.17	N/A	[Hypothetical protein Dnox_] [Diuraphis noxia]
Dn_1811_0.1	N/A	[PREDICTED: hypothetical protein LOC100574269] [Diuraphis noxia]
Dn_1817_0.1	N/A	[Hypothetical protein Dnox_] [Diuraphis noxia]
Dn_182_1.0	N/A	[PREDICTED: hypothetical protein LOC100572685] [Diuraphis noxia]
Dn_182_2.6	N/A	[PREDICTED: hypothetical protein LOC100570641] [Diuraphis noxia]
Dn_182_4.3	N/A	[Hypothetical protein Dnox_] [Diuraphis noxia]
Dn_1821_0.0	N/A	[Hypothetical protein Dnox_] [Diuraphis noxia]
Dn_1822_0.4	N/A	[Hypothetical protein Dnox_] [Diuraphis noxia]
Dn_1823_0.0	N/A	[Hypothetical protein Dnox_] [Diuraphis noxia]
Dn_1823_0.3	N/A	[Hypothetical protein Dnox_] [Diuraphis noxia]
Dn_183_0.0	N/A	[Hypothetical protein Dnox_] [Diuraphis noxia]
Dn_183_1.0	N/A	[Hypothetical protein Dnox_] [Diuraphis noxia]
Dn_183_4.6	N/A	[PREDICTED: hypothetical protein LOC100573573] [Diuraphis noxia]
Dn_1830_0.0	N/A	[Hypothetical protein Dnox_] [Diuraphis noxia]
Dn_1830_0.1	N/A	[PREDICTED: hypothetical protein LOC100573381] [Diuraphis noxia]
Dn_1834_0.1	N/A	[Hypothetical protein Dnox_] [Diuraphis noxia]
Dn_1834_0.2	N/A	[Hypothetical protein Dnox_] [Diuraphis noxia]
Dn_1834_0.4	N/A	[Hypothetical protein Dnox_] [Diuraphis noxia]
Dn_1835_0.1	N/A	[Hypothetical protein Dnox_] [Diuraphis noxia]
Dn_184_0.0	N/A	[Hypothetical protein Dnox_] [Diuraphis noxia]
Dn_184_1.10	N/A	[Hypothetical protein Dnox_] [Diuraphis noxia]
Dn_184_2.3	N/A	[Hypothetical protein Dnox_] [Diuraphis noxia]
Dn_184_4.11	N/A	[PREDICTED: probable aconitate hydratase. mitochondrial-like] [Diuraphis noxia]
Dn_184_4.13	N/A	[PREDICTED: probable aconitate hydratase. mitochondrial-like] [Diuraphis noxia]
Dn_184_4.3	N/A	[Hypothetical protein Dnox_] [Diuraphis noxia]
Dn_184_4.5	N/A	[Hypothetical protein Dnox_] [Diuraphis noxia]
Dn_1843_0.1	N/A	[Hypothetical protein Dnox_] [Diuraphis noxia]
Dn_1844_0.2	N/A	[Hypothetical protein Dnox_] [Diuraphis noxia]
Dn_1844_0.3	N/A	[Hypothetical protein Dnox_] [Diuraphis noxia]
Dn_1847_0.3	N/A	[Hypothetical protein Dnox_] [Diuraphis noxia]
Dn_1848_0.0	N/A	[Hypothetical protein Dnox_] [Diuraphis noxia]
Dn_185_0.7	N/A	[PREDICTED: hypothetical protein LOC100570073] [Diuraphis noxia]
Dn_185_1.9	N/A	[Hypothetical protein Dnox_] [Diuraphis noxia]
Dn_185_2.1	N/A	[PREDICTED: hypothetical protein LOC100570483] [Diuraphis noxia]
Dn_185_2.2	N/A	[PREDICTED: hypothetical protein LOC100570483] [Diuraphis noxia]
Dn_185_2.3	N/A	[Hypothetical protein Dnox_] [Diuraphis noxia]
Dn_185_3.7	N/A	[PREDICTED: hypothetical protein LOC100572499] [Diuraphis noxia]
Dn_185_3.8	N/A	[PREDICTED: CCAAT/enhancer-binding protein-like] [Diuraphis noxia]
Dn_1857_0.0	N/A	[Hypothetical protein Dnox_] [Diuraphis noxia]
Dn_1858_0.2	N/A	[Hypothetical protein Dnox_] [Diuraphis noxia]
Dn_1858_0.5	N/A	[PREDICTED: hypothetical protein LOC100572758] [Diuraphis noxia]
Dn_1859_0.1	N/A	[PREDICTED: hypothetical protein LOC100572142] [Diuraphis noxia]
Dn_186_0.0	N/A	[PREDICTED: hypothetical protein LOC100574393] [Diuraphis noxia]
Dn_186_0.3	N/A	[Hypothetical protein Dnox_] [Diuraphis noxia]
Dn_186_2.0	N/A	[Hypothetical protein Dnox_] [Diuraphis noxia]
Dn_1862_0.0	N/A	[Hypothetical protein Dnox_] [Diuraphis noxia]
Dn_1862_0.1	N/A	[Hypothetical protein Dnox_] [Diuraphis noxia]
Dn_1862_0.3	N/A	[Hypothetical protein Dnox_] [Diuraphis noxia]
Dn_1862_0.4	N/A	[Hypothetical protein Dnox_] [Diuraphis noxia]
Dn_1862_0.6	N/A	[Hypothetical protein Dnox_] [Diuraphis noxia]
Dn_1862_0.7	N/A	[Hypothetical protein Dnox_] [Diuraphis noxia]
Dn_1863_0.4	N/A	[Hypothetical protein Dnox_] [Diuraphis noxia]
Dn_1863_0.5	N/A	[PREDICTED: hypothetical protein LOC100575291] [Diuraphis noxia]
Dn_1868_0.0	N/A	[Hypothetical protein Dnox_] [Diuraphis noxia]
Dn_1868_0.1	N/A	[Hypothetical protein Dnox_] [Diuraphis noxia]
Dn_187_0.13	N/A	[Hypothetical protein Dnox_] [Diuraphis noxia]
Dn_187_0.6	N/A	[Hypothetical protein Dnox_] [Diuraphis noxia]
Dn_187_1.4	N/A	[PREDICTED: potassium channel subfamily K member 1-like] [Diuraphis noxia]
Dn_187_1.7	N/A	[Hypothetical protein Dnox_] [Diuraphis noxia]
Dn_1870_0.1	N/A	[Hypothetical protein Dnox_] [Diuraphis noxia]
Dn_1870_0.3	N/A	[Hypothetical protein Dnox_] [Diuraphis noxia]
Dn_1878_0.1	N/A	[Hypothetical protein Dnox_] [Diuraphis noxia]
Dn_1878_0.2	N/A	[PREDICTED: hypothetical protein LOC100569726] [Diuraphis noxia]
Dn_188_0.1	N/A	[Hypothetical protein Dnox_] [Diuraphis noxia]
Dn_188_0.6	N/A	[Hypothetical protein Dnox_] [Diuraphis noxia]
Dn_188_0.7	N/A	[Hypothetical protein Dnox_] [Diuraphis noxia]
Dn_188_2.3	N/A	[Hypothetical protein Dnox_] [Diuraphis noxia]
Dn_188_2.4	N/A	[Hypothetical protein Dnox_] [Diuraphis noxia]
Dn_188_2.8	N/A	[Hypothetical protein Dnox_] [Diuraphis noxia]
Dn_188_2.9	N/A	[PREDICTED: hypothetical protein LOC100571835] [Diuraphis noxia]
Dn_188_4.0	N/A	[Hypothetical protein Dnox_] [Diuraphis noxia]
Dn_188_4.1	N/A	[Hypothetical protein Dnox_] [Diuraphis noxia]
Dn_1881_0.0	N/A	[PREDICTED: hypothetical protein LOC100574695] [Diuraphis noxia]
Dn_1885_0.0	N/A	[Hypothetical protein Dnox_] [Diuraphis noxia]
Dn_1885_0.2	N/A	[PREDICTED: hypothetical protein LOC100572085] [Diuraphis noxia]
Dn_1885_0.4	N/A	[PREDICTED: hypothetical protein LOC100573595] [Diuraphis noxia]
Dn_1886_0.0	N/A	[PREDICTED: hypothetical protein LOC100569355] [Diuraphis noxia]
Dn_1886_0.4	N/A	[PREDICTED: hypothetical protein LOC100576020] [Diuraphis noxia]
Dn_1888_0.0	N/A	[Hypothetical protein Dnox_] [Diuraphis noxia]
Dn_189_0.3	N/A	[Hypothetical protein Dnox_] [Diuraphis noxia]
Dn_189_1.12	N/A	[Hypothetical protein Dnox_] [Diuraphis noxia]
Dn_189_1.16	N/A	[Hypothetical protein Dnox_] [Diuraphis noxia]
Dn_189_2.2	N/A	[Hypothetical protein Dnox_] [Diuraphis noxia]
Dn_189_2.4	N/A	[Hypothetical protein Dnox_] [Diuraphis noxia]
Dn_189_3.0	N/A	[Hypothetical protein Dnox_] [Diuraphis noxia]
Dn_189_3.1	N/A	[Hypothetical protein Dnox_] [Diuraphis noxia]
Dn_189_3.2	N/A	[Hypothetical protein Dnox_] [Diuraphis noxia]
Dn_189_3.3	N/A	[Hypothetical protein Dnox_] [Diuraphis noxia]
Dn_1891_0.0	N/A	[Hypothetical protein Dnox_] [Diuraphis noxia]
Dn_1892_0.0	N/A	[PREDICTED: hypothetical protein LOC100570546] [Diuraphis noxia]
Dn_19_1.0	N/A	[Hypothetical protein Dnox_] [Diuraphis noxia]
Dn_19_10.0	N/A	[PREDICTED: hypothetical protein LOC100574588] [Diuraphis noxia]
Dn_19_10.1	N/A	[Hypothetical protein Dnox_] [Diuraphis noxia]
Dn_19_10.6	N/A	[PREDICTED: hypothetical protein LOC100574511] [Diuraphis noxia]
Dn_19_5.0	N/A	[Hypothetical protein Dnox_] [Diuraphis noxia]
Dn_19_5.2	N/A	[Hypothetical protein Dnox_] [Diuraphis noxia]
Dn_19_9.2	N/A	[Hypothetical protein Dnox_] [Diuraphis noxia]
Dn_19_9.4	N/A	[Hypothetical protein Dnox_] [Diuraphis noxia]
Dn_190_0.0	N/A	[PREDICTED: hypothetical protein LOC100571935] [Diuraphis noxia]
Dn_190_1.4	N/A	[Hypothetical protein Dnox_] [Diuraphis noxia]
Dn_190_1.5	N/A	[Hypothetical protein Dnox_] [Diuraphis noxia]
Dn_190_1.6	N/A	[PREDICTED: hypothetical protein LOC100569238] [Diuraphis noxia]
Dn_190_1.8	N/A	[Hypothetical protein Dnox_] [Diuraphis noxia]
Dn_190_1.9	N/A	[PREDICTED: hypothetical protein LOC100570720] [Diuraphis noxia]
Dn_190_2.3	N/A	[PREDICTED: radial spoke head 1 homolog] [Diuraphis noxia]
Dn_190_2.5	N/A	[Hypothetical protein Dnox_] [Diuraphis noxia]
Dn_190_4.1	N/A	[Hypothetical protein Dnox_] [Diuraphis noxia]
Dn_190_4.5	N/A	[Hypothetical protein Dnox_] [Diuraphis noxia]
Dn_1903_0.1	N/A	[Hypothetical protein Dnox_] [Diuraphis noxia]
Dn_1903_0.2	N/A	[Hypothetical protein Dnox_] [Diuraphis noxia]
Dn_1904_0.0	N/A	[Hypothetical protein Dnox_] [Diuraphis noxia]
Dn_1907_0.1	N/A	[Hypothetical protein Dnox_] [Diuraphis noxia]
Dn_1909_0.0	N/A	[Hypothetical protein Dnox_] [Diuraphis noxia]
Dn_1909_0.1	N/A	[Hypothetical protein Dnox_] [Diuraphis noxia]
Dn_191_1.1	N/A	[Hypothetical protein Dnox_] [Diuraphis noxia]
Dn_191_1.5	N/A	[PREDICTED: hypothetical protein LOC100569518] [Diuraphis noxia]
Dn_191_3.4	N/A	[Hypothetical protein Dnox_] [Diuraphis noxia]
Dn_191_3.5	N/A	[Hypothetical protein Dnox_] [Diuraphis noxia]
Dn_191_4.1	N/A	[Hypothetical protein Dnox_] [Diuraphis noxia]
Dn_1915_0.0	N/A	[Hypothetical protein Dnox_] [Diuraphis noxia]
Dn_192_0.2	N/A	[Hypothetical protein Dnox_] [Diuraphis noxia]
Dn_192_0.3	N/A	[Hypothetical protein Dnox_] [Diuraphis noxia]
Dn_192_3.1	N/A	[Hypothetical protein Dnox_] [Diuraphis noxia]
Dn_192_4.1	N/A	[Hypothetical protein Dnox_] [Diuraphis noxia]
Dn_192_4.3	N/A	[Hypothetical protein Dnox_] [Diuraphis noxia]
Dn_193_1.2	N/A	[PREDICTED: probable phospholipid-transporting ATPase IIB-like] [Diuraphis noxia]
Dn_193_1.5	N/A	[Hypothetical protein Dnox_] [Diuraphis noxia]
Dn_193_2.1	N/A	[Hypothetical protein Dnox_] [Diuraphis noxia]
Dn_193_3.1	N/A	[Hypothetical protein Dnox_] [Diuraphis noxia]
Dn_193_4.13	N/A	[Hypothetical protein Dnox_] [Diuraphis noxia]
Dn_193_4.4	N/A	[PREDICTED: hypothetical protein LOC100571405] [Diuraphis noxia]
Dn_193_4.7	N/A	[PREDICTED: hypothetical protein LOC100572904] [Diuraphis noxia]
Dn_1931_0.0	N/A	[PREDICTED: hypothetical protein LOC100570823 isoform 2] [Diuraphis noxia]
Dn_1933_0.2	N/A	[Hypothetical protein Dnox_] [Diuraphis noxia]
Dn_1934_0.1	N/A	[Hypothetical protein Dnox_] [Diuraphis noxia]
Dn_1934_0.3	N/A	[PREDICTED: zinc finger BED domain-containing protein 1-like] [Diuraphis noxia]
Dn_1935_0.0	N/A	[PREDICTED: hypothetical protein LOC100569529] [Diuraphis noxia]
Dn_1939_0.0	N/A	[Hypothetical protein Dnox_] [Diuraphis noxia]
Dn_1939_0.3	N/A	[Hypothetical protein Dnox_] [Diuraphis noxia]
Dn_194_0.0	N/A	[Hypothetical protein Dnox_] [Diuraphis noxia]
Dn_194_1.1	N/A	[Hypothetical protein Dnox_] [Diuraphis noxia]
Dn_194_3.1	N/A	[Hypothetical protein Dnox_] [Diuraphis noxia]
Dn_1943_0.1	N/A	[Hypothetical protein Dnox_] [Diuraphis noxia]
Dn_1943_0.2	N/A	[PREDICTED: hypothetical protein LOC100570144] [Diuraphis noxia]
Dn_1944_0.0	N/A	[PREDICTED: hypothetical protein LOC100574269] [Diuraphis noxia]
Dn_1945_0.0	N/A	[PREDICTED: hypothetical protein LOC100572667] [Diuraphis noxia]
Dn_195_1.6	N/A	[PREDICTED: hypothetical protein LOC100569538] [Diuraphis noxia]
Dn_195_1.7	N/A	[PREDICTED: hypothetical protein LOC100569443] [Diuraphis noxia]
Dn_195_1.8	N/A	[Hypothetical protein Dnox_] [Diuraphis noxia]
Dn_195_2.0	N/A	[Hypothetical protein Dnox_] [Diuraphis noxia]
Dn_195_2.1	N/A	[PREDICTED: hypothetical protein LOC100569174] [Diuraphis noxia]
Dn_195_3.2	N/A	[Hypothetical protein Dnox_] [Diuraphis noxia]
Dn_195_3.7	N/A	[Hypothetical protein Dnox_] [Diuraphis noxia]
Dn_1958_0.3	N/A	[PREDICTED: hypothetical protein LOC100568834] [Diuraphis noxia]
Dn_196_1.2	N/A	[Hypothetical protein Dnox_] [Diuraphis noxia]
Dn_196_2.5	N/A	[PREDICTED: hypothetical protein LOC100573718] [Diuraphis noxia]
Dn_196_2.6	N/A	[PREDICTED: hypothetical protein LOC100573718] [Diuraphis noxia]
Dn_196_3.1	N/A	[Hypothetical protein Dnox_] [Diuraphis noxia]
Dn_1960_0.0	N/A	[PREDICTED: hypothetical protein LOC100574035] [Diuraphis noxia]
Dn_1966_0.2	N/A	[PREDICTED: hypothetical protein LOC100571499] [Diuraphis noxia]
Dn_197_3.6	N/A	[Hypothetical protein Dnox_] [Diuraphis noxia]
Dn_197_4.12	N/A	[Hypothetical protein Dnox_] [Diuraphis noxia]
Dn_197_4.16	N/A	[Hypothetical protein Dnox_] [Diuraphis noxia]
Dn_1970_0.0	N/A	[Hypothetical protein Dnox_] [Diuraphis noxia]
Dn_198_1.1	N/A	[PREDICTED: hypothetical protein LOC100572078] [Diuraphis noxia]
Dn_198_2.18	N/A	[Hypothetical protein Dnox_] [Diuraphis noxia]
Dn_198_4.0	N/A	[Hypothetical protein Dnox_] [Diuraphis noxia]
Dn_1982_0.0	N/A	[Hypothetical protein Dnox_] [Diuraphis noxia]
Dn_1982_0.3	N/A	[PREDICTED: hypothetical protein LOC100575275] [Diuraphis noxia]
Dn_199_1.5	N/A	[PREDICTED: hypothetical protein LOC100571846] [Diuraphis noxia]
Dn_199_2.2	N/A	[PREDICTED: hypothetical protein LOC100570393] [Diuraphis noxia]
Dn_1993_0.0	N/A	[Hypothetical protein Dnox_] [Diuraphis noxia]
Dn_1994_0.0	N/A	[Hypothetical protein Dnox_] [Diuraphis noxia]
Dn_1994_0.1	N/A	[Hypothetical protein Dnox_] [Diuraphis noxia]
Dn_1995_0.0	N/A	[PREDICTED: hypothetical protein LOC100569590] [Diuraphis noxia]
Dn_2_11.0	N/A	[Hypothetical protein Dnox_] [Diuraphis noxia]
Dn_2_17.2	N/A	[Hypothetical protein Dnox_] [Diuraphis noxia]
Dn_2_18.0	N/A	[Hypothetical protein Dnox_] [Diuraphis noxia]
Dn_2_18.1	N/A	[Hypothetical protein Dnox_] [Diuraphis noxia]
Dn_2_2.12	N/A	[Hypothetical protein Dnox_] [Diuraphis noxia]
Dn_2_2.4	N/A	[Hypothetical protein Dnox_] [Diuraphis noxia]
Dn_2_3.1	N/A	[Hypothetical protein Dnox_] [Diuraphis noxia]
Dn_2_4.6	N/A	[Hypothetical protein Dnox_] [Diuraphis noxia]
Dn_2_5.2	N/A	[Hypothetical protein Dnox_] [Diuraphis noxia]
Dn_2_5.4	N/A	[Hypothetical protein Dnox_] [Diuraphis noxia]
Dn_2_6.0	N/A	[PREDICTED: hypothetical protein LOC100569983] [Diuraphis noxia]
Dn_2_7.1	N/A	[PREDICTED: hypothetical protein LOC100568594] [Diuraphis noxia]
Dn_2_7.2	N/A	[Hypothetical protein Dnox_] [Diuraphis noxia]
Dn_2_8.1	N/A	[Hypothetical protein Dnox_] [Diuraphis noxia]
Dn_20_0.1	N/A	[PREDICTED: hypothetical protein LOC100570020 isoform 2] [Diuraphis noxia]
Dn_20_0.2	N/A	[PREDICTED: hypothetical protein LOC100570020 isoform 2] [Diuraphis noxia]
Dn_20_1.15	N/A	[Hypothetical protein Dnox_] [Diuraphis noxia]
Dn_20_10.1	N/A	[Hypothetical protein Dnox_] [Diuraphis noxia]
Dn_20_10.4	N/A	[Hypothetical protein Dnox_] [Diuraphis noxia]
Dn_20_2.1	N/A	[PREDICTED: hypothetical protein LOC100159572] [Diuraphis noxia]
Dn_20_2.3	N/A	[PREDICTED: hypothetical protein LOC100572339] [Diuraphis noxia]
Dn_20_3.9	N/A	[PREDICTED: hypothetical protein LOC100161620] [Diuraphis noxia]
Dn_20_4.1	N/A	[Hypothetical protein Dnox_] [Diuraphis noxia]
Dn_20_5.0	N/A	[Hypothetical protein Dnox_] [Diuraphis noxia]
Dn_20_7.4	N/A	[Hypothetical protein Dnox_] [Diuraphis noxia]
Dn_20_8.1	N/A	[Hypothetical protein Dnox_] [Diuraphis noxia]
Dn_20_8.5	N/A	[Hypothetical protein Dnox_] [Diuraphis noxia]
Dn_200_1.0	N/A	[Hypothetical protein Dnox_] [Diuraphis noxia]
Dn_200_2.0	N/A	[PREDICTED: hypothetical protein LOC100570812 isoform 2] [Diuraphis noxia]
Dn_200_3.8	N/A	[Hypothetical protein Dnox_] [Diuraphis noxia]
Dn_2001_0.1	N/A	[Hypothetical protein Dnox_] [Diuraphis noxia]
Dn_2007_0.0	N/A	[PREDICTED: hypothetical protein LOC100572469] [Diuraphis noxia]
Dn_201_0.3	N/A	[Hypothetical protein Dnox_] [Diuraphis noxia]
Dn_201_0.5	N/A	[Hypothetical protein Dnox_] [Diuraphis noxia]
Dn_201_1.0	N/A	[Hypothetical protein Dnox_] [Diuraphis noxia]
Dn_201_2.2	N/A	[Hypothetical protein Dnox_] [Diuraphis noxia]
Dn_201_3.10	N/A	[Hypothetical protein Dnox_] [Diuraphis noxia]
Dn_201_4.12	N/A	[Hypothetical protein Dnox_] [Diuraphis noxia]
Dn_201_4.7	N/A	[Hypothetical protein Dnox_] [Diuraphis noxia]
Dn_201_4.9	N/A	[Hypothetical protein Dnox_] [Diuraphis noxia]
Dn_202_1.4	N/A	[PREDICTED: hypothetical protein LOC100570725] [Diuraphis noxia]
Dn_202_3.0	N/A	[Hypothetical protein Dnox_] [Diuraphis noxia]
Dn_202_3.3	N/A	[Hypothetical protein Dnox_] [Diuraphis noxia]
Dn_202_3.4	N/A	[Hypothetical protein Dnox_] [Diuraphis noxia]
Dn_202_4.10	N/A	[Hypothetical protein Dnox_] [Diuraphis noxia]
Dn_202_4.11	N/A	[Hypothetical protein Dnox_] [Diuraphis noxia]
Dn_202_4.3	N/A	[Hypothetical protein Dnox_] [Diuraphis noxia]
Dn_202_4.4	N/A	[Hypothetical protein Dnox_] [Diuraphis noxia]
Dn_202_4.5	N/A	[Hypothetical protein Dnox_] [Diuraphis noxia]
Dn_202_4.8	N/A	[Hypothetical protein Dnox_] [Diuraphis noxia]
Dn_202_4.9	N/A	[Hypothetical protein Dnox_] [Diuraphis noxia]
Dn_2025_0.0	N/A	[Hypothetical protein Dnox_] [Diuraphis noxia]
Dn_2026_0.0	N/A	[Hypothetical protein Dnox_] [Diuraphis noxia]
Dn_203_0.0	N/A	[Hypothetical protein Dnox_] [Diuraphis noxia]
Dn_203_0.5	N/A	[Hypothetical protein Dnox_] [Diuraphis noxia]
Dn_203_0.8	N/A	[Hypothetical protein Dnox_] [Diuraphis noxia]
Dn_203_0.9	N/A	[Hypothetical protein Dnox_] [Diuraphis noxia]
Dn_203_1.3	N/A	[Hypothetical protein Dnox_] [Diuraphis noxia]
Dn_203_3.3	N/A	[Hypothetical protein Dnox_] [Diuraphis noxia]
Dn_203_4.0	N/A	[Hypothetical protein Dnox_] [Diuraphis noxia]
Dn_203_4.11	N/A	[Hypothetical protein Dnox_] [Diuraphis noxia]
Dn_203_4.5	N/A	[Hypothetical protein Dnox_] [Diuraphis noxia]
Dn_203_4.8	N/A	[Hypothetical protein Dnox_] [Diuraphis noxia]
Dn_204_0.0	N/A	[Hypothetical protein Dnox_] [Diuraphis noxia]
Dn_204_0.1	N/A	[Hypothetical protein Dnox_] [Diuraphis noxia]
Dn_204_3.0	N/A	[Hypothetical protein Dnox_] [Diuraphis noxia]
Dn_205_0.3	N/A	[PREDICTED: hypothetical protein LOC100571623] [Diuraphis noxia]
Dn_205_1.0	N/A	[PREDICTED: hypothetical protein LOC100159212] [Diuraphis noxia]
Dn_205_1.3	N/A	[Hypothetical protein Dnox_] [Diuraphis noxia]
Dn_205_2.1	N/A	[PREDICTED: hypothetical protein LOC100573780 isoform 1] [Diuraphis noxia]
Dn_205_2.2	N/A	[PREDICTED: hypothetical protein LOC100573780 isoform 2] [Diuraphis noxia]
Dn_205_3.2	N/A	[Hypothetical protein Dnox_] [Diuraphis noxia]
Dn_2052_0.1	N/A	[PREDICTED: hypothetical protein LOC100572300] [Diuraphis noxia]
Dn_206_0.1	N/A	[Hypothetical protein Dnox_] [Diuraphis noxia]
Dn_206_2.5	N/A	[Hypothetical protein Dnox_] [Diuraphis noxia]
Dn_206_3.2	N/A	[Hypothetical protein Dnox_] [Diuraphis noxia]
Dn_206_4.2	N/A	[Hypothetical protein Dnox_] [Diuraphis noxia]
Dn_2064_0.0	N/A	[Hypothetical protein Dnox_] [Diuraphis noxia]
Dn_2067_0.0	N/A	[PREDICTED: hypothetical protein LOC100575360] [Diuraphis noxia]
Dn_207_0.4	N/A	[PREDICTED: hypothetical protein LOC100571826] [Diuraphis noxia]
Dn_207_1.1	N/A	[PREDICTED: tubulin glycylase 3A-like] [Diuraphis noxia]
Dn_207_3.12	N/A	[Hypothetical protein Dnox_] [Diuraphis noxia]
Dn_207_3.2	N/A	[Hypothetical protein Dnox_] [Diuraphis noxia]
Dn_207_3.8	N/A	[Hypothetical protein Dnox_] [Diuraphis noxia]
Dn_2076_0.0	N/A	[Hypothetical protein Dnox_] [Diuraphis noxia]
Dn_208_2.4	N/A	[PREDICTED: hypothetical protein LOC100572209] [Diuraphis noxia]
Dn_208_2.6	N/A	[PREDICTED: hypothetical protein LOC100572057] [Diuraphis noxia]
Dn_208_2.8	N/A	[Hypothetical protein Dnox_] [Diuraphis noxia]
Dn_2080_0.1	N/A	[PREDICTED: hypothetical protein LOC100569446 isoform 1] [Diuraphis noxia]
Dn_2083_0.0	N/A	[Hypothetical protein Dnox_] [Diuraphis noxia]
Dn_2085_0.0	N/A	[Hypothetical protein Dnox_] [Diuraphis noxia]
Dn_2087_0.1	N/A	[Hypothetical protein Dnox_] [Diuraphis noxia]
Dn_2089_0.3	N/A	[PREDICTED: hypothetical protein LOC100571126] [Diuraphis noxia]
Dn_209_0.0	N/A	[PREDICTED: hypothetical protein LOC100573941] [Diuraphis noxia]
Dn_209_1.0	N/A	[Hypothetical protein Dnox_] [Diuraphis noxia]
Dn_209_1.2	N/A	[Hypothetical protein Dnox_] [Diuraphis noxia]
Dn_209_2.7	N/A	[PREDICTED: hypothetical protein LOC100570840] [Diuraphis noxia]
Dn_209_3.1	N/A	[Hypothetical protein Dnox_] [Diuraphis noxia]
Dn_21_0.0	N/A	[Hypothetical protein Dnox_] [Diuraphis noxia]
Dn_21_0.2	N/A	[Hypothetical protein Dnox_] [Diuraphis noxia]
Dn_21_0.3	N/A	[Hypothetical protein Dnox_] [Diuraphis noxia]
Dn_21_0.5	N/A	[Hypothetical protein Dnox_] [Diuraphis noxia]
Dn_21_10.1	N/A	[PREDICTED: hypothetical protein LOC100573381] [Diuraphis noxia]
Dn_21_10.3	N/A	[Hypothetical protein Dnox_] [Diuraphis noxia]
Dn_21_2.2	N/A	[PREDICTED: hypothetical protein LOC100575186] [Diuraphis noxia]
Dn_21_3.1	N/A	[Hypothetical protein Dnox_] [Diuraphis noxia]
Dn_21_3.10	N/A	[Hypothetical protein Dnox_] [Diuraphis noxia]
Dn_21_3.11	N/A	[Hypothetical protein Dnox_] [Diuraphis noxia]
Dn_21_3.12	N/A	[Hypothetical protein Dnox_] [Diuraphis noxia]
Dn_21_3.6	N/A	[PREDICTED: hypothetical protein LOC100570640] [Diuraphis noxia]
Dn_21_3.7	N/A	[PREDICTED: hypothetical protein LOC100570703] [Diuraphis noxia]
Dn_21_3.9	N/A	[PREDICTED: hypothetical protein LOC100570703] [Diuraphis noxia]
Dn_21_4.10	N/A	[PREDICTED: hypothetical protein LOC100574727 isoform 2] [Diuraphis noxia]
Dn_21_4.3	N/A	[PREDICTED: hypothetical protein LOC100574727 isoform 1] [Diuraphis noxia]
Dn_21_5.0	N/A	[PREDICTED: hypothetical protein LOC100575147] [Diuraphis noxia]
Dn_21_5.1	N/A	[Hypothetical protein Dnox_] [Diuraphis noxia]
Dn_21_6.0	N/A	[Hypothetical protein Dnox_] [Diuraphis noxia]
Dn_21_6.2	N/A	[Hypothetical protein Dnox_] [Diuraphis noxia]
Dn_21_8.2	N/A	[Hypothetical protein Dnox_] [Diuraphis noxia]
Dn_21_9.2	N/A	[PREDICTED: hypothetical protein LOC100571455] [Diuraphis noxia]
Dn_210_1.2	N/A	[Hypothetical protein Dnox_] [Diuraphis noxia]
Dn_210_1.3	N/A	[Hypothetical protein Dnox_] [Diuraphis noxia]
Dn_210_2.6	N/A	[PREDICTED: putative glutamate synthase [NADPH]-like] [Diuraphis noxia]
Dn_210_3.2	N/A	[Hypothetical protein Dnox_] [Diuraphis noxia]
Dn_210_3.3	N/A	[Hypothetical protein Dnox_] [Diuraphis noxia]
Dn_210_3.4	N/A	[Hypothetical protein Dnox_] [Diuraphis noxia]
Dn_210_3.8	N/A	[Hypothetical protein Dnox_] [Diuraphis noxia]
Dn_2100_0.0	N/A	[PREDICTED: hypothetical protein LOC100573874] [Diuraphis noxia]
Dn_2104_0.0	N/A	[Hypothetical protein Dnox_] [Diuraphis noxia]
Dn_2105_0.1	N/A	[Hypothetical protein Dnox_] [Diuraphis noxia]
Dn_2108_0.0	N/A	[Hypothetical protein Dnox_] [Diuraphis noxia]
Dn_211_0.2	N/A	[Hypothetical protein Dnox_] [Diuraphis noxia]
Dn_211_0.4	N/A	[PREDICTED: hypothetical protein LOC100573712] [Diuraphis noxia]
Dn_211_1.11	N/A	[Hypothetical protein Dnox_] [Diuraphis noxia]
Dn_211_2.13	N/A	[Hypothetical protein Dnox_] [Diuraphis noxia]
Dn_211_2.14	N/A	[Hypothetical protein Dnox_] [Diuraphis noxia]
Dn_211_2.16	N/A	[Hypothetical protein Dnox_] [Diuraphis noxia]
Dn_211_2.5	N/A	[Hypothetical protein Dnox_] [Diuraphis noxia]
Dn_211_2.9	N/A	[PREDICTED: hypothetical protein LOC100572061] [Diuraphis noxia]
Dn_211_3.11	N/A	[Hypothetical protein Dnox_] [Diuraphis noxia]
Dn_211_3.14	N/A	[Hypothetical protein Dnox_] [Diuraphis noxia]
Dn_211_3.16	N/A	[Hypothetical protein Dnox_] [Diuraphis noxia]
Dn_211_3.21	N/A	[Hypothetical protein Dnox_] [Diuraphis noxia]
Dn_211_3.23	N/A	[Hypothetical protein Dnox_] [Diuraphis noxia]
Dn_211_3.25	N/A	[Hypothetical protein Dnox_] [Diuraphis noxia]
Dn_211_3.27	N/A	[Hypothetical protein Dnox_] [Diuraphis noxia]
Dn_211_3.28	N/A	[PREDICTED: hypothetical protein LOC100569063] [Diuraphis noxia]
Dn_211_3.3	N/A	[PREDICTED: hypothetical protein LOC100575269. partial] [Diuraphis noxia]
Dn_211_3.33	N/A	[Hypothetical protein Dnox_] [Diuraphis noxia]
Dn_211_3.4	N/A	[PREDICTED: hypothetical protein LOC100574550] [Diuraphis noxia]
Dn_211_3.8	N/A	[PREDICTED: hypothetical protein LOC100569623] [Diuraphis noxia]
Dn_212_1.2	N/A	[Hypothetical protein Dnox_] [Diuraphis noxia]
Dn_212_3.2	N/A	[Hypothetical protein Dnox_] [Diuraphis noxia]
Dn_212_3.3	N/A	[PREDICTED: hypothetical protein LOC100575968] [Diuraphis noxia]
Dn_212_3.4	N/A	[PREDICTED: hypothetical protein LOC100575968] [Diuraphis noxia]
Dn_212_3.6	N/A	[Hypothetical protein Dnox_] [Diuraphis noxia]
Dn_2123_0.0	N/A	[Hypothetical protein Dnox_] [Diuraphis noxia]
Dn_2129_0.0	N/A	[Hypothetical protein Dnox_] [Diuraphis noxia]
Dn_213_1.12	N/A	[PREDICTED: hypothetical protein LOC100575991] [Diuraphis noxia]
Dn_213_1.13	N/A	[PREDICTED: hypothetical protein LOC100575991] [Diuraphis noxia]
Dn_213_2.1	N/A	[Hypothetical protein Dnox_] [Diuraphis noxia]
Dn_213_3.0	N/A	[Hypothetical protein Dnox_] [Diuraphis noxia]
Dn_213_4.0	N/A	[Hypothetical protein Dnox_] [Diuraphis noxia]
Dn_213_4.1	N/A	[Hypothetical protein Dnox_] [Diuraphis noxia]
Dn_2130_0.1	N/A	[uncharacterized protein LOC100571625] [Diuraphis noxia]
Dn_2134_0.0	N/A	[Hypothetical protein Dnox_] [Diuraphis noxia]
Dn_2135_0.0	N/A	[Hypothetical protein Dnox_] [Diuraphis noxia]
Dn_2136_0.2	N/A	[Hypothetical protein Dnox_] [Diuraphis noxia]
Dn_214_2.7	N/A	[Hypothetical protein Dnox_] [Diuraphis noxia]
Dn_214_3.12	N/A	[PREDICTED: hypothetical protein LOC100569696] [Diuraphis noxia]
Dn_2141_0.0	N/A	[Hypothetical protein Dnox_] [Diuraphis noxia]
Dn_2141_0.3	N/A	[PREDICTED: 52 kDa repressor of the inhibitor of the protein kinase-like] [Diuraphis noxia]
Dn_2144_0.0	N/A	[Hypothetical protein Dnox_] [Diuraphis noxia]
Dn_215_3.1	N/A	[Hypothetical protein Dnox_] [Diuraphis noxia]
Dn_215_4.0	N/A	[Hypothetical protein Dnox_] [Diuraphis noxia]
Dn_215_4.1	N/A	[Hypothetical protein Dnox_] [Diuraphis noxia]
Dn_215_4.3	N/A	[Hypothetical protein Dnox_] [Diuraphis noxia]
Dn_2154_0.0	N/A	[Hypothetical protein Dnox_] [Diuraphis noxia]
Dn_2156_0.0	N/A	[PREDICTED: coiled-coil domain-containing protein 123. mitochondrial-like] [Diuraphis noxia]
Dn_216_2.0	N/A	[Hypothetical protein Dnox_] [Diuraphis noxia]
Dn_216_2.1	N/A	[Hypothetical protein Dnox_] [Diuraphis noxia]
Dn_216_3.0	N/A	[Hypothetical protein Dnox_] [Diuraphis noxia]
Dn_216_3.2	N/A	[PREDICTED: hypothetical protein LOC100571617] [Diuraphis noxia]
Dn_2163_0.1	N/A	[Hypothetical protein Dnox_] [Diuraphis noxia]
Dn_217_0.0	N/A	[Hypothetical protein Dnox_] [Diuraphis noxia]
Dn_217_0.8	N/A	[PREDICTED: hypothetical protein LOC100572343] [Diuraphis noxia]
Dn_217_1.0	N/A	[Hypothetical protein Dnox_] [Diuraphis noxia]
Dn_217_2.0	N/A	[Hypothetical protein Dnox_] [Diuraphis noxia]
Dn_217_2.2	N/A	[Hypothetical protein Dnox_] [Diuraphis noxia]
Dn_217_3.10	N/A	[Hypothetical protein Dnox_] [Diuraphis noxia]
Dn_217_3.11	N/A	[Hypothetical protein Dnox_] [Diuraphis noxia]
Dn_217_3.14	N/A	[PREDICTED: hypothetical protein LOC100167481] [Diuraphis noxia]
Dn_217_3.4	N/A	[PREDICTED: hypothetical protein LOC100572279] [Diuraphis noxia]
Dn_2174_0.1	N/A	[Hypothetical protein Dnox_] [Diuraphis noxia]
Dn_218_0.1	N/A	[Hypothetical protein Dnox_] [Diuraphis noxia]
Dn_218_2.0	N/A	[PREDICTED: hypothetical protein LOC100572033] [Diuraphis noxia]
Dn_218_3.0	N/A	[Hypothetical protein Dnox_] [Diuraphis noxia]
Dn_219_3.2	N/A	[Hypothetical protein Dnox_] [Diuraphis noxia]
Dn_219_3.3	N/A	[Hypothetical protein Dnox_] [Diuraphis noxia]
Dn_219_3.5	N/A	[Hypothetical protein Dnox_] [Diuraphis noxia]
Dn_219_3.6	N/A	[PREDICTED: hypothetical protein LOC100573050] [Diuraphis noxia]
Dn_2192_0.0	N/A	[Hypothetical protein Dnox_] [Diuraphis noxia]
Dn_22_1.4	N/A	[PREDICTED: hypothetical protein LOC100570929] [Diuraphis noxia]
Dn_22_3.0	N/A	[Hypothetical protein Dnox_] [Diuraphis noxia]
Dn_22_3.2	N/A	[Hypothetical protein Dnox_] [Diuraphis noxia]
Dn_22_4.0	N/A	[PREDICTED: hypothetical protein LOC100572448] [Diuraphis noxia]
Dn_22_4.1	N/A	[PREDICTED: hypothetical protein LOC100572519] [Diuraphis noxia]
Dn_22_5.5	N/A	[Hypothetical protein Dnox_] [Diuraphis noxia]
Dn_22_6.1	N/A	[Hypothetical protein Dnox_] [Diuraphis noxia]
Dn_22_7.13	N/A	[Hypothetical protein Dnox_] [Diuraphis noxia]
Dn_22_8.9	N/A	[Hypothetical protein Dnox_] [Diuraphis noxia]
Dn_220_1.0	N/A	[PREDICTED: hypothetical protein LOC100569734] [Diuraphis noxia]
Dn_220_2.1	N/A	[Hypothetical protein Dnox_] [Diuraphis noxia]
Dn_2202_0.0	N/A	[Hypothetical protein Dnox_] [Diuraphis noxia]
Dn_221_0.0	N/A	[Hypothetical protein Dnox_] [Diuraphis noxia]
Dn_221_0.1	N/A	[Hypothetical protein Dnox_] [Diuraphis noxia]
Dn_221_1.2	N/A	[PREDICTED: hypothetical protein LOC100569777] [Diuraphis noxia]
Dn_221_1.3	N/A	[Hypothetical protein Dnox_] [Diuraphis noxia]
Dn_221_2.2	N/A	[Hypothetical protein Dnox_] [Diuraphis noxia]
Dn_221_3.1	N/A	[Hypothetical protein Dnox_] [Diuraphis noxia]
Dn_221_3.10	N/A	[Hypothetical protein Dnox_] [Diuraphis noxia]
Dn_221_3.11	N/A	[Hypothetical protein Dnox_] [Diuraphis noxia]
Dn_221_3.3	N/A	[Hypothetical protein Dnox_] [Diuraphis noxia]
Dn_221_3.8	N/A	[Hypothetical protein Dnox_] [Diuraphis noxia]
Dn_221_3.9	N/A	[Hypothetical protein Dnox_] [Diuraphis noxia]
Dn_2211_0.1	N/A	[Hypothetical protein Dnox_] [Diuraphis noxia]
Dn_2211_0.2	N/A	[PREDICTED: hypothetical protein LOC100569760] [Diuraphis noxia]
Dn_2211_0.3	N/A	[PREDICTED: hypothetical protein LOC100569760] [Diuraphis noxia]
Dn_222_2.1	N/A	[Hypothetical protein Dnox_] [Diuraphis noxia]
Dn_222_3.7	N/A	[Hypothetical protein Dnox_] [Diuraphis noxia]
Dn_2224_0.0	N/A	[Hypothetical protein Dnox_] [Diuraphis noxia]
Dn_2224_0.1	N/A	[Hypothetical protein Dnox_] [Diuraphis noxia]
Dn_2227_0.0	N/A	[Hypothetical protein Dnox_] [Diuraphis noxia]
Dn_2227_0.1	N/A	[Hypothetical protein Dnox_] [Diuraphis noxia]
Dn_2227_0.2	N/A	[PREDICTED: hypothetical protein LOC100572731 isoform 4] [Diuraphis noxia]
Dn_223_0.2	N/A	[Hypothetical protein Dnox_] [Diuraphis noxia]
Dn_223_1.1	N/A	[Hypothetical protein Dnox_] [Diuraphis noxia]
Dn_223_2.1	N/A	[Hypothetical protein Dnox_] [Diuraphis noxia]
Dn_223_2.2	N/A	[PREDICTED: hypothetical protein LOC100571806] [Diuraphis noxia]
Dn_223_3.0	N/A	[Hypothetical protein Dnox_] [Diuraphis noxia]
Dn_2236_0.0	N/A	[Hypothetical protein Dnox_] [Diuraphis noxia]
Dn_224_3.3	N/A	[Hypothetical protein Dnox_] [Diuraphis noxia]
Dn_2249_0.0	N/A	[Hypothetical protein Dnox_] [Diuraphis noxia]
Dn_225_0.6	N/A	[PREDICTED: sodium/hydrogen exchanger-like domain-containing protein 1-like isoform 2] [Diuraphis noxia]
Dn_225_3.1	N/A	[PREDICTED: acetyl-CoA carboxylase-like isoform 1] [Diuraphis noxia]
Dn_225_3.7	N/A	[Hypothetical protein Dnox_] [Diuraphis noxia]
Dn_2259_0.2	N/A	[Hypothetical protein Dnox_] [Diuraphis noxia]
Dn_226_1.2	N/A	[Hypothetical protein Dnox_] [Diuraphis noxia]
Dn_226_3.8	N/A	[Hypothetical protein Dnox_] [Diuraphis noxia]
Dn_2265_0.0	N/A	[Hypothetical protein Dnox_] [Diuraphis noxia]
Dn_2265_0.4	N/A	[Hypothetical protein Dnox_] [Diuraphis noxia]
Dn_2268_0.0	N/A	[Hypothetical protein Dnox_] [Diuraphis noxia]
Dn_227_3.8	N/A	[PREDICTED: hypothetical protein LOC100572967] [Diuraphis noxia]
Dn_2279_0.0	N/A	[Hypothetical protein Dnox_] [Diuraphis noxia]
Dn_2279_0.1	N/A	[Hypothetical protein Dnox_] [Diuraphis noxia]
Dn_228_0.0	N/A	[Hypothetical protein Dnox_] [Diuraphis noxia]
Dn_228_2.1	N/A	[PREDICTED: hypothetical protein LOC100568867] [Diuraphis noxia]
Dn_228_3.0	N/A	[PREDICTED: hypothetical protein LOC100572963] [Diuraphis noxia]
Dn_228_3.2	N/A	[PREDICTED: hypothetical protein LOC100568990. partial] [Diuraphis noxia]
Dn_228_3.4	N/A	[Hypothetical protein Dnox_] [Diuraphis noxia]
Dn_2281_0.0	N/A	[Hypothetical protein Dnox_] [Diuraphis noxia]
Dn_2285_0.0	N/A	[Hypothetical protein Dnox_] [Diuraphis noxia]
Dn_229_0.1	N/A	[PREDICTED: tigger transposable element-derived protein 6-like] [Diuraphis noxia]
Dn_229_0.4	N/A	[Hypothetical protein Dnox_] [Diuraphis noxia]
Dn_229_2.1	N/A	[PREDICTED: hypothetical protein LOC100570122] [Diuraphis noxia]
Dn_229_3.6	N/A	[Hypothetical protein Dnox_] [Diuraphis noxia]
Dn_229_3.7	N/A	[Hypothetical protein Dnox_] [Diuraphis noxia]
Dn_2290_0.0	N/A	[Hypothetical protein Dnox_] [Diuraphis noxia]
Dn_2291_0.0	N/A	[Hypothetical protein Dnox_] [Diuraphis noxia]
Dn_2297_0.0	N/A	[Hypothetical protein Dnox_] [Diuraphis noxia]
Dn_23_10.11	N/A	[Hypothetical protein Dnox_] [Diuraphis noxia]
Dn_23_10.5	N/A	[Hypothetical protein Dnox_] [Diuraphis noxia]
Dn_23_3.0	N/A	[Hypothetical protein Dnox_] [Diuraphis noxia]
Dn_23_4.0	N/A	[Hypothetical protein Dnox_] [Diuraphis noxia]
Dn_23_4.1	N/A	[Hypothetical protein Dnox_] [Diuraphis noxia]
Dn_23_5.1	N/A	[Hypothetical protein Dnox_] [Diuraphis noxia]
Dn_23_5.2	N/A	[Hypothetical protein Dnox_] [Diuraphis noxia]
Dn_23_5.5	N/A	[Hypothetical protein Dnox_] [Diuraphis noxia]
Dn_23_6.15	N/A	[PREDICTED: hypothetical protein LOC100573653] [Diuraphis noxia]
Dn_230_1.5	N/A	[Hypothetical protein Dnox_] [Diuraphis noxia]
Dn_230_3.1	N/A	[Hypothetical protein Dnox_] [Diuraphis noxia]
Dn_2303_0.0	N/A	[PREDICTED: zinc finger BED domain-containing protein 1-like] [Diuraphis noxia]
Dn_2305_0.0	N/A	[PREDICTED: hypothetical protein LOC100574881] [Diuraphis noxia]
Dn_2305_0.1	N/A	[PREDICTED: hypothetical protein LOC100160594] [Diuraphis noxia]
Dn_2305_0.2	N/A	[Hypothetical protein Dnox_] [Diuraphis noxia]
Dn_231_1.1	N/A	[Hypothetical protein Dnox_] [Diuraphis noxia]
Dn_231_1.2	N/A	[Hypothetical protein Dnox_] [Diuraphis noxia]
Dn_231_1.4	N/A	[PREDICTED: hypothetical protein LOC100573156] [Diuraphis noxia]
Dn_231_2.2	N/A	[Hypothetical protein Dnox_] [Diuraphis noxia]
Dn_231_2.3	N/A	[Hypothetical protein Dnox_] [Diuraphis noxia]
Dn_231_3.0	N/A	[Hypothetical protein Dnox_] [Diuraphis noxia]
Dn_2314_0.0	N/A	[Hypothetical protein Dnox_] [Diuraphis noxia]
Dn_2317_0.0	N/A	[Hypothetical protein Dnox_] [Diuraphis noxia]
Dn_2317_0.2	N/A	[Hypothetical protein Dnox_] [Diuraphis noxia]
Dn_232_2.2	N/A	[Hypothetical protein Dnox_] [Diuraphis noxia]
Dn_232_3.5	N/A	[Hypothetical protein Dnox_] [Diuraphis noxia]
Dn_233_2.1	N/A	[Hypothetical protein Dnox_] [Diuraphis noxia]
Dn_233_3.2	N/A	[Hypothetical protein Dnox_] [Diuraphis noxia]
Dn_233_3.6	N/A	[PREDICTED: hypothetical protein LOC100575079] [Diuraphis noxia]
Dn_233_3.9	N/A	[PREDICTED: hypothetical protein LOC100574750 isoform 2] [Diuraphis noxia]
Dn_2331_0.0	N/A	[Hypothetical protein Dnox_] [Diuraphis noxia]
Dn_2331_0.2	N/A	[Hypothetical protein Dnox_] [Diuraphis noxia]
Dn_2336_0.1	N/A	[PREDICTED: MAM and LDL-receptor class A domain-containing protein C10orf112-like. partial] [Diuraphis noxia]
Dn_234_3.3	N/A	[Hypothetical protein Dnox_] [Diuraphis noxia]
Dn_234_3.4	N/A	[Hypothetical protein Dnox_] [Diuraphis noxia]
Dn_235_0.0	N/A	[Hypothetical protein Dnox_] [Diuraphis noxia]
Dn_235_1.11	N/A	[Hypothetical protein Dnox_] [Diuraphis noxia]
Dn_235_1.12	N/A	[Hypothetical protein Dnox_] [Diuraphis noxia]
Dn_235_2.4	N/A	[Hypothetical protein Dnox_] [Diuraphis noxia]
Dn_235_3.1	N/A	[Hypothetical protein Dnox_] [Diuraphis noxia]
Dn_236_1.10	N/A	[Hypothetical protein Dnox_] [Diuraphis noxia]
Dn_236_1.3	N/A	[Hypothetical protein Dnox_] [Diuraphis noxia]
Dn_236_1.9	N/A	[Hypothetical protein Dnox_] [Diuraphis noxia]
Dn_236_2.1	N/A	[PREDICTED: hypothetical protein LOC100569745 isoform 2] [Diuraphis noxia]
Dn_236_3.3	N/A	[PREDICTED: hypothetical protein LOC100572222] [Diuraphis noxia]
Dn_2360_0.0	N/A	[PREDICTED: hypothetical protein LOC100574183] [Diuraphis noxia]
Dn_2369_0.0	N/A	[GA22455] [Diuraphis noxia]
Dn_2369_0.4	N/A	[Hypothetical protein Dnox_] [Diuraphis noxia]
Dn_237_0.12	N/A	[PREDICTED: neuropeptide Y receptor type 5-like isoform 2] [Diuraphis noxia]
Dn_237_0.7	N/A	[PREDICTED: hypothetical protein LOC100571284] [Diuraphis noxia]
Dn_237_1.0	N/A	[Hypothetical protein Dnox_] [Diuraphis noxia]
Dn_237_1.1	N/A	[Hypothetical protein Dnox_] [Diuraphis noxia]
Dn_237_2.0	N/A	[PREDICTED: 14-3-3 protein sigma-like] [Diuraphis noxia]
Dn_237_2.1	N/A	[PREDICTED: 14-3-3 protein sigma-like] [Diuraphis noxia]
Dn_237_2.4	N/A	[Hypothetical protein Dnox_] [Diuraphis noxia]
Dn_237_3.6	N/A	[Hypothetical protein Dnox_] [Diuraphis noxia]
Dn_238_1.6	N/A	[PREDICTED: hypothetical protein LOC100574876 isoform 2] [Diuraphis noxia]
Dn_238_2.6	N/A	[Hypothetical protein Dnox_] [Diuraphis noxia]
Dn_238_3.12	N/A	[Hypothetical protein Dnox_] [Diuraphis noxia]
Dn_238_3.19	N/A	[PREDICTED: hypothetical protein LOC100570973] [Diuraphis noxia]
Dn_2383_0.0	N/A	[Hypothetical protein Dnox_] [Diuraphis noxia]
Dn_2388_0.0	N/A	[Hypothetical protein Dnox_] [Diuraphis noxia]
Dn_2389_0.0	N/A	[Hypothetical protein Dnox_] [Diuraphis noxia]
Dn_2389_0.2	N/A	[PREDICTED: hypothetical protein LOC100568525] [Diuraphis noxia]
Dn_239_2.3	N/A	[Hypothetical protein Dnox_] [Diuraphis noxia]
Dn_239_3.1	N/A	[Hypothetical protein Dnox_] [Diuraphis noxia]
Dn_239_3.3	N/A	[PREDICTED: hypothetical protein LOC100572127] [Diuraphis noxia]
Dn_239_3.4	N/A	[Hypothetical protein Dnox_] [Diuraphis noxia]
Dn_2397_0.2	N/A	[PREDICTED: hypothetical protein LOC100168988] [Diuraphis noxia]
Dn_24_0.9	N/A	[Hypothetical protein Dnox_] [Diuraphis noxia]
Dn_24_1.0	N/A	[Hypothetical protein Dnox_] [Diuraphis noxia]
Dn_24_1.4	N/A	[Hypothetical protein Dnox_] [Diuraphis noxia]
Dn_24_1.6	N/A	[PREDICTED: hypothetical protein LOC100569621] [Diuraphis noxia]
Dn_24_10.6	N/A	[Hypothetical protein Dnox_] [Diuraphis noxia]
Dn_24_4.0	N/A	[PREDICTED: hypothetical protein LOC100570437. partial] [Diuraphis noxia]
Dn_24_5.0	N/A	[Hypothetical protein Dnox_] [Diuraphis noxia]
Dn_24_5.1	N/A	[Hypothetical protein Dnox_] [Diuraphis noxia]
Dn_24_6.1	N/A	[Hypothetical protein Dnox_] [Diuraphis noxia]
Dn_24_7.0	N/A	[Hypothetical protein Dnox_] [Diuraphis noxia]
Dn_24_8.0	N/A	[PREDICTED: hypothetical protein LOC100574021] [Diuraphis noxia]
Dn_24_9.0	N/A	[PREDICTED: cAMP-specific 3'.5'-cyclic phosphodiesterase-like] [Diuraphis noxia]
Dn_24_9.2	N/A	[Hypothetical protein Dnox_] [Diuraphis noxia]
Dn_24_9.3	N/A	[Hypothetical protein Dnox_] [Diuraphis noxia]
Dn_240_0.10	N/A	[PREDICTED: hypothetical protein LOC100573840] [Diuraphis noxia]
Dn_240_0.13	N/A	[Hypothetical protein Dnox_] [Diuraphis noxia]
Dn_240_0.4	N/A	[Hypothetical protein Dnox_] [Diuraphis noxia]
Dn_240_1.0	N/A	[PREDICTED: hypothetical protein LOC100574823] [Diuraphis noxia]
Dn_240_1.11	N/A	[Hypothetical protein Dnox_] [Diuraphis noxia]
Dn_240_1.12	N/A	[Hypothetical protein Dnox_] [Diuraphis noxia]
Dn_240_1.8	N/A	[Hypothetical protein Dnox_] [Diuraphis noxia]
Dn_240_2.12	N/A	[Hypothetical protein Dnox_] [Diuraphis noxia]
Dn_240_2.3	N/A	[PREDICTED: hypothetical protein LOC100575347] [Diuraphis noxia]
Dn_240_3.4	N/A	[Hypothetical protein Dnox_] [Diuraphis noxia]
Dn_241_2.11	N/A	[Hypothetical protein Dnox_] [Diuraphis noxia]
Dn_241_2.13	N/A	[PREDICTED: hypothetical protein LOC100571111] [Diuraphis noxia]
Dn_241_3.0	N/A	[Hypothetical protein Dnox_] [Diuraphis noxia]
Dn_241_3.1	N/A	[PREDICTED: hypothetical protein LOC100167793] [Diuraphis noxia]
Dn_241_3.3	N/A	[Hypothetical protein Dnox_] [Diuraphis noxia]
Dn_242_1.6	N/A	[Hypothetical protein Dnox_] [Diuraphis noxia]
Dn_242_2.2	N/A	[PREDICTED: hypothetical protein LOC100573041] [Diuraphis noxia]
Dn_242_3.0	N/A	[Hypothetical protein Dnox_] [Diuraphis noxia]
Dn_242_3.1	N/A	[Hypothetical protein Dnox_] [Diuraphis noxia]
Dn_242_3.3	N/A	[Hypothetical protein Dnox_] [Diuraphis noxia]
Dn_2425_0.0	N/A	[PREDICTED: hypothetical protein LOC100573454] [Diuraphis noxia]
Dn_2427_0.1	N/A	[Hypothetical protein Dnox_] [Diuraphis noxia]
Dn_2427_0.2	N/A	[PREDICTED: THAP domain-containing protein 9-like] [Diuraphis noxia]
Dn_243_0.2	N/A	[PREDICTED: armadillo repeat-containing protein 4-like isoform 2] [Diuraphis noxia]
Dn_243_0.3	N/A	[Hypothetical protein Dnox_] [Diuraphis noxia]
Dn_243_0.6	N/A	[Hypothetical protein Dnox_] [Diuraphis noxia]
Dn_243_1.0	N/A	[Hypothetical protein Dnox_] [Diuraphis noxia]
Dn_243_2.4	N/A	[PREDICTED: hypothetical protein LOC100568546] [Diuraphis noxia]
Dn_243_2.9	N/A	[Hypothetical protein Dnox_] [Diuraphis noxia]
Dn_243_3.7	N/A	[Hypothetical protein Dnox_] [Diuraphis noxia]
Dn_2439_0.0	N/A	[Hypothetical protein Dnox_] [Diuraphis noxia]
Dn_244_0.2	N/A	[PREDICTED: hypothetical protein LOC100166780 isoform 1] [Diuraphis noxia]
Dn_244_0.5	N/A	[Hypothetical protein Dnox_] [Diuraphis noxia]
Dn_244_0.6	N/A	[Hypothetical protein Dnox_] [Diuraphis noxia]
Dn_244_0.8	N/A	[Hypothetical protein Dnox_] [Diuraphis noxia]
Dn_244_1.13	N/A	[PREDICTED: Down syndrome cell adhesion molecule-like protein CG42256-like] [Diuraphis noxia]
Dn_244_3.10	N/A	[Hypothetical protein Dnox_] [Diuraphis noxia]
Dn_244_3.11	N/A	[Hypothetical protein Dnox_] [Diuraphis noxia]
Dn_244_3.8	N/A	[Hypothetical protein Dnox_] [Diuraphis noxia]
Dn_2440_0.0	N/A	[Hypothetical protein Dnox_] [Diuraphis noxia]
Dn_2447_0.0	N/A	[Hypothetical protein Dnox_] [Diuraphis noxia]
Dn_2448_0.0	N/A	[Hypothetical protein Dnox_] [Diuraphis noxia]
Dn_2448_0.3	N/A	[Hypothetical protein Dnox_] [Diuraphis noxia]
Dn_2448_0.4	N/A	[Hypothetical protein Dnox_] [Diuraphis noxia]
Dn_245_1.5	N/A	[Hypothetical protein Dnox_] [Diuraphis noxia]
Dn_245_2.14	N/A	[Hypothetical protein Dnox_] [Diuraphis noxia]
Dn_245_2.16	N/A	[Hypothetical protein Dnox_] [Diuraphis noxia]
Dn_245_2.6	N/A	[Hypothetical protein Dnox_] [Diuraphis noxia]
Dn_245_3.9	N/A	[Hypothetical protein Dnox_] [Diuraphis noxia]
Dn_2456_0.0	N/A	[Hypothetical protein Dnox_] [Diuraphis noxia]
Dn_2458_0.0	N/A	[Hypothetical protein Dnox_] [Diuraphis noxia]
Dn_246_0.2	N/A	[PREDICTED: hypothetical protein LOC100574367] [Diuraphis noxia]
Dn_246_1.0	N/A	[Hypothetical protein Dnox_] [Diuraphis noxia]
Dn_246_2.0	N/A	[Hypothetical protein Dnox_] [Diuraphis noxia]
Dn_246_2.1	N/A	[Hypothetical protein Dnox_] [Diuraphis noxia]
Dn_246_2.2	N/A	[Hypothetical protein Dnox_] [Diuraphis noxia]
Dn_246_3.2	N/A	[Hypothetical protein Dnox_] [Diuraphis noxia]
Dn_2467_0.0	N/A	[PREDICTED: hypothetical protein LOC100570001 isoform 1] [Diuraphis noxia]
Dn_2467_0.1	N/A	[Hypothetical protein Dnox_] [Diuraphis noxia]
Dn_247_0.1	N/A	[Hypothetical protein Dnox_] [Diuraphis noxia]
Dn_247_0.2	N/A	[Hypothetical protein Dnox_] [Diuraphis noxia]
Dn_247_1.0	N/A	[Hypothetical protein Dnox_] [Diuraphis noxia]
Dn_247_3.1	N/A	[PREDICTED: trafficking kinesin-binding protein milt-like] [Diuraphis noxia]
Dn_248_1.0	N/A	[Hypothetical protein Dnox_] [Diuraphis noxia]
Dn_248_3.11	N/A	[Hypothetical protein Dnox_] [Diuraphis noxia]
Dn_248_3.9	N/A	[Hypothetical protein Dnox_] [Diuraphis noxia]
Dn_2483_0.0	N/A	[Hypothetical protein Dnox_] [Diuraphis noxia]
Dn_2484_0.4	N/A	[Hypothetical protein Dnox_] [Diuraphis noxia]
Dn_2485_0.0	N/A	[Hypothetical protein Dnox_] [Diuraphis noxia]
Dn_2485_0.1	N/A	[Hypothetical protein Dnox_] [Diuraphis noxia]
Dn_2485_0.2	N/A	[Hypothetical protein Dnox_] [Diuraphis noxia]
Dn_249_2.1	N/A	[Hypothetical protein Dnox_] [Diuraphis noxia]
Dn_249_2.4	N/A	[PREDICTED: hypothetical protein LOC100573110] [Diuraphis noxia]
Dn_249_3.1	N/A	[Hypothetical protein Dnox_] [Diuraphis noxia]
Dn_249_3.2	N/A	[Hypothetical protein Dnox_] [Diuraphis noxia]
Dn_249_3.3	N/A	[Hypothetical protein Dnox_] [Diuraphis noxia]
Dn_2498_0.0	N/A	[Hypothetical protein Dnox_] [Diuraphis noxia]
Dn_2499_0.0	N/A	[Hypothetical protein Dnox_] [Diuraphis noxia]
Dn_25_10.21	N/A	[Hypothetical protein Dnox_] [Diuraphis noxia]
Dn_25_2.7	N/A	[PREDICTED: hypothetical protein LOC100571160] [Diuraphis noxia]
Dn_25_3.0	N/A	[PREDICTED: KRAB-A domain-containing protein 2-like] [Diuraphis noxia]
Dn_25_3.5	N/A	[Hypothetical protein Dnox_] [Diuraphis noxia]
Dn_25_3.6	N/A	[Hypothetical protein Dnox_] [Diuraphis noxia]
Dn_25_4.0	N/A	[Hypothetical protein Dnox_] [Diuraphis noxia]
Dn_25_5.0	N/A	[Hypothetical protein Dnox_] [Diuraphis noxia]
Dn_25_8.10	N/A	[Hypothetical protein Dnox_] [Diuraphis noxia]
Dn_25_8.13	N/A	[Hypothetical protein Dnox_] [Diuraphis noxia]
Dn_250_0.2	N/A	[Hypothetical protein Dnox_] [Diuraphis noxia]
Dn_250_1.3	N/A	[PREDICTED: hypothetical protein LOC100573070] [Diuraphis noxia]
Dn_250_2.3	N/A	[PREDICTED: hypothetical protein LOC100570485] [Diuraphis noxia]
Dn_250_3.2	N/A	[Hypothetical protein Dnox_] [Diuraphis noxia]
Dn_250_3.3	N/A	[Hypothetical protein Dnox_] [Diuraphis noxia]
Dn_2500_0.3	N/A	[PREDICTED: c-Myc-binding protein-like] [Diuraphis noxia]
Dn_251_0.8	N/A	[Hypothetical protein Dnox_] [Diuraphis noxia]
Dn_251_1.1	N/A	[Hypothetical protein Dnox_] [Diuraphis noxia]
Dn_251_1.3	N/A	[PREDICTED: hypothetical protein LOC100573595] [Diuraphis noxia]
Dn_251_3.6	N/A	[PREDICTED: hypothetical protein LOC100574122] [Diuraphis noxia]
Dn_2511_0.0	N/A	[Hypothetical protein Dnox_] [Diuraphis noxia]
Dn_2513_0.3	N/A	[uncharacterized protein LOC100573221] [Diuraphis noxia]
Dn_2515_0.1	N/A	[PREDICTED: hypothetical protein LOC100574871] [Diuraphis noxia]
Dn_2515_0.3	N/A	[Hypothetical protein Dnox_] [Diuraphis noxia]
Dn_2517_0.0	N/A	[Hypothetical protein Dnox_] [Diuraphis noxia]
Dn_252_0.3	N/A	[Hypothetical protein Dnox_] [Diuraphis noxia]
Dn_252_1.0	N/A	[Hypothetical protein Dnox_] [Diuraphis noxia]
Dn_252_1.3	N/A	[Hypothetical protein Dnox_] [Diuraphis noxia]
Dn_252_1.4	N/A	[Hypothetical protein Dnox_] [Diuraphis noxia]
Dn_252_1.7	N/A	[PREDICTED: hypothetical protein LOC100569748] [Diuraphis noxia]
Dn_252_2.0	N/A	[Hypothetical protein Dnox_] [Diuraphis noxia]
Dn_252_3.2	N/A	[PREDICTED: tachykinin-like peptides receptor 99D-like] [Diuraphis noxia]
Dn_2523_0.0	N/A	[Hypothetical protein Dnox_] [Diuraphis noxia]
Dn_2525_0.1	N/A	[PREDICTED: hypothetical protein LOC100164319] [Diuraphis noxia]
Dn_2527_0.2	N/A	[PREDICTED: hypothetical protein LOC100572638] [Diuraphis noxia]
Dn_2529_0.0	N/A	[Hypothetical protein Dnox_] [Diuraphis noxia]
Dn_2529_0.1	N/A	[PREDICTED: hypothetical protein LOC100573698] [Diuraphis noxia]
Dn_253_1.1	N/A	[PREDICTED: hypothetical protein LOC100160125] [Diuraphis noxia]
Dn_253_1.5	N/A	[Hypothetical protein Dnox_] [Diuraphis noxia]
Dn_253_2.0	N/A	[Hypothetical protein Dnox_] [Diuraphis noxia]
Dn_253_2.1	N/A	[Hypothetical protein Dnox_] [Diuraphis noxia]
Dn_253_2.3	N/A	[Hypothetical protein Dnox_] [Diuraphis noxia]
Dn_253_2.4	N/A	[Hypothetical protein Dnox_] [Diuraphis noxia]
Dn_2532_0.1	N/A	[Hypothetical protein Dnox_] [Diuraphis noxia]
Dn_2534_0.0	N/A	[PREDICTED: hypothetical protein LOC100572173] [Diuraphis noxia]
Dn_2534_0.1	N/A	[Hypothetical protein Dnox_] [Diuraphis noxia]
Dn_2534_0.2	N/A	[Hypothetical protein Dnox_] [Diuraphis noxia]
Dn_2539_0.1	N/A	[Hypothetical protein Dnox_] [Diuraphis noxia]
Dn_254_0.5	N/A	[PREDICTED: bifunctional protein NCOAT] [Diuraphis noxia]
Dn_254_1.15	N/A	[PREDICTED: hypothetical protein LOC100162216] [Diuraphis noxia]
Dn_2540_0.1	N/A	[PREDICTED: hypothetical protein LOC100575128] [Diuraphis noxia]
Dn_2545_0.0	N/A	[Hypothetical protein Dnox_] [Diuraphis noxia]
Dn_2546_0.0	N/A	[Hypothetical protein Dnox_] [Diuraphis noxia]
Dn_255_0.0	N/A	[Hypothetical protein Dnox_] [Diuraphis noxia]
Dn_255_1.1	N/A	[Hypothetical protein Dnox_] [Diuraphis noxia]
Dn_255_1.2	N/A	[Hypothetical protein Dnox_] [Diuraphis noxia]
Dn_255_1.4	N/A	[Hypothetical protein Dnox_] [Diuraphis noxia]
Dn_2552_0.0	N/A	[PREDICTED: hypothetical protein LOC100161011] [Diuraphis noxia]
Dn_2555_0.1	N/A	[Hypothetical protein Dnox_] [Diuraphis noxia]
Dn_2556_0.0	N/A	[Hypothetical protein Dnox_] [Diuraphis noxia]
Dn_2556_0.1	N/A	[Hypothetical protein Dnox_] [Diuraphis noxia]
Dn_2556_0.2	N/A	[Hypothetical protein Dnox_] [Diuraphis noxia]
Dn_2556_0.4	N/A	[Hypothetical protein Dnox_] [Diuraphis noxia]
Dn_256_1.2	N/A	[PREDICTED: hypothetical protein LOC100575376] [Diuraphis noxia]
Dn_256_1.4	N/A	[Hypothetical protein Dnox_] [Diuraphis noxia]
Dn_256_2.0	N/A	[Hypothetical protein Dnox_] [Diuraphis noxia]
Dn_256_3.2	N/A	[PREDICTED: hypothetical protein LOC100573964] [Diuraphis noxia]
Dn_2562_0.0	N/A	[Hypothetical protein Dnox_] [Diuraphis noxia]
Dn_2568_0.0	N/A	[PREDICTED: kazal-type serine protease inhibitor domain-containing protein 1-like] [Diuraphis noxia]
Dn_257_0.0	N/A	[Hypothetical protein Dnox_] [Diuraphis noxia]
Dn_257_0.1	N/A	[Hypothetical protein Dnox_] [Diuraphis noxia]
Dn_257_0.2	N/A	[Hypothetical protein Dnox_] [Diuraphis noxia]
Dn_257_3.18	N/A	[Hypothetical protein Dnox_] [Diuraphis noxia]
Dn_2570_0.0	N/A	[Hypothetical protein Dnox_] [Diuraphis noxia]
Dn_2572_0.0	N/A	[PREDICTED: hypothetical protein LOC100572069] [Diuraphis noxia]
Dn_2575_0.2	N/A	[Hypothetical protein Dnox_] [Diuraphis noxia]
Dn_258_1.11	N/A	[PREDICTED: hypothetical protein LOC100575279] [Diuraphis noxia]
Dn_258_1.12	N/A	[PREDICTED: hypothetical protein LOC100569534 isoform 1] [Diuraphis noxia]
Dn_258_1.2	N/A	[Hypothetical protein Dnox_] [Diuraphis noxia]
Dn_258_1.3	N/A	[Hypothetical protein Dnox_] [Diuraphis noxia]
Dn_258_1.7	N/A	[PREDICTED: hypothetical protein LOC100571589] [Diuraphis noxia]
Dn_259_0.7	N/A	[Hypothetical protein Dnox_] [Diuraphis noxia]
Dn_259_2.0	N/A	[Hypothetical protein Dnox_] [Diuraphis noxia]
Dn_259_3.2	N/A	[PREDICTED: serine-enriched protein-like] [Diuraphis noxia]
Dn_259_3.8	N/A	[PREDICTED: hypothetical protein LOC100568776] [Diuraphis noxia]
Dn_2591_0.0	N/A	[PREDICTED: hypothetical protein LOC100574298] [Diuraphis noxia]
Dn_2591_0.1	N/A	[PREDICTED: hypothetical protein LOC100574380] [Diuraphis noxia]
Dn_2591_0.4	N/A	[Hypothetical protein Dnox_] [Diuraphis noxia]
Dn_2598_0.0	N/A	[Hypothetical protein Dnox_] [Diuraphis noxia]
Dn_26_0.0	N/A	[Hypothetical protein Dnox_] [Diuraphis noxia]
Dn_26_0.1	N/A	[Hypothetical protein Dnox_] [Diuraphis noxia]
Dn_26_0.8	N/A	[PREDICTED: hypothetical protein LOC100568615] [Diuraphis noxia]
Dn_26_1.2	N/A	[PREDICTED: hypothetical protein LOC100573017] [Diuraphis noxia]
Dn_26_2.1	N/A	[PREDICTED: hypothetical protein LOC100570041] [Diuraphis noxia]
Dn_26_3.1	N/A	[Hypothetical protein Dnox_] [Diuraphis noxia]
[truncated: 17,232 more rows]

## Sheet: Sheet3
Dn_643_0.10	OG5_126538	[PREDICTED: ankyrin-2-like isoform 2] [Diuraphis noxia]	No				Dn_211_3.9	OG5_126683	[PREDICTED: sugar transporter ERD6-like 6-like] [Diuraphis noxia]	Yes
Dn_698_0.3	OG5_126538	[PREDICTED: hypothetical protein LOC100167995] [Diuraphis noxia]	No				Dn_251_3.0	OG5_126683	[PREDICTED: facilitated trehalose transporter Tret1-like] [Diuraphis noxia]	Yes
Dn_698_0.4	OG5_126538	[PREDICTED: hypothetical protein LOC100167995] [Diuraphis noxia]	No		No		Dn_47_0.2	OG5_126683	[PREDICTED: facilitated trehalose transporter Tret1-like isoform 2] [Diuraphis noxia]	Yes
Dn_15_7.0	OG5_126539	[PREDICTED: zinc finger protein 266-like] [Diuraphis noxia]	No				Dn_47_0.3	OG5_126683	[PREDICTED: facilitated trehalose transporter Tret1-like] [Diuraphis noxia]	Yes
Dn_183_4.21	OG5_126539	[PREDICTED: zinc finger protein Xfin-like] [Diuraphis noxia]	No				Dn_47_0.7	OG5_126683	[PREDICTED: facilitated trehalose transporter Tret1-like isoform 2] [Diuraphis noxia]	Yes
Dn_290_1.0	OG5_126539	[PREDICTED: zinc finger protein 271-like] [Diuraphis noxia]	No				Dn_47_1.1	OG5_126683	[PREDICTED: facilitated trehalose transporter Tret1-like isoform 3] [Diuraphis noxia]	Yes
Dn_313_2.6	OG5_126539	[PREDICTED: zinc finger protein 25-like] [Diuraphis noxia]	No				Dn_99_0.1	OG5_126683	[PREDICTED: facilitated trehalose transporter Tret1-like isoform 1] [Diuraphis noxia]	Yes
Dn_5_11.11	OG5_126539	[PREDICTED: zinc finger protein 420-like] [Diuraphis noxia]	No				Dn_1353_0.1	OG5_127135	[PREDICTED: glucose transporter type 1-like isoform 4] [Diuraphis noxia]	Yes
Dn_514_1.0	OG5_126539	[PREDICTED: zinc finger protein 271-like] [Diuraphis noxia]	No				Dn_513_1.0	OG5_127135	[PREDICTED: solute carrier family 2. facilitated glucose transporter member 1-like] [Diuraphis noxia]	Yes
Dn_597_0.5	OG5_126539	[PREDICTED: zinc finger protein 233-like] [Diuraphis noxia]	No				Dn_64_6.0	OG5_127135	[AGAP007340-PA] [Diuraphis noxia]	Yes
Dn_6_16.12	OG5_126539	[PREDICTED: zinc finger protein 729-like isoform 3] [Diuraphis noxia]	No				Dn_64_6.10	OG5_127135	[PREDICTED: glucose transporter type 1-like isoform 4] [Diuraphis noxia]	Yes
Dn_618_0.1	OG5_126539	[PREDICTED: zinc finger protein 808-like] [Diuraphis noxia]	No				Dn_64_6.11	OG5_127135	[PREDICTED: glucose transporter type 1-like isoform 3] [Diuraphis noxia]	Yes
Dn_628_0.0	OG5_126539	[PREDICTED: zinc finger protein 271-like] [Diuraphis noxia]	No				Dn_1196_0.3	OG5_127756	[PREDICTED: synaptic vesicle 2-related protein-like] [Diuraphis noxia]	Yes
Dn_754_0.2	OG5_126539	[PREDICTED: zinc finger protein 2-like] [Diuraphis noxia]	No				Dn_1019_0.0	OG5_128079	[PREDICTED: organic cation transporter protein-like] [Diuraphis noxia]	Yes
Dn_869_0.10	OG5_126539	[PREDICTED: zinc finger protein 84-like] [Diuraphis noxia]	No				Dn_1019_0.1	OG5_128079	[PREDICTED: organic cation transporter protein-like] [Diuraphis noxia]	Yes
Dn_869_0.9	OG5_126539	[PREDICTED: zinc finger protein 84-like] [Diuraphis noxia]	No				Dn_22_1.10	OG5_129524	[PREDICTED: organic cation transporter protein-like] [Diuraphis noxia]	Yes
Dn_91_2.2	OG5_126539	[PREDICTED: zinc finger protein 845-like] [Diuraphis noxia]	No				Dn_797_0.2	OG5_129800	[PREDICTED: synaptic vesicle glycoprotein 2B-like isoform 3] [Diuraphis noxia]	Yes
Dn_111_4.0	OG5_126554	[PREDICTED: cytochrome P450 6a2-like] [Diuraphis noxia]	No				Dn_26_2.2	OG5_130390	[PREDICTED: facilitated trehalose transporter Tret1-like] [Diuraphis noxia]	Yes
Dn_111_4.8	OG5_126554	[PREDICTED: cytochrome P450 6a2-like] [Diuraphis noxia]	No				Dn_118_5.19	OG5_130472	[PREDICTED: facilitated trehalose transporter Tret1-like. partial] [Diuraphis noxia]	Yes
Dn_111_4.9	OG5_126554	[PREDICTED: cytochrome P450 6a2-like] [Diuraphis noxia]	No				Dn_118_5.20	OG5_130472	[PREDICTED: facilitated trehalose transporter Tret1-like] [Diuraphis noxia]	Yes
Dn_140_1.1	OG5_126554	[PREDICTED: cytochrome P450 6a2-like] [Diuraphis noxia]	No				Dn_1825_0.1	OG5_130472	[PREDICTED: facilitated trehalose transporter Tret1-like] [Diuraphis noxia]	Yes
Dn_140_1.6	OG5_126554	[PREDICTED: cytochrome P450 6a2-like isoform 2] [Diuraphis noxia]	No				Dn_73_5.0	OG5_130472	[PREDICTED: facilitated trehalose transporter Tret1-like] [Diuraphis noxia]	Yes
Dn_15_0.2	OG5_126554	[PREDICTED: hypothetical protein LOC100574879] [Diuraphis noxia]	No				Dn_748_0.11	OG5_130472	[PREDICTED: facilitated trehalose transporter Tret1-like] [Diuraphis noxia]	Yes
Dn_1504_0.3	OG5_126554	[PREDICTED: cytochrome P450 6a2-like] [Diuraphis noxia]	No				Dn_748_0.12	OG5_130472	[PREDICTED: facilitated trehalose transporter Tret1-like] [Diuraphis noxia]	Yes
Dn_157_4.1	OG5_126554	[PREDICTED: probable cytochrome P450 6a14-like] [Diuraphis noxia]	No				Dn_748_0.13	OG5_130472	[PREDICTED: facilitated trehalose transporter Tret1-like] [Diuraphis noxia]	Yes
Dn_167_2.2	OG5_126554	[PREDICTED: cytochrome P450 4V2-like isoform 1] [Diuraphis noxia]	No				Dn_748_0.19	OG5_130472	[PREDICTED: facilitated trehalose transporter Tret1-like] [Diuraphis noxia]	Yes
Dn_167_2.3	OG5_126554	[PREDICTED: cytochrome P450 4C1-like] [Diuraphis noxia]	No				Dn_798_0.10	OG5_137264	[PREDICTED: facilitated trehalose transporter Tret1-like] [Diuraphis noxia]	Yes
Dn_200_3.5	OG5_126554	[PREDICTED: cytochrome P450 6a2-like] [Diuraphis noxia]	No				Dn_798_0.9	OG5_137264	[PREDICTED: facilitated trehalose transporter Tret1-like isoform 1] [Diuraphis noxia]	Yes
Dn_207_2.0	OG5_126554	[PREDICTED: cytochrome P450 4C1-like] [Diuraphis noxia]	No				Dn_92_0.6	OG5_137264	[PREDICTED: facilitated trehalose transporter Tret1-like isoform 1] [Diuraphis noxia]	Yes
Dn_207_2.1	OG5_126554	[PREDICTED: cytochrome P450 4C1-like] [Diuraphis noxia]	No				Dn_92_0.7	OG5_137264	[PREDICTED: facilitated trehalose transporter Tret1-like] [Diuraphis noxia]	Yes
Dn_219_1.6	OG5_126554	[PREDICTED: cytochrome P450 4C1-like] [Diuraphis noxia]	No				Dn_11_6.4	OG5_142596	[PREDICTED: facilitated trehalose transporter Tret1-like] [Diuraphis noxia]	Yes
Dn_224_3.7	OG5_126554	[PREDICTED: similar to cytochrome P450] [Diuraphis noxia]	No				Dn_11_9.7	OG5_142596	[PREDICTED: facilitated trehalose transporter Tret1-like] [Diuraphis noxia]	Yes
Dn_275_0.2	OG5_126554	[PREDICTED: cytochrome P450 4C1-like] [Diuraphis noxia]	No				Dn_120_4.0	OG5_142596	[PREDICTED: hypothetical protein LOC100164722 isoform 1] [Diuraphis noxia]	Yes
Dn_2980_0.2	OG5_126554	[PREDICTED: probable cytochrome P450 6a13-like] [Diuraphis noxia]	No				Dn_281_2.1	OG5_142596	[PREDICTED: facilitated trehalose transporter Tret1-like] [Diuraphis noxia]	Yes
Dn_31_2.5	OG5_126554	[cytochrome P450 protein] [Diuraphis noxia]	No				Dn_440_0.7	OG5_142596	[PREDICTED: facilitated trehalose transporter Tret1-like] [Diuraphis noxia]	Yes
Dn_356_2.12	OG5_126554	[PREDICTED: cytochrome P450 4C1-like] [Diuraphis noxia]	No				Dn_315_1.7	OG5_149285	[PREDICTED: facilitated trehalose transporter Tret1-like] [Diuraphis noxia]	Yes
Dn_36_3.6	OG5_126554	[PREDICTED: probable cytochrome P450 6a13-like] [Diuraphis noxia]	No				Dn_235_3.9	OG5_149382	[PREDICTED: organic cation transporter protein-like isoform 1] [Diuraphis noxia]	Yes
Dn_36_4.1	OG5_126554	[PREDICTED: probable cytochrome P450 6a13-like] [Diuraphis noxia]	No				Dn_251_3.8	OG5_149538	[PREDICTED: facilitated trehalose transporter Tret1-like] [Diuraphis noxia]	Yes
Dn_36_4.3	OG5_126554	[PREDICTED: probable cytochrome P450 6a13-like] [Diuraphis noxia]	No				Dn_1097_0.4	OG5_149580	[PREDICTED: solute carrier family 22 member 5-like] [Diuraphis noxia]	Yes
Dn_38_2.8	OG5_126554	[PREDICTED: cytochrome P450 6k1-like] [Diuraphis noxia]	No				Dn_611_0.18	OG5_149580	[PREDICTED: solute carrier family 22 member 6-like isoform 2] [Diuraphis noxia]	Yes
Dn_386_2.2	OG5_126554	[PREDICTED: probable cytochrome P450 6a13-like] [Diuraphis noxia]	No				Dn_793_0.14	OG5_152096	[PREDICTED: organic cation transporter-like protein-like isoform 1] [Diuraphis noxia]	Yes
Dn_386_2.5	OG5_126554	[PREDICTED: probable cytochrome P450 6a13-like] [Diuraphis noxia]	No				Dn_464_0.9	OG5_152278	[PREDICTED: solute carrier family 2. facilitated glucose transporter member 1-like] [Diuraphis noxia]	Yes
Dn_4641_0.0	OG5_126554	[PREDICTED: probable cytochrome P450 6a14-like] [Diuraphis noxia]	No				Dn_307_1.12	OG5_152472	[PREDICTED: facilitated trehalose transporter Tret1-like] [Diuraphis noxia]	Yes
Dn_592_0.2	OG5_126554	[PREDICTED: probable cytochrome P450 6a14-like] [Diuraphis noxia]	No				Dn_307_1.13	OG5_152472	[PREDICTED: facilitated trehalose transporter Tret1-like] [Diuraphis noxia]	Yes
Dn_730_0.0	OG5_126554	[Hypothetical protein Dnox_] [Diuraphis noxia]	No				Dn_243_3.0	OG5_152487	[PREDICTED: organic cation transporter 1-like] [Diuraphis noxia]	Yes
Dn_777_0.5	OG5_126554	[PREDICTED: cytochrome P450 6j1-like] [Diuraphis noxia]	No				Dn_227_3.5	OG5_156014	[PREDICTED: sugar transporter ERD6-like 6-like] [Diuraphis noxia]	Yes
Dn_1048_0.0	OG5_126558	[PREDICTED: dynein-1-alpha heavy chain. flagellar inner arm I1 complex-like] [Diuraphis noxia]	No				Dn_371_2.0	OG5_156014	[PREDICTED: facilitated trehalose transporter Tret1-like isoform 2] [Diuraphis noxia]	Yes
Dn_1057_0.2	OG5_126558	[PREDICTED: dynein heavy chain 3. axonemal-like] [Diuraphis noxia]	No				Dn_47_1.0	OG5_156014	[PREDICTED: facilitated trehalose transporter Tret1-like] [Diuraphis noxia]	Yes
Dn_1105_0.1	OG5_126558	[PREDICTED: dynein heavy chain 3. axonemal-like] [Diuraphis noxia]	No				Dn_47_2.0	OG5_156014	[PREDICTED: facilitated trehalose transporter Tret1-like] [Diuraphis noxia]	Yes
Dn_1105_0.2	OG5_126558	[PREDICTED: dynein heavy chain 3. axonemal-like] [Diuraphis noxia]	No				Dn_103_5.15	OG5_158627	[PREDICTED: facilitated trehalose transporter Tret1-like] [Diuraphis noxia]	Yes
Dn_1105_0.3	OG5_126558	[PREDICTED: dynein heavy chain 3. axonemal-like] [Diuraphis noxia]	No				Dn_374_0.6	OG5_158765	[PREDICTED: facilitated trehalose transporter Tret1-2 homolog] [Diuraphis noxia]	Yes
Dn_1105_0.4	OG5_126558	[PREDICTED: dynein heavy chain 3. axonemal-like] [Diuraphis noxia]	No				Dn_674_0.0	OG5_158765	[PREDICTED: facilitated trehalose transporter Tret1-2 homolog] [Diuraphis noxia]	Yes
Dn_1171_0.10	OG5_126558	[PREDICTED: dynein heavy chain 6. axonemal-like] [Diuraphis noxia]	No				Dn_478_1.14	OG5_162716	[PREDICTED: facilitated trehalose transporter Tret1-like] [Diuraphis noxia]	Yes
Dn_1171_0.9	OG5_126558	[PREDICTED: dynein heavy chain 6. axonemal-like] [Diuraphis noxia]	No				Dn_478_1.3	OG5_162716	[PREDICTED: facilitated trehalose transporter Tret1-like] [Diuraphis noxia]	Yes
Dn_1260_0.1	OG5_126558	[PREDICTED: dynein heavy chain 7. axonemal-like] [Diuraphis noxia]	No				Dn_108_3.0	OG5_163061	[PREDICTED: synaptic vesicle glycoprotein 2B-like] [Diuraphis noxia]	Yes
Dn_13_6.3	OG5_126558	[ciliary dynein heavy chain. putative] [Diuraphis noxia]	No				Dn_103_1.7	OG5_168501	[PREDICTED: facilitated trehalose transporter Tret1-like] [Diuraphis noxia]	Yes
Dn_175_3.2	OG5_126558	[PREDICTED: dynein heavy chain 5. axonemal-like] [Diuraphis noxia]	No				Dn_110_3.1	OG5_169955	[PREDICTED: facilitated trehalose transporter Tret1-like isoform 1] [Diuraphis noxia]	Yes
Dn_183_1.4	OG5_126558	[PREDICTED: dynein heavy chain 7. axonemal-like] [Diuraphis noxia]	No				Dn_1391_0.0	OG5_169955	[PREDICTED: facilitated trehalose transporter Tret1-like isoform 1] [Diuraphis noxia]	Yes
Dn_183_1.5	OG5_126558	[PREDICTED: dynein heavy chain 7. axonemal-like] [Diuraphis noxia]	No				Dn_896_0.0	OG5_169955	[PREDICTED: facilitated trehalose transporter Tret1-like] [Diuraphis noxia]	Yes
Dn_183_1.6	OG5_126558	[PREDICTED: dynein heavy chain 7. axonemal-like] [Diuraphis noxia]	No				Dn_13_4.10	OG5_169967	[Hypothetical protein Dnox_] [Diuraphis noxia]	Yes
Dn_1841_0.2	OG5_126558	[PREDICTED: dynein heavy chain 3. axonemal-like] [Diuraphis noxia]	No				Dn_13_4.11	OG5_169967	[PREDICTED: synaptic vesicle glycoprotein 2C-like] [Diuraphis noxia]	Yes
Dn_222_0.2	OG5_126558	[PREDICTED: dynein heavy chain 10. axonemal-like] [Diuraphis noxia]	No				Dn_183_2.0	OG5_169967	[PREDICTED: synaptic vesicle glycoprotein 2B-like] [Diuraphis noxia]	Yes
Dn_222_3.0	OG5_126558	[PREDICTED: cytoplasmic dynein 2 heavy chain 1-like] [Diuraphis noxia]	No				Dn_2235_0.0	OG5_169967	[PREDICTED: synaptic vesicle glycoprotein 2C-like] [Diuraphis noxia]	Yes
Dn_2354_0.0	OG5_126558	[PREDICTED: dynein-1-alpha heavy chain. flagellar inner arm I1 complex-like] [Diuraphis noxia]	No				Dn_105_0.0	OG5_175264	[PREDICTED: facilitated trehalose transporter Tret1-like] [Diuraphis noxia]	Yes
Dn_241_2.10	OG5_126558	[PREDICTED: dynein heavy chain. cytoplasmic-like] [Diuraphis noxia]	No				Dn_64_7.7	OG5_175264	[PREDICTED: facilitated trehalose transporter Tret1-like] [Diuraphis noxia]	Yes
Dn_281_1.3	OG5_126558	[PREDICTED: dynein heavy chain 2. axonemal-like] [Diuraphis noxia]	No				Dn_23_9.2	OG5_211238	[PREDICTED: facilitated trehalose transporter Tret1-like] [Diuraphis noxia]	Yes
Dn_283_2.1	OG5_126558	[PREDICTED: dynein beta chain. ciliary-like] [Diuraphis noxia]	No				Dn_629_0.4	OG5_211238	[PREDICTED: facilitated trehalose transporter Tret1-like] [Diuraphis noxia]	Yes
Dn_3092_0.0	OG5_126558	[ciliary dynein heavy chain. putative] [Diuraphis noxia]	No				Dn_629_0.6	OG5_211238	[PREDICTED: proton myo-inositol cotransporter-like] [Diuraphis noxia]	Yes
Dn_3504_0.1	OG5_126558	[PREDICTED: dynein beta chain. ciliary-like] [Diuraphis noxia]	No				Dn_629_0.7	OG5_211238	[PREDICTED: proton myo-inositol cotransporter-like] [Diuraphis noxia]	Yes
Dn_3655_0.1	OG5_126558	[PREDICTED: dynein heavy chain 6. axonemal-like] [Diuraphis noxia]	No				Dn_925_0.1	OG5_211238	[PREDICTED: facilitated trehalose transporter Tret1-like] [Diuraphis noxia]	Yes
Dn_370_1.0	OG5_126558	[PREDICTED: dynein beta chain. ciliary-like] [Diuraphis noxia]	No				Dn_925_0.4	OG5_211238	[PREDICTED: facilitated trehalose transporter Tret1-like] [Diuraphis noxia]	Yes
Dn_370_1.1	OG5_126558	[PREDICTED: dynein beta chain. ciliary-like] [Diuraphis noxia]	No				Dn_976_0.0	OG5_211238	[PREDICTED: facilitated trehalose transporter Tret1-like] [Diuraphis noxia]	Yes
Dn_370_1.2	OG5_126558	[PREDICTED: dynein beta chain. ciliary-like] [Diuraphis noxia]	No				Dn_495_1.11	OG5_211242	[PREDICTED: facilitated trehalose transporter Tret1-2 homolog isoform 1] [Diuraphis noxia]	Yes
Dn_4220_0.0	OG5_126558	[PREDICTED: dynein heavy chain 6. axonemal-like] [Diuraphis noxia]	No				Dn_251_3.10	OG5_211368	[PREDICTED: facilitated trehalose transporter Tret1-like] [Diuraphis noxia]	Yes
Dn_504_1.11	OG5_126558	[PREDICTED: dynein heavy chain 7. axonemal-like. partial] [Diuraphis noxia]	No				Dn_251_3.9	OG5_211368	[PREDICTED: facilitated trehalose transporter Tret1-like isoform 1] [Diuraphis noxia]	Yes
Dn_504_1.12	OG5_126558	[ciliary dynein heavy chain. putative] [Diuraphis noxia]	No				Dn_47_0.0	OG5_211368	[PREDICTED: facilitated trehalose transporter Tret1-like isoform 1] [Diuraphis noxia]	Yes
Dn_504_1.13	OG5_126558	[ciliary dynein heavy chain. putative] [Diuraphis noxia]	No				Dn_47_0.5	OG5_211368	[PREDICTED: facilitated trehalose transporter Tret1-like] [Diuraphis noxia]	Yes
Dn_504_1.14	OG5_126558	[GI17927] [Diuraphis noxia]	No				Dn_281_2.6	OG5_211371	[PREDICTED: sugar transporter ERD6-like 6-like] [Diuraphis noxia]	Yes
Dn_563_0.4	OG5_126558	[PREDICTED: dynein heavy chain 10. axonemal-like] [Diuraphis noxia]	No				Dn_281_2.7	OG5_211371	[PREDICTED: facilitated trehalose transporter Tret1-like] [Diuraphis noxia]	Yes
Dn_563_0.5	OG5_126558	[PREDICTED: dynein heavy chain 10. axonemal-like] [Diuraphis noxia]	No				Dn_8_8.3	OG5_211413	[PREDICTED: facilitated trehalose transporter Tret1-like isoform 1] [Diuraphis noxia]	Yes
Dn_610_0.18	OG5_126558	[PREDICTED: dynein heavy chain 3. axonemal-like] [Diuraphis noxia]	No				Dn_643_0.10	OG5_126538	[PREDICTED: ankyrin-2-like isoform 2] [Diuraphis noxia]	No
Dn_682_0.9	OG5_126558	[PREDICTED: LOW QUALITY PROTEIN: dynein heavy chain 2. axonemal-like] [Diuraphis noxia]	No				Dn_698_0.3	OG5_126538	[PREDICTED: hypothetical protein LOC100167995] [Diuraphis noxia]	No
Dn_69_2.9	OG5_126558	[PREDICTED: dynein heavy chain 6. axonemal-like] [Diuraphis noxia]	No				Dn_698_0.4	OG5_126538	[PREDICTED: hypothetical protein LOC100167995] [Diuraphis noxia]	No
Dn_72_0.0	OG5_126558	[PREDICTED: dynein heavy chain 6. axonemal-like] [Diuraphis noxia]	No				Dn_15_7.0	OG5_126539	[PREDICTED: zinc finger protein 266-like] [Diuraphis noxia]	No
Dn_95_1.0	OG5_126558	[PREDICTED: dynein heavy chain 5. axonemal-like] [Diuraphis noxia]	No				Dn_183_4.21	OG5_126539	[PREDICTED: zinc finger protein Xfin-like] [Diuraphis noxia]	No
Dn_173_0.6	OG5_126560	[PREDICTED: hypothetical protein LOC100572854 isoform 1] [Diuraphis noxia]	No				Dn_290_1.0	OG5_126539	[PREDICTED: zinc finger protein 271-like] [Diuraphis noxia]	No
Dn_35_8.6	OG5_126560	[PREDICTED: hypothetical protein LOC100575315] [Diuraphis noxia]	No				Dn_313_2.6	OG5_126539	[PREDICTED: zinc finger protein 25-like] [Diuraphis noxia]	No
Dn_35_8.8	OG5_126560	[PREDICTED: hypothetical protein LOC100571858] [Diuraphis noxia]	No				Dn_5_11.11	OG5_126539	[PREDICTED: zinc finger protein 420-like] [Diuraphis noxia]	No
Dn_377_0.1	OG5_126560	[PREDICTED: fas-binding factor 1-like] [Diuraphis noxia]	No				Dn_514_1.0	OG5_126539	[PREDICTED: zinc finger protein 271-like] [Diuraphis noxia]	No
Dn_452_0.9	OG5_126560	[PREDICTED: centrosomal protein of 290 kDa-like] [Diuraphis noxia]	No				Dn_597_0.5	OG5_126539	[PREDICTED: zinc finger protein 233-like] [Diuraphis noxia]	No
Dn_64_3.1	OG5_126560	[PREDICTED: furin-like protease 2-like] [Diuraphis noxia]	No				Dn_6_16.12	OG5_126539	[PREDICTED: zinc finger protein 729-like isoform 3] [Diuraphis noxia]	No
Dn_117_0.2	OG5_126561	[PREDICTED: probable multidrug resistance-associated protein lethal(2)03659-like isoform 2] [Diuraphis noxia]	No				Dn_618_0.1	OG5_126539	[PREDICTED: zinc finger protein 808-like] [Diuraphis noxia]	No
Dn_12_9.12	OG5_126561	[PREDICTED: probable multidrug resistance-associated protein lethal(2)03659-like] [Diuraphis noxia]	No				Dn_628_0.0	OG5_126539	[PREDICTED: zinc finger protein 271-like] [Diuraphis noxia]	No
Dn_12_9.13	OG5_126561	[PREDICTED: probable multidrug resistance-associated protein lethal(2)03659-like] [Diuraphis noxia]	No				Dn_754_0.2	OG5_126539	[PREDICTED: zinc finger protein 2-like] [Diuraphis noxia]	No
Dn_138_0.3	OG5_126561	[PREDICTED: probable multidrug resistance-associated protein lethal(2)03659-like. partial] [Diuraphis noxia]	No				Dn_869_0.10	OG5_126539	[PREDICTED: zinc finger protein 84-like] [Diuraphis noxia]	No
Dn_138_0.4	OG5_126561	[PREDICTED: probable multidrug resistance-associated protein lethal(2)03659-like] [Diuraphis noxia]	No				Dn_869_0.9	OG5_126539	[PREDICTED: zinc finger protein 84-like] [Diuraphis noxia]	No
Dn_138_0.5	OG5_126561	[PREDICTED: multidrug resistance-associated protein 4-like] [Diuraphis noxia]	No				Dn_91_2.2	OG5_126539	[PREDICTED: zinc finger protein 845-like] [Diuraphis noxia]	No
Dn_142_2.1	OG5_126561	[PREDICTED: multidrug resistance-associated protein 1-like] [Diuraphis noxia]	No				Dn_111_4.0	OG5_126554	[PREDICTED: cytochrome P450 6a2-like] [Diuraphis noxia]	No
Dn_142_2.7	OG5_126561	[PREDICTED: multidrug resistance-associated protein 1-like] [Diuraphis noxia]	No				Dn_111_4.8	OG5_126554	[PREDICTED: cytochrome P450 6a2-like] [Diuraphis noxia]	No
Dn_1961_0.0	OG5_126561	[PREDICTED: probable multidrug resistance-associated protein lethal(2)03659-like] [Diuraphis noxia]	No				Dn_111_4.9	OG5_126554	[PREDICTED: cytochrome P450 6a2-like] [Diuraphis noxia]	No
Dn_1961_0.3	OG5_126561	[PREDICTED: multidrug resistance-associated protein 4-like] [Diuraphis noxia]	No				Dn_140_1.1	OG5_126554	[PREDICTED: cytochrome P450 6a2-like] [Diuraphis noxia]	No
Dn_205_0.4	OG5_126561	[PREDICTED: probable multidrug resistance-associated protein lethal(2)03659-like] [Diuraphis noxia]	No				Dn_140_1.6	OG5_126554	[PREDICTED: cytochrome P450 6a2-like isoform 2] [Diuraphis noxia]	No
Dn_2874_0.0	OG5_126561	[PREDICTED: multidrug resistance-associated protein 1-like] [Diuraphis noxia]	No				Dn_15_0.2	OG5_126554	[PREDICTED: hypothetical protein LOC100574879] [Diuraphis noxia]	No
Dn_312_2.7	OG5_126561	[PREDICTED: hypothetical protein LOC100570215] [Diuraphis noxia]	No				Dn_1504_0.3	OG5_126554	[PREDICTED: cytochrome P450 6a2-like] [Diuraphis noxia]	No
Dn_4254_0.0	OG5_126561	[PREDICTED: probable multidrug resistance-associated protein lethal(2)03659-like] [Diuraphis noxia]	No				Dn_157_4.1	OG5_126554	[PREDICTED: probable cytochrome P450 6a14-like] [Diuraphis noxia]	No
Dn_4427_0.0	OG5_126561	[PREDICTED: probable multidrug resistance-associated protein lethal(2)03659-like] [Diuraphis noxia]	No				Dn_167_2.2	OG5_126554	[PREDICTED: cytochrome P450 4V2-like isoform 1] [Diuraphis noxia]	No
Dn_492_1.0	OG5_126561	[PREDICTED: probable multidrug resistance-associated protein lethal(2)03659-like] [Diuraphis noxia]	No				Dn_167_2.3	OG5_126554	[PREDICTED: cytochrome P450 4C1-like] [Diuraphis noxia]	No
Dn_492_1.1	OG5_126561	[PREDICTED: probable multidrug resistance-associated protein lethal(2)03659-like] [Diuraphis noxia]	No				Dn_200_3.5	OG5_126554	[PREDICTED: cytochrome P450 6a2-like] [Diuraphis noxia]	No
Dn_492_1.10	OG5_126561	[PREDICTED: probable multidrug resistance-associated protein lethal(2)03659-like] [Diuraphis noxia]	No				Dn_207_2.0	OG5_126554	[PREDICTED: cytochrome P450 4C1-like] [Diuraphis noxia]	No
Dn_492_1.11	OG5_126561	[PREDICTED: probable multidrug resistance-associated protein lethal(2)03659-like] [Diuraphis noxia]	No				Dn_207_2.1	OG5_126554	[PREDICTED: cytochrome P450 4C1-like] [Diuraphis noxia]	No
Dn_492_1.2	OG5_126561	[PREDICTED: multidrug resistance-associated protein 4-like] [Diuraphis noxia]	No				Dn_219_1.6	OG5_126554	[PREDICTED: cytochrome P450 4C1-like] [Diuraphis noxia]	No
Dn_492_1.6	OG5_126561	[PREDICTED: multidrug resistance-associated protein 4-like] [Diuraphis noxia]	No				Dn_224_3.7	OG5_126554	[PREDICTED: similar to cytochrome P450] [Diuraphis noxia]	No
Dn_492_1.7	OG5_126561	[PREDICTED: multidrug resistance-associated protein 4-like] [Diuraphis noxia]	No				Dn_275_0.2	OG5_126554	[PREDICTED: cytochrome P450 4C1-like] [Diuraphis noxia]	No
Dn_626_0.8	OG5_126561	[PREDICTED: multidrug resistance-associated protein 7-like] [Diuraphis noxia]	No				Dn_2980_0.2	OG5_126554	[PREDICTED: probable cytochrome P450 6a13-like] [Diuraphis noxia]	No
Dn_1226_0.0	OG5_126566	[PREDICTED: hypothetical protein LOC100167995] [Diuraphis noxia]	No				Dn_31_2.5	OG5_126554	[cytochrome P450 protein] [Diuraphis noxia]	No
Dn_5_5.21	OG5_126566	[PREDICTED: ankyrin-2-like] [Diuraphis noxia]	No				Dn_356_2.12	OG5_126554	[PREDICTED: cytochrome P450 4C1-like] [Diuraphis noxia]	No
Dn_698_0.2	OG5_126566	[PREDICTED: hypothetical protein LOC100167995] [Diuraphis noxia]	No				Dn_36_3.6	OG5_126554	[PREDICTED: probable cytochrome P450 6a13-like] [Diuraphis noxia]	No
Dn_1_6.4	OG5_126567	[Hypothetical protein Dnox_] [Diuraphis noxia]	No				Dn_36_4.1	OG5_126554	[PREDICTED: probable cytochrome P450 6a13-like] [Diuraphis noxia]	No
Dn_102_3.6	OG5_126567	[PREDICTED: similar to protease. reverse transcriptase and RNase H] [Diuraphis noxia]	No				Dn_36_4.3	OG5_126554	[PREDICTED: probable cytochrome P450 6a13-like] [Diuraphis noxia]	No
Dn_102_3.7	OG5_126567	[Hypothetical protein Dnox_] [Diuraphis noxia]	No				Dn_38_2.8	OG5_126554	[PREDICTED: cytochrome P450 6k1-like] [Diuraphis noxia]	No
Dn_1030_0.9	OG5_126567	[Hypothetical protein Dnox_] [Diuraphis noxia]	No				Dn_386_2.2	OG5_126554	[PREDICTED: probable cytochrome P450 6a13-like] [Diuraphis noxia]	No
Dn_1042_0.14	OG5_126567	[Hypothetical protein Dnox_] [Diuraphis noxia]	No				Dn_386_2.5	OG5_126554	[PREDICTED: probable cytochrome P450 6a13-like] [Diuraphis noxia]	No
Dn_1058_0.2	OG5_126567	[Hypothetical protein Dnox_] [Diuraphis noxia]	No				Dn_4641_0.0	OG5_126554	[PREDICTED: probable cytochrome P450 6a14-like] [Diuraphis noxia]	No
Dn_1058_0.4	OG5_126567	[PREDICTED: similar to protease. reverse transcriptase and RNase H] [Diuraphis noxia]	No				Dn_592_0.2	OG5_126554	[PREDICTED: probable cytochrome P450 6a14-like] [Diuraphis noxia]	No
Dn_1060_0.0	OG5_126567	[Hypothetical protein Dnox_] [Diuraphis noxia]	No				Dn_730_0.0	OG5_126554	[Hypothetical protein Dnox_] [Diuraphis noxia]	No
Dn_1060_0.1	OG5_126567	[Hypothetical protein Dnox_] [Diuraphis noxia]	No				Dn_777_0.5	OG5_126554	[PREDICTED: cytochrome P450 6j1-like] [Diuraphis noxia]	No
Dn_1065_0.5	OG5_126567	[PREDICTED: hypothetical protein LOC100160378. partial] [Diuraphis noxia]	No				Dn_1048_0.0	OG5_126558	[PREDICTED: dynein-1-alpha heavy chain. flagellar inner arm I1 complex-like] [Diuraphis noxia]	No
Dn_1082_0.6	OG5_126567	[PREDICTED: hypothetical protein LOC100574763] [Diuraphis noxia]	No				Dn_1057_0.2	OG5_126558	[PREDICTED: dynein heavy chain 3. axonemal-like] [Diuraphis noxia]	No
Dn_1082_0.7	OG5_126567	[PREDICTED: hypothetical protein LOC100160378. partial] [Diuraphis noxia]	No				Dn_1105_0.1	OG5_126558	[PREDICTED: dynein heavy chain 3. axonemal-like] [Diuraphis noxia]	No
Dn_1116_0.2	OG5_126567	[PREDICTED: similar to protease. reverse transcriptase and RNase H] [Diuraphis noxia]	No				Dn_1105_0.2	OG5_126558	[PREDICTED: dynein heavy chain 3. axonemal-like] [Diuraphis noxia]	No
Dn_1160_0.4	OG5_126567	[Hypothetical protein Dnox_] [Diuraphis noxia]	No				Dn_1105_0.3	OG5_126558	[PREDICTED: dynein heavy chain 3. axonemal-like] [Diuraphis noxia]	No
Dn_1176_0.7	OG5_126567	[PREDICTED: hypothetical protein LOC100160378. partial] [Diuraphis noxia]	No				Dn_1105_0.4	OG5_126558	[PREDICTED: dynein heavy chain 3. axonemal-like] [Diuraphis noxia]	No
Dn_1184_0.14	OG5_126567	[PREDICTED: hypothetical protein LOC100160378. partial] [Diuraphis noxia]	No				Dn_1171_0.10	OG5_126558	[PREDICTED: dynein heavy chain 6. axonemal-like] [Diuraphis noxia]	No
Dn_1190_0.2	OG5_126567	[PREDICTED: similar to protease. reverse transcriptase and RNase H] [Diuraphis noxia]	No				Dn_1171_0.9	OG5_126558	[PREDICTED: dynein heavy chain 6. axonemal-like] [Diuraphis noxia]	No
Dn_1279_0.3	OG5_126567	[PREDICTED: hypothetical protein LOC100572259] [Diuraphis noxia]	No				Dn_1260_0.1	OG5_126558	[PREDICTED: dynein heavy chain 7. axonemal-like] [Diuraphis noxia]	No
Dn_1297_0.4	OG5_126567	[Hypothetical protein Dnox_] [Diuraphis noxia]	No				Dn_13_6.3	OG5_126558	[ciliary dynein heavy chain. putative] [Diuraphis noxia]	No
Dn_1297_0.6	OG5_126567	[Hypothetical protein Dnox_] [Diuraphis noxia]	No				Dn_175_3.2	OG5_126558	[PREDICTED: dynein heavy chain 5. axonemal-like] [Diuraphis noxia]	No
Dn_1314_0.5	OG5_126567	[PREDICTED: hypothetical protein LOC100160378. partial] [Diuraphis noxia]	No				Dn_183_1.4	OG5_126558	[PREDICTED: dynein heavy chain 7. axonemal-like] [Diuraphis noxia]	No
Dn_1434_0.5	OG5_126567	[PREDICTED: similar to orf] [Diuraphis noxia]	No				Dn_183_1.5	OG5_126558	[PREDICTED: dynein heavy chain 7. axonemal-like] [Diuraphis noxia]	No
Dn_1434_0.6	OG5_126567	[PREDICTED: hypothetical protein LOC100160378. partial] [Diuraphis noxia]	No				Dn_183_1.6	OG5_126558	[PREDICTED: dynein heavy chain 7. axonemal-like] [Diuraphis noxia]	No
Dn_1436_0.4	OG5_126567	[Hypothetical protein Dnox_] [Diuraphis noxia]	No				Dn_1841_0.2	OG5_126558	[PREDICTED: dynein heavy chain 3. axonemal-like] [Diuraphis noxia]	No
Dn_1485_0.0	OG5_126567	[Hypothetical protein Dnox_] [Diuraphis noxia]	No				Dn_222_0.2	OG5_126558	[PREDICTED: dynein heavy chain 10. axonemal-like] [Diuraphis noxia]	No
Dn_1538_0.0	OG5_126567	[PREDICTED: hypothetical protein LOC100160378. partial] [Diuraphis noxia]	No				Dn_222_3.0	OG5_126558	[PREDICTED: cytoplasmic dynein 2 heavy chain 1-like] [Diuraphis noxia]	No
Dn_1559_0.1	OG5_126567	[PREDICTED: hypothetical protein LOC100160378. partial] [Diuraphis noxia]	No				Dn_2354_0.0	OG5_126558	[PREDICTED: dynein-1-alpha heavy chain. flagellar inner arm I1 complex-like] [Diuraphis noxia]	No
Dn_157_1.5	OG5_126567	[PREDICTED: hypothetical protein LOC100574763] [Diuraphis noxia]	No				Dn_241_2.10	OG5_126558	[PREDICTED: dynein heavy chain. cytoplasmic-like] [Diuraphis noxia]	No
Dn_1878_0.4	OG5_126567	[Hypothetical protein Dnox_] [Diuraphis noxia]	No				Dn_281_1.3	OG5_126558	[PREDICTED: dynein heavy chain 2. axonemal-like] [Diuraphis noxia]	No
Dn_1878_0.5	OG5_126567	[Hypothetical protein Dnox_] [Diuraphis noxia]	No				Dn_283_2.1	OG5_126558	[PREDICTED: dynein beta chain. ciliary-like] [Diuraphis noxia]	No
Dn_198_2.9	OG5_126567	[Hypothetical protein Dnox_] [Diuraphis noxia]	No				Dn_3092_0.0	OG5_126558	[ciliary dynein heavy chain. putative] [Diuraphis noxia]	No
Dn_202_0.1	OG5_126567	[Hypothetical protein Dnox_] [Diuraphis noxia]	No				Dn_3504_0.1	OG5_126558	[PREDICTED: dynein beta chain. ciliary-like] [Diuraphis noxia]	No
Dn_202_0.2	OG5_126567	[Hypothetical protein Dnox_] [Diuraphis noxia]	No				Dn_3655_0.1	OG5_126558	[PREDICTED: dynein heavy chain 6. axonemal-like] [Diuraphis noxia]	No
Dn_202_0.3	OG5_126567	[Hypothetical protein Dnox_] [Diuraphis noxia]	No				Dn_370_1.0	OG5_126558	[PREDICTED: dynein beta chain. ciliary-like] [Diuraphis noxia]	No
Dn_202_0.4	OG5_126567	[Hypothetical protein Dnox_] [Diuraphis noxia]	No				Dn_370_1.1	OG5_126558	[PREDICTED: dynein beta chain. ciliary-like] [Diuraphis noxia]	No
Dn_211_1.15	OG5_126567	[Hypothetical protein Dnox_] [Diuraphis noxia]	No				Dn_370_1.2	OG5_126558	[PREDICTED: dynein beta chain. ciliary-like] [Diuraphis noxia]	No
Dn_211_2.3	OG5_126567	[PREDICTED: hypothetical protein LOC100574763] [Diuraphis noxia]	No				Dn_4220_0.0	OG5_126558	[PREDICTED: dynein heavy chain 6. axonemal-like] [Diuraphis noxia]	No
Dn_211_2.4	OG5_126567	[PREDICTED: hypothetical protein LOC100160378. partial] [Diuraphis noxia]	No				Dn_504_1.11	OG5_126558	[PREDICTED: dynein heavy chain 7. axonemal-like. partial] [Diuraphis noxia]	No
Dn_2265_0.1	OG5_126567	[Hypothetical protein Dnox_] [Diuraphis noxia]	No				Dn_504_1.12	OG5_126558	[ciliary dynein heavy chain. putative] [Diuraphis noxia]	No
Dn_2265_0.2	OG5_126567	[Hypothetical protein Dnox_] [Diuraphis noxia]	No				Dn_504_1.13	OG5_126558	[ciliary dynein heavy chain. putative] [Diuraphis noxia]	No
Dn_2427_0.3	OG5_126567	[Hypothetical protein Dnox_] [Diuraphis noxia]	No				Dn_504_1.14	OG5_126558	[GI17927] [Diuraphis noxia]	No
Dn_2427_0.4	OG5_126567	[Hypothetical protein Dnox_] [Diuraphis noxia]	No				Dn_563_0.4	OG5_126558	[PREDICTED: dynein heavy chain 10. axonemal-like] [Diuraphis noxia]	No
Dn_2533_0.1	OG5_126567	[Hypothetical protein Dnox_] [Diuraphis noxia]	No				Dn_563_0.5	OG5_126558	[PREDICTED: dynein heavy chain 10. axonemal-like] [Diuraphis noxia]	No
Dn_262_3.10	OG5_126567	[PREDICTED: histone deacetylase 6-like] [Diuraphis noxia]	No				Dn_610_0.18	OG5_126558	[PREDICTED: dynein heavy chain 3. axonemal-like] [Diuraphis noxia]	No
Dn_262_3.4	OG5_126567	[Hypothetical protein Dnox_] [Diuraphis noxia]	No				Dn_682_0.9	OG5_126558	[PREDICTED: LOW QUALITY PROTEIN: dynein heavy chain 2. axonemal-like] [Diuraphis noxia]	No
Dn_269_1.1	OG5_126567	[Hypothetical protein Dnox_] [Diuraphis noxia]	No				Dn_69_2.9	OG5_126558	[PREDICTED: dynein heavy chain 6. axonemal-like] [Diuraphis noxia]	No
Dn_292_0.1	OG5_126567	[PREDICTED: similar to protease. reverse transcriptase and RNase H] [Diuraphis noxia]	No				Dn_72_0.0	OG5_126558	[PREDICTED: dynein heavy chain 6. axonemal-like] [Diuraphis noxia]	No
Dn_306_2.19	OG5_126567	[Hypothetical protein Dnox_] [Diuraphis noxia]	No				Dn_95_1.0	OG5_126558	[PREDICTED: dynein heavy chain 5. axonemal-like] [Diuraphis noxia]	No
Dn_307_0.5	OG5_126567	[PREDICTED: hypothetical protein LOC100575807] [Diuraphis noxia]	No				Dn_173_0.6	OG5_126560	[PREDICTED: hypothetical protein LOC100572854 isoform 1] [Diuraphis noxia]	No
Dn_311_2.3	OG5_126567	[Hypothetical protein Dnox_] [Diuraphis noxia]	No				Dn_35_8.6	OG5_126560	[PREDICTED: hypothetical protein LOC100575315] [Diuraphis noxia]	No
Dn_312_2.14	OG5_126567	[PREDICTED: hypothetical protein LOC100575807] [Diuraphis noxia]	No				Dn_35_8.8	OG5_126560	[PREDICTED: hypothetical protein LOC100571858] [Diuraphis noxia]	No
Dn_312_2.2	OG5_126567	[PREDICTED: hypothetical protein LOC100160378. partial] [Diuraphis noxia]	No				Dn_377_0.1	OG5_126560	[PREDICTED: fas-binding factor 1-like] [Diuraphis noxia]	No
Dn_3778_0.1	OG5_126567	[PREDICTED: hypothetical protein LOC100575801] [Diuraphis noxia]	No				Dn_452_0.9	OG5_126560	[PREDICTED: centrosomal protein of 290 kDa-like] [Diuraphis noxia]	No
Dn_3791_0.0	OG5_126567	[PREDICTED: hypothetical protein LOC100160378. partial] [Diuraphis noxia]	No				Dn_64_3.1	OG5_126560	[PREDICTED: furin-like protease 2-like] [Diuraphis noxia]	No
Dn_39_8.10	OG5_126567	[PREDICTED: hypothetical protein LOC100572259] [Diuraphis noxia]	No				Dn_117_0.2	OG5_126561	[PREDICTED: probable multidrug resistance-associated protein lethal(2)03659-like isoform 2] [Diuraphis noxia]	No
Dn_3957_0.0	OG5_126567	[Hypothetical protein Dnox_] [Diuraphis noxia]	No				Dn_12_9.12	OG5_126561	[PREDICTED: probable multidrug resistance-associated protein lethal(2)03659-like] [Diuraphis noxia]	No
Dn_399_0.11	OG5_126567	[Hypothetical protein Dnox_] [Diuraphis noxia]	No				Dn_12_9.13	OG5_126561	[PREDICTED: probable multidrug resistance-associated protein lethal(2)03659-like] [Diuraphis noxia]	No
Dn_4007_0.0	OG5_126567	[PREDICTED: hypothetical protein LOC100574763] [Diuraphis noxia]	No				Dn_138_0.3	OG5_126561	[PREDICTED: probable multidrug resistance-associated protein lethal(2)03659-like. partial] [Diuraphis noxia]	No
Dn_4085_0.1	OG5_126567	[PREDICTED: similar to protease. reverse transcriptase and RNase H] [Diuraphis noxia]	No				Dn_138_0.4	OG5_126561	[PREDICTED: probable multidrug resistance-associated protein lethal(2)03659-like] [Diuraphis noxia]	No
Dn_4088_0.0	OG5_126567	[Hypothetical protein Dnox_] [Diuraphis noxia]	No				Dn_138_0.5	OG5_126561	[PREDICTED: multidrug resistance-associated protein 4-like] [Diuraphis noxia]	No
Dn_4103_0.0	OG5_126567	[Hypothetical protein Dnox_] [Diuraphis noxia]	No				Dn_142_2.1	OG5_126561	[PREDICTED: multidrug resistance-associated protein 1-like] [Diuraphis noxia]	No
Dn_420_0.7	OG5_126567	[Hypothetical protein Dnox_] [Diuraphis noxia]	No				Dn_142_2.7	OG5_126561	[PREDICTED: multidrug resistance-associated protein 1-like] [Diuraphis noxia]	No
Dn_4261_0.0	OG5_126567	[PREDICTED: similar to retrotransposon protein. putative. unclassified. partial] [Diuraphis noxia]	No				Dn_1961_0.0	OG5_126561	[PREDICTED: probable multidrug resistance-associated protein lethal(2)03659-like] [Diuraphis noxia]	No
Dn_4388_0.0	OG5_126567	[PREDICTED: hypothetical protein LOC100575959] [Diuraphis noxia]	No				Dn_1961_0.3	OG5_126561	[PREDICTED: multidrug resistance-associated protein 4-like] [Diuraphis noxia]	No
Dn_4399_0.0	OG5_126567	[Hypothetical protein Dnox_] [Diuraphis noxia]	No				Dn_205_0.4	OG5_126561	[PREDICTED: probable multidrug resistance-associated protein lethal(2)03659-like] [Diuraphis noxia]	No
Dn_4465_0.0	OG5_126567	[Hypothetical protein Dnox_] [Diuraphis noxia]	No				Dn_2874_0.0	OG5_126561	[PREDICTED: multidrug resistance-associated protein 1-like] [Diuraphis noxia]	No
Dn_466_1.20	OG5_126567	[PREDICTED: similar to orf] [Diuraphis noxia]	No				Dn_312_2.7	OG5_126561	[PREDICTED: hypothetical protein LOC100570215] [Diuraphis noxia]	No
Dn_4684_0.0	OG5_126567	[PREDICTED: hypothetical protein LOC100574279] [Diuraphis noxia]	No				Dn_4254_0.0	OG5_126561	[PREDICTED: probable multidrug resistance-associated protein lethal(2)03659-like] [Diuraphis noxia]	No
Dn_4955_0.0	OG5_126567	[Hypothetical protein Dnox_] [Diuraphis noxia]	No				Dn_4427_0.0	OG5_126561	[PREDICTED: probable multidrug resistance-associated protein lethal(2)03659-like] [Diuraphis noxia]	No
Dn_502_1.23	OG5_126567	[PREDICTED: hypothetical protein LOC100575801] [Diuraphis noxia]	No				Dn_492_1.0	OG5_126561	[PREDICTED: probable multidrug resistance-associated protein lethal(2)03659-like] [Diuraphis noxia]	No
Dn_5067_0.0	OG5_126567	[Hypothetical protein Dnox_] [Diuraphis noxia]	No				Dn_492_1.1	OG5_126561	[PREDICTED: probable multidrug resistance-associated protein lethal(2)03659-like] [Diuraphis noxia]	No
Dn_523_0.10	OG5_126567	[PREDICTED: hypothetical protein LOC100160378. partial] [Diuraphis noxia]	No				Dn_492_1.10	OG5_126561	[PREDICTED: probable multidrug resistance-associated protein lethal(2)03659-like] [Diuraphis noxia]	No
Dn_542_0.0	OG5_126567	[Hypothetical protein Dnox_] [Diuraphis noxia]	No				Dn_492_1.11	OG5_126561	[PREDICTED: probable multidrug resistance-associated protein lethal(2)03659-like] [Diuraphis noxia]	No
Dn_554_1.11	OG5_126567	[PREDICTED: similar to retrotransposon protein. putative. unclassified. partial] [Diuraphis noxia]	No				Dn_492_1.2	OG5_126561	[PREDICTED: multidrug resistance-associated protein 4-like] [Diuraphis noxia]	No
Dn_563_0.1	OG5_126567	[Hypothetical protein Dnox_] [Diuraphis noxia]	No				Dn_492_1.6	OG5_126561	[PREDICTED: multidrug resistance-associated protein 4-like] [Diuraphis noxia]	No
Dn_59_4.9	OG5_126567	[PREDICTED: hypothetical protein LOC100160378. partial] [Diuraphis noxia]	No				Dn_492_1.7	OG5_126561	[PREDICTED: multidrug resistance-associated protein 4-like] [Diuraphis noxia]	No
Dn_59_7.24	OG5_126567	[Hypothetical protein Dnox_] [Diuraphis noxia]	No				Dn_626_0.8	OG5_126561	[PREDICTED: multidrug resistance-associated protein 7-like] [Diuraphis noxia]	No
Dn_59_7.25	OG5_126567	[Hypothetical protein Dnox_] [Diuraphis noxia]	No				Dn_1226_0.0	OG5_126566	[PREDICTED: hypothetical protein LOC100167995] [Diuraphis noxia]	No
Dn_594_0.14	OG5_126567	[PREDICTED: hypothetical protein LOC100160378. partial] [Diuraphis noxia]	No				Dn_5_5.21	OG5_126566	[PREDICTED: ankyrin-2-like] [Diuraphis noxia]	No
Dn_635_0.14	OG5_126567	[PREDICTED: hypothetical protein LOC100160378. partial] [Diuraphis noxia]	No				Dn_698_0.2	OG5_126566	[PREDICTED: hypothetical protein LOC100167995] [Diuraphis noxia]	No
Dn_715_0.7	OG5_126567	[Hypothetical protein Dnox_] [Diuraphis noxia]	No				Dn_1_6.4	OG5_126567	[Hypothetical protein Dnox_] [Diuraphis noxia]	No
Dn_721_0.10	OG5_126567	[PREDICTED: hypothetical protein LOC100575807] [Diuraphis noxia]	No				Dn_102_3.6	OG5_126567	[PREDICTED: similar to protease. reverse transcriptase and RNase H] [Diuraphis noxia]	No
Dn_748_0.10	OG5_126567	[Hypothetical protein Dnox_] [Diuraphis noxia]	No				Dn_102_3.7	OG5_126567	[Hypothetical protein Dnox_] [Diuraphis noxia]	No
Dn_770_0.8	OG5_126567	[PREDICTED: hypothetical protein LOC100572259] [Diuraphis noxia]	No				Dn_1030_0.9	OG5_126567	[Hypothetical protein Dnox_] [Diuraphis noxia]	No
Dn_785_0.8	OG5_126567	[Hypothetical protein Dnox_] [Diuraphis noxia]	No				Dn_1042_0.14	OG5_126567	[Hypothetical protein Dnox_] [Diuraphis noxia]	No
Dn_812_0.1	OG5_126567	[PREDICTED: hypothetical protein LOC100160378. partial] [Diuraphis noxia]	No				Dn_1058_0.2	OG5_126567	[Hypothetical protein Dnox_] [Diuraphis noxia]	No
Dn_812_0.2	OG5_126567	[Hypothetical protein Dnox_] [Diuraphis noxia]	No				Dn_1058_0.4	OG5_126567	[PREDICTED: similar to protease. reverse transcriptase and RNase H] [Diuraphis noxia]	No
Dn_812_0.5	OG5_126567	[PREDICTED: hypothetical protein LOC100575801] [Diuraphis noxia]	No				Dn_1060_0.0	OG5_126567	[Hypothetical protein Dnox_] [Diuraphis noxia]	No
Dn_817_0.8	OG5_126567	[PREDICTED: similar to orf] [Diuraphis noxia]	No				Dn_1060_0.1	OG5_126567	[Hypothetical protein Dnox_] [Diuraphis noxia]	No
Dn_85_6.2	OG5_126567	[Hypothetical protein Dnox_] [Diuraphis noxia]	No				Dn_1065_0.5	OG5_126567	[PREDICTED: hypothetical protein LOC100160378. partial] [Diuraphis noxia]	No
Dn_851_0.3	OG5_126567	[PREDICTED: hypothetical protein LOC100160378. partial] [Diuraphis noxia]	No				Dn_1082_0.6	OG5_126567	[PREDICTED: hypothetical protein LOC100574763] [Diuraphis noxia]	No
Dn_933_0.11	OG5_126567	[Hypothetical protein Dnox_] [Diuraphis noxia]	No				Dn_1082_0.7	OG5_126567	[PREDICTED: hypothetical protein LOC100160378. partial] [Diuraphis noxia]	No
Dn_963_0.12	OG5_126567	[Hypothetical protein Dnox_] [Diuraphis noxia]	No				Dn_1116_0.2	OG5_126567	[PREDICTED: similar to protease. reverse transcriptase and RNase H] [Diuraphis noxia]	No
Dn_963_0.13	OG5_126567	[Hypothetical protein Dnox_] [Diuraphis noxia]	No				Dn_1160_0.4	OG5_126567	[Hypothetical protein Dnox_] [Diuraphis noxia]	No
Dn_963_0.14	OG5_126567	[PREDICTED: hypothetical protein LOC100160378. partial] [Diuraphis noxia]	No				Dn_1176_0.7	OG5_126567	[PREDICTED: hypothetical protein LOC100160378. partial] [Diuraphis noxia]	No
Dn_97_0.0	OG5_126567	[Hypothetical protein Dnox_] [Diuraphis noxia]	No				Dn_1184_0.14	OG5_126567	[PREDICTED: hypothetical protein LOC100160378. partial] [Diuraphis noxia]	No
Dn_122_5.18	OG5_126568	[PREDICTED: ATP-binding cassette sub-family A member 3-like] [Diuraphis noxia]	No				Dn_1190_0.2	OG5_126567	[PREDICTED: similar to protease. reverse transcriptase and RNase H] [Diuraphis noxia]	No
Dn_130_3.3	OG5_126568	[PREDICTED: ATP-binding cassette sub-family A member 1-like isoform 1] [Diuraphis noxia]	No				Dn_1279_0.3	OG5_126567	[PREDICTED: hypothetical protein LOC100572259] [Diuraphis noxia]	No
Dn_849_0.23	OG5_126568	[PREDICTED: ATP-binding cassette sub-family A member 1-like] [Diuraphis noxia]	No				Dn_1297_0.4	OG5_126567	[Hypothetical protein Dnox_] [Diuraphis noxia]	No
Dn_1266_0.1	OG5_126569	[PREDICTED: similar to His3:CG31613 CG31613-PA] [Diuraphis noxia]	No				Dn_1297_0.6	OG5_126567	[Hypothetical protein Dnox_] [Diuraphis noxia]	No
Dn_331_2.2	OG5_126569	[GM19716] [Diuraphis noxia]	No				Dn_1314_0.5	OG5_126567	[PREDICTED: hypothetical protein LOC100160378. partial] [Diuraphis noxia]	No
Dn_4372_0.0	OG5_126569	[GM19716] [Diuraphis noxia]	No				Dn_1434_0.5	OG5_126567	[PREDICTED: similar to orf] [Diuraphis noxia]	No
Dn_79_6.5	OG5_126569	[PREDICTED: histone H2B.3-like] [Diuraphis noxia]	No				Dn_1434_0.6	OG5_126567	[PREDICTED: hypothetical protein LOC100160378. partial] [Diuraphis noxia]	No
Dn_331_2.6	OG5_126570	[histone H2A] [Diuraphis noxia]	No				Dn_1436_0.4	OG5_126567	[Hypothetical protein Dnox_] [Diuraphis noxia]	No
Dn_79_6.7	OG5_126570	[histone H2A] [Diuraphis noxia]	No				Dn_1485_0.0	OG5_126567	[Hypothetical protein Dnox_] [Diuraphis noxia]	No
Dn_897_0.6	OG5_126570	[histone H2A] [Diuraphis noxia]	No				Dn_1538_0.0	OG5_126567	[PREDICTED: hypothetical protein LOC100160378. partial] [Diuraphis noxia]	No
Dn_79_6.10	OG5_126572	[PREDICTED: histone H2B 1/2-like] [Diuraphis noxia]	No				Dn_1559_0.1	OG5_126567	[PREDICTED: hypothetical protein LOC100160378. partial] [Diuraphis noxia]	No
Dn_79_6.2	OG5_126572	[PREDICTED: histone H2B.3-like] [Diuraphis noxia]	No				Dn_157_1.5	OG5_126567	[PREDICTED: hypothetical protein LOC100574763] [Diuraphis noxia]	No
Dn_897_0.7	OG5_126572	[PREDICTED: histone H2B.3-like] [Diuraphis noxia]	No				Dn_1878_0.4	OG5_126567	[Hypothetical protein Dnox_] [Diuraphis noxia]	No
Dn_1266_0.0	OG5_126573	[GM19606] [Diuraphis noxia]	No				Dn_1878_0.5	OG5_126567	[Hypothetical protein Dnox_] [Diuraphis noxia]	No
Dn_2037_0.2	OG5_126573	[GK10375] [Diuraphis noxia]	No				Dn_198_2.9	OG5_126567	[Hypothetical protein Dnox_] [Diuraphis noxia]	No
Dn_483_1.5	OG5_126573	[GD14701] [Diuraphis noxia]	No				Dn_202_0.1	OG5_126567	[Hypothetical protein Dnox_] [Diuraphis noxia]	No
Dn_483_1.7	OG5_126573	[PREDICTED: similar to Histone H4 replacement CG3379-PC] [Diuraphis noxia]	No				Dn_202_0.2	OG5_126567	[Hypothetical protein Dnox_] [Diuraphis noxia]	No
Dn_79_6.9	OG5_126573	[GM19606] [Diuraphis noxia]	No				Dn_202_0.3	OG5_126567	[Hypothetical protein Dnox_] [Diuraphis noxia]	No
Dn_1123_0.0	OG5_126574	[PREDICTED: ATP-binding cassette sub-family G member 4-like isoform 2] [Diuraphis noxia]	No				Dn_202_0.4	OG5_126567	[Hypothetical protein Dnox_] [Diuraphis noxia]	No
Dn_1123_0.1	OG5_126574	[PREDICTED: ATP-binding cassette sub-family G member 4-like] [Diuraphis noxia]	No				Dn_211_1.15	OG5_126567	[Hypothetical protein Dnox_] [Diuraphis noxia]	No
Dn_317_1.3	OG5_126574	[PREDICTED: ATP-binding cassette sub-family G member 4-like isoform 1] [Diuraphis noxia]	No				Dn_211_2.3	OG5_126567	[PREDICTED: hypothetical protein LOC100574763] [Diuraphis noxia]	No
Dn_320_1.3	OG5_126574	[PREDICTED: protein white-like] [Diuraphis noxia]	No				Dn_211_2.4	OG5_126567	[PREDICTED: hypothetical protein LOC100160378. partial] [Diuraphis noxia]	No
Dn_3213_0.0	OG5_126574	[PREDICTED: protein white-like] [Diuraphis noxia]	No				Dn_2265_0.1	OG5_126567	[Hypothetical protein Dnox_] [Diuraphis noxia]	No
Dn_668_0.12	OG5_126574	[PREDICTED: ATP-binding cassette sub-family G member 1-like] [Diuraphis noxia]	No				Dn_2265_0.2	OG5_126567	[Hypothetical protein Dnox_] [Diuraphis noxia]	No
Dn_668_0.13	OG5_126574	[PREDICTED: ATP-binding cassette sub-family G member 1-like] [Diuraphis noxia]	No				Dn_2427_0.3	OG5_126567	[Hypothetical protein Dnox_] [Diuraphis noxia]	No
Dn_668_0.22	OG5_126574	[PREDICTED: ATP-binding cassette sub-family G member 1-like] [Diuraphis noxia]	No				Dn_2427_0.4	OG5_126567	[Hypothetical protein Dnox_] [Diuraphis noxia]	No
Dn_723_0.10	OG5_126574	[PREDICTED: ATP-binding cassette sub-family G member 4-like isoform 1] [Diuraphis noxia]	No				Dn_2533_0.1	OG5_126567	[Hypothetical protein Dnox_] [Diuraphis noxia]	No
Dn_129_0.1	OG5_126577	[PREDICTED: paramyosin. long form-like] [Diuraphis noxia]	No				Dn_262_3.10	OG5_126567	[PREDICTED: histone deacetylase 6-like] [Diuraphis noxia]	No
Dn_129_0.2	OG5_126577	[PREDICTED: paramyosin. long form-like] [Diuraphis noxia]	No				Dn_262_3.4	OG5_126567	[Hypothetical protein Dnox_] [Diuraphis noxia]	No
Dn_184_1.1	OG5_126577	[PREDICTED: myosin heavy chain. non-muscle isoform 1] [Diuraphis noxia]	No				Dn_269_1.1	OG5_126567	[Hypothetical protein Dnox_] [Diuraphis noxia]	No
Dn_694_0.5	OG5_126577	[PREDICTED: myosin-Va isoform 2] [Diuraphis noxia]	No				Dn_292_0.1	OG5_126567	[PREDICTED: similar to protease. reverse transcriptase and RNase H] [Diuraphis noxia]	No
Dn_809_0.8	OG5_126577	[PREDICTED: myosin heavy chain. muscle isoform 3] [Diuraphis noxia]	No				Dn_306_2.19	OG5_126567	[Hypothetical protein Dnox_] [Diuraphis noxia]	No
Dn_334_1.2	OG5_126579	[Hypothetical protein Dnox_] [Diuraphis noxia]	No				Dn_307_0.5	OG5_126567	[PREDICTED: hypothetical protein LOC100575807] [Diuraphis noxia]	No
Dn_4_17.5	OG5_126579	[PREDICTED: hypothetical protein LOC100159668] [Diuraphis noxia]	No				Dn_311_2.3	OG5_126567	[Hypothetical protein Dnox_] [Diuraphis noxia]	No
Dn_464_0.7	OG5_126579	[PREDICTED: hemocytin-like] [Diuraphis noxia]	No				Dn_312_2.14	OG5_126567	[PREDICTED: hypothetical protein LOC100575807] [Diuraphis noxia]	No
Dn_5560_0.0	OG5_126579	[PREDICTED: hypothetical protein LOC100165416] [Diuraphis noxia]	No				Dn_312_2.2	OG5_126567	[PREDICTED: hypothetical protein LOC100160378. partial] [Diuraphis noxia]	No
Dn_665_0.1	OG5_126579	[Hypothetical protein Dnox_] [Diuraphis noxia]	No				Dn_3778_0.1	OG5_126567	[PREDICTED: hypothetical protein LOC100575801] [Diuraphis noxia]	No
Dn_826_0.2	OG5_126579	[PREDICTED: hypothetical protein LOC100166039] [Diuraphis noxia]	No				Dn_3791_0.0	OG5_126567	[PREDICTED: hypothetical protein LOC100160378. partial] [Diuraphis noxia]	No
Dn_158_3.3	OG5_126582	[PREDICTED: cytochrome P450 18a1-like] [Diuraphis noxia]	No				Dn_39_8.10	OG5_126567	[PREDICTED: hypothetical protein LOC100572259] [Diuraphis noxia]	No
Dn_352_2.10	OG5_126582	[PREDICTED: probable cytochrome P450 303a1-like] [Diuraphis noxia]	No				Dn_3957_0.0	OG5_126567	[Hypothetical protein Dnox_] [Diuraphis noxia]	No
Dn_57_4.8	OG5_126582	[PREDICTED: probable cytochrome P450 305a1-like] [Diuraphis noxia]	No				Dn_399_0.11	OG5_126567	[Hypothetical protein Dnox_] [Diuraphis noxia]	No
Dn_2578_0.0	OG5_126583	[PREDICTED: aldose reductase A-like] [Diuraphis noxia]	No				Dn_4007_0.0	OG5_126567	[PREDICTED: hypothetical protein LOC100574763] [Diuraphis noxia]	No
Dn_4199_0.1	OG5_126583	[aldo-keto reductase-like] [Diuraphis noxia]	No				Dn_4085_0.1	OG5_126567	[PREDICTED: similar to protease. reverse transcriptase and RNase H] [Diuraphis noxia]	No
Dn_652_0.2	OG5_126583	[PREDICTED: aldose reductase A-like] [Diuraphis noxia]	No				Dn_4088_0.0	OG5_126567	[Hypothetical protein Dnox_] [Diuraphis noxia]	No
Dn_799_0.3	OG5_126583	[PREDICTED: alcohol dehydrogenase [NADP+]-like] [Diuraphis noxia]	No				Dn_4103_0.0	OG5_126567	[Hypothetical protein Dnox_] [Diuraphis noxia]	No
Dn_825_0.12	OG5_126583	[aldo-keto reductase-like] [Diuraphis noxia]	No				Dn_420_0.7	OG5_126567	[Hypothetical protein Dnox_] [Diuraphis noxia]	No
Dn_825_0.5	OG5_126583	[PREDICTED: aldo-keto reductase family 1 member B10-like] [Diuraphis noxia]	No				Dn_4261_0.0	OG5_126567	[PREDICTED: similar to retrotransposon protein. putative. unclassified. partial] [Diuraphis noxia]	No
Dn_181_0.0	OG5_126585	[PREDICTED: hypothetical protein LOC100160898] [Diuraphis noxia]	No				Dn_4388_0.0	OG5_126567	[PREDICTED: hypothetical protein LOC100575959] [Diuraphis noxia]	No
Dn_240_0.3	OG5_126585	[PREDICTED: hypothetical protein LOC100573660] [Diuraphis noxia]	No				Dn_4399_0.0	OG5_126567	[Hypothetical protein Dnox_] [Diuraphis noxia]	No
Dn_349_0.4	OG5_126585	[PREDICTED: hypothetical protein LOC100162634 isoform 1] [Diuraphis noxia]	No				Dn_4465_0.0	OG5_126567	[Hypothetical protein Dnox_] [Diuraphis noxia]	No
Dn_349_1.1	OG5_126585	[PREDICTED: hypothetical protein LOC100162634 isoform 1] [Diuraphis noxia]	No				Dn_466_1.20	OG5_126567	[PREDICTED: similar to orf] [Diuraphis noxia]	No
Dn_35_8.1	OG5_126585	[PREDICTED: hypothetical protein LOC100164356] [Diuraphis noxia]	No				Dn_4684_0.0	OG5_126567	[PREDICTED: hypothetical protein LOC100574279] [Diuraphis noxia]	No
Dn_360_2.9	OG5_126585	[PREDICTED: hypothetical protein LOC100168223] [Diuraphis noxia]	No				Dn_4955_0.0	OG5_126567	[Hypothetical protein Dnox_] [Diuraphis noxia]	No
Dn_4379_0.0	OG5_126585	[PREDICTED: hypothetical protein LOC100162489] [Diuraphis noxia]	No				Dn_502_1.23	OG5_126567	[PREDICTED: hypothetical protein LOC100575801] [Diuraphis noxia]	No
Dn_4655_0.0	OG5_126585	[PREDICTED: hypothetical protein LOC100159331] [Diuraphis noxia]	No				Dn_5067_0.0	OG5_126567	[Hypothetical protein Dnox_] [Diuraphis noxia]	No
Dn_480_1.1	OG5_126585	[PREDICTED: hypothetical protein LOC100162489] [Diuraphis noxia]	No				Dn_523_0.10	OG5_126567	[PREDICTED: hypothetical protein LOC100160378. partial] [Diuraphis noxia]	No
Dn_5_12.24	OG5_126585	[PREDICTED: hypothetical protein LOC100570083] [Diuraphis noxia]	No				Dn_542_0.0	OG5_126567	[Hypothetical protein Dnox_] [Diuraphis noxia]	No
Dn_561_1.3	OG5_126585	[PREDICTED: hypothetical protein LOC100159331] [Diuraphis noxia]	No				Dn_554_1.11	OG5_126567	[PREDICTED: similar to retrotransposon protein. putative. unclassified. partial] [Diuraphis noxia]	No
Dn_136_5.4	OG5_126588	[PREDICTED: heat shock 70 kDa protein cognate 4-like isoform 2] [Diuraphis noxia]	No				Dn_563_0.1	OG5_126567	[Hypothetical protein Dnox_] [Diuraphis noxia]	No
Dn_14_3.0	OG5_126588	[PREDICTED: heat shock protein 70 A1-like] [Diuraphis noxia]	No				Dn_59_4.9	OG5_126567	[PREDICTED: hypothetical protein LOC100160378. partial] [Diuraphis noxia]	No
Dn_155_1.2	OG5_126588	[PREDICTED: heat shock 70 kDa protein cognate 4-like isoform 2] [Diuraphis noxia]	No				Dn_59_7.24	OG5_126567	[Hypothetical protein Dnox_] [Diuraphis noxia]	No
Dn_158_4.20	OG5_126588	[PREDICTED: heat shock protein 70 A1-like] [Diuraphis noxia]	No				Dn_59_7.25	OG5_126567	[Hypothetical protein Dnox_] [Diuraphis noxia]	No
Dn_3603_0.0	OG5_126588	[PREDICTED: heat shock protein 70 B2-like] [Diuraphis noxia]	No				Dn_594_0.14	OG5_126567	[PREDICTED: hypothetical protein LOC100160378. partial] [Diuraphis noxia]	No
Dn_373_1.4	OG5_126588	[heat shock protein cognate 3 precursor] [Diuraphis noxia]	No				Dn_635_0.14	OG5_126567	[PREDICTED: hypothetical protein LOC100160378. partial] [Diuraphis noxia]	No
Dn_4248_0.0	OG5_126588	[PREDICTED: heat shock protein 68-like. partial] [Diuraphis noxia]	No				Dn_715_0.7	OG5_126567	[Hypothetical protein Dnox_] [Diuraphis noxia]	No
Dn_431_1.5	OG5_126588	[PREDICTED: heat shock protein 70 B2-like] [Diuraphis noxia]	No				Dn_721_0.10	OG5_126567	[PREDICTED: hypothetical protein LOC100575807] [Diuraphis noxia]	No
Dn_619_0.11	OG5_126588	[PREDICTED: heat shock protein 70 A1-like] [Diuraphis noxia]	No				Dn_748_0.10	OG5_126567	[Hypothetical protein Dnox_] [Diuraphis noxia]	No
Dn_800_0.6	OG5_126588	[PREDICTED: heat shock protein 70 B2-like] [Diuraphis noxia]	No				Dn_770_0.8	OG5_126567	[PREDICTED: hypothetical protein LOC100572259] [Diuraphis noxia]	No
Dn_1200_0.0	OG5_126589	[PREDICTED: cyclic nucleotide-gated cation channel alpha-3-like] [Diuraphis noxia]	No				Dn_785_0.8	OG5_126567	[Hypothetical protein Dnox_] [Diuraphis noxia]	No
Dn_14_8.5	OG5_126589	[PREDICTED: cyclic nucleotide-gated cation channel-like] [Diuraphis noxia]	No				Dn_812_0.1	OG5_126567	[PREDICTED: hypothetical protein LOC100160378. partial] [Diuraphis noxia]	No
Dn_1015_0.7	OG5_126590	[PREDICTED: copia protein-like] [Diuraphis noxia]	No				Dn_812_0.2	OG5_126567	[Hypothetical protein Dnox_] [Diuraphis noxia]	No
Dn_594_0.5	OG5_126590	[Hypothetical protein Dnox_] [Diuraphis noxia]	No				Dn_812_0.5	OG5_126567	[PREDICTED: hypothetical protein LOC100575801] [Diuraphis noxia]	No
Dn_304_2.12	OG5_126592	[PREDICTED: collagen alpha-1(V) chain-like. partial] [Diuraphis noxia]	No				Dn_817_0.8	OG5_126567	[PREDICTED: similar to orf] [Diuraphis noxia]	No
Dn_555_1.3	OG5_126592	[PREDICTED: collagen alpha-1(IV) chain-like isoform 2] [Diuraphis noxia]	No				Dn_85_6.2	OG5_126567	[Hypothetical protein Dnox_] [Diuraphis noxia]	No
Dn_555_1.5	OG5_126592	[PREDICTED: collagen alpha-1(IV) chain-like] [Diuraphis noxia]	No				Dn_851_0.3	OG5_126567	[PREDICTED: hypothetical protein LOC100160378. partial] [Diuraphis noxia]	No
Dn_657_0.4	OG5_126592	[PREDICTED: collagen alpha-2(I) chain-like] [Diuraphis noxia]	No				Dn_933_0.11	OG5_126567	[Hypothetical protein Dnox_] [Diuraphis noxia]	No
Dn_118_5.24	OG5_126593	[peroxiredoxin-6-like] [Diuraphis noxia]	No				Dn_963_0.12	OG5_126567	[Hypothetical protein Dnox_] [Diuraphis noxia]	No
Dn_599_0.12	OG5_126593	[PREDICTED: peroxiredoxin 1-like] [Diuraphis noxia]	No				Dn_963_0.13	OG5_126567	[Hypothetical protein Dnox_] [Diuraphis noxia]	No
Dn_641_0.15	OG5_126593	[PREDICTED: peroxiredoxin-6-like] [Diuraphis noxia]	No				Dn_963_0.14	OG5_126567	[PREDICTED: hypothetical protein LOC100160378. partial] [Diuraphis noxia]	No
Dn_866_0.8	OG5_126593	[PREDICTED: thioredoxin-dependent peroxide reductase. mitochondrial-like isoform 2] [Diuraphis noxia]	No				Dn_97_0.0	OG5_126567	[Hypothetical protein Dnox_] [Diuraphis noxia]	No
Dn_90_2.7	OG5_126593	[PREDICTED: peroxiredoxin-4-like] [Diuraphis noxia]	No				Dn_122_5.18	OG5_126568	[PREDICTED: ATP-binding cassette sub-family A member 3-like] [Diuraphis noxia]	No
Dn_111_5.0	OG5_126595	[Actin. muscle] [Diuraphis noxia]	No				Dn_130_3.3	OG5_126568	[PREDICTED: ATP-binding cassette sub-family A member 1-like isoform 1] [Diuraphis noxia]	No
Dn_145_2.13	OG5_126595	[PREDICTED: actin. muscle-like isoform 1] [Diuraphis noxia]	No				Dn_849_0.23	OG5_126568	[PREDICTED: ATP-binding cassette sub-family A member 1-like] [Diuraphis noxia]	No
Dn_281_0.5	OG5_126595	[PREDICTED: actin-42A-like isoform 1] [Diuraphis noxia]	No				Dn_1266_0.1	OG5_126569	[PREDICTED: similar to His3:CG31613 CG31613-PA] [Diuraphis noxia]	No
Dn_539_1.2	OG5_126595	[GG18797] [Diuraphis noxia]	No				Dn_331_2.2	OG5_126569	[GM19716] [Diuraphis noxia]	No
Dn_161_3.7	OG5_126596	[PREDICTED: multidrug resistance protein 3-like isoform 1] [Diuraphis noxia]	No				Dn_4372_0.0	OG5_126569	[GM19716] [Diuraphis noxia]	No
Dn_527_1.9	OG5_126596	[PREDICTED: multidrug resistance protein 1-like] [Diuraphis noxia]	No				Dn_79_6.5	OG5_126569	[PREDICTED: histone H2B.3-like] [Diuraphis noxia]	No
Dn_138_1.8	OG5_126599	[PREDICTED: pre-mRNA-splicing factor ATP-dependent RNA helicase PRP16-like] [Diuraphis noxia]	No				Dn_331_2.6	OG5_126570	[histone H2A] [Diuraphis noxia]	No
Dn_169_0.0	OG5_126599	[PREDICTED: putative pre-mRNA-splicing factor ATP-dependent RNA helicase DHX15-like] [Diuraphis noxia]	No				Dn_79_6.7	OG5_126570	[histone H2A] [Diuraphis noxia]	No
Dn_309_1.4	OG5_126599	[PREDICTED: putative pre-mRNA-splicing factor ATP-dependent RNA helicase DHX16-like] [Diuraphis noxia]	No				Dn_897_0.6	OG5_126570	[histone H2A] [Diuraphis noxia]	No
Dn_78_4.0	OG5_126599	[PREDICTED: ATP-dependent RNA helicase DHX8-like] [Diuraphis noxia]	No				Dn_79_6.10	OG5_126572	[PREDICTED: histone H2B 1/2-like] [Diuraphis noxia]	No
Dn_103_5.8	OG5_126600	[cAMP-dependent protein kinase catalytic subunit. putative] [Diuraphis noxia]	No				Dn_79_6.2	OG5_126572	[PREDICTED: histone H2B.3-like] [Diuraphis noxia]	No
Dn_135_1.0	OG5_126600	[PREDICTED: calcium/calmodulin-dependent protein kinase type 1-like] [Diuraphis noxia]	No				Dn_897_0.7	OG5_126572	[PREDICTED: histone H2B.3-like] [Diuraphis noxia]	No
Dn_135_2.0	OG5_126600	[PREDICTED: calcium/calmodulin-dependent protein kinase type 1-like] [Diuraphis noxia]	No				Dn_1266_0.0	OG5_126573	[GM19606] [Diuraphis noxia]	No
Dn_1652_0.0	OG5_126600	[PREDICTED: calcium/calmodulin-dependent protein kinase type II alpha chain-like. partial] [Diuraphis noxia]	No				Dn_2037_0.2	OG5_126573	[GK10375] [Diuraphis noxia]	No
Dn_503_0.5	OG5_126601	[PREDICTED: long-chain-fatty-acid--CoA ligase 1-like] [Diuraphis noxia]	No				Dn_483_1.5	OG5_126573	[GD14701] [Diuraphis noxia]	No
Dn_67_7.5	OG5_126601	[PREDICTED: long-chain-fatty-acid--CoA ligase 3-like isoform 2] [Diuraphis noxia]	No				Dn_483_1.7	OG5_126573	[PREDICTED: similar to Histone H4 replacement CG3379-PC] [Diuraphis noxia]	No
Dn_1006_0.1	OG5_126605	[PREDICTED: tubulin alpha chain-like] [Diuraphis noxia]	No				Dn_79_6.9	OG5_126573	[GM19606] [Diuraphis noxia]	No
Dn_37_3.11	OG5_126605	[PREDICTED: tubulin alpha chain-like] [Diuraphis noxia]	No				Dn_1123_0.0	OG5_126574	[PREDICTED: ATP-binding cassette sub-family G member 4-like isoform 2] [Diuraphis noxia]	No
Dn_444_1.0	OG5_126605	[PREDICTED: tubulin alpha chain-like isoform 1] [Diuraphis noxia]	No				Dn_1123_0.1	OG5_126574	[PREDICTED: ATP-binding cassette sub-family G member 4-like] [Diuraphis noxia]	No
Dn_677_0.9	OG5_126605	[PREDICTED: similar to alpha-tubulin isoform 1] [Diuraphis noxia]	No				Dn_317_1.3	OG5_126574	[PREDICTED: ATP-binding cassette sub-family G member 4-like isoform 1] [Diuraphis noxia]	No
Dn_46_5.0	OG5_126607	[cathepsin L precursor] [Diuraphis noxia]	No				Dn_320_1.3	OG5_126574	[PREDICTED: protein white-like] [Diuraphis noxia]	No
Dn_97_2.11	OG5_126607	[cathepsin F isoform 2 precursor] [Diuraphis noxia]	No				Dn_3213_0.0	OG5_126574	[PREDICTED: protein white-like] [Diuraphis noxia]	No
Dn_190_1.7	OG5_126609	[PREDICTED: acyl-CoA synthetase family member 2. mitochondrial-like] [Diuraphis noxia]	No				Dn_668_0.12	OG5_126574	[PREDICTED: ATP-binding cassette sub-family G member 1-like] [Diuraphis noxia]	No
Dn_2079_0.0	OG5_126609	[PREDICTED: acyl-CoA synthetase family member 2. mitochondrial-like isoform 2] [Diuraphis noxia]	No				Dn_668_0.13	OG5_126574	[PREDICTED: ATP-binding cassette sub-family G member 1-like] [Diuraphis noxia]	No
Dn_30_1.7	OG5_126609	[PREDICTED: luciferin 4-monooxygenase-like] [Diuraphis noxia]	No				Dn_668_0.22	OG5_126574	[PREDICTED: ATP-binding cassette sub-family G member 1-like] [Diuraphis noxia]	No
Dn_4751_0.0	OG5_126609	[PREDICTED: acyl-CoA synthetase family member 2. mitochondrial-like isoform 1] [Diuraphis noxia]	No				Dn_723_0.10	OG5_126574	[PREDICTED: ATP-binding cassette sub-family G member 4-like isoform 1] [Diuraphis noxia]	No
Dn_483_1.8	OG5_126609	[PREDICTED: probable 4-coumarate--CoA ligase 3-like isoform 2] [Diuraphis noxia]	No				Dn_129_0.1	OG5_126577	[PREDICTED: paramyosin. long form-like] [Diuraphis noxia]	No
Dn_52_1.8	OG5_126609	[PREDICTED: 4-coumarate--CoA ligase 3-like] [Diuraphis noxia]	No				Dn_129_0.2	OG5_126577	[PREDICTED: paramyosin. long form-like] [Diuraphis noxia]	No
Dn_52_1.9	OG5_126609	[PREDICTED: 4-coumarate--CoA ligase 3-like] [Diuraphis noxia]	No				Dn_184_1.1	OG5_126577	[PREDICTED: myosin heavy chain. non-muscle isoform 1] [Diuraphis noxia]	No
Dn_750_0.13	OG5_126609	[PREDICTED: acyl-CoA synthetase family member 2. mitochondrial-like] [Diuraphis noxia]	No				Dn_694_0.5	OG5_126577	[PREDICTED: myosin-Va isoform 2] [Diuraphis noxia]	No
Dn_750_0.4	OG5_126609	[PREDICTED: acyl-CoA synthetase family member 2. mitochondrial-like isoform 1] [Diuraphis noxia]	No				Dn_809_0.8	OG5_126577	[PREDICTED: myosin heavy chain. muscle isoform 3] [Diuraphis noxia]	No
Dn_22_10.10	OG5_126610	[PREDICTED: probable phospholipid-transporting ATPase ID-like] [Diuraphis noxia]	No				Dn_334_1.2	OG5_126579	[Hypothetical protein Dnox_] [Diuraphis noxia]	No
Dn_410_1.5	OG5_126610	[GE13364] [Diuraphis noxia]	No				Dn_4_17.5	OG5_126579	[PREDICTED: hypothetical protein LOC100159668] [Diuraphis noxia]	No
Dn_440_0.8	OG5_126610	[CG42321. isoform G] [Diuraphis noxia]	No				Dn_464_0.7	OG5_126579	[PREDICTED: hemocytin-like] [Diuraphis noxia]	No
Dn_453_0.6	OG5_126610	[PREDICTED: probable phospholipid-transporting ATPase ID-like] [Diuraphis noxia]	No				Dn_5560_0.0	OG5_126579	[PREDICTED: hypothetical protein LOC100165416] [Diuraphis noxia]	No
Dn_4554_0.0	OG5_126610	[conserved hypothetical protein] [Diuraphis noxia]	No				Dn_665_0.1	OG5_126579	[Hypothetical protein Dnox_] [Diuraphis noxia]	No
Dn_1799_0.0	OG5_126611	[PREDICTED: tubulin beta-1 chain-like isoform 1] [Diuraphis noxia]	No				Dn_826_0.2	OG5_126579	[PREDICTED: hypothetical protein LOC100166039] [Diuraphis noxia]	No
Dn_245_3.3	OG5_126611	[PREDICTED: tubulin beta-1 chain-like] [Diuraphis noxia]	No				Dn_158_3.3	OG5_126582	[PREDICTED: cytochrome P450 18a1-like] [Diuraphis noxia]	No
Dn_315_2.4	OG5_126611	[PREDICTED: tubulin beta-3 chain-like] [Diuraphis noxia]	No				Dn_352_2.10	OG5_126582	[PREDICTED: probable cytochrome P450 303a1-like] [Diuraphis noxia]	No
Dn_440_1.12	OG5_126611	[PREDICTED: tubulin beta-1 chain-like isoform 2] [Diuraphis noxia]	No				Dn_57_4.8	OG5_126582	[PREDICTED: probable cytochrome P450 305a1-like] [Diuraphis noxia]	No
Dn_465_1.17	OG5_126611	[PREDICTED: tubulin beta-4 chain-like isoform 3] [Diuraphis noxia]	No				Dn_2578_0.0	OG5_126583	[PREDICTED: aldose reductase A-like] [Diuraphis noxia]	No
Dn_48_0.3	OG5_126611	[PREDICTED: tubulin beta-1 chain-like isoform 1] [Diuraphis noxia]	No				Dn_4199_0.1	OG5_126583	[aldo-keto reductase-like] [Diuraphis noxia]	No
Dn_81_1.9	OG5_126611	[PREDICTED: tubulin beta-4 chain-like] [Diuraphis noxia]	No				Dn_652_0.2	OG5_126583	[PREDICTED: aldose reductase A-like] [Diuraphis noxia]	No
Dn_916_0.7	OG5_126611	[beta-tubulin] [Diuraphis noxia]	No				Dn_799_0.3	OG5_126583	[PREDICTED: alcohol dehydrogenase [NADP+]-like] [Diuraphis noxia]	No
Dn_0_12.7	OG5_126613	[uncharacterized protein LOC100159766] [Diuraphis noxia]	No				Dn_825_0.12	OG5_126583	[aldo-keto reductase-like] [Diuraphis noxia]	No
Dn_216_1.7	OG5_126613	[thioredoxin-like] [Diuraphis noxia]	No				Dn_825_0.5	OG5_126583	[PREDICTED: aldo-keto reductase family 1 member B10-like] [Diuraphis noxia]	No
Dn_1_10.2	OG5_126614	[Hypothetical protein Dnox_] [Diuraphis noxia]	No				Dn_181_0.0	OG5_126585	[PREDICTED: hypothetical protein LOC100160898] [Diuraphis noxia]	No
Dn_1065_0.11	OG5_126614	[PREDICTED: hypothetical protein LOC100575767] [Diuraphis noxia]	No				Dn_240_0.3	OG5_126585	[PREDICTED: hypothetical protein LOC100573660] [Diuraphis noxia]	No
Dn_113_5.11	OG5_126614	[PREDICTED: hypothetical protein LOC100575767] [Diuraphis noxia]	No				Dn_349_0.4	OG5_126585	[PREDICTED: hypothetical protein LOC100162634 isoform 1] [Diuraphis noxia]	No
Dn_118_1.0	OG5_126614	[PREDICTED: hypothetical protein LOC100570031] [Diuraphis noxia]	No				Dn_349_1.1	OG5_126585	[PREDICTED: hypothetical protein LOC100162634 isoform 1] [Diuraphis noxia]	No
Dn_1204_0.0	OG5_126614	[PREDICTED: hypothetical protein LOC100575042] [Diuraphis noxia]	No				Dn_35_8.1	OG5_126585	[PREDICTED: hypothetical protein LOC100164356] [Diuraphis noxia]	No
Dn_1213_0.2	OG5_126614	[PREDICTED: hypothetical protein LOC100162931] [Diuraphis noxia]	No				Dn_360_2.9	OG5_126585	[PREDICTED: hypothetical protein LOC100168223] [Diuraphis noxia]	No
Dn_1213_0.3	OG5_126614	[Hypothetical protein Dnox_] [Diuraphis noxia]	No				Dn_4379_0.0	OG5_126585	[PREDICTED: hypothetical protein LOC100162489] [Diuraphis noxia]	No
Dn_125_3.0	OG5_126614	[PREDICTED: hypothetical protein LOC100162931] [Diuraphis noxia]	No				Dn_4655_0.0	OG5_126585	[PREDICTED: hypothetical protein LOC100159331] [Diuraphis noxia]	No
Dn_1260_0.9	OG5_126614	[PREDICTED: ribosomal RNA processing protein 1 homolog] [Diuraphis noxia]	No				Dn_480_1.1	OG5_126585	[PREDICTED: hypothetical protein LOC100162489] [Diuraphis noxia]	No
Dn_1299_0.2	OG5_126614	[Hypothetical protein Dnox_] [Diuraphis noxia]	No				Dn_5_12.24	OG5_126585	[PREDICTED: hypothetical protein LOC100570083] [Diuraphis noxia]	No
Dn_13_5.10	OG5_126614	[Hypothetical protein Dnox_] [Diuraphis noxia]	No				Dn_561_1.3	OG5_126585	[PREDICTED: hypothetical protein LOC100159331] [Diuraphis noxia]	No
Dn_134_3.1	OG5_126614	[PREDICTED: hypothetical protein LOC100568990. partial] [Diuraphis noxia]	No				Dn_136_5.4	OG5_126588	[PREDICTED: heat shock 70 kDa protein cognate 4-like isoform 2] [Diuraphis noxia]	No
Dn_1364_0.1	OG5_126614	[PREDICTED: hypothetical protein LOC100570031] [Diuraphis noxia]	No				Dn_14_3.0	OG5_126588	[PREDICTED: heat shock protein 70 A1-like] [Diuraphis noxia]	No
Dn_137_5.6	OG5_126614	[PREDICTED: hypothetical protein LOC100572018] [Diuraphis noxia]	No				Dn_155_1.2	OG5_126588	[PREDICTED: heat shock 70 kDa protein cognate 4-like isoform 2] [Diuraphis noxia]	No
Dn_141_5.3	OG5_126614	[PREDICTED: hypothetical protein LOC100570031] [Diuraphis noxia]	No				Dn_158_4.20	OG5_126588	[PREDICTED: heat shock protein 70 A1-like] [Diuraphis noxia]	No
Dn_141_5.5	OG5_126614	[PREDICTED: similar to pol-like protein] [Diuraphis noxia]	No				Dn_3603_0.0	OG5_126588	[PREDICTED: heat shock protein 70 B2-like] [Diuraphis noxia]	No
Dn_144_5.6	OG5_126614	[Hypothetical protein Dnox_] [Diuraphis noxia]	No				Dn_373_1.4	OG5_126588	[heat shock protein cognate 3 precursor] [Diuraphis noxia]	No
Dn_153_2.0	OG5_126614	[PREDICTED: hypothetical protein LOC100570031] [Diuraphis noxia]	No				Dn_4248_0.0	OG5_126588	[PREDICTED: heat shock protein 68-like. partial] [Diuraphis noxia]	No
Dn_161_4.16	OG5_126614	[PREDICTED: hypothetical protein LOC100575266] [Diuraphis noxia]	No				Dn_431_1.5	OG5_126588	[PREDICTED: heat shock protein 70 B2-like] [Diuraphis noxia]	No
Dn_162_3.1	OG5_126614	[Hypothetical protein Dnox_] [Diuraphis noxia]	No				Dn_619_0.11	OG5_126588	[PREDICTED: heat shock protein 70 A1-like] [Diuraphis noxia]	No
Dn_1647_0.2	OG5_126614	[Hypothetical protein Dnox_] [Diuraphis noxia]	No				Dn_800_0.6	OG5_126588	[PREDICTED: heat shock protein 70 B2-like] [Diuraphis noxia]	No
Dn_168_1.3	OG5_126614	[PREDICTED: hypothetical protein LOC100572018] [Diuraphis noxia]	No				Dn_1200_0.0	OG5_126589	[PREDICTED: cyclic nucleotide-gated cation channel alpha-3-like] [Diuraphis noxia]	No
Dn_1772_0.0	OG5_126614	[Hypothetical protein Dnox_] [Diuraphis noxia]	No				Dn_14_8.5	OG5_126589	[PREDICTED: cyclic nucleotide-gated cation channel-like] [Diuraphis noxia]	No
Dn_1780_0.4	OG5_126614	[Hypothetical protein Dnox_] [Diuraphis noxia]	No				Dn_1015_0.7	OG5_126590	[PREDICTED: copia protein-like] [Diuraphis noxia]	No
Dn_1780_0.5	OG5_126614	[PREDICTED: hypothetical protein LOC100162931] [Diuraphis noxia]	No				Dn_594_0.5	OG5_126590	[Hypothetical protein Dnox_] [Diuraphis noxia]	No
Dn_2_14.3	OG5_126614	[Hypothetical protein Dnox_] [Diuraphis noxia]	No				Dn_304_2.12	OG5_126592	[PREDICTED: collagen alpha-1(V) chain-like. partial] [Diuraphis noxia]	No
Dn_20_5.4	OG5_126614	[Hypothetical protein Dnox_] [Diuraphis noxia]	No				Dn_555_1.3	OG5_126592	[PREDICTED: collagen alpha-1(IV) chain-like isoform 2] [Diuraphis noxia]	No
Dn_2098_0.0	OG5_126614	[PREDICTED: hypothetical protein LOC100162931] [Diuraphis noxia]	No				Dn_555_1.5	OG5_126592	[PREDICTED: collagen alpha-1(IV) chain-like] [Diuraphis noxia]	No
Dn_211_3.18	OG5_126614	[PREDICTED: hypothetical protein LOC100162931] [Diuraphis noxia]	No				Dn_657_0.4	OG5_126592	[PREDICTED: collagen alpha-2(I) chain-like] [Diuraphis noxia]	No
Dn_214_3.16	OG5_126614	[Hypothetical protein Dnox_] [Diuraphis noxia]	No				Dn_118_5.24	OG5_126593	[peroxiredoxin-6-like] [Diuraphis noxia]	No
Dn_227_0.0	OG5_126614	[PREDICTED: hypothetical protein LOC100162931] [Diuraphis noxia]	No				Dn_599_0.12	OG5_126593	[PREDICTED: peroxiredoxin 1-like] [Diuraphis noxia]	No
Dn_229_0.2	OG5_126614	[Hypothetical protein Dnox_] [Diuraphis noxia]	No				Dn_641_0.15	OG5_126593	[PREDICTED: peroxiredoxin-6-like] [Diuraphis noxia]	No
Dn_229_1.0	OG5_126614	[Hypothetical protein Dnox_] [Diuraphis noxia]	No				Dn_866_0.8	OG5_126593	[PREDICTED: thioredoxin-dependent peroxide reductase. mitochondrial-like isoform 2] [Diuraphis noxia]	No
Dn_229_1.1	OG5_126614	[PREDICTED: hypothetical protein LOC100162931] [Diuraphis noxia]	No				Dn_90_2.7	OG5_126593	[PREDICTED: peroxiredoxin-4-like] [Diuraphis noxia]	No
Dn_24_10.3	OG5_126614	[PREDICTED: hypothetical protein LOC100575767] [Diuraphis noxia]	No				Dn_111_5.0	OG5_126595	[Actin. muscle] [Diuraphis noxia]	No
Dn_2468_0.0	OG5_126614	[PREDICTED: hypothetical protein LOC100572018] [Diuraphis noxia]	No				Dn_145_2.13	OG5_126595	[PREDICTED: actin. muscle-like isoform 1] [Diuraphis noxia]	No
Dn_258_3.1	OG5_126614	[Hypothetical protein Dnox_] [Diuraphis noxia]	No				Dn_281_0.5	OG5_126595	[PREDICTED: actin-42A-like isoform 1] [Diuraphis noxia]	No
Dn_26_7.14	OG5_126614	[Hypothetical protein Dnox_] [Diuraphis noxia]	No				Dn_539_1.2	OG5_126595	[GG18797] [Diuraphis noxia]	No
Dn_2650_0.1	OG5_126614	[Hypothetical protein Dnox_] [Diuraphis noxia]	No				Dn_161_3.7	OG5_126596	[PREDICTED: multidrug resistance protein 3-like isoform 1] [Diuraphis noxia]	No
Dn_2650_0.2	OG5_126614	[PREDICTED: hypothetical protein LOC100575042] [Diuraphis noxia]	No				Dn_527_1.9	OG5_126596	[PREDICTED: multidrug resistance protein 1-like] [Diuraphis noxia]	No
Dn_273_2.3	OG5_126614	[PREDICTED: hypothetical protein LOC100575042] [Diuraphis noxia]	No				Dn_138_1.8	OG5_126599	[PREDICTED: pre-mRNA-splicing factor ATP-dependent RNA helicase PRP16-like] [Diuraphis noxia]	No
Dn_29_9.3	OG5_126614	[PREDICTED: hypothetical protein LOC100162931] [Diuraphis noxia]	No				Dn_169_0.0	OG5_126599	[PREDICTED: putative pre-mRNA-splicing factor ATP-dependent RNA helicase DHX15-like] [Diuraphis noxia]	No
Dn_294_2.8	OG5_126614	[Hypothetical protein Dnox_] [Diuraphis noxia]	No				Dn_309_1.4	OG5_126599	[PREDICTED: putative pre-mRNA-splicing factor ATP-dependent RNA helicase DHX16-like] [Diuraphis noxia]	No
Dn_298_0.0	OG5_126614	[Hypothetical protein Dnox_] [Diuraphis noxia]	No				Dn_78_4.0	OG5_126599	[PREDICTED: ATP-dependent RNA helicase DHX8-like] [Diuraphis noxia]	No
Dn_312_2.11	OG5_126614	[Hypothetical protein Dnox_] [Diuraphis noxia]	No				Dn_103_5.8	OG5_126600	[cAMP-dependent protein kinase catalytic subunit. putative] [Diuraphis noxia]	No
Dn_344_0.3	OG5_126614	[PREDICTED: hypothetical protein LOC100568495] [Diuraphis noxia]	No				Dn_135_1.0	OG5_126600	[PREDICTED: calcium/calmodulin-dependent protein kinase type 1-like] [Diuraphis noxia]	No
Dn_36_2.1	OG5_126614	[Hypothetical protein Dnox_] [Diuraphis noxia]	No				Dn_135_2.0	OG5_126600	[PREDICTED: calcium/calmodulin-dependent protein kinase type 1-like] [Diuraphis noxia]	No
Dn_361_2.12	OG5_126614	[Hypothetical protein Dnox_] [Diuraphis noxia]	No				Dn_1652_0.0	OG5_126600	[PREDICTED: calcium/calmodulin-dependent protein kinase type II alpha chain-like. partial] [Diuraphis noxia]	No
Dn_3621_0.2	OG5_126614	[Hypothetical protein Dnox_] [Diuraphis noxia]	No				Dn_503_0.5	OG5_126601	[PREDICTED: long-chain-fatty-acid--CoA ligase 1-like] [Diuraphis noxia]	No
Dn_363_1.6	OG5_126614	[PREDICTED: hypothetical protein LOC100162931] [Diuraphis noxia]	No				Dn_67_7.5	OG5_126601	[PREDICTED: long-chain-fatty-acid--CoA ligase 3-like isoform 2] [Diuraphis noxia]	No
Dn_3638_0.0	OG5_126614	[PREDICTED: hypothetical protein LOC100162931] [Diuraphis noxia]	No				Dn_1006_0.1	OG5_126605	[PREDICTED: tubulin alpha chain-like] [Diuraphis noxia]	No
Dn_37_8.7	OG5_126614	[Hypothetical protein Dnox_] [Diuraphis noxia]	No				Dn_37_3.11	OG5_126605	[PREDICTED: tubulin alpha chain-like] [Diuraphis noxia]	No
Dn_3701_0.0	OG5_126614	[PREDICTED: hypothetical protein LOC100570031] [Diuraphis noxia]	No				Dn_444_1.0	OG5_126605	[PREDICTED: tubulin alpha chain-like isoform 1] [Diuraphis noxia]	No
Dn_3701_0.1	OG5_126614	[Hypothetical protein Dnox_] [Diuraphis noxia]	No				Dn_677_0.9	OG5_126605	[PREDICTED: similar to alpha-tubulin isoform 1] [Diuraphis noxia]	No
Dn_385_2.9	OG5_126614	[PREDICTED: hypothetical protein LOC100575767] [Diuraphis noxia]	No				Dn_46_5.0	OG5_126607	[cathepsin L precursor] [Diuraphis noxia]	No
Dn_3861_0.0	OG5_126614	[Hypothetical protein Dnox_] [Diuraphis noxia]	No				Dn_97_2.11	OG5_126607	[cathepsin F isoform 2 precursor] [Diuraphis noxia]	No
Dn_3882_0.0	OG5_126614	[PREDICTED: ribosomal RNA processing protein 1 homolog] [Diuraphis noxia]	No				Dn_190_1.7	OG5_126609	[PREDICTED: acyl-CoA synthetase family member 2. mitochondrial-like] [Diuraphis noxia]	No
Dn_390_2.2	OG5_126614	[PREDICTED: hypothetical protein LOC100162931] [Diuraphis noxia]	No				Dn_2079_0.0	OG5_126609	[PREDICTED: acyl-CoA synthetase family member 2. mitochondrial-like isoform 2] [Diuraphis noxia]	No
Dn_390_2.4	OG5_126614	[PREDICTED: hypothetical protein LOC100570031] [Diuraphis noxia]	No				Dn_30_1.7	OG5_126609	[PREDICTED: luciferin 4-monooxygenase-like] [Diuraphis noxia]	No
Dn_4_8.1	OG5_126614	[PREDICTED: hypothetical protein LOC100166471] [Diuraphis noxia]	No				Dn_4751_0.0	OG5_126609	[PREDICTED: acyl-CoA synthetase family member 2. mitochondrial-like isoform 1] [Diuraphis noxia]	No
Dn_4190_0.0	OG5_126614	[Hypothetical protein Dnox_] [Diuraphis noxia]	No				Dn_483_1.8	OG5_126609	[PREDICTED: probable 4-coumarate--CoA ligase 3-like isoform 2] [Diuraphis noxia]	No
Dn_432_1.1	OG5_126614	[Hypothetical protein Dnox_] [Diuraphis noxia]	No				Dn_52_1.8	OG5_126609	[PREDICTED: 4-coumarate--CoA ligase 3-like] [Diuraphis noxia]	No
Dn_4353_0.0	OG5_126614	[PREDICTED: hypothetical protein LOC100575767] [Diuraphis noxia]	No				Dn_52_1.9	OG5_126609	[PREDICTED: 4-coumarate--CoA ligase 3-like] [Diuraphis noxia]	No
Dn_451_1.2	OG5_126614	[Hypothetical protein Dnox_] [Diuraphis noxia]	No				Dn_750_0.13	OG5_126609	[PREDICTED: acyl-CoA synthetase family member 2. mitochondrial-like] [Diuraphis noxia]	No
Dn_4519_0.0	OG5_126614	[PREDICTED: hypothetical protein LOC100570031] [Diuraphis noxia]	No				Dn_750_0.4	OG5_126609	[PREDICTED: acyl-CoA synthetase family member 2. mitochondrial-like isoform 1] [Diuraphis noxia]	No
Dn_464_1.0	OG5_126614	[Hypothetical protein Dnox_] [Diuraphis noxia]	No				Dn_22_10.10	OG5_126610	[PREDICTED: probable phospholipid-transporting ATPase ID-like] [Diuraphis noxia]	No
Dn_48_3.0	OG5_126614	[PREDICTED: hypothetical protein LOC100575042] [Diuraphis noxia]	No				Dn_410_1.5	OG5_126610	[GE13364] [Diuraphis noxia]	No
Dn_484_0.2	OG5_126614	[PREDICTED: hypothetical protein LOC100575211] [Diuraphis noxia]	No				Dn_440_0.8	OG5_126610	[CG42321. isoform G] [Diuraphis noxia]	No
Dn_49_8.3	OG5_126614	[Hypothetical protein Dnox_] [Diuraphis noxia]	No				Dn_453_0.6	OG5_126610	[PREDICTED: probable phospholipid-transporting ATPase ID-like] [Diuraphis noxia]	No
Dn_498_0.1	OG5_126614	[Hypothetical protein Dnox_] [Diuraphis noxia]	No				Dn_4554_0.0	OG5_126610	[conserved hypothetical protein] [Diuraphis noxia]	No
Dn_5_12.3	OG5_126614	[Hypothetical protein Dnox_] [Diuraphis noxia]	No				Dn_1799_0.0	OG5_126611	[PREDICTED: tubulin beta-1 chain-like isoform 1] [Diuraphis noxia]	No
Dn_5091_0.0	OG5_126614	[PREDICTED: hypothetical protein LOC100162931] [Diuraphis noxia]	No				Dn_245_3.3	OG5_126611	[PREDICTED: tubulin beta-1 chain-like] [Diuraphis noxia]	No
Dn_59_0.0	OG5_126614	[PREDICTED: probable multidrug resistance-associated protein lethal(2)03659-like] [Diuraphis noxia]	No				Dn_315_2.4	OG5_126611	[PREDICTED: tubulin beta-3 chain-like] [Diuraphis noxia]	No
Dn_65_0.2	OG5_126614	[PREDICTED: hypothetical protein LOC100571197] [Diuraphis noxia]	No				Dn_440_1.12	OG5_126611	[PREDICTED: tubulin beta-1 chain-like isoform 2] [Diuraphis noxia]	No
Dn_65_5.1	OG5_126614	[Hypothetical protein Dnox_] [Diuraphis noxia]	No				Dn_465_1.17	OG5_126611	[PREDICTED: tubulin beta-4 chain-like isoform 3] [Diuraphis noxia]	No
Dn_7_1.1	OG5_126614	[Hypothetical protein Dnox_] [Diuraphis noxia]	No				Dn_48_0.3	OG5_126611	[PREDICTED: tubulin beta-1 chain-like isoform 1] [Diuraphis noxia]	No
Dn_724_0.0	OG5_126614	[PREDICTED: SCAN domain-containing protein 3-like] [Diuraphis noxia]	No				Dn_81_1.9	OG5_126611	[PREDICTED: tubulin beta-4 chain-like] [Diuraphis noxia]	No
Dn_739_0.3	OG5_126614	[PREDICTED: hypothetical protein LOC100162931] [Diuraphis noxia]	No				Dn_916_0.7	OG5_126611	[beta-tubulin] [Diuraphis noxia]	No
Dn_752_0.0	OG5_126614	[PREDICTED: hypothetical protein LOC100571835] [Diuraphis noxia]	No				Dn_0_12.7	OG5_126613	[uncharacterized protein LOC100159766] [Diuraphis noxia]	No
Dn_754_0.1	OG5_126614	[PREDICTED: hypothetical protein LOC100572018] [Diuraphis noxia]	No				Dn_216_1.7	OG5_126613	[thioredoxin-like] [Diuraphis noxia]	No
Dn_768_0.0	OG5_126614	[PREDICTED: hypothetical protein LOC100162931] [Diuraphis noxia]	No				Dn_1_10.2	OG5_126614	[Hypothetical protein Dnox_] [Diuraphis noxia]	No
Dn_781_0.0	OG5_126614	[Hypothetical protein Dnox_] [Diuraphis noxia]	No				Dn_1065_0.11	OG5_126614	[PREDICTED: hypothetical protein LOC100575767] [Diuraphis noxia]	No
Dn_806_0.1	OG5_126614	[PREDICTED: hypothetical protein LOC100575767] [Diuraphis noxia]	No				Dn_113_5.11	OG5_126614	[PREDICTED: hypothetical protein LOC100575767] [Diuraphis noxia]	No
Dn_814_0.1	OG5_126614	[Hypothetical protein Dnox_] [Diuraphis noxia]	No				Dn_118_1.0	OG5_126614	[PREDICTED: hypothetical protein LOC100570031] [Diuraphis noxia]	No
Dn_83_3.4	OG5_126614	[Hypothetical protein Dnox_] [Diuraphis noxia]	No				Dn_1204_0.0	OG5_126614	[PREDICTED: hypothetical protein LOC100575042] [Diuraphis noxia]	No
Dn_881_0.2	OG5_126614	[PREDICTED: EF-hand calcium-binding domain-containing protein 2-like] [Diuraphis noxia]	No				Dn_1213_0.2	OG5_126614	[PREDICTED: hypothetical protein LOC100162931] [Diuraphis noxia]	No
Dn_884_0.0	OG5_126614	[PREDICTED: hypothetical protein LOC100568990. partial] [Diuraphis noxia]	No				Dn_1213_0.3	OG5_126614	[Hypothetical protein Dnox_] [Diuraphis noxia]	No
Dn_89_0.1	OG5_126614	[Hypothetical protein Dnox_] [Diuraphis noxia]	No				Dn_125_3.0	OG5_126614	[PREDICTED: hypothetical protein LOC100162931] [Diuraphis noxia]	No
Dn_90_0.8	OG5_126614	[PREDICTED: hypothetical protein LOC100575211] [Diuraphis noxia]	No				Dn_1260_0.9	OG5_126614	[PREDICTED: ribosomal RNA processing protein 1 homolog] [Diuraphis noxia]	No
Dn_955_0.10	OG5_126614	[PREDICTED: hypothetical protein LOC100570031] [Diuraphis noxia]	No				Dn_1299_0.2	OG5_126614	[Hypothetical protein Dnox_] [Diuraphis noxia]	No
Dn_955_0.9	OG5_126614	[PREDICTED: hypothetical protein LOC100162931] [Diuraphis noxia]	No				Dn_13_5.10	OG5_126614	[Hypothetical protein Dnox_] [Diuraphis noxia]	No
Dn_132_3.4	OG5_126615	[aquaporin isoform 2] [Diuraphis noxia]	No				Dn_134_3.1	OG5_126614	[PREDICTED: hypothetical protein LOC100568990. partial] [Diuraphis noxia]	No
Dn_287_2.0	OG5_126616	[PREDICTED: AFG3-like protein 2-like] [Diuraphis noxia]	No				Dn_1364_0.1	OG5_126614	[PREDICTED: hypothetical protein LOC100570031] [Diuraphis noxia]	No
Dn_33_2.13	OG5_126616	[PREDICTED: paraplegin-like] [Diuraphis noxia]	No				Dn_137_5.6	OG5_126614	[PREDICTED: hypothetical protein LOC100572018] [Diuraphis noxia]	No
Dn_649_0.7	OG5_126616	[PREDICTED: ATP-dependent zinc metalloprotease YME1 homolog] [Diuraphis noxia]	No				Dn_141_5.3	OG5_126614	[PREDICTED: hypothetical protein LOC100570031] [Diuraphis noxia]	No
Dn_267_2.7	OG5_126618	[PREDICTED: 3-oxoacyl-[acyl-carrier-protein] reductase-like] [Diuraphis noxia]	No				Dn_141_5.5	OG5_126614	[PREDICTED: similar to pol-like protein] [Diuraphis noxia]	No
Dn_561_0.0	OG5_126618	[estradiol 17-beta-dehydrogenase 8-like] [Diuraphis noxia]	No				Dn_144_5.6	OG5_126614	[Hypothetical protein Dnox_] [Diuraphis noxia]	No
Dn_11_12.0	OG5_126619	[PREDICTED: fibrillin-2-like] [Diuraphis noxia]	No				Dn_153_2.0	OG5_126614	[PREDICTED: hypothetical protein LOC100570031] [Diuraphis noxia]	No
Dn_1426_0.4	OG5_126619	[PREDICTED: hypothetical protein LOC100166039] [Diuraphis noxia]	No				Dn_161_4.16	OG5_126614	[PREDICTED: hypothetical protein LOC100575266] [Diuraphis noxia]	No
Dn_1481_0.0	OG5_126619	[PREDICTED: fibrillin-2-like] [Diuraphis noxia]	No				Dn_162_3.1	OG5_126614	[Hypothetical protein Dnox_] [Diuraphis noxia]	No
Dn_15_8.2	OG5_126619	[PREDICTED: protein crumbs-like isoform 3] [Diuraphis noxia]	No				Dn_1647_0.2	OG5_126614	[Hypothetical protein Dnox_] [Diuraphis noxia]	No
Dn_1749_0.0	OG5_126619	[PREDICTED: hypothetical protein LOC100650708] [Diuraphis noxia]	No				Dn_168_1.3	OG5_126614	[PREDICTED: hypothetical protein LOC100572018] [Diuraphis noxia]	No
Dn_183_1.1	OG5_126619	[Hypothetical protein Dnox_] [Diuraphis noxia]	No				Dn_1772_0.0	OG5_126614	[Hypothetical protein Dnox_] [Diuraphis noxia]	No
Dn_21_2.0	OG5_126619	[PREDICTED: neurogenic locus Notch protein-like] [Diuraphis noxia]	No				Dn_1780_0.4	OG5_126614	[Hypothetical protein Dnox_] [Diuraphis noxia]	No
Dn_329_1.1	OG5_126619	[PREDICTED: hypothetical protein LOC100568707] [Diuraphis noxia]	No				Dn_1780_0.5	OG5_126614	[PREDICTED: hypothetical protein LOC100162931] [Diuraphis noxia]	No
Dn_3708_0.1	OG5_126619	[PREDICTED: hypothetical protein LOC100166039] [Diuraphis noxia]	No				Dn_2_14.3	OG5_126614	[Hypothetical protein Dnox_] [Diuraphis noxia]	No
Dn_3724_0.1	OG5_126619	[PREDICTED: hypothetical protein LOC100166039] [Diuraphis noxia]	No				Dn_20_5.4	OG5_126614	[Hypothetical protein Dnox_] [Diuraphis noxia]	No
Dn_3903_0.0	OG5_126619	[PREDICTED: hypothetical protein LOC100166039] [Diuraphis noxia]	No				Dn_2098_0.0	OG5_126614	[PREDICTED: hypothetical protein LOC100162931] [Diuraphis noxia]	No
Dn_3949_0.0	OG5_126619	[PREDICTED: hypothetical protein LOC100166039] [Diuraphis noxia]	No				Dn_211_3.18	OG5_126614	[PREDICTED: hypothetical protein LOC100162931] [Diuraphis noxia]	No
Dn_3982_0.0	OG5_126619	[PREDICTED: hypothetical protein LOC100166039] [Diuraphis noxia]	No				Dn_214_3.16	OG5_126614	[Hypothetical protein Dnox_] [Diuraphis noxia]	No
Dn_4096_0.0	OG5_126619	[PREDICTED: hypothetical protein LOC100166039] [Diuraphis noxia]	No				Dn_227_0.0	OG5_126614	[PREDICTED: hypothetical protein LOC100162931] [Diuraphis noxia]	No
Dn_4440_0.1	OG5_126619	[PREDICTED: hypothetical protein LOC100166039] [Diuraphis noxia]	No				Dn_229_0.2	OG5_126614	[Hypothetical protein Dnox_] [Diuraphis noxia]	No
Dn_4815_0.0	OG5_126619	[PREDICTED: hypothetical protein LOC100166039] [Diuraphis noxia]	No				Dn_229_1.0	OG5_126614	[Hypothetical protein Dnox_] [Diuraphis noxia]	No
Dn_600_0.4	OG5_126619	[PREDICTED: hypothetical protein LOC100568829] [Diuraphis noxia]	No				Dn_229_1.1	OG5_126614	[PREDICTED: hypothetical protein LOC100162931] [Diuraphis noxia]	No
Dn_406_2.4	OG5_126620	[uncharacterized protein LOC100169181] [Diuraphis noxia]	No				Dn_24_10.3	OG5_126614	[PREDICTED: hypothetical protein LOC100575767] [Diuraphis noxia]	No
Dn_777_0.9	OG5_126620	[cytosolic Fe-S cluster assembly factor NUBP2-like] [Diuraphis noxia]	No				Dn_2468_0.0	OG5_126614	[PREDICTED: hypothetical protein LOC100572018] [Diuraphis noxia]	No
Dn_88_5.12	OG5_126620	[nucleotide binding protein 1] [Diuraphis noxia]	No				Dn_258_3.1	OG5_126614	[Hypothetical protein Dnox_] [Diuraphis noxia]	No
Dn_0_19.11	OG5_126621	[PREDICTED: retinol dehydrogenase 12-like] [Diuraphis noxia]	No				Dn_26_7.14	OG5_126614	[Hypothetical protein Dnox_] [Diuraphis noxia]	No
Dn_0_19.12	OG5_126621	[PREDICTED: retinol dehydrogenase 11-like] [Diuraphis noxia]	No				Dn_2650_0.1	OG5_126614	[Hypothetical protein Dnox_] [Diuraphis noxia]	No
Dn_10_2.4	OG5_126621	[PREDICTED: retinol dehydrogenase 13-like] [Diuraphis noxia]	No				Dn_2650_0.2	OG5_126614	[PREDICTED: hypothetical protein LOC100575042] [Diuraphis noxia]	No
Dn_321_2.8	OG5_126621	[PREDICTED: retinol dehydrogenase 11-like isoform 1] [Diuraphis noxia]	No				Dn_273_2.3	OG5_126614	[PREDICTED: hypothetical protein LOC100575042] [Diuraphis noxia]	No
Dn_46_2.9	OG5_126623	[PREDICTED: endoplasmin-like] [Diuraphis noxia]	No				Dn_29_9.3	OG5_126614	[PREDICTED: hypothetical protein LOC100162931] [Diuraphis noxia]	No
Dn_26_2.0	OG5_126624	[PREDICTED: uracil phosphoribosyltransferase homolog] [Diuraphis noxia]	No				Dn_294_2.8	OG5_126614	[Hypothetical protein Dnox_] [Diuraphis noxia]	No
Dn_301_1.3	OG5_126624	[PREDICTED: probable uridine-cytidine kinase-like] [Diuraphis noxia]	No				Dn_298_0.0	OG5_126614	[Hypothetical protein Dnox_] [Diuraphis noxia]	No
Dn_301_1.4	OG5_126624	[PREDICTED: probable uridine-cytidine kinase-like] [Diuraphis noxia]	No				Dn_312_2.11	OG5_126614	[Hypothetical protein Dnox_] [Diuraphis noxia]	No
Dn_77_6.16	OG5_126624	[uridine-cytidine kinase 1-like 1 isoform 1] [Diuraphis noxia]	No				Dn_344_0.3	OG5_126614	[PREDICTED: hypothetical protein LOC100568495] [Diuraphis noxia]	No
Dn_55_2.0	OG5_126626	[PREDICTED: methylcrotonoyl-CoA carboxylase subunit alpha. mitochondrial-like isoform 1] [Diuraphis noxia]	No				Dn_36_2.1	OG5_126614	[Hypothetical protein Dnox_] [Diuraphis noxia]	No
Dn_55_5.4	OG5_126626	[PREDICTED: pyruvate carboxylase. mitochondrial-like isoform 3] [Diuraphis noxia]	No				Dn_361_2.12	OG5_126614	[Hypothetical protein Dnox_] [Diuraphis noxia]	No
Dn_10_9.1	OG5_126627	[Hypothetical protein Dnox_] [Diuraphis noxia]	No				Dn_3621_0.2	OG5_126614	[Hypothetical protein Dnox_] [Diuraphis noxia]	No
Dn_10_9.2	OG5_126627	[Hypothetical protein Dnox_] [Diuraphis noxia]	No				Dn_363_1.6	OG5_126614	[PREDICTED: hypothetical protein LOC100162931] [Diuraphis noxia]	No
Dn_102_0.10	OG5_126627	[Hypothetical protein Dnox_] [Diuraphis noxia]	No				Dn_3638_0.0	OG5_126614	[PREDICTED: hypothetical protein LOC100162931] [Diuraphis noxia]	No
Dn_102_0.6	OG5_126627	[PREDICTED: similar to pol-like protein] [Diuraphis noxia]	No				Dn_37_8.7	OG5_126614	[Hypothetical protein Dnox_] [Diuraphis noxia]	No
Dn_102_0.9	OG5_126627	[Hypothetical protein Dnox_] [Diuraphis noxia]	No				Dn_3701_0.0	OG5_126614	[PREDICTED: hypothetical protein LOC100570031] [Diuraphis noxia]	No
Dn_1025_0.0	OG5_126627	[GD10405] [Diuraphis noxia]	No				Dn_3701_0.1	OG5_126614	[Hypothetical protein Dnox_] [Diuraphis noxia]	No
Dn_1027_0.4	OG5_126627	[Hypothetical protein Dnox_] [Diuraphis noxia]	No				Dn_385_2.9	OG5_126614	[PREDICTED: hypothetical protein LOC100575767] [Diuraphis noxia]	No
Dn_1131_0.9	OG5_126627	[PREDICTED: hypothetical protein LOC100573732] [Diuraphis noxia]	No				Dn_3861_0.0	OG5_126614	[Hypothetical protein Dnox_] [Diuraphis noxia]	No
Dn_1143_0.2	OG5_126627	[Hypothetical protein Dnox_] [Diuraphis noxia]	No				Dn_3882_0.0	OG5_126614	[PREDICTED: ribosomal RNA processing protein 1 homolog] [Diuraphis noxia]	No
Dn_1151_0.2	OG5_126627	[GI18475] [Diuraphis noxia]	No				Dn_390_2.2	OG5_126614	[PREDICTED: hypothetical protein LOC100162931] [Diuraphis noxia]	No
Dn_1184_0.15	OG5_126627	[Hypothetical protein Dnox_] [Diuraphis noxia]	No				Dn_390_2.4	OG5_126614	[PREDICTED: hypothetical protein LOC100570031] [Diuraphis noxia]	No
Dn_1194_0.11	OG5_126627	[GA22538] [Diuraphis noxia]	No				Dn_4_8.1	OG5_126614	[PREDICTED: hypothetical protein LOC100166471] [Diuraphis noxia]	No
Dn_1194_0.3	OG5_126627	[GK23308] [Diuraphis noxia]	No				Dn_4190_0.0	OG5_126614	[Hypothetical protein Dnox_] [Diuraphis noxia]	No
Dn_1194_0.8	OG5_126627	[GA22538] [Diuraphis noxia]	No				Dn_432_1.1	OG5_126614	[Hypothetical protein Dnox_] [Diuraphis noxia]	No
Dn_1208_0.5	OG5_126627	[Hypothetical protein Dnox_] [Diuraphis noxia]	No				Dn_4353_0.0	OG5_126614	[PREDICTED: hypothetical protein LOC100575767] [Diuraphis noxia]	No
Dn_1208_0.7	OG5_126627	[GK23308] [Diuraphis noxia]	No				Dn_451_1.2	OG5_126614	[Hypothetical protein Dnox_] [Diuraphis noxia]	No
Dn_1217_0.3	OG5_126627	[Hypothetical protein Dnox_] [Diuraphis noxia]	No				Dn_4519_0.0	OG5_126614	[PREDICTED: hypothetical protein LOC100570031] [Diuraphis noxia]	No
Dn_1232_0.3	OG5_126627	[Hypothetical protein Dnox_] [Diuraphis noxia]	No				Dn_464_1.0	OG5_126614	[Hypothetical protein Dnox_] [Diuraphis noxia]	No
Dn_1236_0.3	OG5_126627	[Hypothetical protein Dnox_] [Diuraphis noxia]	No				Dn_48_3.0	OG5_126614	[PREDICTED: hypothetical protein LOC100575042] [Diuraphis noxia]	No
Dn_1244_0.4	OG5_126627	[GL15466] [Diuraphis noxia]	No				Dn_484_0.2	OG5_126614	[PREDICTED: hypothetical protein LOC100575211] [Diuraphis noxia]	No
Dn_1244_0.5	OG5_126627	[Hypothetical protein Dnox_] [Diuraphis noxia]	No				Dn_49_8.3	OG5_126614	[Hypothetical protein Dnox_] [Diuraphis noxia]	No
Dn_1244_0.6	OG5_126627	[GA22538] [Diuraphis noxia]	No				Dn_498_0.1	OG5_126614	[Hypothetical protein Dnox_] [Diuraphis noxia]	No
Dn_1250_0.2	OG5_126627	[Hypothetical protein Dnox_] [Diuraphis noxia]	No				Dn_5_12.3	OG5_126614	[Hypothetical protein Dnox_] [Diuraphis noxia]	No
Dn_1252_0.1	OG5_126627	[Hypothetical protein Dnox_] [Diuraphis noxia]	No				Dn_5091_0.0	OG5_126614	[PREDICTED: hypothetical protein LOC100162931] [Diuraphis noxia]	No
Dn_1258_0.3	OG5_126627	[Hypothetical protein Dnox_] [Diuraphis noxia]	No				Dn_59_0.0	OG5_126614	[PREDICTED: probable multidrug resistance-associated protein lethal(2)03659-like] [Diuraphis noxia]	No
Dn_1292_0.3	OG5_126627	[Hypothetical protein Dnox_] [Diuraphis noxia]	No				Dn_65_0.2	OG5_126614	[PREDICTED: hypothetical protein LOC100571197] [Diuraphis noxia]	No
Dn_1292_0.7	OG5_126627	[GI18475] [Diuraphis noxia]	No				Dn_65_5.1	OG5_126614	[Hypothetical protein Dnox_] [Diuraphis noxia]	No
Dn_1297_0.5	OG5_126627	[Hypothetical protein Dnox_] [Diuraphis noxia]	No				Dn_7_1.1	OG5_126614	[Hypothetical protein Dnox_] [Diuraphis noxia]	No
Dn_1300_0.1	OG5_126627	[Hypothetical protein Dnox_] [Diuraphis noxia]	No				Dn_724_0.0	OG5_126614	[PREDICTED: SCAN domain-containing protein 3-like] [Diuraphis noxia]	No
Dn_1308_0.8	OG5_126627	[GL15466] [Diuraphis noxia]	No				Dn_739_0.3	OG5_126614	[PREDICTED: hypothetical protein LOC100162931] [Diuraphis noxia]	No
Dn_1315_0.5	OG5_126627	[GK22275] [Diuraphis noxia]	No				Dn_752_0.0	OG5_126614	[PREDICTED: hypothetical protein LOC100571835] [Diuraphis noxia]	No
Dn_1329_0.15	OG5_126627	[GK23308] [Diuraphis noxia]	No				Dn_754_0.1	OG5_126614	[PREDICTED: hypothetical protein LOC100572018] [Diuraphis noxia]	No
Dn_1329_0.17	OG5_126627	[PREDICTED: hypothetical protein LOC100573613] [Diuraphis noxia]	No				Dn_768_0.0	OG5_126614	[PREDICTED: hypothetical protein LOC100162931] [Diuraphis noxia]	No
Dn_1329_0.6	OG5_126627	[endonuclease/reverse transcriptase. putative] [Diuraphis noxia]	No				Dn_781_0.0	OG5_126614	[Hypothetical protein Dnox_] [Diuraphis noxia]	No
Dn_1346_0.7	OG5_126627	[Hypothetical protein Dnox_] [Diuraphis noxia]	No				Dn_806_0.1	OG5_126614	[PREDICTED: hypothetical protein LOC100575767] [Diuraphis noxia]	No
Dn_1381_0.4	OG5_126627	[Hypothetical protein Dnox_] [Diuraphis noxia]	No				Dn_814_0.1	OG5_126614	[Hypothetical protein Dnox_] [Diuraphis noxia]	No
Dn_1404_0.16	OG5_126627	[GA25168] [Diuraphis noxia]	No				Dn_83_3.4	OG5_126614	[Hypothetical protein Dnox_] [Diuraphis noxia]	No
Dn_152_5.4	OG5_126627	[Hypothetical protein Dnox_] [Diuraphis noxia]	No				Dn_881_0.2	OG5_126614	[PREDICTED: EF-hand calcium-binding domain-containing protein 2-like] [Diuraphis noxia]	No
Dn_1788_0.6	OG5_126627	[Hypothetical protein Dnox_] [Diuraphis noxia]	No				Dn_884_0.0	OG5_126614	[PREDICTED: hypothetical protein LOC100568990. partial] [Diuraphis noxia]	No
Dn_1875_0.1	OG5_126627	[Hypothetical protein Dnox_] [Diuraphis noxia]	No				Dn_89_0.1	OG5_126614	[Hypothetical protein Dnox_] [Diuraphis noxia]	No
Dn_1884_0.0	OG5_126627	[GK23308] [Diuraphis noxia]	No				Dn_90_0.8	OG5_126614	[PREDICTED: hypothetical protein LOC100575211] [Diuraphis noxia]	No
Dn_2_17.0	OG5_126627	[Hypothetical protein Dnox_] [Diuraphis noxia]	No				Dn_955_0.10	OG5_126614	[PREDICTED: hypothetical protein LOC100570031] [Diuraphis noxia]	No
Dn_201_3.11	OG5_126627	[GK23308] [Diuraphis noxia]	No				Dn_955_0.9	OG5_126614	[PREDICTED: hypothetical protein LOC100162931] [Diuraphis noxia]	No
Dn_203_4.1	OG5_126627	[Hypothetical protein Dnox_] [Diuraphis noxia]	No				Dn_132_3.4	OG5_126615	[aquaporin isoform 2] [Diuraphis noxia]	No
Dn_203_4.2	OG5_126627	[PREDICTED: hypothetical protein LOC100161484] [Diuraphis noxia]	No				Dn_287_2.0	OG5_126616	[PREDICTED: AFG3-like protein 2-like] [Diuraphis noxia]	No
Dn_203_4.9	OG5_126627	[Hypothetical protein Dnox_] [Diuraphis noxia]	No				Dn_33_2.13	OG5_126616	[PREDICTED: paraplegin-like] [Diuraphis noxia]	No
Dn_2066_0.1	OG5_126627	[PREDICTED: hypothetical protein LOC100643140. partial] [Diuraphis noxia]	No				Dn_649_0.7	OG5_126616	[PREDICTED: ATP-dependent zinc metalloprotease YME1 homolog] [Diuraphis noxia]	No
Dn_2066_0.3	OG5_126627	[GK20606] [Diuraphis noxia]	No				Dn_267_2.7	OG5_126618	[PREDICTED: 3-oxoacyl-[acyl-carrier-protein] reductase-like] [Diuraphis noxia]	No
Dn_2083_0.1	OG5_126627	[GK23308] [Diuraphis noxia]	No				Dn_561_0.0	OG5_126618	[estradiol 17-beta-dehydrogenase 8-like] [Diuraphis noxia]	No
Dn_211_3.24	OG5_126627	[Hypothetical protein Dnox_] [Diuraphis noxia]	No				Dn_11_12.0	OG5_126619	[PREDICTED: fibrillin-2-like] [Diuraphis noxia]	No
Dn_217_0.1	OG5_126627	[Hypothetical protein Dnox_] [Diuraphis noxia]	No				Dn_1426_0.4	OG5_126619	[PREDICTED: hypothetical protein LOC100166039] [Diuraphis noxia]	No
Dn_2202_0.1	OG5_126627	[GA22538] [Diuraphis noxia]	No				Dn_1481_0.0	OG5_126619	[PREDICTED: fibrillin-2-like] [Diuraphis noxia]	No
Dn_2369_0.2	OG5_126627	[Hypothetical protein Dnox_] [Diuraphis noxia]	No				Dn_15_8.2	OG5_126619	[PREDICTED: protein crumbs-like isoform 3] [Diuraphis noxia]	No
Dn_240_0.5	OG5_126627	[GK23308] [Diuraphis noxia]	No				Dn_1749_0.0	OG5_126619	[PREDICTED: hypothetical protein LOC100650708] [Diuraphis noxia]	No
Dn_240_1.10	OG5_126627	[Hypothetical protein Dnox_] [Diuraphis noxia]	No				Dn_183_1.1	OG5_126619	[Hypothetical protein Dnox_] [Diuraphis noxia]	No
Dn_240_1.9	OG5_126627	[Hypothetical protein Dnox_] [Diuraphis noxia]	No				Dn_21_2.0	OG5_126619	[PREDICTED: neurogenic locus Notch protein-like] [Diuraphis noxia]	No
Dn_2462_0.0	OG5_126627	[Hypothetical protein Dnox_] [Diuraphis noxia]	No				Dn_329_1.1	OG5_126619	[PREDICTED: hypothetical protein LOC100568707] [Diuraphis noxia]	No
Dn_2484_0.0	OG5_126627	[GA22538] [Diuraphis noxia]	No				Dn_3708_0.1	OG5_126619	[PREDICTED: hypothetical protein LOC100166039] [Diuraphis noxia]	No
Dn_2484_0.1	OG5_126627	[GF21664] [Diuraphis noxia]	No				Dn_3724_0.1	OG5_126619	[PREDICTED: hypothetical protein LOC100166039] [Diuraphis noxia]	No
Dn_2484_0.3	OG5_126627	[Hypothetical protein Dnox_] [Diuraphis noxia]	No				Dn_3903_0.0	OG5_126619	[PREDICTED: hypothetical protein LOC100166039] [Diuraphis noxia]	No
Dn_255_1.3	OG5_126627	[Hypothetical protein Dnox_] [Diuraphis noxia]	No				Dn_3949_0.0	OG5_126619	[PREDICTED: hypothetical protein LOC100166039] [Diuraphis noxia]	No
Dn_2556_0.3	OG5_126627	[Hypothetical protein Dnox_] [Diuraphis noxia]	No				Dn_3982_0.0	OG5_126619	[PREDICTED: hypothetical protein LOC100166039] [Diuraphis noxia]	No
Dn_275_2.1	OG5_126627	[Hypothetical protein Dnox_] [Diuraphis noxia]	No				Dn_4096_0.0	OG5_126619	[PREDICTED: hypothetical protein LOC100166039] [Diuraphis noxia]	No
Dn_2762_0.0	OG5_126627	[PREDICTED: ring canal kelch homolog] [Diuraphis noxia]	No				Dn_4440_0.1	OG5_126619	[PREDICTED: hypothetical protein LOC100166039] [Diuraphis noxia]	No
Dn_30_7.2	OG5_126627	[Hypothetical protein Dnox_] [Diuraphis noxia]	No				Dn_4815_0.0	OG5_126619	[PREDICTED: hypothetical protein LOC100166039] [Diuraphis noxia]	No
Dn_34_4.6	OG5_126627	[Hypothetical protein Dnox_] [Diuraphis noxia]	No				Dn_600_0.4	OG5_126619	[PREDICTED: hypothetical protein LOC100568829] [Diuraphis noxia]	No
Dn_364_0.7	OG5_126627	[Hypothetical protein Dnox_] [Diuraphis noxia]	No				Dn_406_2.4	OG5_126620	[uncharacterized protein LOC100169181] [Diuraphis noxia]	No
Dn_402_1.13	OG5_126627	[Hypothetical protein Dnox_] [Diuraphis noxia]	No				Dn_777_0.9	OG5_126620	[cytosolic Fe-S cluster assembly factor NUBP2-like] [Diuraphis noxia]	No
Dn_4036_0.0	OG5_126627	[Hypothetical protein Dnox_] [Diuraphis noxia]	No				Dn_88_5.12	OG5_126620	[nucleotide binding protein 1] [Diuraphis noxia]	No
Dn_4198_0.0	OG5_126627	[GL15466] [Diuraphis noxia]	No				Dn_0_19.11	OG5_126621	[PREDICTED: retinol dehydrogenase 12-like] [Diuraphis noxia]	No
Dn_422_1.11	OG5_126627	[GK23308] [Diuraphis noxia]	No				Dn_0_19.12	OG5_126621	[PREDICTED: retinol dehydrogenase 11-like] [Diuraphis noxia]	No
Dn_4326_0.0	OG5_126627	[Hypothetical protein Dnox_] [Diuraphis noxia]	No				Dn_10_2.4	OG5_126621	[PREDICTED: retinol dehydrogenase 13-like] [Diuraphis noxia]	No
Dn_447_1.4	OG5_126627	[GK23308] [Diuraphis noxia]	No				Dn_321_2.8	OG5_126621	[PREDICTED: retinol dehydrogenase 11-like isoform 1] [Diuraphis noxia]	No
Dn_451_1.9	OG5_126627	[Hypothetical protein Dnox_] [Diuraphis noxia]	No				Dn_46_2.9	OG5_126623	[PREDICTED: endoplasmin-like] [Diuraphis noxia]	No
Dn_461_1.1	OG5_126627	[Hypothetical protein Dnox_] [Diuraphis noxia]	No				Dn_26_2.0	OG5_126624	[PREDICTED: uracil phosphoribosyltransferase homolog] [Diuraphis noxia]	No
Dn_466_1.13	OG5_126627	[Hypothetical protein Dnox_] [Diuraphis noxia]	No				Dn_301_1.3	OG5_126624	[PREDICTED: probable uridine-cytidine kinase-like] [Diuraphis noxia]	No
Dn_466_1.16	OG5_126627	[PREDICTED: coiled-coil domain-containing protein AGAP005037-like] [Diuraphis noxia]	No				Dn_301_1.4	OG5_126624	[PREDICTED: probable uridine-cytidine kinase-like] [Diuraphis noxia]	No
Dn_487_1.11	OG5_126627	[Hypothetical protein Dnox_] [Diuraphis noxia]	No				Dn_77_6.16	OG5_126624	[uridine-cytidine kinase 1-like 1 isoform 1] [Diuraphis noxia]	No
Dn_49_8.12	OG5_126627	[Hypothetical protein Dnox_] [Diuraphis noxia]	No				Dn_55_2.0	OG5_126626	[PREDICTED: methylcrotonoyl-CoA carboxylase subunit alpha. mitochondrial-like isoform 1] [Diuraphis noxia]	No
Dn_49_8.6	OG5_126627	[Hypothetical protein Dnox_] [Diuraphis noxia]	No				Dn_55_5.4	OG5_126626	[PREDICTED: pyruvate carboxylase. mitochondrial-like isoform 3] [Diuraphis noxia]	No
Dn_49_8.7	OG5_126627	[Hypothetical protein Dnox_] [Diuraphis noxia]	No				Dn_10_9.1	OG5_126627	[Hypothetical protein Dnox_] [Diuraphis noxia]	No
Dn_4942_0.0	OG5_126627	[Hypothetical protein Dnox_] [Diuraphis noxia]	No				Dn_10_9.2	OG5_126627	[Hypothetical protein Dnox_] [Diuraphis noxia]	No
Dn_5_2.1	OG5_126627	[GA22538] [Diuraphis noxia]	No				Dn_102_0.10	OG5_126627	[Hypothetical protein Dnox_] [Diuraphis noxia]	No
Dn_5_2.2	OG5_126627	[Hypothetical protein Dnox_] [Diuraphis noxia]	No				Dn_102_0.6	OG5_126627	[PREDICTED: similar to pol-like protein] [Diuraphis noxia]	No
Dn_5_2.3	OG5_126627	[Hypothetical protein Dnox_] [Diuraphis noxia]	No				Dn_102_0.9	OG5_126627	[Hypothetical protein Dnox_] [Diuraphis noxia]	No
Dn_501_0.3	OG5_126627	[Hypothetical protein Dnox_] [Diuraphis noxia]	No				Dn_1025_0.0	OG5_126627	[GD10405] [Diuraphis noxia]	No
Dn_501_0.4	OG5_126627	[Hypothetical protein Dnox_] [Diuraphis noxia]	No				Dn_1027_0.4	OG5_126627	[Hypothetical protein Dnox_] [Diuraphis noxia]	No
Dn_506_1.3	OG5_126627	[Hypothetical protein Dnox_] [Diuraphis noxia]	No				Dn_1131_0.9	OG5_126627	[PREDICTED: hypothetical protein LOC100573732] [Diuraphis noxia]	No
Dn_527_0.0	OG5_126627	[Hypothetical protein Dnox_] [Diuraphis noxia]	No				Dn_1143_0.2	OG5_126627	[Hypothetical protein Dnox_] [Diuraphis noxia]	No
Dn_5553_0.0	OG5_126627	[GG16330] [Diuraphis noxia]	No				Dn_1151_0.2	OG5_126627	[GI18475] [Diuraphis noxia]	No
Dn_560_1.1	OG5_126627	[Hypothetical protein Dnox_] [Diuraphis noxia]	No				Dn_1184_0.15	OG5_126627	[Hypothetical protein Dnox_] [Diuraphis noxia]	No
Dn_580_0.3	OG5_126627	[GA22538] [Diuraphis noxia]	No				Dn_1194_0.11	OG5_126627	[GA22538] [Diuraphis noxia]	No
Dn_59_6.7	OG5_126627	[PREDICTED: hypothetical protein LOC100643140. partial] [Diuraphis noxia]	No				Dn_1194_0.3	OG5_126627	[GK23308] [Diuraphis noxia]	No
Dn_59_7.19	OG5_126627	[GG16330] [Diuraphis noxia]	No				Dn_1194_0.8	OG5_126627	[GA22538] [Diuraphis noxia]	No
Dn_622_0.14	OG5_126627	[GL15642] [Diuraphis noxia]	No				Dn_1208_0.5	OG5_126627	[Hypothetical protein Dnox_] [Diuraphis noxia]	No
Dn_668_0.4	OG5_126627	[Hypothetical protein Dnox_] [Diuraphis noxia]	No				Dn_1208_0.7	OG5_126627	[GK23308] [Diuraphis noxia]	No
Dn_668_0.5	OG5_126627	[Hypothetical protein Dnox_] [Diuraphis noxia]	No				Dn_1217_0.3	OG5_126627	[Hypothetical protein Dnox_] [Diuraphis noxia]	No
Dn_67_3.5	OG5_126627	[Hypothetical protein Dnox_] [Diuraphis noxia]	No				Dn_1232_0.3	OG5_126627	[Hypothetical protein Dnox_] [Diuraphis noxia]	No
Dn_70_6.9	OG5_126627	[GK23308] [Diuraphis noxia]	No				Dn_1236_0.3	OG5_126627	[Hypothetical protein Dnox_] [Diuraphis noxia]	No
Dn_758_0.8	OG5_126627	[GA22538] [Diuraphis noxia]	No				Dn_1244_0.4	OG5_126627	[GL15466] [Diuraphis noxia]	No
Dn_763_0.1	OG5_126627	[Hypothetical protein Dnox_] [Diuraphis noxia]	No				Dn_1244_0.5	OG5_126627	[Hypothetical protein Dnox_] [Diuraphis noxia]	No
Dn_803_0.11	OG5_126627	[GK18515] [Diuraphis noxia]	No				Dn_1244_0.6	OG5_126627	[GA22538] [Diuraphis noxia]	No
Dn_803_0.12	OG5_126627	[GK23308] [Diuraphis noxia]	No				Dn_1250_0.2	OG5_126627	[Hypothetical protein Dnox_] [Diuraphis noxia]	No
Dn_803_0.14	OG5_126627	[PREDICTED: hypothetical protein LOC100574938] [Diuraphis noxia]	No				Dn_1252_0.1	OG5_126627	[Hypothetical protein Dnox_] [Diuraphis noxia]	No
Dn_803_0.17	OG5_126627	[GK23308] [Diuraphis noxia]	No				Dn_1258_0.3	OG5_126627	[Hypothetical protein Dnox_] [Diuraphis noxia]	No
Dn_803_0.5	OG5_126627	[PREDICTED: hypothetical protein LOC100643140. partial] [Diuraphis noxia]	No				Dn_1292_0.3	OG5_126627	[Hypothetical protein Dnox_] [Diuraphis noxia]	No
Dn_841_0.3	OG5_126627	[Hypothetical protein Dnox_] [Diuraphis noxia]	No				Dn_1292_0.7	OG5_126627	[GI18475] [Diuraphis noxia]	No
Dn_855_0.5	OG5_126627	[Hypothetical protein Dnox_] [Diuraphis noxia]	No				Dn_1297_0.5	OG5_126627	[Hypothetical protein Dnox_] [Diuraphis noxia]	No
Dn_855_0.6	OG5_126627	[GK21198] [Diuraphis noxia]	No				Dn_1300_0.1	OG5_126627	[Hypothetical protein Dnox_] [Diuraphis noxia]	No
Dn_91_2.1	OG5_126627	[GM16507] [Diuraphis noxia]	No				Dn_1308_0.8	OG5_126627	[GL15466] [Diuraphis noxia]	No
Dn_931_0.11	OG5_126627	[Hypothetical protein Dnox_] [Diuraphis noxia]	No				Dn_1315_0.5	OG5_126627	[GK22275] [Diuraphis noxia]	No
Dn_96_5.8	OG5_126627	[Hypothetical protein Dnox_] [Diuraphis noxia]	No				Dn_1329_0.15	OG5_126627	[GK23308] [Diuraphis noxia]	No
Dn_974_0.2	OG5_126627	[Hypothetical protein Dnox_] [Diuraphis noxia]	No				Dn_1329_0.17	OG5_126627	[PREDICTED: hypothetical protein LOC100573613] [Diuraphis noxia]	No
Dn_974_0.3	OG5_126627	[Hypothetical protein Dnox_] [Diuraphis noxia]	No				Dn_1329_0.6	OG5_126627	[endonuclease/reverse transcriptase. putative] [Diuraphis noxia]	No
Dn_993_0.9	OG5_126627	[endonuclease/reverse transcriptase. putative] [Diuraphis noxia]	No				Dn_1346_0.7	OG5_126627	[Hypothetical protein Dnox_] [Diuraphis noxia]	No
Dn_894_0.5	OG5_126628	[PREDICTED: glyceraldehyde-3-phosphate dehydrogenase-like] [Diuraphis noxia]	No				Dn_1381_0.4	OG5_126627	[Hypothetical protein Dnox_] [Diuraphis noxia]	No
Dn_136_5.2	OG5_126631	[PREDICTED: elongation factor 1-alpha-like] [Diuraphis noxia]	No				Dn_1404_0.16	OG5_126627	[GA25168] [Diuraphis noxia]	No
Dn_365_0.4	OG5_126632	[PREDICTED: metal transporter CNNM2-like isoform 1] [Diuraphis noxia]	No				Dn_152_5.4	OG5_126627	[Hypothetical protein Dnox_] [Diuraphis noxia]	No
Dn_365_1.1	OG5_126632	[PREDICTED: metal transporter CNNM2-like isoform 2] [Diuraphis noxia]	No				Dn_1788_0.6	OG5_126627	[Hypothetical protein Dnox_] [Diuraphis noxia]	No
Dn_1254_0.6	OG5_126633	[PREDICTED: fatty acid synthase-like] [Diuraphis noxia]	No				Dn_1875_0.1	OG5_126627	[Hypothetical protein Dnox_] [Diuraphis noxia]	No
Dn_210_3.14	OG5_126633	[PREDICTED: fatty acid synthase-like] [Diuraphis noxia]	No				Dn_1884_0.0	OG5_126627	[GK23308] [Diuraphis noxia]	No
Dn_27_9.6	OG5_126633	[PREDICTED: fatty acid synthase-like isoform 1] [Diuraphis noxia]	No				Dn_2_17.0	OG5_126627	[Hypothetical protein Dnox_] [Diuraphis noxia]	No
Dn_27_9.7	OG5_126633	[PREDICTED: fatty acid synthase-like isoform 1] [Diuraphis noxia]	No				Dn_201_3.11	OG5_126627	[GK23308] [Diuraphis noxia]	No
Dn_27_9.8	OG5_126633	[PREDICTED: fatty acid synthase-like] [Diuraphis noxia]	No				Dn_203_4.1	OG5_126627	[Hypothetical protein Dnox_] [Diuraphis noxia]	No
Dn_27_9.9	OG5_126633	[PREDICTED: fatty acid synthase-like] [Diuraphis noxia]	No				Dn_203_4.2	OG5_126627	[PREDICTED: hypothetical protein LOC100161484] [Diuraphis noxia]	No
Dn_2905_0.2	OG5_126633	[PREDICTED: tektin-1-like isoform 1] [Diuraphis noxia]	No				Dn_203_4.9	OG5_126627	[Hypothetical protein Dnox_] [Diuraphis noxia]	No
Dn_3351_0.0	OG5_126633	[PREDICTED: fatty acid synthase-like] [Diuraphis noxia]	No				Dn_2066_0.1	OG5_126627	[PREDICTED: hypothetical protein LOC100643140. partial] [Diuraphis noxia]	No
Dn_3382_0.0	OG5_126633	[Hypothetical protein Dnox_] [Diuraphis noxia]	No				Dn_2066_0.3	OG5_126627	[GK20606] [Diuraphis noxia]	No
Dn_340_1.0	OG5_126633	[PREDICTED: fatty acid synthase-like. partial] [Diuraphis noxia]	No				Dn_2083_0.1	OG5_126627	[GK23308] [Diuraphis noxia]	No
Dn_340_1.3	OG5_126633	[PREDICTED: fatty acid synthase-like] [Diuraphis noxia]	No				Dn_211_3.24	OG5_126627	[Hypothetical protein Dnox_] [Diuraphis noxia]	No
Dn_4_15.1	OG5_126633	[PREDICTED: fatty acid synthase-like] [Diuraphis noxia]	No				Dn_217_0.1	OG5_126627	[Hypothetical protein Dnox_] [Diuraphis noxia]	No
Dn_4_15.2	OG5_126633	[PREDICTED: fatty acid synthase-like] [Diuraphis noxia]	No				Dn_2202_0.1	OG5_126627	[GA22538] [Diuraphis noxia]	No
Dn_4_16.1	OG5_126633	[PREDICTED: fatty acid synthase-like] [Diuraphis noxia]	No				Dn_2369_0.2	OG5_126627	[Hypothetical protein Dnox_] [Diuraphis noxia]	No
Dn_4_16.3	OG5_126633	[PREDICTED: hypothetical protein LOC100575294. partial] [Diuraphis noxia]	No				Dn_240_0.5	OG5_126627	[GK23308] [Diuraphis noxia]	No
Dn_417_1.18	OG5_126633	[PREDICTED: fatty acid synthase-like] [Diuraphis noxia]	No				Dn_240_1.10	OG5_126627	[Hypothetical protein Dnox_] [Diuraphis noxia]	No
Dn_5317_0.0	OG5_126633	[PREDICTED: fatty acid synthase-like] [Diuraphis noxia]	No				Dn_240_1.9	OG5_126627	[Hypothetical protein Dnox_] [Diuraphis noxia]	No
Dn_26_7.0	OG5_126635	[PREDICTED: ribosomal protein S6 kinase beta-1-like] [Diuraphis noxia]	No				Dn_2462_0.0	OG5_126627	[Hypothetical protein Dnox_] [Diuraphis noxia]	No
Dn_26_7.1	OG5_126635	[PREDICTED: ribosomal protein S6 kinase beta-1-like] [Diuraphis noxia]	No				Dn_2484_0.0	OG5_126627	[GA22538] [Diuraphis noxia]	No
Dn_43_7.4	OG5_126635	[PREDICTED: serine/threonine-protein kinase Sgk3-like] [Diuraphis noxia]	No				Dn_2484_0.1	OG5_126627	[GF21664] [Diuraphis noxia]	No
Dn_350_0.12	OG5_126636	[PREDICTED: caseinolytic peptidase B protein homolog] [Diuraphis noxia]	No				Dn_2484_0.3	OG5_126627	[Hypothetical protein Dnox_] [Diuraphis noxia]	No
Dn_272_1.4	OG5_126637	[PREDICTED: DNA-directed RNA polymerase II subunit RPB1-like] [Diuraphis noxia]	No				Dn_255_1.3	OG5_126627	[Hypothetical protein Dnox_] [Diuraphis noxia]	No
Dn_37_1.20	OG5_126637	[Hypothetical protein Dnox_] [Diuraphis noxia]	No				Dn_2556_0.3	OG5_126627	[Hypothetical protein Dnox_] [Diuraphis noxia]	No
Dn_68_3.3	OG5_126637	[PREDICTED: DNA-directed RNA polymerase II subunit RPB1-like] [Diuraphis noxia]	No				Dn_275_2.1	OG5_126627	[Hypothetical protein Dnox_] [Diuraphis noxia]	No
Dn_9_8.12	OG5_126637	[PREDICTED: DNA-directed RNA polymerase III subunit RPC1-like] [Diuraphis noxia]	No				Dn_2762_0.0	OG5_126627	[PREDICTED: ring canal kelch homolog] [Diuraphis noxia]	No
Dn_160_2.2	OG5_126638	[PREDICTED: aldehyde dehydrogenase X. mitochondrial-like] [Diuraphis noxia]	No				Dn_30_7.2	OG5_126627	[Hypothetical protein Dnox_] [Diuraphis noxia]	No
Dn_160_2.3	OG5_126638	[PREDICTED: aldehyde dehydrogenase X. mitochondrial-like] [Diuraphis noxia]	No				Dn_34_4.6	OG5_126627	[Hypothetical protein Dnox_] [Diuraphis noxia]	No
Dn_433_1.3	OG5_126638	[PREDICTED: aldehyde dehydrogenase. mitochondrial-like isoform 1] [Diuraphis noxia]	No				Dn_364_0.7	OG5_126627	[Hypothetical protein Dnox_] [Diuraphis noxia]	No
Dn_207_2.7	OG5_126639	[PREDICTED: polyserase-2-like] [Diuraphis noxia]	No				Dn_402_1.13	OG5_126627	[Hypothetical protein Dnox_] [Diuraphis noxia]	No
Dn_207_3.0	OG5_126639	[PREDICTED: serine proteinase stubble-like] [Diuraphis noxia]	No				Dn_4036_0.0	OG5_126627	[Hypothetical protein Dnox_] [Diuraphis noxia]	No
Dn_214_0.3	OG5_126639	[PREDICTED: similar to adhesive serine protease] [Diuraphis noxia]	No				Dn_4198_0.0	OG5_126627	[GL15466] [Diuraphis noxia]	No
Dn_85_5.3	OG5_126639	[PREDICTED: hypothetical protein LOC100163456] [Diuraphis noxia]	No				Dn_422_1.11	OG5_126627	[GK23308] [Diuraphis noxia]	No
Dn_1719_0.4	OG5_126641	[60S ribosomal protein L8-like] [Diuraphis noxia]	No				Dn_4326_0.0	OG5_126627	[Hypothetical protein Dnox_] [Diuraphis noxia]	No
Dn_55_1.1	OG5_126641	[60S ribosomal protein L8-like] [Diuraphis noxia]	No				Dn_447_1.4	OG5_126627	[GK23308] [Diuraphis noxia]	No
Dn_749_0.8	OG5_126641	[39S ribosomal protein L2. mitochondrial] [Diuraphis noxia]	No				Dn_451_1.9	OG5_126627	[Hypothetical protein Dnox_] [Diuraphis noxia]	No
Dn_266_3.0	OG5_126644	[PREDICTED: Bloom syndrome protein homolog] [Diuraphis noxia]	No				Dn_461_1.1	OG5_126627	[Hypothetical protein Dnox_] [Diuraphis noxia]	No
Dn_3825_0.0	OG5_126644	[PREDICTED: Bloom syndrome protein homolog] [Diuraphis noxia]	No				Dn_466_1.13	OG5_126627	[Hypothetical protein Dnox_] [Diuraphis noxia]	No
Dn_42_4.2	OG5_126644	[PREDICTED: ATP-dependent DNA helicase Q5-like] [Diuraphis noxia]	No				Dn_466_1.16	OG5_126627	[PREDICTED: coiled-coil domain-containing protein AGAP005037-like] [Diuraphis noxia]	No
Dn_75_3.5	OG5_126644	[PREDICTED: ATP-dependent DNA helicase Q1-like] [Diuraphis noxia]	No				Dn_487_1.11	OG5_126627	[Hypothetical protein Dnox_] [Diuraphis noxia]	No
Dn_76_6.4	OG5_126644	[PREDICTED: Bloom syndrome protein homolog] [Diuraphis noxia]	No				Dn_49_8.12	OG5_126627	[Hypothetical protein Dnox_] [Diuraphis noxia]	No
Dn_92_6.10	OG5_126644	[PREDICTED: Werner syndrome ATP-dependent helicase homolog] [Diuraphis noxia]	No				Dn_49_8.6	OG5_126627	[Hypothetical protein Dnox_] [Diuraphis noxia]	No
Dn_420_1.12	OG5_126645	[PREDICTED: plasma membrane calcium-transporting ATPase 3-like isoform 1] [Diuraphis noxia]	No				Dn_49_8.7	OG5_126627	[Hypothetical protein Dnox_] [Diuraphis noxia]	No
Dn_420_1.13	OG5_126645	[PREDICTED: plasma membrane calcium-transporting ATPase 3-like isoform 3] [Diuraphis noxia]	No				Dn_4942_0.0	OG5_126627	[Hypothetical protein Dnox_] [Diuraphis noxia]	No
Dn_3_13.8	OG5_126646	[PREDICTED: oxysterol-binding protein-related protein 3-like] [Diuraphis noxia]	No				Dn_5_2.1	OG5_126627	[GA22538] [Diuraphis noxia]	No
Dn_3_13.9	OG5_126646	[PREDICTED: oxysterol-binding protein-related protein 3-like] [Diuraphis noxia]	No				Dn_5_2.2	OG5_126627	[Hypothetical protein Dnox_] [Diuraphis noxia]	No
Dn_342_0.3	OG5_126646	[PREDICTED: oxysterol-binding protein 1-like isoform 1] [Diuraphis noxia]	No				Dn_5_2.3	OG5_126627	[Hypothetical protein Dnox_] [Diuraphis noxia]	No
Dn_888_0.1	OG5_126648	[PREDICTED: voltage-gated potassium channel subunit beta-3-like] [Diuraphis noxia]	No				Dn_501_0.3	OG5_126627	[Hypothetical protein Dnox_] [Diuraphis noxia]	No
Dn_3081_0.0	OG5_126649	[PREDICTED: g2/mitotic-specific cyclin-B-like] [Diuraphis noxia]	No				Dn_501_0.4	OG5_126627	[Hypothetical protein Dnox_] [Diuraphis noxia]	No
Dn_769_0.1	OG5_126649	[PREDICTED: cyclin-A2-like] [Diuraphis noxia]	No				Dn_506_1.3	OG5_126627	[Hypothetical protein Dnox_] [Diuraphis noxia]	No
Dn_1140_0.2	OG5_126650	[PREDICTED: sodium-independent sulfate anion transporter-like] [Diuraphis noxia]	No				Dn_527_0.0	OG5_126627	[Hypothetical protein Dnox_] [Diuraphis noxia]	No
Dn_124_2.10	OG5_126650	[PREDICTED: sodium-independent sulfate anion transporter-like] [Diuraphis noxia]	No				Dn_5553_0.0	OG5_126627	[GG16330] [Diuraphis noxia]	No
Dn_142_3.5	OG5_126650	[PREDICTED: sodium-independent sulfate anion transporter-like] [Diuraphis noxia]	No				Dn_560_1.1	OG5_126627	[Hypothetical protein Dnox_] [Diuraphis noxia]	No
Dn_18_2.3	OG5_126650	[PREDICTED: prestin-like isoform 3] [Diuraphis noxia]	No				Dn_580_0.3	OG5_126627	[GA22538] [Diuraphis noxia]	No
Dn_2296_0.0	OG5_126650	[PREDICTED: sodium-independent sulfate anion transporter-like] [Diuraphis noxia]	No				Dn_59_6.7	OG5_126627	[PREDICTED: hypothetical protein LOC100643140. partial] [Diuraphis noxia]	No
Dn_267_3.0	OG5_126650	[PREDICTED: sodium-independent sulfate anion transporter-like] [Diuraphis noxia]	No				Dn_59_7.19	OG5_126627	[GG16330] [Diuraphis noxia]	No
Dn_777_0.7	OG5_126650	[PREDICTED: sodium-independent sulfate anion transporter-like] [Diuraphis noxia]	No				Dn_622_0.14	OG5_126627	[GL15642] [Diuraphis noxia]	No
Dn_777_0.8	OG5_126650	[PREDICTED: sodium-independent sulfate anion transporter-like] [Diuraphis noxia]	No				Dn_668_0.4	OG5_126627	[Hypothetical protein Dnox_] [Diuraphis noxia]	No
Dn_879_0.0	OG5_126650	[PREDICTED: prestin-like isoform 2] [Diuraphis noxia]	No				Dn_668_0.5	OG5_126627	[Hypothetical protein Dnox_] [Diuraphis noxia]	No
Dn_180_2.0	OG5_126651	[omega-amidase NIT2-like] [Diuraphis noxia]	No				Dn_67_3.5	OG5_126627	[Hypothetical protein Dnox_] [Diuraphis noxia]	No
Dn_180_2.1	OG5_126651	[PREDICTED: omega-amidase NIT2-like] [Diuraphis noxia]	No				Dn_70_6.9	OG5_126627	[GK23308] [Diuraphis noxia]	No
Dn_410_1.0	OG5_126651	[PREDICTED: nitrilase and fragile histidine triad fusion protein NitFhit-like] [Diuraphis noxia]	No				Dn_758_0.8	OG5_126627	[GA22538] [Diuraphis noxia]	No
Dn_0_2.4	OG5_126653	[PREDICTED: flavin-containing monooxygenase FMO GS-OX4-like] [Diuraphis noxia]	No				Dn_763_0.1	OG5_126627	[Hypothetical protein Dnox_] [Diuraphis noxia]	No
Dn_0_2.5	OG5_126653	[PREDICTED: flavin-containing monooxygenase FMO GS-OX3-like] [Diuraphis noxia]	No				Dn_803_0.11	OG5_126627	[GK18515] [Diuraphis noxia]	No
Dn_73_5.8	OG5_126653	[PREDICTED: flavin-containing monooxygenase FMO GS-OX3-like isoform 2] [Diuraphis noxia]	No				Dn_803_0.12	OG5_126627	[GK23308] [Diuraphis noxia]	No
Dn_1282_0.0	OG5_126654	[PREDICTED: histone deacetylase 6-like] [Diuraphis noxia]	No				Dn_803_0.14	OG5_126627	[PREDICTED: hypothetical protein LOC100574938] [Diuraphis noxia]	No
Dn_208_3.3	OG5_126654	[PREDICTED: histone deacetylase 6-like] [Diuraphis noxia]	No				Dn_803_0.17	OG5_126627	[GK23308] [Diuraphis noxia]	No
Dn_262_3.11	OG5_126654	[PREDICTED: histone deacetylase 6-like] [Diuraphis noxia]	No				Dn_803_0.5	OG5_126627	[PREDICTED: hypothetical protein LOC100643140. partial] [Diuraphis noxia]	No
Dn_347_2.8	OG5_126654	[PREDICTED: histone deacetylase 4-like isoform 1] [Diuraphis noxia]	No				Dn_841_0.3	OG5_126627	[Hypothetical protein Dnox_] [Diuraphis noxia]	No
Dn_270_1.4	OG5_126655	[PREDICTED: 5'-AMP-activated protein kinase catalytic subunit alpha-2-like] [Diuraphis noxia]	No				Dn_855_0.5	OG5_126627	[Hypothetical protein Dnox_] [Diuraphis noxia]	No
Dn_273_1.1	OG5_126655	[PREDICTED: BR serine/threonine-protein kinase 2-like. partial] [Diuraphis noxia]	No				Dn_855_0.6	OG5_126627	[GK21198] [Diuraphis noxia]	No
Dn_386_1.12	OG5_126657	[PREDICTED: leucine-rich repeat and death domain-containing protein LOC401387-like] [Diuraphis noxia]	No				Dn_91_2.1	OG5_126627	[GM16507] [Diuraphis noxia]	No
Dn_55_7.8	OG5_126657	[PREDICTED: leucine-rich repeat protein soc-2 homolog] [Diuraphis noxia]	No				Dn_931_0.11	OG5_126627	[Hypothetical protein Dnox_] [Diuraphis noxia]	No
Dn_0_9.6	OG5_126658	[PREDICTED: Y+L amino acid transporter 2-like isoform 2] [Diuraphis noxia]	No				Dn_96_5.8	OG5_126627	[Hypothetical protein Dnox_] [Diuraphis noxia]	No
Dn_251_2.0	OG5_126658	[PREDICTED: hypothetical protein LOC100572710] [Diuraphis noxia]	No				Dn_974_0.2	OG5_126627	[Hypothetical protein Dnox_] [Diuraphis noxia]	No
Dn_457_1.9	OG5_126658	[PREDICTED: Y+L amino acid transporter 2-like isoform 2] [Diuraphis noxia]	No				Dn_974_0.3	OG5_126627	[Hypothetical protein Dnox_] [Diuraphis noxia]	No
Dn_554_1.2	OG5_126658	[PREDICTED: B(0.+)-type amino acid transporter 1-like] [Diuraphis noxia]	No				Dn_993_0.9	OG5_126627	[endonuclease/reverse transcriptase. putative] [Diuraphis noxia]	No
Dn_868_0.11	OG5_126658	[Hypothetical protein Dnox_] [Diuraphis noxia]	No				Dn_894_0.5	OG5_126628	[PREDICTED: glyceraldehyde-3-phosphate dehydrogenase-like] [Diuraphis noxia]	No
Dn_9_7.3	OG5_126658	[PREDICTED: Y+L amino acid transporter 2-like] [Diuraphis noxia]	No				Dn_136_5.2	OG5_126631	[PREDICTED: elongation factor 1-alpha-like] [Diuraphis noxia]	No
Dn_367_2.2	OG5_126660	[PREDICTED: dynamin isoform 2] [Diuraphis noxia]	No				Dn_365_0.4	OG5_126632	[PREDICTED: metal transporter CNNM2-like isoform 1] [Diuraphis noxia]	No
Dn_403_1.7	OG5_126660	[PREDICTED: dynamin-1-like protein-like] [Diuraphis noxia]	No				Dn_365_1.1	OG5_126632	[PREDICTED: metal transporter CNNM2-like isoform 2] [Diuraphis noxia]	No
Dn_494_1.1	OG5_126662	[PREDICTED: cystathionine beta-synthase-like isoform 3] [Diuraphis noxia]	No				Dn_1254_0.6	OG5_126633	[PREDICTED: fatty acid synthase-like] [Diuraphis noxia]	No
Dn_1_5.4	OG5_126663	[PREDICTED: venom serine carboxypeptidase-like] [Diuraphis noxia]	No				Dn_210_3.14	OG5_126633	[PREDICTED: fatty acid synthase-like] [Diuraphis noxia]	No
Dn_12_8.14	OG5_126663	[carboxypeptidase. vitellogenic-like precursor] [Diuraphis noxia]	No				Dn_27_9.6	OG5_126633	[PREDICTED: fatty acid synthase-like isoform 1] [Diuraphis noxia]	No
Dn_12_9.14	OG5_126663	[PREDICTED: venom serine carboxypeptidase-like] [Diuraphis noxia]	No				Dn_27_9.7	OG5_126633	[PREDICTED: fatty acid synthase-like isoform 1] [Diuraphis noxia]	No
Dn_12_9.4	OG5_126663	[PREDICTED: venom serine carboxypeptidase-like] [Diuraphis noxia]	No				Dn_27_9.8	OG5_126633	[PREDICTED: fatty acid synthase-like] [Diuraphis noxia]	No
Dn_12_9.5	OG5_126663	[PREDICTED: venom serine carboxypeptidase-like] [Diuraphis noxia]	No				Dn_27_9.9	OG5_126633	[PREDICTED: fatty acid synthase-like] [Diuraphis noxia]	No
Dn_12_9.7	OG5_126663	[PREDICTED: venom serine carboxypeptidase-like] [Diuraphis noxia]	No				Dn_2905_0.2	OG5_126633	[PREDICTED: tektin-1-like isoform 1] [Diuraphis noxia]	No
Dn_1193_0.2	OG5_126665	[uncharacterized protein LOC100161590] [Diuraphis noxia]	No				Dn_3351_0.0	OG5_126633	[PREDICTED: fatty acid synthase-like] [Diuraphis noxia]	No
Dn_90_6.0	OG5_126665	[uncharacterized protein LOC100167208] [Diuraphis noxia]	No				Dn_3382_0.0	OG5_126633	[Hypothetical protein Dnox_] [Diuraphis noxia]	No
Dn_10_7.11	OG5_126667	[PREDICTED: UDP-glucuronosyltransferase 2C1-like] [Diuraphis noxia]	No				Dn_340_1.0	OG5_126633	[PREDICTED: fatty acid synthase-like. partial] [Diuraphis noxia]	No
Dn_126_1.8	OG5_126667	[PREDICTED: UDP-glucuronosyltransferase 2B18-like] [Diuraphis noxia]	No				Dn_340_1.3	OG5_126633	[PREDICTED: fatty acid synthase-like] [Diuraphis noxia]	No
Dn_126_1.9	OG5_126667	[PREDICTED: UDP-glucuronosyltransferase 2B7-like] [Diuraphis noxia]	No				Dn_4_15.1	OG5_126633	[PREDICTED: fatty acid synthase-like] [Diuraphis noxia]	No
Dn_1556_0.0	OG5_126667	[PREDICTED: UDP-glucuronosyltransferase 2B7-like] [Diuraphis noxia]	No				Dn_4_15.2	OG5_126633	[PREDICTED: fatty acid synthase-like] [Diuraphis noxia]	No
Dn_161_0.1	OG5_126667	[PREDICTED: UDP-glucuronosyltransferase 2B13-like] [Diuraphis noxia]	No				Dn_4_16.1	OG5_126633	[PREDICTED: fatty acid synthase-like] [Diuraphis noxia]	No
Dn_161_0.4	OG5_126667	[PREDICTED: UDP-glucuronosyltransferase 2B15-like isoform 1] [Diuraphis noxia]	No				Dn_4_16.3	OG5_126633	[PREDICTED: hypothetical protein LOC100575294. partial] [Diuraphis noxia]	No
Dn_1650_0.3	OG5_126667	[PREDICTED: UDP-glucuronosyltransferase 2B13-like] [Diuraphis noxia]	No				Dn_417_1.18	OG5_126633	[PREDICTED: fatty acid synthase-like] [Diuraphis noxia]	No
Dn_1676_0.1	OG5_126667	[PREDICTED: hypothetical protein LOC100569113] [Diuraphis noxia]	No				Dn_5317_0.0	OG5_126633	[PREDICTED: fatty acid synthase-like] [Diuraphis noxia]	No
Dn_188_0.10	OG5_126667	[PREDICTED: UDP-glucuronosyltransferase 1-1-like] [Diuraphis noxia]	No				Dn_26_7.0	OG5_126635	[PREDICTED: ribosomal protein S6 kinase beta-1-like] [Diuraphis noxia]	No
Dn_263_3.8	OG5_126667	[PREDICTED: UDP-glucuronosyltransferase 2A1-like] [Diuraphis noxia]	No				Dn_26_7.1	OG5_126635	[PREDICTED: ribosomal protein S6 kinase beta-1-like] [Diuraphis noxia]	No
Dn_282_0.3	OG5_126667	[PREDICTED: UDP-glucuronosyltransferase 2C1-like isoform 1] [Diuraphis noxia]	No				Dn_43_7.4	OG5_126635	[PREDICTED: serine/threonine-protein kinase Sgk3-like] [Diuraphis noxia]	No
Dn_282_0.5	OG5_126667	[PREDICTED: UDP-glucuronosyltransferase 2B17-like] [Diuraphis noxia]	No				Dn_350_0.12	OG5_126636	[PREDICTED: caseinolytic peptidase B protein homolog] [Diuraphis noxia]	No
Dn_282_0.6	OG5_126667	[PREDICTED: UDP-glucuronosyltransferase 2B17-like] [Diuraphis noxia]	No				Dn_272_1.4	OG5_126637	[PREDICTED: DNA-directed RNA polymerase II subunit RPB1-like] [Diuraphis noxia]	No
Dn_307_1.9	OG5_126667	[PREDICTED: UDP-glucuronosyltransferase 2C1-like] [Diuraphis noxia]	No				Dn_37_1.20	OG5_126637	[Hypothetical protein Dnox_] [Diuraphis noxia]	No
Dn_37_0.0	OG5_126667	[PREDICTED: UDP-glucuronosyltransferase 1-9-like isoform 1] [Diuraphis noxia]	No				Dn_68_3.3	OG5_126637	[PREDICTED: DNA-directed RNA polymerase II subunit RPB1-like] [Diuraphis noxia]	No
Dn_37_1.0	OG5_126667	[PREDICTED: UDP-glucuronosyltransferase 2B17-like isoform 2] [Diuraphis noxia]	No				Dn_9_8.12	OG5_126637	[PREDICTED: DNA-directed RNA polymerase III subunit RPC1-like] [Diuraphis noxia]	No
Dn_37_1.1	OG5_126667	[PREDICTED: UDP-glucuronosyltransferase 2B17-like isoform 2] [Diuraphis noxia]	No				Dn_160_2.2	OG5_126638	[PREDICTED: aldehyde dehydrogenase X. mitochondrial-like] [Diuraphis noxia]	No
Dn_37_1.2	OG5_126667	[PREDICTED: UDP-glucuronosyltransferase 2B2-like] [Diuraphis noxia]	No				Dn_160_2.3	OG5_126638	[PREDICTED: aldehyde dehydrogenase X. mitochondrial-like] [Diuraphis noxia]	No
Dn_37_1.3	OG5_126667	[PREDICTED: UDP-glucuronosyltransferase 2B10-like] [Diuraphis noxia]	No				Dn_433_1.3	OG5_126638	[PREDICTED: aldehyde dehydrogenase. mitochondrial-like isoform 1] [Diuraphis noxia]	No
Dn_388_2.14	OG5_126667	[PREDICTED: UDP-glucuronosyltransferase 2B15-like isoform 1] [Diuraphis noxia]	No				Dn_207_2.7	OG5_126639	[PREDICTED: polyserase-2-like] [Diuraphis noxia]	No
Dn_388_2.15	OG5_126667	[PREDICTED: UDP-glucuronosyltransferase 2B15-like] [Diuraphis noxia]	No				Dn_207_3.0	OG5_126639	[PREDICTED: serine proteinase stubble-like] [Diuraphis noxia]	No
Dn_388_2.16	OG5_126667	[PREDICTED: UDP-glucuronosyltransferase 2B13-like isoform 1] [Diuraphis noxia]	No				Dn_214_0.3	OG5_126639	[PREDICTED: similar to adhesive serine protease] [Diuraphis noxia]	No
Dn_467_1.11	OG5_126667	[PREDICTED: UDP-glucuronosyltransferase 2B15-like] [Diuraphis noxia]	No				Dn_85_5.3	OG5_126639	[PREDICTED: hypothetical protein LOC100163456] [Diuraphis noxia]	No
Dn_467_1.15	OG5_126667	[PREDICTED: hypothetical protein LOC100573598] [Diuraphis noxia]	No				Dn_1719_0.4	OG5_126641	[60S ribosomal protein L8-like] [Diuraphis noxia]	No
Dn_4712_0.0	OG5_126667	[PREDICTED: UDP-glucuronosyltransferase 1-6-like] [Diuraphis noxia]	No				Dn_55_1.1	OG5_126641	[60S ribosomal protein L8-like] [Diuraphis noxia]	No
Dn_52_2.11	OG5_126667	[PREDICTED: UDP-glucuronosyltransferase 2B15-like] [Diuraphis noxia]	No				Dn_749_0.8	OG5_126641	[39S ribosomal protein L2. mitochondrial] [Diuraphis noxia]	No
Dn_52_2.3	OG5_126667	[PREDICTED: ecdysteroid UDP-glucosyltransferase-like isoform 2] [Diuraphis noxia]	No				Dn_266_3.0	OG5_126644	[PREDICTED: Bloom syndrome protein homolog] [Diuraphis noxia]	No
Dn_52_2.4	OG5_126667	[PREDICTED: UDP-glucuronosyltransferase 2B15-like] [Diuraphis noxia]	No				Dn_3825_0.0	OG5_126644	[PREDICTED: Bloom syndrome protein homolog] [Diuraphis noxia]	No
Dn_52_2.9	OG5_126667	[PREDICTED: ecdysteroid UDP-glucosyltransferase-like isoform 2] [Diuraphis noxia]	No				Dn_42_4.2	OG5_126644	[PREDICTED: ATP-dependent DNA helicase Q5-like] [Diuraphis noxia]	No
Dn_82_3.5	OG5_126667	[PREDICTED: UDP-glucuronosyltransferase 2B15-like] [Diuraphis noxia]	No				Dn_75_3.5	OG5_126644	[PREDICTED: ATP-dependent DNA helicase Q1-like] [Diuraphis noxia]	No
Dn_82_3.6	OG5_126667	[PREDICTED: UDP-glucuronosyltransferase 2B14-like] [Diuraphis noxia]	No				Dn_76_6.4	OG5_126644	[PREDICTED: Bloom syndrome protein homolog] [Diuraphis noxia]	No
Dn_9_11.2	OG5_126667	[PREDICTED: hypothetical protein LOC100569113] [Diuraphis noxia]	No				Dn_92_6.10	OG5_126644	[PREDICTED: Werner syndrome ATP-dependent helicase homolog] [Diuraphis noxia]	No
Dn_929_0.0	OG5_126667	[PREDICTED: UDP-glucuronosyltransferase 2B20-like isoform 2] [Diuraphis noxia]	No				Dn_420_1.12	OG5_126645	[PREDICTED: plasma membrane calcium-transporting ATPase 3-like isoform 1] [Diuraphis noxia]	No
Dn_929_0.2	OG5_126667	[PREDICTED: UDP-glucuronosyltransferase 2C1-like isoform 1] [Diuraphis noxia]	No				Dn_420_1.13	OG5_126645	[PREDICTED: plasma membrane calcium-transporting ATPase 3-like isoform 3] [Diuraphis noxia]	No
Dn_929_0.4	OG5_126667	[PREDICTED: UDP-glucuronosyltransferase 2B17-like] [Diuraphis noxia]	No				Dn_3_13.8	OG5_126646	[PREDICTED: oxysterol-binding protein-related protein 3-like] [Diuraphis noxia]	No
Dn_929_0.6	OG5_126667	[PREDICTED: UDP-glucuronosyltransferase 2B20-like isoform 1] [Diuraphis noxia]	No				Dn_3_13.9	OG5_126646	[PREDICTED: oxysterol-binding protein-related protein 3-like] [Diuraphis noxia]	No
Dn_929_0.7	OG5_126667	[PREDICTED: UDP-glucuronosyltransferase 2B17-like] [Diuraphis noxia]	No				Dn_342_0.3	OG5_126646	[PREDICTED: oxysterol-binding protein 1-like isoform 1] [Diuraphis noxia]	No
Dn_75_4.5	OG5_126668	[ribosomal protein S18] [Diuraphis noxia]	No				Dn_888_0.1	OG5_126648	[PREDICTED: voltage-gated potassium channel subunit beta-3-like] [Diuraphis noxia]	No
Dn_424_1.15	OG5_126671	[PREDICTED: c-1-tetrahydrofolate synthase. cytoplasmic-like] [Diuraphis noxia]	No				Dn_3081_0.0	OG5_126649	[PREDICTED: g2/mitotic-specific cyclin-B-like] [Diuraphis noxia]	No
Dn_465_1.21	OG5_126671	[PREDICTED: bifunctional methylenetetrahydrofolate dehydrogenase/cyclohydrolase. mitochondrial-like] [Diuraphis noxia]	No				Dn_769_0.1	OG5_126649	[PREDICTED: cyclin-A2-like] [Diuraphis noxia]	No
Dn_1541_0.2	OG5_126672	[PREDICTED: myosin-Ic-like. partial] [Diuraphis noxia]	No				Dn_1140_0.2	OG5_126650	[PREDICTED: sodium-independent sulfate anion transporter-like] [Diuraphis noxia]	No
Dn_78_5.12	OG5_126672	[PREDICTED: myosin-IA] [Diuraphis noxia]	No				Dn_124_2.10	OG5_126650	[PREDICTED: sodium-independent sulfate anion transporter-like] [Diuraphis noxia]	No
Dn_946_0.4	OG5_126672	[PREDICTED: myosin-Ia] [Diuraphis noxia]	No				Dn_142_3.5	OG5_126650	[PREDICTED: sodium-independent sulfate anion transporter-like] [Diuraphis noxia]	No
Dn_156_2.13	OG5_126673	[PREDICTED: xaa-Pro dipeptidase-like] [Diuraphis noxia]	No				Dn_18_2.3	OG5_126650	[PREDICTED: prestin-like isoform 3] [Diuraphis noxia]	No
Dn_156_2.14	OG5_126673	[PREDICTED: xaa-Pro dipeptidase-like] [Diuraphis noxia]	No				Dn_2296_0.0	OG5_126650	[PREDICTED: sodium-independent sulfate anion transporter-like] [Diuraphis noxia]	No
Dn_235_2.8	OG5_126673	[PREDICTED: probable Xaa-Pro aminopeptidase 3-like] [Diuraphis noxia]	No				Dn_267_3.0	OG5_126650	[PREDICTED: sodium-independent sulfate anion transporter-like] [Diuraphis noxia]	No
Dn_61_0.8	OG5_126674	[PREDICTED: calcium-transporting ATPase type 2C member 1-like] [Diuraphis noxia]	No				Dn_777_0.7	OG5_126650	[PREDICTED: sodium-independent sulfate anion transporter-like] [Diuraphis noxia]	No
Dn_973_0.13	OG5_126674	[PREDICTED: calcium-transporting ATPase sarcoplasmic/endoplasmic reticulum type-like isoform 2] [Diuraphis noxia]	No				Dn_777_0.8	OG5_126650	[PREDICTED: sodium-independent sulfate anion transporter-like] [Diuraphis noxia]	No
Dn_676_0.11	OG5_126676	[uncharacterized protein LOC100164663] [Diuraphis noxia]	No				Dn_879_0.0	OG5_126650	[PREDICTED: prestin-like isoform 2] [Diuraphis noxia]	No
Dn_550_0.5	OG5_126677	[PREDICTED: seryl-tRNA synthetase. cytoplasmic-like] [Diuraphis noxia]	No				Dn_180_2.0	OG5_126651	[omega-amidase NIT2-like] [Diuraphis noxia]	No
Dn_917_0.10	OG5_126677	[PREDICTED: hypothetical protein LOC100571270] [Diuraphis noxia]	No				Dn_180_2.1	OG5_126651	[PREDICTED: omega-amidase NIT2-like] [Diuraphis noxia]	No
Dn_2666_0.2	OG5_126678	[PREDICTED: 60S ribosomal protein L23] [Diuraphis noxia]	No				Dn_410_1.0	OG5_126651	[PREDICTED: nitrilase and fragile histidine triad fusion protein NitFhit-like] [Diuraphis noxia]	No
Dn_888_0.2	OG5_126679	[serine hydroxymethyltransferase 1 (soluble) isoform a] [Diuraphis noxia]	No				Dn_0_2.4	OG5_126653	[PREDICTED: flavin-containing monooxygenase FMO GS-OX4-like] [Diuraphis noxia]	No
Dn_142_2.8	OG5_126680	[acetyl coenzyme A synthase] [Diuraphis noxia]	No				Dn_0_2.5	OG5_126653	[PREDICTED: flavin-containing monooxygenase FMO GS-OX3-like] [Diuraphis noxia]	No
Dn_2315_0.1	OG5_126680	[acetyl coenzyme A synthase] [Diuraphis noxia]	No				Dn_73_5.8	OG5_126653	[PREDICTED: flavin-containing monooxygenase FMO GS-OX3-like isoform 2] [Diuraphis noxia]	No
Dn_493_1.2	OG5_126680	[PREDICTED: acyl-CoA synthetase short-chain family member 3. mitochondrial-like] [Diuraphis noxia]	No				Dn_1282_0.0	OG5_126654	[PREDICTED: histone deacetylase 6-like] [Diuraphis noxia]	No
Dn_124_5.9	OG5_126681	[AGAP003644-PA] [Diuraphis noxia]	No				Dn_208_3.3	OG5_126654	[PREDICTED: histone deacetylase 6-like] [Diuraphis noxia]	No
Dn_7_11.7	OG5_126681	[GH24437] [Diuraphis noxia]	No				Dn_262_3.11	OG5_126654	[PREDICTED: histone deacetylase 6-like] [Diuraphis noxia]	No
Dn_211_3.9	OG5_126683	[PREDICTED: sugar transporter ERD6-like 6-like] [Diuraphis noxia]	No				Dn_347_2.8	OG5_126654	[PREDICTED: histone deacetylase 4-like isoform 1] [Diuraphis noxia]	No
Dn_251_3.0	OG5_126683	[PREDICTED: facilitated trehalose transporter Tret1-like] [Diuraphis noxia]	No				Dn_270_1.4	OG5_126655	[PREDICTED: 5'-AMP-activated protein kinase catalytic subunit alpha-2-like] [Diuraphis noxia]	No
Dn_47_0.2	OG5_126683	[PREDICTED: facilitated trehalose transporter Tret1-like isoform 2] [Diuraphis noxia]	No				Dn_273_1.1	OG5_126655	[PREDICTED: BR serine/threonine-protein kinase 2-like. partial] [Diuraphis noxia]	No
Dn_47_0.3	OG5_126683	[PREDICTED: facilitated trehalose transporter Tret1-like] [Diuraphis noxia]	No				Dn_386_1.12	OG5_126657	[PREDICTED: leucine-rich repeat and death domain-containing protein LOC401387-like] [Diuraphis noxia]	No
Dn_47_0.7	OG5_126683	[PREDICTED: facilitated trehalose transporter Tret1-like isoform 2] [Diuraphis noxia]	No				Dn_55_7.8	OG5_126657	[PREDICTED: leucine-rich repeat protein soc-2 homolog] [Diuraphis noxia]	No
Dn_47_1.1	OG5_126683	[PREDICTED: facilitated trehalose transporter Tret1-like isoform 3] [Diuraphis noxia]	No				Dn_0_9.6	OG5_126658	[PREDICTED: Y+L amino acid transporter 2-like isoform 2] [Diuraphis noxia]	No
Dn_99_0.1	OG5_126683	[PREDICTED: facilitated trehalose transporter Tret1-like isoform 1] [Diuraphis noxia]	No				Dn_251_2.0	OG5_126658	[PREDICTED: hypothetical protein LOC100572710] [Diuraphis noxia]	No
Dn_565_1.11	OG5_126684	[PREDICTED: isoleucyl-tRNA synthetase. mitochondrial-like] [Diuraphis noxia]	No				Dn_457_1.9	OG5_126658	[PREDICTED: Y+L amino acid transporter 2-like isoform 2] [Diuraphis noxia]	No
Dn_701_0.11	OG5_126684	[PREDICTED: isoleucyl-tRNA synthetase. cytoplasmic-like] [Diuraphis noxia]	No				Dn_554_1.2	OG5_126658	[PREDICTED: B(0.+)-type amino acid transporter 1-like] [Diuraphis noxia]	No
Dn_108_1.4	OG5_126685	[PREDICTED: pyruvate kinase-like isoform 2] [Diuraphis noxia]	No				Dn_868_0.11	OG5_126658	[Hypothetical protein Dnox_] [Diuraphis noxia]	No
Dn_88_1.6	OG5_126686	[PREDICTED: putative ammonium transporter 1-like isoform 2] [Diuraphis noxia]	No				Dn_9_7.3	OG5_126658	[PREDICTED: Y+L amino acid transporter 2-like] [Diuraphis noxia]	No
Dn_153_1.3	OG5_126687	[ribosomal protein S15-like] [Diuraphis noxia]	No				Dn_367_2.2	OG5_126660	[PREDICTED: dynamin isoform 2] [Diuraphis noxia]	No
Dn_432_0.1	OG5_126688	[ribosomal protein L11e-like] [Diuraphis noxia]	No				Dn_403_1.7	OG5_126660	[PREDICTED: dynamin-1-like protein-like] [Diuraphis noxia]	No
Dn_2321_0.0	OG5_126690	[PREDICTED: myrosinase 1-like] [Diuraphis noxia]	No				Dn_494_1.1	OG5_126662	[PREDICTED: cystathionine beta-synthase-like isoform 3] [Diuraphis noxia]	No
Dn_238_2.2	OG5_126690	[PREDICTED: myrosinase 1-like] [Diuraphis noxia]	No				Dn_1_5.4	OG5_126663	[PREDICTED: venom serine carboxypeptidase-like] [Diuraphis noxia]	No
Dn_295_0.6	OG5_126690	[PREDICTED: myrosinase 1-like] [Diuraphis noxia]	No				Dn_12_8.14	OG5_126663	[carboxypeptidase. vitellogenic-like precursor] [Diuraphis noxia]	No
Dn_4921_0.0	OG5_126690	[PREDICTED: myrosinase 1-like isoform 2] [Diuraphis noxia]	No				Dn_12_9.14	OG5_126663	[PREDICTED: venom serine carboxypeptidase-like] [Diuraphis noxia]	No
Dn_184_4.10	OG5_126691	[PREDICTED: probable aconitate hydratase. mitochondrial-like] [Diuraphis noxia]	No				Dn_12_9.4	OG5_126663	[PREDICTED: venom serine carboxypeptidase-like] [Diuraphis noxia]	No
Dn_184_4.12	OG5_126691	[PREDICTED: probable aconitate hydratase. mitochondrial-like] [Diuraphis noxia]	No				Dn_12_9.5	OG5_126663	[PREDICTED: venom serine carboxypeptidase-like] [Diuraphis noxia]	No
Dn_184_4.17	OG5_126691	[PREDICTED: probable aconitate hydratase. mitochondrial-like] [Diuraphis noxia]	No				Dn_12_9.7	OG5_126663	[PREDICTED: venom serine carboxypeptidase-like] [Diuraphis noxia]	No
Dn_4946_0.0	OG5_126691	[Hypothetical protein Dnox_] [Diuraphis noxia]	No				Dn_1193_0.2	OG5_126665	[uncharacterized protein LOC100161590] [Diuraphis noxia]	No
Dn_676_0.8	OG5_126691	[PREDICTED: probable aconitate hydratase. mitochondrial-like] [Diuraphis noxia]	No				Dn_90_6.0	OG5_126665	[uncharacterized protein LOC100167208] [Diuraphis noxia]	No
Dn_84_6.0	OG5_126691	[PREDICTED: probable aconitate hydratase. mitochondrial-like] [Diuraphis noxia]	No				Dn_10_7.11	OG5_126667	[PREDICTED: UDP-glucuronosyltransferase 2C1-like] [Diuraphis noxia]	No
Dn_87_1.11	OG5_126691	[PREDICTED: cytoplasmic aconitate hydratase-like] [Diuraphis noxia]	No				Dn_126_1.8	OG5_126667	[PREDICTED: UDP-glucuronosyltransferase 2B18-like] [Diuraphis noxia]	No
Dn_452_1.0	OG5_126692	[PREDICTED: elongation factor G. mitochondrial-like isoform 3] [Diuraphis noxia]	No				Dn_126_1.9	OG5_126667	[PREDICTED: UDP-glucuronosyltransferase 2B7-like] [Diuraphis noxia]	No
Dn_30_1.6	OG5_126693	[PREDICTED: serpin B4-like] [Diuraphis noxia]	No				Dn_1556_0.0	OG5_126667	[PREDICTED: UDP-glucuronosyltransferase 2B7-like] [Diuraphis noxia]	No
Dn_32_6.3	OG5_126693	[serine protease inhibitor 5 precursor] [Diuraphis noxia]	No				Dn_161_0.1	OG5_126667	[PREDICTED: UDP-glucuronosyltransferase 2B13-like] [Diuraphis noxia]	No
Dn_63_1.0	OG5_126693	[PREDICTED: serpin B10-like] [Diuraphis noxia]	No				Dn_161_0.4	OG5_126667	[PREDICTED: UDP-glucuronosyltransferase 2B15-like isoform 1] [Diuraphis noxia]	No
Dn_63_1.1	OG5_126693	[PREDICTED: serpin B11-like] [Diuraphis noxia]	No				Dn_1650_0.3	OG5_126667	[PREDICTED: UDP-glucuronosyltransferase 2B13-like] [Diuraphis noxia]	No
Dn_829_0.10	OG5_126693	[serine protease inhibitor 4. serpin-4-like] [Diuraphis noxia]	No				Dn_1676_0.1	OG5_126667	[PREDICTED: hypothetical protein LOC100569113] [Diuraphis noxia]	No
Dn_236_1.19	OG5_126694	[PREDICTED: DNA-directed RNA polymerase III subunit RPC2] [Diuraphis noxia]	No				Dn_188_0.10	OG5_126667	[PREDICTED: UDP-glucuronosyltransferase 1-1-like] [Diuraphis noxia]	No
Dn_648_0.3	OG5_126694	[PREDICTED: similar to AGAP003648-PA] [Diuraphis noxia]	No				Dn_263_3.8	OG5_126667	[PREDICTED: UDP-glucuronosyltransferase 2A1-like] [Diuraphis noxia]	No
Dn_10_4.0	OG5_126695	[cuticular protein 48] [Diuraphis noxia]	No				Dn_282_0.3	OG5_126667	[PREDICTED: UDP-glucuronosyltransferase 2C1-like isoform 1] [Diuraphis noxia]	No
Dn_15_10.9	OG5_126695	[PREDICTED: cuticle protein] [Diuraphis noxia]	No				Dn_282_0.5	OG5_126667	[PREDICTED: UDP-glucuronosyltransferase 2B17-like] [Diuraphis noxia]	No
Dn_154_2.0	OG5_126695	[cuticular protein precursor] [Diuraphis noxia]	No				Dn_282_0.6	OG5_126667	[PREDICTED: UDP-glucuronosyltransferase 2B17-like] [Diuraphis noxia]	No
Dn_154_3.3	OG5_126695	[cuticular protein 29 precursor] [Diuraphis noxia]	No				Dn_307_1.9	OG5_126667	[PREDICTED: UDP-glucuronosyltransferase 2C1-like] [Diuraphis noxia]	No
Dn_154_3.4	OG5_126695	[cuticular protein 29 precursor] [Diuraphis noxia]	No				Dn_37_0.0	OG5_126667	[PREDICTED: UDP-glucuronosyltransferase 1-9-like isoform 1] [Diuraphis noxia]	No
Dn_154_4.0	OG5_126695	[PREDICTED: cuticle protein 8-like] [Diuraphis noxia]	No				Dn_37_1.0	OG5_126667	[PREDICTED: UDP-glucuronosyltransferase 2B17-like isoform 2] [Diuraphis noxia]	No
Dn_154_4.1	OG5_126695	[cuticular protein 22 precursor] [Diuraphis noxia]	No				Dn_37_1.1	OG5_126667	[PREDICTED: UDP-glucuronosyltransferase 2B17-like isoform 2] [Diuraphis noxia]	No
Dn_154_4.10	OG5_126695	[cuticular protein 41 precursor] [Diuraphis noxia]	No				Dn_37_1.2	OG5_126667	[PREDICTED: UDP-glucuronosyltransferase 2B2-like] [Diuraphis noxia]	No
Dn_154_4.15	OG5_126695	[cuticular protein 10 precursor] [Diuraphis noxia]	No				Dn_37_1.3	OG5_126667	[PREDICTED: UDP-glucuronosyltransferase 2B10-like] [Diuraphis noxia]	No
Dn_154_4.16	OG5_126695	[cuticular protein 10 precursor] [Diuraphis noxia]	No				Dn_388_2.14	OG5_126667	[PREDICTED: UDP-glucuronosyltransferase 2B15-like isoform 1] [Diuraphis noxia]	No
Dn_154_4.24	OG5_126695	[PREDICTED: adult-specific cuticular protein ACP-22-like isoform 3] [Diuraphis noxia]	No				Dn_388_2.15	OG5_126667	[PREDICTED: UDP-glucuronosyltransferase 2B15-like] [Diuraphis noxia]	No
Dn_154_4.26	OG5_126695	[PREDICTED: hypothetical protein LOC100575803] [Diuraphis noxia]	No				Dn_388_2.16	OG5_126667	[PREDICTED: UDP-glucuronosyltransferase 2B13-like isoform 1] [Diuraphis noxia]	No
Dn_154_4.3	OG5_126695	[cuticular protein 5 precursor] [Diuraphis noxia]	No				Dn_467_1.11	OG5_126667	[PREDICTED: UDP-glucuronosyltransferase 2B15-like] [Diuraphis noxia]	No
Dn_154_4.6	OG5_126695	[cuticular protein 11 precursor] [Diuraphis noxia]	No				Dn_467_1.15	OG5_126667	[PREDICTED: hypothetical protein LOC100573598] [Diuraphis noxia]	No
Dn_154_4.7	OG5_126695	[cuticular protein 15 precursor] [Diuraphis noxia]	No				Dn_4712_0.0	OG5_126667	[PREDICTED: UDP-glucuronosyltransferase 1-6-like] [Diuraphis noxia]	No
Dn_154_4.8	OG5_126695	[cuticular protein 15 precursor] [Diuraphis noxia]	No				Dn_52_2.11	OG5_126667	[PREDICTED: UDP-glucuronosyltransferase 2B15-like] [Diuraphis noxia]	No
Dn_154_4.9	OG5_126695	[cuticular protein 40] [Diuraphis noxia]	No				Dn_52_2.3	OG5_126667	[PREDICTED: ecdysteroid UDP-glucosyltransferase-like isoform 2] [Diuraphis noxia]	No
Dn_1725_0.0	OG5_126695	[PREDICTED: hypothetical protein LOC100571800] [Diuraphis noxia]	No				Dn_52_2.4	OG5_126667	[PREDICTED: UDP-glucuronosyltransferase 2B15-like] [Diuraphis noxia]	No
Dn_186_0.1	OG5_126695	[cuticular protein 52 precursor] [Diuraphis noxia]	No				Dn_52_2.9	OG5_126667	[PREDICTED: ecdysteroid UDP-glucosyltransferase-like isoform 2] [Diuraphis noxia]	No
Dn_21_3.4	OG5_126695	[cuticular protein 52 precursor] [Diuraphis noxia]	No				Dn_82_3.5	OG5_126667	[PREDICTED: UDP-glucuronosyltransferase 2B15-like] [Diuraphis noxia]	No
Dn_420_1.10	OG5_126695	[cuticular protein 44 precursor] [Diuraphis noxia]	No				Dn_82_3.6	OG5_126667	[PREDICTED: UDP-glucuronosyltransferase 2B14-like] [Diuraphis noxia]	No
Dn_420_1.11	OG5_126695	[cuticular protein 43 precursor] [Diuraphis noxia]	No				Dn_9_11.2	OG5_126667	[PREDICTED: hypothetical protein LOC100569113] [Diuraphis noxia]	No
Dn_647_0.2	OG5_126695	[cuticular protein 60 precursor] [Diuraphis noxia]	No				Dn_929_0.0	OG5_126667	[PREDICTED: UDP-glucuronosyltransferase 2B20-like isoform 2] [Diuraphis noxia]	No
Dn_12_8.13	OG5_126696	[PREDICTED: ADP-ribosylation factor 1-like] [Diuraphis noxia]	No				Dn_929_0.2	OG5_126667	[PREDICTED: UDP-glucuronosyltransferase 2C1-like isoform 1] [Diuraphis noxia]	No
Dn_2871_0.1	OG5_126697	[PREDICTED: kynurenine--oxoglutarate transaminase 3-like] [Diuraphis noxia]	No				Dn_929_0.4	OG5_126667	[PREDICTED: UDP-glucuronosyltransferase 2B17-like] [Diuraphis noxia]	No
Dn_67_6.0	OG5_126697	[PREDICTED: kynurenine--oxoglutarate transaminase 3-like] [Diuraphis noxia]	No				Dn_929_0.6	OG5_126667	[PREDICTED: UDP-glucuronosyltransferase 2B20-like isoform 1] [Diuraphis noxia]	No
Dn_67_6.1	OG5_126697	[PREDICTED: kynurenine--oxoglutarate transaminase 3-like] [Diuraphis noxia]	No				Dn_929_0.7	OG5_126667	[PREDICTED: UDP-glucuronosyltransferase 2B17-like] [Diuraphis noxia]	No
Dn_3934_0.0	OG5_126698	[PREDICTED: enolase-like isoform 3] [Diuraphis noxia]	No				Dn_75_4.5	OG5_126668	[ribosomal protein S18] [Diuraphis noxia]	No
Dn_511_1.4	OG5_126698	[PREDICTED: enolase-like isoform 2] [Diuraphis noxia]	No				Dn_424_1.15	OG5_126671	[PREDICTED: c-1-tetrahydrofolate synthase. cytoplasmic-like] [Diuraphis noxia]	No
Dn_1015_0.8	OG5_126699	[PREDICTED: low affinity cationic amino acid transporter 2-like] [Diuraphis noxia]	No				Dn_465_1.21	OG5_126671	[PREDICTED: bifunctional methylenetetrahydrofolate dehydrogenase/cyclohydrolase. mitochondrial-like] [Diuraphis noxia]	No
Dn_12_0.2	OG5_126699	[PREDICTED: hypothetical protein LOC100572961] [Diuraphis noxia]	No				Dn_1541_0.2	OG5_126672	[PREDICTED: myosin-Ic-like. partial] [Diuraphis noxia]	No
Dn_12_12.3	OG5_126699	[PREDICTED: high affinity cationic amino acid transporter 1-like] [Diuraphis noxia]	No				Dn_78_5.12	OG5_126672	[PREDICTED: myosin-IA] [Diuraphis noxia]	No
Dn_1245_0.0	OG5_126699	[PREDICTED: high affinity cationic amino acid transporter 1-like] [Diuraphis noxia]	No				Dn_946_0.4	OG5_126672	[PREDICTED: myosin-Ia] [Diuraphis noxia]	No
Dn_1245_0.1	OG5_126699	[PREDICTED: high affinity cationic amino acid transporter 1-like] [Diuraphis noxia]	No				Dn_156_2.13	OG5_126673	[PREDICTED: xaa-Pro dipeptidase-like] [Diuraphis noxia]	No
Dn_168_4.6	OG5_126699	[cationic amino acid transporter 2] [Diuraphis noxia]	No				Dn_156_2.14	OG5_126673	[PREDICTED: xaa-Pro dipeptidase-like] [Diuraphis noxia]	No
Dn_18_7.2	OG5_126699	[PREDICTED: hypothetical protein LOC100572961] [Diuraphis noxia]	No				Dn_235_2.8	OG5_126673	[PREDICTED: probable Xaa-Pro aminopeptidase 3-like] [Diuraphis noxia]	No
Dn_193_1.6	OG5_126699	[PREDICTED: SCAN domain-containing protein 3-like] [Diuraphis noxia]	No				Dn_61_0.8	OG5_126674	[PREDICTED: calcium-transporting ATPase type 2C member 1-like] [Diuraphis noxia]	No
Dn_24_6.0	OG5_126699	[PREDICTED: hypothetical protein LOC100572961] [Diuraphis noxia]	No				Dn_973_0.13	OG5_126674	[PREDICTED: calcium-transporting ATPase sarcoplasmic/endoplasmic reticulum type-like isoform 2] [Diuraphis noxia]	No
Dn_241_0.4	OG5_126699	[PREDICTED: low affinity cationic amino acid transporter 2-like] [Diuraphis noxia]	No				Dn_676_0.11	OG5_126676	[uncharacterized protein LOC100164663] [Diuraphis noxia]	No
Dn_26_9.0	OG5_126699	[Hypothetical protein Dnox_] [Diuraphis noxia]	No				Dn_550_0.5	OG5_126677	[PREDICTED: seryl-tRNA synthetase. cytoplasmic-like] [Diuraphis noxia]	No
Dn_3_8.3	OG5_126699	[PREDICTED: hypothetical protein LOC100572961] [Diuraphis noxia]	No				Dn_917_0.10	OG5_126677	[PREDICTED: hypothetical protein LOC100571270] [Diuraphis noxia]	No
Dn_380_0.4	OG5_126699	[Hypothetical protein Dnox_] [Diuraphis noxia]	No				Dn_2666_0.2	OG5_126678	[PREDICTED: 60S ribosomal protein L23] [Diuraphis noxia]	No
Dn_388_1.0	OG5_126699	[PREDICTED: hypothetical protein LOC100572961] [Diuraphis noxia]	No				Dn_888_0.2	OG5_126679	[serine hydroxymethyltransferase 1 (soluble) isoform a] [Diuraphis noxia]	No
Dn_398_0.2	OG5_126699	[Hypothetical protein Dnox_] [Diuraphis noxia]	No				Dn_142_2.8	OG5_126680	[acetyl coenzyme A synthase] [Diuraphis noxia]	No
Dn_3985_0.0	OG5_126699	[PREDICTED: hypothetical protein LOC100572961] [Diuraphis noxia]	No				Dn_2315_0.1	OG5_126680	[acetyl coenzyme A synthase] [Diuraphis noxia]	No
Dn_40_3.0	OG5_126699	[GH16752] [Diuraphis noxia]	No				Dn_493_1.2	OG5_126680	[PREDICTED: acyl-CoA synthetase short-chain family member 3. mitochondrial-like] [Diuraphis noxia]	No
Dn_442_0.7	OG5_126699	[PREDICTED: low affinity cationic amino acid transporter 2-like] [Diuraphis noxia]	No				Dn_124_5.9	OG5_126681	[AGAP003644-PA] [Diuraphis noxia]	No
Dn_442_1.11	OG5_126699	[PREDICTED: low affinity cationic amino acid transporter 2-like] [Diuraphis noxia]	No				Dn_7_11.7	OG5_126681	[GH24437] [Diuraphis noxia]	No
Dn_442_1.2	OG5_126699	[PREDICTED: low affinity cationic amino acid transporter 2-like] [Diuraphis noxia]	No				Dn_565_1.11	OG5_126684	[PREDICTED: isoleucyl-tRNA synthetase. mitochondrial-like] [Diuraphis noxia]	No
Dn_442_1.20	OG5_126699	[PREDICTED: low affinity cationic amino acid transporter 2-like] [Diuraphis noxia]	No				Dn_701_0.11	OG5_126684	[PREDICTED: isoleucyl-tRNA synthetase. cytoplasmic-like] [Diuraphis noxia]	No
Dn_442_1.5	OG5_126699	[PREDICTED: low affinity cationic amino acid transporter 2-like] [Diuraphis noxia]	No				Dn_108_1.4	OG5_126685	[PREDICTED: pyruvate kinase-like isoform 2] [Diuraphis noxia]	No
Dn_442_1.9	OG5_126699	[PREDICTED: low affinity cationic amino acid transporter 2-like] [Diuraphis noxia]	No				Dn_88_1.6	OG5_126686	[PREDICTED: putative ammonium transporter 1-like isoform 2] [Diuraphis noxia]	No
Dn_480_1.3	OG5_126699	[Hypothetical protein Dnox_] [Diuraphis noxia]	No				Dn_153_1.3	OG5_126687	[ribosomal protein S15-like] [Diuraphis noxia]	No
Dn_560_1.0	OG5_126699	[Hypothetical protein Dnox_] [Diuraphis noxia]	No				Dn_432_0.1	OG5_126688	[ribosomal protein L11e-like] [Diuraphis noxia]	No
Dn_74_2.1	OG5_126699	[PREDICTED: hypothetical protein LOC100572961] [Diuraphis noxia]	No				Dn_2321_0.0	OG5_126690	[PREDICTED: myrosinase 1-like] [Diuraphis noxia]	No
Dn_773_0.0	OG5_126699	[Hypothetical protein Dnox_] [Diuraphis noxia]	No				Dn_238_2.2	OG5_126690	[PREDICTED: myrosinase 1-like] [Diuraphis noxia]	No
Dn_9_6.3	OG5_126699	[PREDICTED: hypothetical protein LOC100572961] [Diuraphis noxia]	No				Dn_295_0.6	OG5_126690	[PREDICTED: myrosinase 1-like] [Diuraphis noxia]	No
Dn_937_0.6	OG5_126699	[Hypothetical protein Dnox_] [Diuraphis noxia]	No				Dn_4921_0.0	OG5_126690	[PREDICTED: myrosinase 1-like isoform 2] [Diuraphis noxia]	No
Dn_168_4.16	OG5_126700	[PREDICTED: H/ACA ribonucleoprotein complex subunit 4-like] [Diuraphis noxia]	No				Dn_184_4.10	OG5_126691	[PREDICTED: probable aconitate hydratase. mitochondrial-like] [Diuraphis noxia]	No
Dn_76_6.5	OG5_126700	[PREDICTED: H/ACA ribonucleoprotein complex subunit 4-like] [Diuraphis noxia]	No				Dn_184_4.12	OG5_126691	[PREDICTED: probable aconitate hydratase. mitochondrial-like] [Diuraphis noxia]	No
Dn_214_3.3	OG5_126701	[PREDICTED: activating signal cointegrator 1 complex subunit 3] [Diuraphis noxia]	No				Dn_184_4.17	OG5_126691	[PREDICTED: probable aconitate hydratase. mitochondrial-like] [Diuraphis noxia]	No
Dn_214_3.9	OG5_126701	[PREDICTED: activating signal cointegrator 1 complex subunit 3] [Diuraphis noxia]	No				Dn_4946_0.0	OG5_126691	[Hypothetical protein Dnox_] [Diuraphis noxia]	No
Dn_276_2.6	OG5_126701	[PREDICTED: putative U5 small nuclear ribonucleoprotein 200 kDa helicase-like isoform 2] [Diuraphis noxia]	No				Dn_676_0.8	OG5_126691	[PREDICTED: probable aconitate hydratase. mitochondrial-like] [Diuraphis noxia]	No
Dn_2914_0.1	OG5_126701	[PREDICTED: activating signal cointegrator 1 complex subunit 3] [Diuraphis noxia]	No				Dn_84_6.0	OG5_126691	[PREDICTED: probable aconitate hydratase. mitochondrial-like] [Diuraphis noxia]	No
Dn_201_3.7	OG5_126704	[PREDICTED: glycerol-3-phosphate dehydrogenase [NAD+]. cytoplasmic-like isoform 1] [Diuraphis noxia]	No				Dn_87_1.11	OG5_126691	[PREDICTED: cytoplasmic aconitate hydratase-like] [Diuraphis noxia]	No
Dn_31_4.0	OG5_126705	[PREDICTED: v-type proton ATPase 116 kDa subunit a isoform 1-like] [Diuraphis noxia]	No				Dn_452_1.0	OG5_126692	[PREDICTED: elongation factor G. mitochondrial-like isoform 3] [Diuraphis noxia]	No
Dn_88_6.6	OG5_126705	[PREDICTED: v-type proton ATPase 116 kDa subunit a isoform 1-like isoform 1] [Diuraphis noxia]	No				Dn_30_1.6	OG5_126693	[PREDICTED: serpin B4-like] [Diuraphis noxia]	No
Dn_2036_0.1	OG5_126706	[14-3-3 protein epsilon] [Diuraphis noxia]	No				Dn_32_6.3	OG5_126693	[serine protease inhibitor 5 precursor] [Diuraphis noxia]	No
Dn_62_5.1	OG5_126706	[14-3-3 protein zeta] [Diuraphis noxia]	No				Dn_63_1.0	OG5_126693	[PREDICTED: serpin B10-like] [Diuraphis noxia]	No
Dn_2_9.13	OG5_126707	[PREDICTED: zinc transporter ZIP3-like] [Diuraphis noxia]	No				Dn_63_1.1	OG5_126693	[PREDICTED: serpin B11-like] [Diuraphis noxia]	No
Dn_29_3.3	OG5_126707	[PREDICTED: hypothetical protein LOC100166684] [Diuraphis noxia]	No				Dn_829_0.10	OG5_126693	[serine protease inhibitor 4. serpin-4-like] [Diuraphis noxia]	No
Dn_29_4.12	OG5_126707	[PREDICTED: zinc transporter ZIP1-like] [Diuraphis noxia]	No				Dn_236_1.19	OG5_126694	[PREDICTED: DNA-directed RNA polymerase III subunit RPC2] [Diuraphis noxia]	No
Dn_106_4.11	OG5_126708	[abnormal wing discs 1] [Diuraphis noxia]	No				Dn_648_0.3	OG5_126694	[PREDICTED: similar to AGAP003648-PA] [Diuraphis noxia]	No
Dn_398_1.12	OG5_126708	[abnormal wing discs 2] [Diuraphis noxia]	No				Dn_10_4.0	OG5_126695	[cuticular protein 48] [Diuraphis noxia]	No
Dn_140_0.7	OG5_126709	[PREDICTED: anion exchange protein 3-like isoform 1] [Diuraphis noxia]	No				Dn_15_10.9	OG5_126695	[PREDICTED: cuticle protein] [Diuraphis noxia]	No
Dn_104_6.8	OG5_126710	[probable O-sialoglycoprotein endopeptidase] [Diuraphis noxia]	No				Dn_154_2.0	OG5_126695	[cuticular protein precursor] [Diuraphis noxia]	No
Dn_2_0.10	OG5_126710	[PREDICTED: probable O-sialoglycoprotein endopeptidase 2-like] [Diuraphis noxia]	No				Dn_154_3.3	OG5_126695	[cuticular protein 29 precursor] [Diuraphis noxia]	No
Dn_351_2.3	OG5_126711	[PREDICTED: similar to glutathione peroxidase] [Diuraphis noxia]	No				Dn_154_3.4	OG5_126695	[cuticular protein 29 precursor] [Diuraphis noxia]	No
Dn_284_2.2	OG5_126712	[PREDICTED: cyclin-dependent kinase 1-like] [Diuraphis noxia]	No				Dn_154_4.0	OG5_126695	[PREDICTED: cuticle protein 8-like] [Diuraphis noxia]	No
Dn_334_2.9	OG5_126712	[PREDICTED: cyclin-dependent kinase 2-like] [Diuraphis noxia]	No				Dn_154_4.1	OG5_126695	[cuticular protein 22 precursor] [Diuraphis noxia]	No
Dn_533_0.0	OG5_126712	[cell division protein kinase 5] [Diuraphis noxia]	No				Dn_154_4.10	OG5_126695	[cuticular protein 41 precursor] [Diuraphis noxia]	No
Dn_61_1.1	OG5_126712	[PREDICTED: cyclin-dependent kinase 1-like] [Diuraphis noxia]	No				Dn_154_4.15	OG5_126695	[cuticular protein 10 precursor] [Diuraphis noxia]	No
Dn_1035_0.2	OG5_126713	[PREDICTED: hypothetical protein LOC100573124] [Diuraphis noxia]	No				Dn_154_4.16	OG5_126695	[cuticular protein 10 precursor] [Diuraphis noxia]	No
Dn_1121_0.4	OG5_126713	[PREDICTED: hypothetical protein LOC100573124] [Diuraphis noxia]	No				Dn_154_4.24	OG5_126695	[PREDICTED: adult-specific cuticular protein ACP-22-like isoform 3] [Diuraphis noxia]	No
Dn_314_1.8	OG5_126713	[PREDICTED: glucose dehydrogenase [acceptor]-like isoform 1] [Diuraphis noxia]	No				Dn_154_4.26	OG5_126695	[PREDICTED: hypothetical protein LOC100575803] [Diuraphis noxia]	No
Dn_314_2.0	OG5_126713	[PREDICTED: glucose dehydrogenase [acceptor]-like] [Diuraphis noxia]	No				Dn_154_4.3	OG5_126695	[cuticular protein 5 precursor] [Diuraphis noxia]	No
Dn_706_0.2	OG5_126713	[PREDICTED: glucose dehydrogenase [acceptor]-like] [Diuraphis noxia]	No				Dn_154_4.6	OG5_126695	[cuticular protein 11 precursor] [Diuraphis noxia]	No
Dn_706_0.3	OG5_126713	[PREDICTED: glucose dehydrogenase [acceptor]-like] [Diuraphis noxia]	No				Dn_154_4.7	OG5_126695	[cuticular protein 15 precursor] [Diuraphis noxia]	No
Dn_80_2.0	OG5_126713	[PREDICTED: glucose dehydrogenase [acceptor]-like] [Diuraphis noxia]	No				Dn_154_4.8	OG5_126695	[cuticular protein 15 precursor] [Diuraphis noxia]	No
Dn_80_2.2	OG5_126713	[PREDICTED: glucose dehydrogenase [acceptor]-like] [Diuraphis noxia]	No				Dn_154_4.9	OG5_126695	[cuticular protein 40] [Diuraphis noxia]	No
Dn_80_2.3	OG5_126713	[PREDICTED: glucose dehydrogenase [acceptor]-like] [Diuraphis noxia]	No				Dn_1725_0.0	OG5_126695	[PREDICTED: hypothetical protein LOC100571800] [Diuraphis noxia]	No
Dn_80_3.2	OG5_126713	[PREDICTED: glucose dehydrogenase [acceptor]-like] [Diuraphis noxia]	No				Dn_186_0.1	OG5_126695	[cuticular protein 52 precursor] [Diuraphis noxia]	No
Dn_80_3.3	OG5_126713	[PREDICTED: glucose dehydrogenase [acceptor]-like] [Diuraphis noxia]	No				Dn_21_3.4	OG5_126695	[cuticular protein 52 precursor] [Diuraphis noxia]	No
Dn_23_10.0	OG5_126714	[PREDICTED: band 7 protein AAEL010189-like] [Diuraphis noxia]	No				Dn_420_1.10	OG5_126695	[cuticular protein 44 precursor] [Diuraphis noxia]	No
Dn_242_1.2	OG5_126714	[PREDICTED: stomatin-like protein 2-like] [Diuraphis noxia]	No				Dn_420_1.11	OG5_126695	[cuticular protein 43 precursor] [Diuraphis noxia]	No
Dn_107_5.0	OG5_126715	[PREDICTED: ephrin type-A receptor 4-B-like isoform 1] [Diuraphis noxia]	No				Dn_647_0.2	OG5_126695	[cuticular protein 60 precursor] [Diuraphis noxia]	No
Dn_107_5.1	OG5_126715	[PREDICTED: ephrin type-A receptor 4-B-like isoform 2] [Diuraphis noxia]	No				Dn_12_8.13	OG5_126696	[PREDICTED: ADP-ribosylation factor 1-like] [Diuraphis noxia]	No
Dn_182_3.0	OG5_126716	[PREDICTED: protein dachsous-like] [Diuraphis noxia]	No				Dn_2871_0.1	OG5_126697	[PREDICTED: kynurenine--oxoglutarate transaminase 3-like] [Diuraphis noxia]	No
Dn_182_4.1	OG5_126716	[PREDICTED: protein dachsous-like] [Diuraphis noxia]	No				Dn_67_6.0	OG5_126697	[PREDICTED: kynurenine--oxoglutarate transaminase 3-like] [Diuraphis noxia]	No
Dn_182_4.2	OG5_126716	[PREDICTED: protein dachsous-like] [Diuraphis noxia]	No				Dn_67_6.1	OG5_126697	[PREDICTED: kynurenine--oxoglutarate transaminase 3-like] [Diuraphis noxia]	No
Dn_25_6.0	OG5_126716	[PREDICTED: fat-like cadherin-related tumor suppressor homolog isoform 2] [Diuraphis noxia]	No				Dn_3934_0.0	OG5_126698	[PREDICTED: enolase-like isoform 3] [Diuraphis noxia]	No
Dn_25_7.0	OG5_126716	[PREDICTED: fat-like cadherin-related tumor suppressor homolog isoform 1] [Diuraphis noxia]	No				Dn_511_1.4	OG5_126698	[PREDICTED: enolase-like isoform 2] [Diuraphis noxia]	No
Dn_575_0.4	OG5_126716	[PREDICTED: neural-cadherin-like] [Diuraphis noxia]	No				Dn_1015_0.8	OG5_126699	[PREDICTED: low affinity cationic amino acid transporter 2-like] [Diuraphis noxia]	No
Dn_611_0.20	OG5_126716	[PREDICTED: hypothetical protein LOC100571814] [Diuraphis noxia]	No				Dn_12_0.2	OG5_126699	[PREDICTED: hypothetical protein LOC100572961] [Diuraphis noxia]	No
Dn_7_12.1	OG5_126716	[PREDICTED: cadherin-related tumor suppressor-like] [Diuraphis noxia]	No				Dn_12_12.3	OG5_126699	[PREDICTED: high affinity cationic amino acid transporter 1-like] [Diuraphis noxia]	No
Dn_7_12.2	OG5_126716	[PREDICTED: cadherin-related tumor suppressor-like] [Diuraphis noxia]	No				Dn_1245_0.0	OG5_126699	[PREDICTED: high affinity cationic amino acid transporter 1-like] [Diuraphis noxia]	No
Dn_814_0.0	OG5_126716	[PREDICTED: neural-cadherin-like] [Diuraphis noxia]	No				Dn_1245_0.1	OG5_126699	[PREDICTED: high affinity cationic amino acid transporter 1-like] [Diuraphis noxia]	No
Dn_917_0.12	OG5_126716	[PREDICTED: cadherin-related tumor suppressor-like] [Diuraphis noxia]	No				Dn_168_4.6	OG5_126699	[cationic amino acid transporter 2] [Diuraphis noxia]	No
Dn_198_3.5	OG5_126717	[PREDICTED: gamma-tubulin complex component 6-like isoform 1] [Diuraphis noxia]	No				Dn_18_7.2	OG5_126699	[PREDICTED: hypothetical protein LOC100572961] [Diuraphis noxia]	No
Dn_198_3.6	OG5_126717	[PREDICTED: solute carrier family 15 member 1-like] [Diuraphis noxia]	No				Dn_193_1.6	OG5_126699	[PREDICTED: SCAN domain-containing protein 3-like] [Diuraphis noxia]	No
Dn_383_1.3	OG5_126717	[PREDICTED: hypothetical protein LOC100570160] [Diuraphis noxia]	No				Dn_24_6.0	OG5_126699	[PREDICTED: hypothetical protein LOC100572961] [Diuraphis noxia]	No
Dn_42_6.2	OG5_126717	[PREDICTED: peptide transporter family 1-like isoform 2] [Diuraphis noxia]	No				Dn_241_0.4	OG5_126699	[PREDICTED: low affinity cationic amino acid transporter 2-like] [Diuraphis noxia]	No
Dn_42_6.6	OG5_126717	[PREDICTED: solute carrier family 15 member 1-like] [Diuraphis noxia]	No				Dn_26_9.0	OG5_126699	[Hypothetical protein Dnox_] [Diuraphis noxia]	No
Dn_90_0.10	OG5_126717	[PREDICTED: peptide transporter family 1-like] [Diuraphis noxia]	No				Dn_3_8.3	OG5_126699	[PREDICTED: hypothetical protein LOC100572961] [Diuraphis noxia]	No
Dn_254_2.13	OG5_126718	[PREDICTED: bacitracin synthase 3-like] [Diuraphis noxia]	No				Dn_380_0.4	OG5_126699	[Hypothetical protein Dnox_] [Diuraphis noxia]	No
Dn_254_2.14	OG5_126718	[PREDICTED: bacitracin synthase 3-like] [Diuraphis noxia]	No				Dn_388_1.0	OG5_126699	[PREDICTED: hypothetical protein LOC100572961] [Diuraphis noxia]	No
Dn_736_0.17	OG5_126718	[PREDICTED: linear gramicidin synthase subunit D-like] [Diuraphis noxia]	No				Dn_398_0.2	OG5_126699	[Hypothetical protein Dnox_] [Diuraphis noxia]	No
Dn_157_4.15	OG5_126719	[PREDICTED: hypothetical protein LOC100164694] [Diuraphis noxia]	No				Dn_3985_0.0	OG5_126699	[PREDICTED: hypothetical protein LOC100572961] [Diuraphis noxia]	No
Dn_585_0.16	OG5_126720	[PREDICTED: transketolase-like protein 2-like] [Diuraphis noxia]	No				Dn_40_3.0	OG5_126699	[GH16752] [Diuraphis noxia]	No
Dn_22_10.11	OG5_126721	[PREDICTED: methionine aminopeptidase 1D. chloroplastic/mitochondrial-like] [Diuraphis noxia]	No				Dn_442_0.7	OG5_126699	[PREDICTED: low affinity cationic amino acid transporter 2-like] [Diuraphis noxia]	No
Dn_29_3.5	OG5_126721	[methionine aminopeptidase 1-like] [Diuraphis noxia]	No				Dn_442_1.11	OG5_126699	[PREDICTED: low affinity cationic amino acid transporter 2-like] [Diuraphis noxia]	No
Dn_335_2.18	OG5_126722	[40S ribosomal protein S2-like] [Diuraphis noxia]	No				Dn_442_1.2	OG5_126699	[PREDICTED: low affinity cationic amino acid transporter 2-like] [Diuraphis noxia]	No
Dn_461_1.13	OG5_126723	[PREDICTED: valyl-tRNA synthetase-like] [Diuraphis noxia]	No				Dn_442_1.20	OG5_126699	[PREDICTED: low affinity cationic amino acid transporter 2-like] [Diuraphis noxia]	No
Dn_4746_0.0	OG5_126723	[GI21262] [Diuraphis noxia]	No				Dn_442_1.5	OG5_126699	[PREDICTED: low affinity cationic amino acid transporter 2-like] [Diuraphis noxia]	No
Dn_64_6.4	OG5_126723	[valyl-tRNA synthetase] [Diuraphis noxia]	No				Dn_442_1.9	OG5_126699	[PREDICTED: low affinity cationic amino acid transporter 2-like] [Diuraphis noxia]	No
Dn_225_2.1	OG5_126724	[PREDICTED: ras-related protein Rab-5C-like] [Diuraphis noxia]	No				Dn_480_1.3	OG5_126699	[Hypothetical protein Dnox_] [Diuraphis noxia]	No
Dn_264_3.6	OG5_126726	[PREDICTED: ATP-binding cassette sub-family D member 3-like] [Diuraphis noxia]	No				Dn_560_1.0	OG5_126699	[Hypothetical protein Dnox_] [Diuraphis noxia]	No
Dn_639_0.16	OG5_126726	[PREDICTED: ATP-binding cassette sub-family D member 2-like] [Diuraphis noxia]	No				Dn_74_2.1	OG5_126699	[PREDICTED: hypothetical protein LOC100572961] [Diuraphis noxia]	No
Dn_639_0.6	OG5_126726	[PREDICTED: ATP-binding cassette sub-family D member 2-like] [Diuraphis noxia]	No				Dn_773_0.0	OG5_126699	[Hypothetical protein Dnox_] [Diuraphis noxia]	No
Dn_80_5.5	OG5_126727	[PREDICTED: peptidyl-prolyl cis-trans isomerase FKBP4-like] [Diuraphis noxia]	No				Dn_9_6.3	OG5_126699	[PREDICTED: hypothetical protein LOC100572961] [Diuraphis noxia]	No
Dn_150_0.1	OG5_126729	[PREDICTED: sodium/hydrogen exchanger 8-like] [Diuraphis noxia]	No				Dn_937_0.6	OG5_126699	[Hypothetical protein Dnox_] [Diuraphis noxia]	No
Dn_463_1.5	OG5_126730	[PREDICTED: ribose-phosphate pyrophosphokinase 1-like isoform 3] [Diuraphis noxia]	No				Dn_168_4.16	OG5_126700	[PREDICTED: H/ACA ribonucleoprotein complex subunit 4-like] [Diuraphis noxia]	No
Dn_137_1.6	OG5_126731	[PREDICTED: branched-chain-amino-acid aminotransferase. cytosolic-like] [Diuraphis noxia]	No				Dn_76_6.5	OG5_126700	[PREDICTED: H/ACA ribonucleoprotein complex subunit 4-like] [Diuraphis noxia]	No
Dn_10_10.14	OG5_126732	[PREDICTED: elongation of very long chain fatty acids protein 4-like] [Diuraphis noxia]	No				Dn_214_3.3	OG5_126701	[PREDICTED: activating signal cointegrator 1 complex subunit 3] [Diuraphis noxia]	No
Dn_10_10.15	OG5_126732	[PREDICTED: elongation of very long chain fatty acids protein 4-like] [Diuraphis noxia]	No				Dn_214_3.9	OG5_126701	[PREDICTED: activating signal cointegrator 1 complex subunit 3] [Diuraphis noxia]	No
Dn_250_0.0	OG5_126732	[PREDICTED: elongation of very long chain fatty acids protein AAEL008004-like] [Diuraphis noxia]	No				Dn_276_2.6	OG5_126701	[PREDICTED: putative U5 small nuclear ribonucleoprotein 200 kDa helicase-like isoform 2] [Diuraphis noxia]	No
Dn_250_1.2	OG5_126732	[PREDICTED: elongation of very long chain fatty acids protein AAEL008004-like isoform 1] [Diuraphis noxia]	No				Dn_2914_0.1	OG5_126701	[PREDICTED: activating signal cointegrator 1 complex subunit 3] [Diuraphis noxia]	No
Dn_6_10.4	OG5_126732	[PREDICTED: elongation of very long chain fatty acids protein AAEL008004-like] [Diuraphis noxia]	No				Dn_201_3.7	OG5_126704	[PREDICTED: glycerol-3-phosphate dehydrogenase [NAD+]. cytoplasmic-like isoform 1] [Diuraphis noxia]	No
Dn_6_10.5	OG5_126732	[PREDICTED: elongation of very long chain fatty acids protein 1-like] [Diuraphis noxia]	No				Dn_31_4.0	OG5_126705	[PREDICTED: v-type proton ATPase 116 kDa subunit a isoform 1-like] [Diuraphis noxia]	No
Dn_831_0.0	OG5_126732	[PREDICTED: elongation of very long chain fatty acids protein AAEL008004-like isoform 3] [Diuraphis noxia]	No				Dn_88_6.6	OG5_126705	[PREDICTED: v-type proton ATPase 116 kDa subunit a isoform 1-like isoform 1] [Diuraphis noxia]	No
Dn_108_5.9	OG5_126733	[PREDICTED: ATP-binding cassette sub-family B member 6. mitochondrial-like isoform 3] [Diuraphis noxia]	No				Dn_2036_0.1	OG5_126706	[14-3-3 protein epsilon] [Diuraphis noxia]	No
Dn_31_4.2	OG5_126733	[PREDICTED: ATP-binding cassette sub-family B member 7. mitochondrial-like] [Diuraphis noxia]	No				Dn_62_5.1	OG5_126706	[14-3-3 protein zeta] [Diuraphis noxia]	No
Dn_167_3.3	OG5_126734	[PREDICTED: s-adenosylmethionine synthase-like isoform 1] [Diuraphis noxia]	No				Dn_2_9.13	OG5_126707	[PREDICTED: zinc transporter ZIP3-like] [Diuraphis noxia]	No
Dn_679_0.17	OG5_126734	[PREDICTED: s-adenosylmethionine synthase-like] [Diuraphis noxia]	No				Dn_29_3.3	OG5_126707	[PREDICTED: hypothetical protein LOC100166684] [Diuraphis noxia]	No
Dn_167_3.1	OG5_126735	[PREDICTED: probable histone acetyltransferase MYST1-like] [Diuraphis noxia]	No				Dn_29_4.12	OG5_126707	[PREDICTED: zinc transporter ZIP1-like] [Diuraphis noxia]	No
Dn_467_0.7	OG5_126735	[PREDICTED: histone acetyltransferase Tip60-like] [Diuraphis noxia]	No				Dn_106_4.11	OG5_126708	[abnormal wing discs 1] [Diuraphis noxia]	No
Dn_6_10.3	OG5_126735	[PREDICTED: hypothetical protein LOC100160130] [Diuraphis noxia]	No				Dn_398_1.12	OG5_126708	[abnormal wing discs 2] [Diuraphis noxia]	No
Dn_6_9.2	OG5_126735	[PREDICTED: histone acetyltransferase MYST2-like] [Diuraphis noxia]	No				Dn_140_0.7	OG5_126709	[PREDICTED: anion exchange protein 3-like isoform 1] [Diuraphis noxia]	No
Dn_75_4.0	OG5_126736	[PREDICTED: DNA topoisomerase 3-alpha-like] [Diuraphis noxia]	No				Dn_104_6.8	OG5_126710	[probable O-sialoglycoprotein endopeptidase] [Diuraphis noxia]	No
Dn_103_4.16	OG5_126737	[aspartate aminotransferase 2] [Diuraphis noxia]	No				Dn_2_0.10	OG5_126710	[PREDICTED: probable O-sialoglycoprotein endopeptidase 2-like] [Diuraphis noxia]	No
Dn_42_5.5	OG5_126737	[PREDICTED: aspartate aminotransferase. cytoplasmic-like] [Diuraphis noxia]	No				Dn_351_2.3	OG5_126711	[PREDICTED: similar to glutathione peroxidase] [Diuraphis noxia]	No
Dn_168_4.9	OG5_126738	[PREDICTED: twitchin-like] [Diuraphis noxia]	No				Dn_284_2.2	OG5_126712	[PREDICTED: cyclin-dependent kinase 1-like] [Diuraphis noxia]	No
Dn_217_3.6	OG5_126738	[PREDICTED: titin-like] [Diuraphis noxia]	No				Dn_334_2.9	OG5_126712	[PREDICTED: cyclin-dependent kinase 2-like] [Diuraphis noxia]	No
Dn_412_1.0	OG5_126738	[PREDICTED: muscle M-line assembly protein unc-89-like] [Diuraphis noxia]	No				Dn_533_0.0	OG5_126712	[cell division protein kinase 5] [Diuraphis noxia]	No
Dn_550_1.3	OG5_126738	[PREDICTED: titin-like] [Diuraphis noxia]	No				Dn_61_1.1	OG5_126712	[PREDICTED: cyclin-dependent kinase 1-like] [Diuraphis noxia]	No
Dn_67_5.2	OG5_126738	[PREDICTED: hemicentin-1-like] [Diuraphis noxia]	No				Dn_1035_0.2	OG5_126713	[PREDICTED: hypothetical protein LOC100573124] [Diuraphis noxia]	No
Dn_191_1.2	OG5_126739	[PREDICTED: excitatory amino acid transporter 1-like isoform 2] [Diuraphis noxia]	No				Dn_1121_0.4	OG5_126713	[PREDICTED: hypothetical protein LOC100573124] [Diuraphis noxia]	No
Dn_340_2.0	OG5_126739	[PREDICTED: excitatory amino acid transporter 2-like] [Diuraphis noxia]	No				Dn_314_1.8	OG5_126713	[PREDICTED: glucose dehydrogenase [acceptor]-like isoform 1] [Diuraphis noxia]	No
Dn_1106_0.0	OG5_126740	[PREDICTED: hypothetical protein LOC100167132] [Diuraphis noxia]	No				Dn_314_2.0	OG5_126713	[PREDICTED: glucose dehydrogenase [acceptor]-like] [Diuraphis noxia]	No
Dn_221_3.18	OG5_126741	[PREDICTED: probable protein phosphatase 2C T23F11.1-like] [Diuraphis noxia]	No				Dn_706_0.2	OG5_126713	[PREDICTED: glucose dehydrogenase [acceptor]-like] [Diuraphis noxia]	No
Dn_34_7.5	OG5_126741	[PREDICTED: probable protein phosphatase CG10417-like] [Diuraphis noxia]	No				Dn_706_0.3	OG5_126713	[PREDICTED: glucose dehydrogenase [acceptor]-like] [Diuraphis noxia]	No
Dn_491_0.9	OG5_126741	[PREDICTED: probable protein phosphatase CG10417-like isoform 1] [Diuraphis noxia]	No				Dn_80_2.0	OG5_126713	[PREDICTED: glucose dehydrogenase [acceptor]-like] [Diuraphis noxia]	No
Dn_71_6.2	OG5_126741	[PREDICTED: protein phosphatase 1G-like] [Diuraphis noxia]	No				Dn_80_2.2	OG5_126713	[PREDICTED: glucose dehydrogenase [acceptor]-like] [Diuraphis noxia]	No
Dn_182_0.5	OG5_126742	[PREDICTED: histone deacetylase Rpd3-like] [Diuraphis noxia]	No				Dn_80_2.3	OG5_126713	[PREDICTED: glucose dehydrogenase [acceptor]-like] [Diuraphis noxia]	No
Dn_185_1.2	OG5_126742	[PREDICTED: histone deacetylase 3-like] [Diuraphis noxia]	No				Dn_80_3.2	OG5_126713	[PREDICTED: glucose dehydrogenase [acceptor]-like] [Diuraphis noxia]	No
Dn_368_1.2	OG5_126743	[PREDICTED: hexokinase type 2-like isoform 3] [Diuraphis noxia]	No				Dn_80_3.3	OG5_126713	[PREDICTED: glucose dehydrogenase [acceptor]-like] [Diuraphis noxia]	No
Dn_368_1.3	OG5_126743	[PREDICTED: hexokinase type 2-like isoform 3] [Diuraphis noxia]	No				Dn_23_10.0	OG5_126714	[PREDICTED: band 7 protein AAEL010189-like] [Diuraphis noxia]	No
Dn_830_0.8	OG5_126743	[PREDICTED: hexokinase type 2-like] [Diuraphis noxia]	No				Dn_242_1.2	OG5_126714	[PREDICTED: stomatin-like protein 2-like] [Diuraphis noxia]	No
Dn_85_0.2	OG5_126743	[PREDICTED: hexokinase type 2-like isoform 3] [Diuraphis noxia]	No				Dn_107_5.0	OG5_126715	[PREDICTED: ephrin type-A receptor 4-B-like isoform 1] [Diuraphis noxia]	No
Dn_671_0.4	OG5_126744	[PREDICTED: stress-70 protein. mitochondrial-like] [Diuraphis noxia]	No				Dn_107_5.1	OG5_126715	[PREDICTED: ephrin type-A receptor 4-B-like isoform 2] [Diuraphis noxia]	No
Dn_331_2.18	OG5_126745	[PREDICTED: dimethyladenosine transferase 1. mitochondrial-like] [Diuraphis noxia]	No				Dn_182_3.0	OG5_126716	[PREDICTED: protein dachsous-like] [Diuraphis noxia]	No
Dn_95_5.17	OG5_126745	[dimethyladenosine transferase-like] [Diuraphis noxia]	No				Dn_182_4.1	OG5_126716	[PREDICTED: protein dachsous-like] [Diuraphis noxia]	No
Dn_145_3.4	OG5_126746	[PREDICTED: putative glycerol kinase 5-like] [Diuraphis noxia]	No				Dn_182_4.2	OG5_126716	[PREDICTED: protein dachsous-like] [Diuraphis noxia]	No
Dn_1779_0.2	OG5_126746	[PREDICTED: glycerol kinase-like] [Diuraphis noxia]	No				Dn_25_6.0	OG5_126716	[PREDICTED: fat-like cadherin-related tumor suppressor homolog isoform 2] [Diuraphis noxia]	No
Dn_283_3.11	OG5_126746	[PREDICTED: glycerol kinase-like] [Diuraphis noxia]	No				Dn_25_7.0	OG5_126716	[PREDICTED: fat-like cadherin-related tumor suppressor homolog isoform 1] [Diuraphis noxia]	No
Dn_179_0.1	OG5_126747	[PREDICTED: solute carrier family 23 member 2-like isoform 1] [Diuraphis noxia]	No				Dn_575_0.4	OG5_126716	[PREDICTED: neural-cadherin-like] [Diuraphis noxia]	No
Dn_756_0.6	OG5_126747	[PREDICTED: solute carrier family 23 member 2-like] [Diuraphis noxia]	No				Dn_611_0.20	OG5_126716	[PREDICTED: hypothetical protein LOC100571814] [Diuraphis noxia]	No
Dn_756_0.7	OG5_126747	[PREDICTED: solute carrier family 23 member 1-like] [Diuraphis noxia]	No				Dn_7_12.1	OG5_126716	[PREDICTED: cadherin-related tumor suppressor-like] [Diuraphis noxia]	No
Dn_424_0.7	OG5_126749	[PREDICTED: leishmanolysin-like peptidase-like] [Diuraphis noxia]	No				Dn_7_12.2	OG5_126716	[PREDICTED: cadherin-related tumor suppressor-like] [Diuraphis noxia]	No
Dn_424_1.3	OG5_126749	[Hypothetical protein Dnox_] [Diuraphis noxia]	No				Dn_814_0.0	OG5_126716	[PREDICTED: neural-cadherin-like] [Diuraphis noxia]	No
Dn_12_4.5	OG5_126750	[PREDICTED: ornithine decarboxylase-like isoform 1] [Diuraphis noxia]	No				Dn_917_0.12	OG5_126716	[PREDICTED: cadherin-related tumor suppressor-like] [Diuraphis noxia]	No
Dn_191_3.1	OG5_126750	[PREDICTED: ornithine decarboxylase-like] [Diuraphis noxia]	No				Dn_198_3.5	OG5_126717	[PREDICTED: gamma-tubulin complex component 6-like isoform 1] [Diuraphis noxia]	No
Dn_2973_0.0	OG5_126750	[PREDICTED: ornithine decarboxylase-like] [Diuraphis noxia]	No				Dn_198_3.6	OG5_126717	[PREDICTED: solute carrier family 15 member 1-like] [Diuraphis noxia]	No
Dn_44_7.5	OG5_126752	[PREDICTED: arginyl-tRNA synthetase. cytoplasmic-like] [Diuraphis noxia]	No				Dn_383_1.3	OG5_126717	[PREDICTED: hypothetical protein LOC100570160] [Diuraphis noxia]	No
Dn_699_0.0	OG5_126752	[PREDICTED: probable arginyl-tRNA synthetase. mitochondrial-like] [Diuraphis noxia]	No				Dn_42_6.2	OG5_126717	[PREDICTED: peptide transporter family 1-like isoform 2] [Diuraphis noxia]	No
Dn_897_0.4	OG5_126752	[PREDICTED: probable arginyl-tRNA synthetase. mitochondrial-like] [Diuraphis noxia]	No				Dn_42_6.6	OG5_126717	[PREDICTED: solute carrier family 15 member 1-like] [Diuraphis noxia]	No
Dn_205_4.2	OG5_126753	[PREDICTED: NADP-dependent malic enzyme-like] [Diuraphis noxia]	No				Dn_90_0.10	OG5_126717	[PREDICTED: peptide transporter family 1-like] [Diuraphis noxia]	No
Dn_205_4.3	OG5_126753	[PREDICTED: NADP-dependent malic enzyme-like] [Diuraphis noxia]	No				Dn_254_2.13	OG5_126718	[PREDICTED: bacitracin synthase 3-like] [Diuraphis noxia]	No
Dn_3512_0.0	OG5_126754	[PREDICTED: zinc transporter 2-like] [Diuraphis noxia]	No				Dn_254_2.14	OG5_126718	[PREDICTED: bacitracin synthase 3-like] [Diuraphis noxia]	No
Dn_897_0.10	OG5_126754	[PREDICTED: zinc transporter 1-like] [Diuraphis noxia]	No				Dn_736_0.17	OG5_126718	[PREDICTED: linear gramicidin synthase subunit D-like] [Diuraphis noxia]	No
Dn_127_5.15	OG5_126755	[PREDICTED: cysteinyl-tRNA synthetase. mitochondrial-like] [Diuraphis noxia]	No				Dn_157_4.15	OG5_126719	[PREDICTED: hypothetical protein LOC100164694] [Diuraphis noxia]	No
Dn_1535_0.0	OG5_126755	[PREDICTED: cysteinyl-tRNA synthetase. cytoplasmic-like isoform 2] [Diuraphis noxia]	No				Dn_585_0.16	OG5_126720	[PREDICTED: transketolase-like protein 2-like] [Diuraphis noxia]	No
Dn_61_0.7	OG5_126755	[PREDICTED: similar to cysteinyl-tRNA synthetase] [Diuraphis noxia]	No				Dn_22_10.11	OG5_126721	[PREDICTED: methionine aminopeptidase 1D. chloroplastic/mitochondrial-like] [Diuraphis noxia]	No
Dn_354_1.8	OG5_126756	[PREDICTED: probable asparaginyl-tRNA synthetase. mitochondrial-like isoform 2] [Diuraphis noxia]	No				Dn_29_3.5	OG5_126721	[methionine aminopeptidase 1-like] [Diuraphis noxia]	No
Dn_53_5.11	OG5_126756	[PREDICTED: asparaginyl-tRNA synthetase. cytoplasmic-like] [Diuraphis noxia]	No				Dn_335_2.18	OG5_126722	[40S ribosomal protein S2-like] [Diuraphis noxia]	No
Dn_46_6.7	OG5_126757	[PREDICTED: acetyl-CoA acetyltransferase. cytosolic-like isoform 1] [Diuraphis noxia]	No				Dn_461_1.13	OG5_126723	[PREDICTED: valyl-tRNA synthetase-like] [Diuraphis noxia]	No
Dn_966_0.2	OG5_126757	[PREDICTED: 3-ketoacyl-CoA thiolase. mitochondrial-like] [Diuraphis noxia]	No				Dn_4746_0.0	OG5_126723	[GI21262] [Diuraphis noxia]	No
Dn_1341_0.0	OG5_126758	[PREDICTED: 6-phosphofructokinase-like isoform 2] [Diuraphis noxia]	No				Dn_64_6.4	OG5_126723	[valyl-tRNA synthetase] [Diuraphis noxia]	No
Dn_162_4.4	OG5_126758	[PREDICTED: 6-phosphofructokinase-like isoform 1] [Diuraphis noxia]	No				Dn_225_2.1	OG5_126724	[PREDICTED: ras-related protein Rab-5C-like] [Diuraphis noxia]	No
Dn_166_1.9	OG5_126758	[PREDICTED: 6-phosphofructokinase-like] [Diuraphis noxia]	No				Dn_264_3.6	OG5_126726	[PREDICTED: ATP-binding cassette sub-family D member 3-like] [Diuraphis noxia]	No
Dn_630_0.6	OG5_126758	[Hypothetical protein Dnox_] [Diuraphis noxia]	No				Dn_639_0.16	OG5_126726	[PREDICTED: ATP-binding cassette sub-family D member 2-like] [Diuraphis noxia]	No
Dn_1487_0.0	OG5_126759	[GL13817] [Diuraphis noxia]	No				Dn_639_0.6	OG5_126726	[PREDICTED: ATP-binding cassette sub-family D member 2-like] [Diuraphis noxia]	No
Dn_187_0.1	OG5_126761	[PREDICTED: importin subunit alpha-7-like] [Diuraphis noxia]	No				Dn_80_5.5	OG5_126727	[PREDICTED: peptidyl-prolyl cis-trans isomerase FKBP4-like] [Diuraphis noxia]	No
Dn_240_2.4	OG5_126761	[PREDICTED: importin subunit alpha-3-like] [Diuraphis noxia]	No				Dn_150_0.1	OG5_126729	[PREDICTED: sodium/hydrogen exchanger 8-like] [Diuraphis noxia]	No
Dn_62_0.4	OG5_126762	[adenylate kinase 2. mitochondrial] [Diuraphis noxia]	No				Dn_463_1.5	OG5_126730	[PREDICTED: ribose-phosphate pyrophosphokinase 1-like isoform 3] [Diuraphis noxia]	No
Dn_970_0.5	OG5_126762	[adenylate kinase 2. mitochondrial] [Diuraphis noxia]	No				Dn_137_1.6	OG5_126731	[PREDICTED: branched-chain-amino-acid aminotransferase. cytosolic-like] [Diuraphis noxia]	No
Dn_166_1.8	OG5_126763	[PREDICTED: fumarylacetoacetate hydrolase domain-containing protein 2-like] [Diuraphis noxia]	No				Dn_10_10.14	OG5_126732	[PREDICTED: elongation of very long chain fatty acids protein 4-like] [Diuraphis noxia]	No
Dn_482_0.2	OG5_126764	[PREDICTED: threonyl-tRNA synthetase. cytoplasmic-like] [Diuraphis noxia]	No				Dn_10_10.15	OG5_126732	[PREDICTED: elongation of very long chain fatty acids protein 4-like] [Diuraphis noxia]	No
Dn_295_1.9	OG5_126765	[PREDICTED: fizzy-related protein homolog] [Diuraphis noxia]	No				Dn_250_0.0	OG5_126732	[PREDICTED: elongation of very long chain fatty acids protein AAEL008004-like] [Diuraphis noxia]	No
Dn_321_2.10	OG5_126765	[cell division cycle 20] [Diuraphis noxia]	No				Dn_250_1.2	OG5_126732	[PREDICTED: elongation of very long chain fatty acids protein AAEL008004-like isoform 1] [Diuraphis noxia]	No
Dn_52_7.5	OG5_126765	[cell division cycle 20] [Diuraphis noxia]	No				Dn_6_10.4	OG5_126732	[PREDICTED: elongation of very long chain fatty acids protein AAEL008004-like] [Diuraphis noxia]	No
Dn_331_2.1	OG5_126767	[PREDICTED: histone H1-like] [Diuraphis noxia]	No				Dn_6_10.5	OG5_126732	[PREDICTED: elongation of very long chain fatty acids protein 1-like] [Diuraphis noxia]	No
Dn_331_2.7	OG5_126767	[PREDICTED: histone H1C-like] [Diuraphis noxia]	No				Dn_831_0.0	OG5_126732	[PREDICTED: elongation of very long chain fatty acids protein AAEL008004-like isoform 3] [Diuraphis noxia]	No
Dn_483_1.6	OG5_126767	[PREDICTED: histone H1.1-like] [Diuraphis noxia]	No				Dn_108_5.9	OG5_126733	[PREDICTED: ATP-binding cassette sub-family B member 6. mitochondrial-like isoform 3] [Diuraphis noxia]	No
Dn_673_0.23	OG5_126767	[PREDICTED: histone H1C-like] [Diuraphis noxia]	No				Dn_31_4.2	OG5_126733	[PREDICTED: ATP-binding cassette sub-family B member 7. mitochondrial-like] [Diuraphis noxia]	No
Dn_79_6.3	OG5_126767	[PREDICTED: histone H1C-like] [Diuraphis noxia]	No				Dn_167_3.3	OG5_126734	[PREDICTED: s-adenosylmethionine synthase-like isoform 1] [Diuraphis noxia]	No
Dn_987_0.4	OG5_126768	[PREDICTED: recombination repair protein 1-like] [Diuraphis noxia]	No				Dn_679_0.17	OG5_126734	[PREDICTED: s-adenosylmethionine synthase-like] [Diuraphis noxia]	No
Dn_90_1.2	OG5_126769	[heat shock 10kDa protein 1] [Diuraphis noxia]	No				Dn_167_3.1	OG5_126735	[PREDICTED: probable histone acetyltransferase MYST1-like] [Diuraphis noxia]	No
Dn_93_0.1	OG5_126770	[PREDICTED: atrial natriuretic peptide receptor 2-like] [Diuraphis noxia]	No				Dn_467_0.7	OG5_126735	[PREDICTED: histone acetyltransferase Tip60-like] [Diuraphis noxia]	No
Dn_36_6.2	OG5_126771	[PREDICTED: A disintegrin and metalloproteinase with thrombospondin motifs 9] [Diuraphis noxia]	No				Dn_6_10.3	OG5_126735	[PREDICTED: hypothetical protein LOC100160130] [Diuraphis noxia]	No
Dn_36_6.4	OG5_126771	[PREDICTED: A disintegrin and metalloproteinase with thrombospondin motifs 9] [Diuraphis noxia]	No				Dn_6_9.2	OG5_126735	[PREDICTED: histone acetyltransferase MYST2-like] [Diuraphis noxia]	No
Dn_38_2.12	OG5_126772	[PREDICTED: probable ATP-dependent RNA helicase DDX5-like] [Diuraphis noxia]	No				Dn_75_4.0	OG5_126736	[PREDICTED: DNA topoisomerase 3-alpha-like] [Diuraphis noxia]	No
Dn_38_2.5	OG5_126772	[PREDICTED: similar to CCAAT/enhancer binding protein zeta] [Diuraphis noxia]	No				Dn_103_4.16	OG5_126737	[aspartate aminotransferase 2] [Diuraphis noxia]	No
Dn_38_4.13	OG5_126772	[PREDICTED: ATP-dependent RNA helicase p62-like isoform 1] [Diuraphis noxia]	No				Dn_42_5.5	OG5_126737	[PREDICTED: aspartate aminotransferase. cytoplasmic-like] [Diuraphis noxia]	No
Dn_505_1.13	OG5_126772	[PREDICTED: probable ATP-dependent RNA helicase DDX5-like] [Diuraphis noxia]	No				Dn_168_4.9	OG5_126738	[PREDICTED: twitchin-like] [Diuraphis noxia]	No
Dn_598_0.27	OG5_126772	[PREDICTED: probable ATP-dependent RNA helicase DDX5-like] [Diuraphis noxia]	No				Dn_217_3.6	OG5_126738	[PREDICTED: titin-like] [Diuraphis noxia]	No
Dn_2166_0.0	OG5_126773	[PREDICTED: dnaJ protein homolog 1-like isoform 1] [Diuraphis noxia]	No				Dn_412_1.0	OG5_126738	[PREDICTED: muscle M-line assembly protein unc-89-like] [Diuraphis noxia]	No
Dn_1480_0.7	OG5_126774	[PREDICTED: 5'-3' exoribonuclease 2 homolog] [Diuraphis noxia]	No				Dn_550_1.3	OG5_126738	[PREDICTED: titin-like] [Diuraphis noxia]	No
Dn_479_1.9	OG5_126774	[PREDICTED: 5'-3' exoribonuclease 1-like. partial] [Diuraphis noxia]	No				Dn_67_5.2	OG5_126738	[PREDICTED: hemicentin-1-like] [Diuraphis noxia]	No
Dn_723_0.2	OG5_126775	[cystathionine gamma-lyase isoform 2] [Diuraphis noxia]	No				Dn_191_1.2	OG5_126739	[PREDICTED: excitatory amino acid transporter 1-like isoform 2] [Diuraphis noxia]	No
Dn_999_0.2	OG5_126775	[PREDICTED: cystathionine gamma-lyase-like] [Diuraphis noxia]	No				Dn_340_2.0	OG5_126739	[PREDICTED: excitatory amino acid transporter 2-like] [Diuraphis noxia]	No
Dn_2_4.11	OG5_126776	[PREDICTED: probable phosphoglycerate kinase-like] [Diuraphis noxia]	No				Dn_1106_0.0	OG5_126740	[PREDICTED: hypothetical protein LOC100167132] [Diuraphis noxia]	No
Dn_2_4.12	OG5_126776	[PREDICTED: probable phosphoglycerate kinase-like] [Diuraphis noxia]	No				Dn_221_3.18	OG5_126741	[PREDICTED: probable protein phosphatase 2C T23F11.1-like] [Diuraphis noxia]	No
Dn_146_1.8	OG5_126777	[dehydrodolichyl diphosphate synthase-like] [Diuraphis noxia]	No				Dn_34_7.5	OG5_126741	[PREDICTED: probable protein phosphatase CG10417-like] [Diuraphis noxia]	No
Dn_52_6.3	OG5_126779	[PREDICTED: 2-oxoglutarate dehydrogenase. mitochondrial-like isoform 3] [Diuraphis noxia]	No				Dn_491_0.9	OG5_126741	[PREDICTED: probable protein phosphatase CG10417-like isoform 1] [Diuraphis noxia]	No
Dn_198_2.15	OG5_126780	[PREDICTED: casein kinase I isoform alpha-like] [Diuraphis noxia]	No				Dn_71_6.2	OG5_126741	[PREDICTED: protein phosphatase 1G-like] [Diuraphis noxia]	No
Dn_198_3.0	OG5_126780	[PREDICTED: casein kinase I isoform alpha-like] [Diuraphis noxia]	No				Dn_182_0.5	OG5_126742	[PREDICTED: histone deacetylase Rpd3-like] [Diuraphis noxia]	No
Dn_267_3.1	OG5_126780	[PREDICTED: casein kinase I isoform delta-B-like] [Diuraphis noxia]	No				Dn_185_1.2	OG5_126742	[PREDICTED: histone deacetylase 3-like] [Diuraphis noxia]	No
Dn_2841_0.1	OG5_126780	[PREDICTED: casein kinase I isoform alpha-like] [Diuraphis noxia]	No				Dn_368_1.2	OG5_126743	[PREDICTED: hexokinase type 2-like isoform 3] [Diuraphis noxia]	No
Dn_1372_0.2	OG5_126781	[PREDICTED: mitogen-activated protein kinase 1-like] [Diuraphis noxia]	No				Dn_368_1.3	OG5_126743	[PREDICTED: hexokinase type 2-like isoform 3] [Diuraphis noxia]	No
Dn_647_0.1	OG5_126783	[PREDICTED: 5-aminolevulinate synthase. erythroid-specific. mitochondrial-like] [Diuraphis noxia]	No				Dn_830_0.8	OG5_126743	[PREDICTED: hexokinase type 2-like] [Diuraphis noxia]	No
Dn_465_1.15	OG5_126784	[PREDICTED: apoptosis-inducing factor 3-like isoform 1] [Diuraphis noxia]	No				Dn_85_0.2	OG5_126743	[PREDICTED: hexokinase type 2-like isoform 3] [Diuraphis noxia]	No
Dn_315_2.14	OG5_126785	[PREDICTED: thioredoxin reductase 1. mitochondrial-like] [Diuraphis noxia]	No				Dn_671_0.4	OG5_126744	[PREDICTED: stress-70 protein. mitochondrial-like] [Diuraphis noxia]	No
Dn_59_7.16	OG5_126785	[PREDICTED: thioredoxin reductase 1. mitochondrial-like] [Diuraphis noxia]	No				Dn_331_2.18	OG5_126745	[PREDICTED: dimethyladenosine transferase 1. mitochondrial-like] [Diuraphis noxia]	No
Dn_0_19.14	OG5_126786	[PREDICTED: tRNA pseudouridine synthase 3-like isoform 1] [Diuraphis noxia]	No				Dn_95_5.17	OG5_126745	[dimethyladenosine transferase-like] [Diuraphis noxia]	No
Dn_1227_0.6	OG5_126786	[PREDICTED: tRNA pseudouridine synthase-like 1-like] [Diuraphis noxia]	No				Dn_145_3.4	OG5_126746	[PREDICTED: putative glycerol kinase 5-like] [Diuraphis noxia]	No
Dn_201_3.4	OG5_126787	[glyoxylate/hydroxypyruvate reductase-like] [Diuraphis noxia]	No				Dn_1779_0.2	OG5_126746	[PREDICTED: glycerol kinase-like] [Diuraphis noxia]	No
Dn_201_3.5	OG5_126787	[glyoxylate/hydroxypyruvate reductase-like] [Diuraphis noxia]	No				Dn_283_3.11	OG5_126746	[PREDICTED: glycerol kinase-like] [Diuraphis noxia]	No
Dn_156_4.8	OG5_126788	[PREDICTED: 60 kDa heat shock protein. mitochondrial-like isoform 3] [Diuraphis noxia]	No				Dn_179_0.1	OG5_126747	[PREDICTED: solute carrier family 23 member 2-like isoform 1] [Diuraphis noxia]	No
Dn_58_7.1	OG5_126791	[PREDICTED: voltage-dependent calcium channel type A subunit alpha-1-like] [Diuraphis noxia]	No				Dn_756_0.6	OG5_126747	[PREDICTED: solute carrier family 23 member 2-like] [Diuraphis noxia]	No
Dn_649_0.8	OG5_126791	[PREDICTED: voltage-dependent calcium channel type D subunit alpha-1-like isoform 1] [Diuraphis noxia]	No				Dn_756_0.7	OG5_126747	[PREDICTED: solute carrier family 23 member 1-like] [Diuraphis noxia]	No
Dn_116_3.8	OG5_126792	[PREDICTED: peptidyl-prolyl cis-trans isomerase E-like] [Diuraphis noxia]	No				Dn_424_0.7	OG5_126749	[PREDICTED: leishmanolysin-like peptidase-like] [Diuraphis noxia]	No
Dn_133_0.0	OG5_126792	[PREDICTED: peptidyl-prolyl cis-trans isomerase-like] [Diuraphis noxia]	No				Dn_424_1.3	OG5_126749	[Hypothetical protein Dnox_] [Diuraphis noxia]	No
Dn_133_0.1	OG5_126792	[PREDICTED: peptidyl-prolyl cis-trans isomerase-like] [Diuraphis noxia]	No				Dn_12_4.5	OG5_126750	[PREDICTED: ornithine decarboxylase-like isoform 1] [Diuraphis noxia]	No
Dn_3_11.5	OG5_126793	[PREDICTED: uridine 5'-monophosphate synthase-like isoform 1] [Diuraphis noxia]	No				Dn_191_3.1	OG5_126750	[PREDICTED: ornithine decarboxylase-like] [Diuraphis noxia]	No
Dn_20_5.9	OG5_126794	[PREDICTED: histidine triad nucleotide-binding protein 1-like isoform 1] [Diuraphis noxia]	No				Dn_2973_0.0	OG5_126750	[PREDICTED: ornithine decarboxylase-like] [Diuraphis noxia]	No
Dn_213_2.3	OG5_126795	[PREDICTED: polyadenylate-binding protein 1-like] [Diuraphis noxia]	No				Dn_44_7.5	OG5_126752	[PREDICTED: arginyl-tRNA synthetase. cytoplasmic-like] [Diuraphis noxia]	No
Dn_213_2.8	OG5_126795	[PREDICTED: polyadenylate-binding protein 1-like] [Diuraphis noxia]	No				Dn_699_0.0	OG5_126752	[PREDICTED: probable arginyl-tRNA synthetase. mitochondrial-like] [Diuraphis noxia]	No
Dn_2365_0.1	OG5_126796	[PREDICTED: putative ribosomal RNA methyltransferase NOP2-like] [Diuraphis noxia]	No				Dn_897_0.4	OG5_126752	[PREDICTED: probable arginyl-tRNA synthetase. mitochondrial-like] [Diuraphis noxia]	No
Dn_0_11.7	OG5_126799	[PREDICTED: alanyl-tRNA synthetase. mitochondrial-like] [Diuraphis noxia]	No				Dn_205_4.2	OG5_126753	[PREDICTED: NADP-dependent malic enzyme-like] [Diuraphis noxia]	No
Dn_3002_0.0	OG5_126799	[PREDICTED: alanyl-tRNA synthetase. mitochondrial-like] [Diuraphis noxia]	No				Dn_205_4.3	OG5_126753	[PREDICTED: NADP-dependent malic enzyme-like] [Diuraphis noxia]	No
Dn_683_0.20	OG5_126799	[PREDICTED: alanyl-tRNA synthetase. cytoplasmic-like] [Diuraphis noxia]	No				Dn_3512_0.0	OG5_126754	[PREDICTED: zinc transporter 2-like] [Diuraphis noxia]	No
Dn_146_3.0	OG5_126800	[AGAP010957-PA] [Diuraphis noxia]	No				Dn_897_0.10	OG5_126754	[PREDICTED: zinc transporter 1-like] [Diuraphis noxia]	No
Dn_111_5.13	OG5_126801	[pyrroline-5-carboxylate reductase 3-like] [Diuraphis noxia]	No				Dn_127_5.15	OG5_126755	[PREDICTED: cysteinyl-tRNA synthetase. mitochondrial-like] [Diuraphis noxia]	No
Dn_1337_0.0	OG5_126802	[guanine nucleotide binding protein (G protein). alpha activating activity polypeptide O] [Diuraphis noxia]	No				Dn_1535_0.0	OG5_126755	[PREDICTED: cysteinyl-tRNA synthetase. cytoplasmic-like isoform 2] [Diuraphis noxia]	No
Dn_319_1.8	OG5_126802	[PREDICTED: guanine nucleotide-binding protein G(i) subunit alpha-like] [Diuraphis noxia]	No				Dn_61_0.7	OG5_126755	[PREDICTED: similar to cysteinyl-tRNA synthetase] [Diuraphis noxia]	No
Dn_89_3.1	OG5_126802	[guanine nucleotide binding protein (G protein). alpha activating activity polypeptide O] [Diuraphis noxia]	No				Dn_354_1.8	OG5_126756	[PREDICTED: probable asparaginyl-tRNA synthetase. mitochondrial-like isoform 2] [Diuraphis noxia]	No
Dn_165_0.3	OG5_126803	[V-type proton ATPase 16 kDa proteolipid subunit] [Diuraphis noxia]	No				Dn_53_5.11	OG5_126756	[PREDICTED: asparaginyl-tRNA synthetase. cytoplasmic-like] [Diuraphis noxia]	No
Dn_14_5.0	OG5_126805	[PREDICTED: ATP-dependent RNA helicase A-like isoform 2] [Diuraphis noxia]	No				Dn_46_6.7	OG5_126757	[PREDICTED: acetyl-CoA acetyltransferase. cytosolic-like isoform 1] [Diuraphis noxia]	No
Dn_216_1.8	OG5_126805	[PREDICTED: probable ATP-dependent RNA helicase DHX36-like] [Diuraphis noxia]	No				Dn_966_0.2	OG5_126757	[PREDICTED: 3-ketoacyl-CoA thiolase. mitochondrial-like] [Diuraphis noxia]	No
Dn_22_9.5	OG5_126805	[PREDICTED: dosage compensation regulator-like] [Diuraphis noxia]	No				Dn_1341_0.0	OG5_126758	[PREDICTED: 6-phosphofructokinase-like isoform 2] [Diuraphis noxia]	No
Dn_579_0.5	OG5_126806	[PREDICTED: similar to Histidyl-tRNA synthetase CG6335-PA] [Diuraphis noxia]	No				Dn_162_4.4	OG5_126758	[PREDICTED: 6-phosphofructokinase-like isoform 1] [Diuraphis noxia]	No
Dn_294_2.0	OG5_126807	[PREDICTED: CDK5 regulatory subunit-associated protein 1-like] [Diuraphis noxia]	No				Dn_166_1.9	OG5_126758	[PREDICTED: 6-phosphofructokinase-like] [Diuraphis noxia]	No
Dn_641_0.21	OG5_126808	[PREDICTED: origin recognition complex subunit 1-like isoform 2] [Diuraphis noxia]	No				Dn_630_0.6	OG5_126758	[Hypothetical protein Dnox_] [Diuraphis noxia]	No
Dn_84_3.11	OG5_126808	[PREDICTED: cell division control protein 6 homolog] [Diuraphis noxia]	No				Dn_1487_0.0	OG5_126759	[GL13817] [Diuraphis noxia]	No
Dn_165_4.10	OG5_126809	[PREDICTED: putative oxidoreductase GLYR1 homolog] [Diuraphis noxia]	No				Dn_187_0.1	OG5_126761	[PREDICTED: importin subunit alpha-7-like] [Diuraphis noxia]	No
Dn_165_4.11	OG5_126809	[PREDICTED: putative oxidoreductase GLYR1 homolog] [Diuraphis noxia]	No				Dn_240_2.4	OG5_126761	[PREDICTED: importin subunit alpha-3-like] [Diuraphis noxia]	No
Dn_277_0.1	OG5_126809	[3-hydroxyisobutyrate dehydrogenase] [Diuraphis noxia]	No				Dn_62_0.4	OG5_126762	[adenylate kinase 2. mitochondrial] [Diuraphis noxia]	No
Dn_825_0.17	OG5_126809	[3-hydroxyisobutyrate dehydrogenase] [Diuraphis noxia]	No				Dn_970_0.5	OG5_126762	[adenylate kinase 2. mitochondrial] [Diuraphis noxia]	No
Dn_136_5.6	OG5_126810	[inositol monophosphatase 1-like] [Diuraphis noxia]	No				Dn_166_1.8	OG5_126763	[PREDICTED: fumarylacetoacetate hydrolase domain-containing protein 2-like] [Diuraphis noxia]	No
Dn_2821_0.1	OG5_126810	[inositol monophosphatase 1-like] [Diuraphis noxia]	No				Dn_482_0.2	OG5_126764	[PREDICTED: threonyl-tRNA synthetase. cytoplasmic-like] [Diuraphis noxia]	No
Dn_56_4.8	OG5_126810	[PREDICTED: inositol monophosphatase 1-like isoform 1] [Diuraphis noxia]	No				Dn_295_1.9	OG5_126765	[PREDICTED: fizzy-related protein homolog] [Diuraphis noxia]	No
Dn_173_4.0	OG5_126812	[PREDICTED: estradiol 17-beta-dehydrogenase 12-like isoform 2] [Diuraphis noxia]	No				Dn_321_2.10	OG5_126765	[cell division cycle 20] [Diuraphis noxia]	No
Dn_173_4.1	OG5_126812	[PREDICTED: estradiol 17-beta-dehydrogenase 12-B-like] [Diuraphis noxia]	No				Dn_52_7.5	OG5_126765	[cell division cycle 20] [Diuraphis noxia]	No
Dn_173_4.11	OG5_126812	[Hypothetical protein Dnox_] [Diuraphis noxia]	No				Dn_331_2.1	OG5_126767	[PREDICTED: histone H1-like] [Diuraphis noxia]	No
Dn_279_1.1	OG5_126812	[uncharacterized protein LOC100162678] [Diuraphis noxia]	No				Dn_331_2.7	OG5_126767	[PREDICTED: histone H1C-like] [Diuraphis noxia]	No
Dn_182_0.6	OG5_126813	[PREDICTED: hypothetical protein LOC100572390 isoform 1] [Diuraphis noxia]	No				Dn_483_1.6	OG5_126767	[PREDICTED: histone H1.1-like] [Diuraphis noxia]	No
Dn_44_2.0	OG5_126813	[PREDICTED: serine/threonine-protein phosphatase 2A 56 kDa regulatory subunit gamma isoform-like] [Diuraphis noxia]	No				Dn_673_0.23	OG5_126767	[PREDICTED: histone H1C-like] [Diuraphis noxia]	No
Dn_608_0.1	OG5_126813	[PREDICTED: serine/threonine-protein phosphatase 2A 56 kDa regulatory subunit alpha isoform-like isoform 1] [Diuraphis noxia]	No				Dn_79_6.3	OG5_126767	[PREDICTED: histone H1C-like] [Diuraphis noxia]	No
Dn_97_4.0	OG5_126813	[PREDICTED: serine/threonine-protein phosphatase 2A 56 kDa regulatory subunit delta isoform-like] [Diuraphis noxia]	No				Dn_987_0.4	OG5_126768	[PREDICTED: recombination repair protein 1-like] [Diuraphis noxia]	No
Dn_97_4.1	OG5_126813	[PREDICTED: hypothetical protein LOC100569039] [Diuraphis noxia]	No				Dn_90_1.2	OG5_126769	[heat shock 10kDa protein 1] [Diuraphis noxia]	No
Dn_4102_0.0	OG5_126814	[PREDICTED: similar to putative gag-pol protein] [Diuraphis noxia]	No				Dn_93_0.1	OG5_126770	[PREDICTED: atrial natriuretic peptide receptor 2-like] [Diuraphis noxia]	No
Dn_44_7.0	OG5_126814	[PREDICTED: hypothetical protein LOC100573676] [Diuraphis noxia]	No				Dn_36_6.2	OG5_126771	[PREDICTED: A disintegrin and metalloproteinase with thrombospondin motifs 9] [Diuraphis noxia]	No
Dn_75_4.7	OG5_126816	[PREDICTED: ribonuclease Z. mitochondrial-like] [Diuraphis noxia]	No				Dn_36_6.4	OG5_126771	[PREDICTED: A disintegrin and metalloproteinase with thrombospondin motifs 9] [Diuraphis noxia]	No
Dn_167_3.5	OG5_126817	[glutathione S-transferase omega-1-like] [Diuraphis noxia]	No				Dn_38_2.12	OG5_126772	[PREDICTED: probable ATP-dependent RNA helicase DDX5-like] [Diuraphis noxia]	No
Dn_56_0.5	OG5_126818	[ATP synthase c-subunit-like] [Diuraphis noxia]	No				Dn_38_2.5	OG5_126772	[PREDICTED: similar to CCAAT/enhancer binding protein zeta] [Diuraphis noxia]	No
Dn_140_5.3	OG5_126819	[PREDICTED: sodium channel protein para-like] [Diuraphis noxia]	No				Dn_38_4.13	OG5_126772	[PREDICTED: ATP-dependent RNA helicase p62-like isoform 1] [Diuraphis noxia]	No
Dn_140_5.5	OG5_126819	[PREDICTED: sodium channel protein para-like isoform 2] [Diuraphis noxia]	No				Dn_505_1.13	OG5_126772	[PREDICTED: probable ATP-dependent RNA helicase DDX5-like] [Diuraphis noxia]	No
Dn_386_1.7	OG5_126819	[PREDICTED: sodium channel protein 60E-like] [Diuraphis noxia]	No				Dn_598_0.27	OG5_126772	[PREDICTED: probable ATP-dependent RNA helicase DDX5-like] [Diuraphis noxia]	No
Dn_849_0.17	OG5_126820	[ribosomal protein S3] [Diuraphis noxia]	No				Dn_2166_0.0	OG5_126773	[PREDICTED: dnaJ protein homolog 1-like isoform 1] [Diuraphis noxia]	No
Dn_55_5.3	OG5_126821	[PREDICTED: serine/threonine-protein phosphatase PP1-beta catalytic subunit-like isoform 1] [Diuraphis noxia]	No				Dn_1480_0.7	OG5_126774	[PREDICTED: 5'-3' exoribonuclease 2 homolog] [Diuraphis noxia]	No
Dn_699_0.5	OG5_126821	[PREDICTED: serine/threonine-protein phosphatase PP1-alpha catalytic subunit-like] [Diuraphis noxia]	No				Dn_479_1.9	OG5_126774	[PREDICTED: 5'-3' exoribonuclease 1-like. partial] [Diuraphis noxia]	No
Dn_111_0.2	OG5_126822	[PREDICTED: hypothetical protein LOC100161589] [Diuraphis noxia]	No				Dn_723_0.2	OG5_126775	[cystathionine gamma-lyase isoform 2] [Diuraphis noxia]	No
Dn_94_1.13	OG5_126822	[PREDICTED: serine/threonine-protein kinase tricorner-like isoform 1] [Diuraphis noxia]	No				Dn_999_0.2	OG5_126775	[PREDICTED: cystathionine gamma-lyase-like] [Diuraphis noxia]	No
Dn_475_1.1	OG5_126823	[PREDICTED: ribonucleoside-diphosphate reductase subunit M2-like] [Diuraphis noxia]	No				Dn_2_4.11	OG5_126776	[PREDICTED: probable phosphoglycerate kinase-like] [Diuraphis noxia]	No
Dn_136_2.20	OG5_126826	[PREDICTED: glutamate [NMDA] receptor-associated protein 1-like] [Diuraphis noxia]	No				Dn_2_4.12	OG5_126776	[PREDICTED: probable phosphoglycerate kinase-like] [Diuraphis noxia]	No
Dn_452_1.2	OG5_126826	[Fas apoptotic inhibitory molecule 2-like] [Diuraphis noxia]	No				Dn_146_1.8	OG5_126777	[dehydrodolichyl diphosphate synthase-like] [Diuraphis noxia]	No
Dn_65_6.7	OG5_126826	[PREDICTED: glutamate [NMDA] receptor-associated protein 1-like] [Diuraphis noxia]	No				Dn_52_6.3	OG5_126779	[PREDICTED: 2-oxoglutarate dehydrogenase. mitochondrial-like isoform 3] [Diuraphis noxia]	No
Dn_662_0.2	OG5_126827	[PREDICTED: maltase 2-like] [Diuraphis noxia]	No				Dn_198_2.15	OG5_126780	[PREDICTED: casein kinase I isoform alpha-like] [Diuraphis noxia]	No
Dn_720_0.2	OG5_126827	[PREDICTED: probable maltase L-like] [Diuraphis noxia]	No				Dn_198_3.0	OG5_126780	[PREDICTED: casein kinase I isoform alpha-like] [Diuraphis noxia]	No
Dn_891_0.1	OG5_126827	[PREDICTED: probable maltase H] [Diuraphis noxia]	No				Dn_267_3.1	OG5_126780	[PREDICTED: casein kinase I isoform delta-B-like] [Diuraphis noxia]	No
Dn_891_0.2	OG5_126827	[PREDICTED: maltase 2-like] [Diuraphis noxia]	No				Dn_2841_0.1	OG5_126780	[PREDICTED: casein kinase I isoform alpha-like] [Diuraphis noxia]	No
Dn_891_0.8	OG5_126827	[PREDICTED: maltase 2-like] [Diuraphis noxia]	No				Dn_1372_0.2	OG5_126781	[PREDICTED: mitogen-activated protein kinase 1-like] [Diuraphis noxia]	No
Dn_906_0.18	OG5_126827	[sucrase precursor] [Diuraphis noxia]	No				Dn_647_0.1	OG5_126783	[PREDICTED: 5-aminolevulinate synthase. erythroid-specific. mitochondrial-like] [Diuraphis noxia]	No
Dn_1465_0.1	OG5_126828	[PREDICTED: choline/ethanolaminephosphotransferase 1-like isoform 3] [Diuraphis noxia]	No				Dn_465_1.15	OG5_126784	[PREDICTED: apoptosis-inducing factor 3-like isoform 1] [Diuraphis noxia]	No
Dn_598_0.36	OG5_126828	[PREDICTED: ethanolaminephosphotransferase 1-like] [Diuraphis noxia]	No				Dn_315_2.14	OG5_126785	[PREDICTED: thioredoxin reductase 1. mitochondrial-like] [Diuraphis noxia]	No
Dn_724_0.7	OG5_126828	[PREDICTED: similar to ethanolaminephosphotransferase isoform 3] [Diuraphis noxia]	No				Dn_59_7.16	OG5_126785	[PREDICTED: thioredoxin reductase 1. mitochondrial-like] [Diuraphis noxia]	No
Dn_127_4.19	OG5_126829	[hemolin-interacting protein-like] [Diuraphis noxia]	No				Dn_0_19.14	OG5_126786	[PREDICTED: tRNA pseudouridine synthase 3-like isoform 1] [Diuraphis noxia]	No
Dn_196_1.7	OG5_126829	[PREDICTED: protein yippee-like 1-like] [Diuraphis noxia]	No				Dn_1227_0.6	OG5_126786	[PREDICTED: tRNA pseudouridine synthase-like 1-like] [Diuraphis noxia]	No
Dn_0_19.18	OG5_126830	[PREDICTED: palmitoyltransferase ZDHHC2-like] [Diuraphis noxia]	No				Dn_201_3.4	OG5_126787	[glyoxylate/hydroxypyruvate reductase-like] [Diuraphis noxia]	No
Dn_197_1.12	OG5_126833	[PREDICTED: kinesin-like protein unc-104-like] [Diuraphis noxia]	No				Dn_201_3.5	OG5_126787	[glyoxylate/hydroxypyruvate reductase-like] [Diuraphis noxia]	No
Dn_530_1.16	OG5_126834	[PREDICTED: DNA repair protein RAD51 homolog 1-like] [Diuraphis noxia]	No				Dn_156_4.8	OG5_126788	[PREDICTED: 60 kDa heat shock protein. mitochondrial-like isoform 3] [Diuraphis noxia]	No
Dn_973_0.4	OG5_126835	[PREDICTED: CAD protein-like] [Diuraphis noxia]	No				Dn_58_7.1	OG5_126791	[PREDICTED: voltage-dependent calcium channel type A subunit alpha-1-like] [Diuraphis noxia]	No
Dn_112_1.7	OG5_126837	[PREDICTED: H(+)/Cl(-) exchange transporter 3-like] [Diuraphis noxia]	No				Dn_649_0.8	OG5_126791	[PREDICTED: voltage-dependent calcium channel type D subunit alpha-1-like isoform 1] [Diuraphis noxia]	No
Dn_2881_0.0	OG5_126837	[PREDICTED: H(+)/Cl(-) exchange transporter 3-like] [Diuraphis noxia]	No				Dn_116_3.8	OG5_126792	[PREDICTED: peptidyl-prolyl cis-trans isomerase E-like] [Diuraphis noxia]	No
Dn_52_5.17	OG5_126837	[PREDICTED: chloride transport protein 6-like] [Diuraphis noxia]	No				Dn_133_0.0	OG5_126792	[PREDICTED: peptidyl-prolyl cis-trans isomerase-like] [Diuraphis noxia]	No
Dn_119_0.0	OG5_126838	[longevity assurance factor 1 (lag1)-like] [Diuraphis noxia]	No				Dn_133_0.1	OG5_126792	[PREDICTED: peptidyl-prolyl cis-trans isomerase-like] [Diuraphis noxia]	No
Dn_2872_0.0	OG5_126839	[PREDICTED: ribonucleoside-diphosphate reductase large subunit-like] [Diuraphis noxia]	No				Dn_3_11.5	OG5_126793	[PREDICTED: uridine 5'-monophosphate synthase-like isoform 1] [Diuraphis noxia]	No
Dn_2932_0.2	OG5_126839	[PREDICTED: ribonucleoside-diphosphate reductase large subunit-like] [Diuraphis noxia]	No				Dn_20_5.9	OG5_126794	[PREDICTED: histidine triad nucleotide-binding protein 1-like isoform 1] [Diuraphis noxia]	No
Dn_73_4.2	OG5_126839	[PREDICTED: ribonucleoside-diphosphate reductase large subunit-like isoform 1] [Diuraphis noxia]	No				Dn_213_2.3	OG5_126795	[PREDICTED: polyadenylate-binding protein 1-like] [Diuraphis noxia]	No
Dn_991_0.1	OG5_126839	[PREDICTED: ribonucleoside-diphosphate reductase large subunit-like] [Diuraphis noxia]	No				Dn_213_2.8	OG5_126795	[PREDICTED: polyadenylate-binding protein 1-like] [Diuraphis noxia]	No
Dn_991_0.2	OG5_126839	[PREDICTED: ribonucleoside-diphosphate reductase large subunit-like] [Diuraphis noxia]	No				Dn_2365_0.1	OG5_126796	[PREDICTED: putative ribosomal RNA methyltransferase NOP2-like] [Diuraphis noxia]	No
Dn_127_4.14	OG5_126840	[PREDICTED: dolichyl-diphosphooligosaccharide--protein glycosyltransferase subunit STT3B-like] [Diuraphis noxia]	No				Dn_0_11.7	OG5_126799	[PREDICTED: alanyl-tRNA synthetase. mitochondrial-like] [Diuraphis noxia]	No
Dn_520_1.9	OG5_126840	[PREDICTED: dolichyl-diphosphooligosaccharide--protein glycosyltransferase subunit STT3A-like isoform 1] [Diuraphis noxia]	No				Dn_3002_0.0	OG5_126799	[PREDICTED: alanyl-tRNA synthetase. mitochondrial-like] [Diuraphis noxia]	No
Dn_113_5.0	OG5_126841	[ADP/ATP translocase 3-like] [Diuraphis noxia]	No				Dn_683_0.20	OG5_126799	[PREDICTED: alanyl-tRNA synthetase. cytoplasmic-like] [Diuraphis noxia]	No
Dn_140_1.0	OG5_126841	[adenine nucleotide translocator-like] [Diuraphis noxia]	No				Dn_146_3.0	OG5_126800	[AGAP010957-PA] [Diuraphis noxia]	No
Dn_282_2.14	OG5_126841	[ADP/ATP translocase 3-like] [Diuraphis noxia]	No				Dn_111_5.13	OG5_126801	[pyrroline-5-carboxylate reductase 3-like] [Diuraphis noxia]	No
Dn_22_10.2	OG5_126842	[PREDICTED: glucosamine--fructose-6-phosphate aminotransferase [isomerizing] 2-like isoform 2] [Diuraphis noxia]	No				Dn_1337_0.0	OG5_126802	[guanine nucleotide binding protein (G protein). alpha activating activity polypeptide O] [Diuraphis noxia]	No
Dn_213_0.9	OG5_126843	[PREDICTED: protein disulfide-isomerase A3-like] [Diuraphis noxia]	No				Dn_319_1.8	OG5_126802	[PREDICTED: guanine nucleotide-binding protein G(i) subunit alpha-like] [Diuraphis noxia]	No
Dn_588_0.6	OG5_126843	[PREDICTED: protein disulfide-isomerase-like] [Diuraphis noxia]	No				Dn_89_3.1	OG5_126802	[guanine nucleotide binding protein (G protein). alpha activating activity polypeptide O] [Diuraphis noxia]	No
Dn_295_1.3	OG5_126845	[ribosomal protein P2-like] [Diuraphis noxia]	No				Dn_165_0.3	OG5_126803	[V-type proton ATPase 16 kDa proteolipid subunit] [Diuraphis noxia]	No
Dn_892_0.17	OG5_126846	[PREDICTED: casein kinase II subunit beta-like isoform 2] [Diuraphis noxia]	No				Dn_14_5.0	OG5_126805	[PREDICTED: ATP-dependent RNA helicase A-like isoform 2] [Diuraphis noxia]	No
Dn_761_0.2	OG5_126847	[uncharacterized protein LOC100164380] [Diuraphis noxia]	No				Dn_216_1.8	OG5_126805	[PREDICTED: probable ATP-dependent RNA helicase DHX36-like] [Diuraphis noxia]	No
Dn_105_2.10	OG5_126849	[PREDICTED: ATP-dependent RNA helicase vasa. isoform A-like] [Diuraphis noxia]	No				Dn_22_9.5	OG5_126805	[PREDICTED: dosage compensation regulator-like] [Diuraphis noxia]	No
Dn_113_5.5	OG5_126849	[Vasa4 protein] [Diuraphis noxia]	No				Dn_579_0.5	OG5_126806	[PREDICTED: similar to Histidyl-tRNA synthetase CG6335-PA] [Diuraphis noxia]	No
Dn_1719_0.1	OG5_126849	[PREDICTED: putative ATP-dependent RNA helicase Pl10-like] [Diuraphis noxia]	No				Dn_294_2.0	OG5_126807	[PREDICTED: CDK5 regulatory subunit-associated protein 1-like] [Diuraphis noxia]	No
Dn_41_4.4	OG5_126849	[PREDICTED: ATP-dependent RNA helicase vasa. isoform A-like] [Diuraphis noxia]	No				Dn_641_0.21	OG5_126808	[PREDICTED: origin recognition complex subunit 1-like isoform 2] [Diuraphis noxia]	No
Dn_440_1.9	OG5_126849	[PREDICTED: ATP-dependent RNA helicase vasa. isoform A isoform 2] [Diuraphis noxia]	No				Dn_84_3.11	OG5_126808	[PREDICTED: cell division control protein 6 homolog] [Diuraphis noxia]	No
Dn_55_0.5	OG5_126849	[PREDICTED: putative ATP-dependent RNA helicase Pl10-like] [Diuraphis noxia]	No				Dn_165_4.10	OG5_126809	[PREDICTED: putative oxidoreductase GLYR1 homolog] [Diuraphis noxia]	No
Dn_278_1.2	OG5_126850	[PREDICTED: transmembrane protein 184B-like isoform 2] [Diuraphis noxia]	No				Dn_165_4.11	OG5_126809	[PREDICTED: putative oxidoreductase GLYR1 homolog] [Diuraphis noxia]	No
Dn_201_4.14	OG5_126851	[CTP synthase] [Diuraphis noxia]	No				Dn_277_0.1	OG5_126809	[3-hydroxyisobutyrate dehydrogenase] [Diuraphis noxia]	No
Dn_23_6.9	OG5_126852	[ribosomal protein S3A] [Diuraphis noxia]	No				Dn_825_0.17	OG5_126809	[3-hydroxyisobutyrate dehydrogenase] [Diuraphis noxia]	No
Dn_3_17.6	OG5_126853	[UDP-glucose 4-epimerase-like] [Diuraphis noxia]	No				Dn_136_5.6	OG5_126810	[inositol monophosphatase 1-like] [Diuraphis noxia]	No
Dn_3_17.7	OG5_126853	[UDP-glucose 4-epimerase-like] [Diuraphis noxia]	No				Dn_2821_0.1	OG5_126810	[inositol monophosphatase 1-like] [Diuraphis noxia]	No
Dn_584_0.13	OG5_126853	[PREDICTED: UDP-glucose 4-epimerase-like] [Diuraphis noxia]	No				Dn_56_4.8	OG5_126810	[PREDICTED: inositol monophosphatase 1-like isoform 1] [Diuraphis noxia]	No
Dn_1389_0.0	OG5_126855	[PREDICTED: copper-transporting ATPase 1-like isoform 1] [Diuraphis noxia]	No				Dn_173_4.0	OG5_126812	[PREDICTED: estradiol 17-beta-dehydrogenase 12-like isoform 2] [Diuraphis noxia]	No
Dn_443_1.11	OG5_126855	[PREDICTED: copper-transporting ATPase 1-like isoform 1] [Diuraphis noxia]	No				Dn_173_4.1	OG5_126812	[PREDICTED: estradiol 17-beta-dehydrogenase 12-B-like] [Diuraphis noxia]	No
Dn_81_0.0	OG5_126856	[PREDICTED: AMP deaminase 2-like isoform 1] [Diuraphis noxia]	No				Dn_173_4.11	OG5_126812	[Hypothetical protein Dnox_] [Diuraphis noxia]	No
Dn_39_7.6	OG5_126857	[PREDICTED: glutamate dehydrogenase. mitochondrial-like] [Diuraphis noxia]	No				Dn_279_1.1	OG5_126812	[uncharacterized protein LOC100162678] [Diuraphis noxia]	No
Dn_2982_0.2	OG5_126858	[PREDICTED: biotin--protein ligase-like] [Diuraphis noxia]	No				Dn_182_0.6	OG5_126813	[PREDICTED: hypothetical protein LOC100572390 isoform 1] [Diuraphis noxia]	No
Dn_478_1.8	OG5_126859	[vesicle-associated membrane protein-like] [Diuraphis noxia]	No				Dn_44_2.0	OG5_126813	[PREDICTED: serine/threonine-protein phosphatase 2A 56 kDa regulatory subunit gamma isoform-like] [Diuraphis noxia]	No
Dn_478_1.9	OG5_126859	[n-synaptobrevin] [Diuraphis noxia]	No				Dn_608_0.1	OG5_126813	[PREDICTED: serine/threonine-protein phosphatase 2A 56 kDa regulatory subunit alpha isoform-like isoform 1] [Diuraphis noxia]	No
Dn_59_7.9	OG5_126860	[sniffer isoform 1] [Diuraphis noxia]	No				Dn_97_4.0	OG5_126813	[PREDICTED: serine/threonine-protein phosphatase 2A 56 kDa regulatory subunit delta isoform-like] [Diuraphis noxia]	No
Dn_1057_0.0	OG5_126861	[PREDICTED: lipase 3-like isoform 2] [Diuraphis noxia]	No				Dn_97_4.1	OG5_126813	[PREDICTED: hypothetical protein LOC100569039] [Diuraphis noxia]	No
Dn_1057_0.4	OG5_126861	[PREDICTED: lipase 3-like] [Diuraphis noxia]	No				Dn_4102_0.0	OG5_126814	[PREDICTED: similar to putative gag-pol protein] [Diuraphis noxia]	No
Dn_1057_0.6	OG5_126861	[PREDICTED: lipase 3-like] [Diuraphis noxia]	No				Dn_44_7.0	OG5_126814	[PREDICTED: hypothetical protein LOC100573676] [Diuraphis noxia]	No
Dn_1105_0.0	OG5_126861	[PREDICTED: lipase 3-like] [Diuraphis noxia]	No				Dn_75_4.7	OG5_126816	[PREDICTED: ribonuclease Z. mitochondrial-like] [Diuraphis noxia]	No
Dn_1105_0.5	OG5_126861	[PREDICTED: hypothetical protein LOC100574858] [Diuraphis noxia]	No				Dn_167_3.5	OG5_126817	[glutathione S-transferase omega-1-like] [Diuraphis noxia]	No
Dn_1231_0.5	OG5_126861	[PREDICTED: lipase 3-like] [Diuraphis noxia]	No				Dn_56_0.5	OG5_126818	[ATP synthase c-subunit-like] [Diuraphis noxia]	No
Dn_1231_0.6	OG5_126861	[PREDICTED: lipase 3-like] [Diuraphis noxia]	No				Dn_140_5.3	OG5_126819	[PREDICTED: sodium channel protein para-like] [Diuraphis noxia]	No
Dn_195_3.12	OG5_126861	[PREDICTED: hypothetical protein LOC100572287] [Diuraphis noxia]	No				Dn_140_5.5	OG5_126819	[PREDICTED: sodium channel protein para-like isoform 2] [Diuraphis noxia]	No
Dn_301_0.6	OG5_126861	[PREDICTED: lipase 1-like] [Diuraphis noxia]	No				Dn_386_1.7	OG5_126819	[PREDICTED: sodium channel protein 60E-like] [Diuraphis noxia]	No
Dn_1765_0.1	OG5_126862	[PREDICTED: succinyl-CoA ligase [GDP-forming] subunit beta. mitochondrial-like] [Diuraphis noxia]	No				Dn_849_0.17	OG5_126820	[ribosomal protein S3] [Diuraphis noxia]	No
Dn_34_7.2	OG5_126862	[PREDICTED: succinyl-CoA ligase [GDP-forming] subunit beta. mitochondrial-like] [Diuraphis noxia]	No				Dn_55_5.3	OG5_126821	[PREDICTED: serine/threonine-protein phosphatase PP1-beta catalytic subunit-like isoform 1] [Diuraphis noxia]	No
Dn_56_0.11	OG5_126862	[PREDICTED: succinyl-CoA ligase [ADP-forming] subunit beta. mitochondrial-like] [Diuraphis noxia]	No				Dn_699_0.5	OG5_126821	[PREDICTED: serine/threonine-protein phosphatase PP1-alpha catalytic subunit-like] [Diuraphis noxia]	No
Dn_2505_0.1	OG5_126863	[PREDICTED: signal recognition particle 54 kDa protein-like isoform 2] [Diuraphis noxia]	No				Dn_111_0.2	OG5_126822	[PREDICTED: hypothetical protein LOC100161589] [Diuraphis noxia]	No
Dn_303_0.3	OG5_126863	[PREDICTED: signal recognition particle 54 kDa protein-like isoform 2] [Diuraphis noxia]	No				Dn_94_1.13	OG5_126822	[PREDICTED: serine/threonine-protein kinase tricorner-like isoform 1] [Diuraphis noxia]	No
Dn_1089_0.0	OG5_126864	[glutaredoxin-like] [Diuraphis noxia]	No				Dn_475_1.1	OG5_126823	[PREDICTED: ribonucleoside-diphosphate reductase subunit M2-like] [Diuraphis noxia]	No
Dn_191_1.9	OG5_126865	[PREDICTED: RNA pseudouridylate synthase domain-containing protein 2-like] [Diuraphis noxia]	No				Dn_136_2.20	OG5_126826	[PREDICTED: glutamate [NMDA] receptor-associated protein 1-like] [Diuraphis noxia]	No
Dn_645_0.8	OG5_126865	[PREDICTED: RNA pseudouridylate synthase domain-containing protein 2-like] [Diuraphis noxia]	No				Dn_452_1.2	OG5_126826	[Fas apoptotic inhibitory molecule 2-like] [Diuraphis noxia]	No
Dn_222_1.7	OG5_126866	[Y-box protein Ct-p40-like] [Diuraphis noxia]	No				Dn_65_6.7	OG5_126826	[PREDICTED: glutamate [NMDA] receptor-associated protein 1-like] [Diuraphis noxia]	No
Dn_992_0.1	OG5_126867	[ribosomal protein S17] [Diuraphis noxia]	No				Dn_662_0.2	OG5_126827	[PREDICTED: maltase 2-like] [Diuraphis noxia]	No
Dn_158_4.29	OG5_126868	[syntaxin 1A isoform 1] [Diuraphis noxia]	No				Dn_720_0.2	OG5_126827	[PREDICTED: probable maltase L-like] [Diuraphis noxia]	No
Dn_32_1.2	OG5_126869	[PREDICTED: pumilio homolog 2-like isoform 1] [Diuraphis noxia]	No				Dn_891_0.1	OG5_126827	[PREDICTED: probable maltase H] [Diuraphis noxia]	No
Dn_962_0.0	OG5_126870	[PREDICTED: probable isocitrate dehydrogenase [NAD] subunit alpha. mitochondrial-like] [Diuraphis noxia]	No				Dn_891_0.2	OG5_126827	[PREDICTED: maltase 2-like] [Diuraphis noxia]	No
Dn_1035_0.3	OG5_126871	[PREDICTED: hypothetical protein LOC100568865] [Diuraphis noxia]	No				Dn_891_0.8	OG5_126827	[PREDICTED: maltase 2-like] [Diuraphis noxia]	No
Dn_1064_0.9	OG5_126871	[PREDICTED: hypothetical protein LOC100162598] [Diuraphis noxia]	No				Dn_906_0.18	OG5_126827	[sucrase precursor] [Diuraphis noxia]	No
Dn_1155_0.3	OG5_126871	[Hypothetical protein Dnox_] [Diuraphis noxia]	No				Dn_1465_0.1	OG5_126828	[PREDICTED: choline/ethanolaminephosphotransferase 1-like isoform 3] [Diuraphis noxia]	No
Dn_1248_0.14	OG5_126871	[PREDICTED: hypothetical protein LOC100574527] [Diuraphis noxia]	No				Dn_598_0.36	OG5_126828	[PREDICTED: ethanolaminephosphotransferase 1-like] [Diuraphis noxia]	No
Dn_1258_0.0	OG5_126871	[PREDICTED: hypothetical protein LOC100162598] [Diuraphis noxia]	No				Dn_724_0.7	OG5_126828	[PREDICTED: similar to ethanolaminephosphotransferase isoform 3] [Diuraphis noxia]	No
Dn_13_8.14	OG5_126871	[PREDICTED: putative ribosomal RNA methyltransferase CG11447-like] [Diuraphis noxia]	No				Dn_127_4.19	OG5_126829	[hemolin-interacting protein-like] [Diuraphis noxia]	No
Dn_1329_0.13	OG5_126871	[PREDICTED: hypothetical protein LOC100574527] [Diuraphis noxia]	No				Dn_196_1.7	OG5_126829	[PREDICTED: protein yippee-like 1-like] [Diuraphis noxia]	No
Dn_1416_0.4	OG5_126871	[PREDICTED: hypothetical protein LOC100574527] [Diuraphis noxia]	No				Dn_0_19.18	OG5_126830	[PREDICTED: palmitoyltransferase ZDHHC2-like] [Diuraphis noxia]	No
Dn_1423_0.1	OG5_126871	[PREDICTED: hypothetical protein LOC100162598] [Diuraphis noxia]	No				Dn_197_1.12	OG5_126833	[PREDICTED: kinesin-like protein unc-104-like] [Diuraphis noxia]	No
Dn_1434_0.1	OG5_126871	[PREDICTED: hypothetical protein LOC100571502] [Diuraphis noxia]	No				Dn_530_1.16	OG5_126834	[PREDICTED: DNA repair protein RAD51 homolog 1-like] [Diuraphis noxia]	No
Dn_1562_0.7	OG5_126871	[PREDICTED: hypothetical protein LOC100574367] [Diuraphis noxia]	No				Dn_973_0.4	OG5_126835	[PREDICTED: CAD protein-like] [Diuraphis noxia]	No
Dn_1590_0.0	OG5_126871	[PREDICTED: hypothetical protein LOC100159642 isoform 1] [Diuraphis noxia]	No				Dn_112_1.7	OG5_126837	[PREDICTED: H(+)/Cl(-) exchange transporter 3-like] [Diuraphis noxia]	No
Dn_1626_0.2	OG5_126871	[PREDICTED: hypothetical protein LOC100162598] [Diuraphis noxia]	No				Dn_2881_0.0	OG5_126837	[PREDICTED: H(+)/Cl(-) exchange transporter 3-like] [Diuraphis noxia]	No
Dn_1633_0.0	OG5_126871	[PREDICTED: THAP domain-containing protein 9-like. partial] [Diuraphis noxia]	No				Dn_52_5.17	OG5_126837	[PREDICTED: chloride transport protein 6-like] [Diuraphis noxia]	No
Dn_164_1.1	OG5_126871	[PREDICTED: hypothetical protein LOC100162598] [Diuraphis noxia]	No				Dn_119_0.0	OG5_126838	[longevity assurance factor 1 (lag1)-like] [Diuraphis noxia]	No
Dn_1641_0.7	OG5_126871	[PREDICTED: THAP domain-containing protein 9-like] [Diuraphis noxia]	No				Dn_2872_0.0	OG5_126839	[PREDICTED: ribonucleoside-diphosphate reductase large subunit-like] [Diuraphis noxia]	No
Dn_1670_0.2	OG5_126871	[PREDICTED: hypothetical protein LOC100568865] [Diuraphis noxia]	No				Dn_2932_0.2	OG5_126839	[PREDICTED: ribonucleoside-diphosphate reductase large subunit-like] [Diuraphis noxia]	No
Dn_1670_0.3	OG5_126871	[PREDICTED: hypothetical protein LOC100573124] [Diuraphis noxia]	No				Dn_73_4.2	OG5_126839	[PREDICTED: ribonucleoside-diphosphate reductase large subunit-like isoform 1] [Diuraphis noxia]	No
Dn_1820_0.0	OG5_126871	[PREDICTED: THAP domain-containing protein 9-like. partial] [Diuraphis noxia]	No				Dn_991_0.1	OG5_126839	[PREDICTED: ribonucleoside-diphosphate reductase large subunit-like] [Diuraphis noxia]	No
Dn_1887_0.6	OG5_126871	[PREDICTED: hypothetical protein LOC100162598] [Diuraphis noxia]	No				Dn_991_0.2	OG5_126839	[PREDICTED: ribonucleoside-diphosphate reductase large subunit-like] [Diuraphis noxia]	No
Dn_1903_0.0	OG5_126871	[PREDICTED: hypothetical protein LOC100571502] [Diuraphis noxia]	No				Dn_127_4.14	OG5_126840	[PREDICTED: dolichyl-diphosphooligosaccharide--protein glycosyltransferase subunit STT3B-like] [Diuraphis noxia]	No
Dn_269_1.3	OG5_126871	[PREDICTED: hypothetical protein LOC100574527] [Diuraphis noxia]	No				Dn_520_1.9	OG5_126840	[PREDICTED: dolichyl-diphosphooligosaccharide--protein glycosyltransferase subunit STT3A-like isoform 1] [Diuraphis noxia]	No
Dn_338_0.7	OG5_126871	[PREDICTED: hypothetical protein LOC100574918] [Diuraphis noxia]	No				Dn_113_5.0	OG5_126841	[ADP/ATP translocase 3-like] [Diuraphis noxia]	No
Dn_3559_0.1	OG5_126871	[PREDICTED: THAP domain-containing protein 9-like] [Diuraphis noxia]	No				Dn_140_1.0	OG5_126841	[adenine nucleotide translocator-like] [Diuraphis noxia]	No
Dn_3749_0.2	OG5_126871	[PREDICTED: hypothetical protein LOC100574527] [Diuraphis noxia]	No				Dn_282_2.14	OG5_126841	[ADP/ATP translocase 3-like] [Diuraphis noxia]	No
Dn_3750_0.0	OG5_126871	[PREDICTED: hypothetical protein LOC100574527] [Diuraphis noxia]	No				Dn_22_10.2	OG5_126842	[PREDICTED: glucosamine--fructose-6-phosphate aminotransferase [isomerizing] 2-like isoform 2] [Diuraphis noxia]	No
Dn_382_2.7	OG5_126871	[PREDICTED: hypothetical protein LOC100162598] [Diuraphis noxia]	No				Dn_213_0.9	OG5_126843	[PREDICTED: protein disulfide-isomerase A3-like] [Diuraphis noxia]	No
Dn_423_1.20	OG5_126871	[PREDICTED: hypothetical protein LOC100574367] [Diuraphis noxia]	No				Dn_588_0.6	OG5_126843	[PREDICTED: protein disulfide-isomerase-like] [Diuraphis noxia]	No
Dn_4286_0.1	OG5_126871	[PREDICTED: hypothetical protein LOC100574527] [Diuraphis noxia]	No				Dn_295_1.3	OG5_126845	[ribosomal protein P2-like] [Diuraphis noxia]	No
Dn_4293_0.0	OG5_126871	[PREDICTED: hypothetical protein LOC100162598] [Diuraphis noxia]	No				Dn_892_0.17	OG5_126846	[PREDICTED: casein kinase II subunit beta-like isoform 2] [Diuraphis noxia]	No
Dn_4422_0.0	OG5_126871	[PREDICTED: hypothetical protein LOC100162598] [Diuraphis noxia]	No				Dn_761_0.2	OG5_126847	[uncharacterized protein LOC100164380] [Diuraphis noxia]	No
Dn_451_1.16	OG5_126871	[PREDICTED: hypothetical protein LOC100162598] [Diuraphis noxia]	No				Dn_105_2.10	OG5_126849	[PREDICTED: ATP-dependent RNA helicase vasa. isoform A-like] [Diuraphis noxia]	No
Dn_4717_0.1	OG5_126871	[PREDICTED: hypothetical protein LOC100568865] [Diuraphis noxia]	No				Dn_113_5.5	OG5_126849	[Vasa4 protein] [Diuraphis noxia]	No
Dn_4735_0.1	OG5_126871	[PREDICTED: THAP domain-containing protein 9-like] [Diuraphis noxia]	No				Dn_1719_0.1	OG5_126849	[PREDICTED: putative ATP-dependent RNA helicase Pl10-like] [Diuraphis noxia]	No
Dn_491_0.6	OG5_126871	[PREDICTED: hypothetical protein LOC100574527] [Diuraphis noxia]	No				Dn_41_4.4	OG5_126849	[PREDICTED: ATP-dependent RNA helicase vasa. isoform A-like] [Diuraphis noxia]	No
Dn_529_1.0	OG5_126871	[PREDICTED: putative rRNA methyltransferase 3-like] [Diuraphis noxia]	No				Dn_440_1.9	OG5_126849	[PREDICTED: ATP-dependent RNA helicase vasa. isoform A isoform 2] [Diuraphis noxia]	No
Dn_5466_0.0	OG5_126871	[PREDICTED: hypothetical protein LOC100574543] [Diuraphis noxia]	No				Dn_55_0.5	OG5_126849	[PREDICTED: putative ATP-dependent RNA helicase Pl10-like] [Diuraphis noxia]	No
[truncated: 12,214 more rows]
